# Supplementary material for: miRTARGET: An integrated web tool for the identification of microRNA targets with potential therapeutic or prognostic value in cancer
Source: Neoplasia. 2025 Jun 24;67:101202. doi: 10.1016/j.neo.2025.101202 (PMC12226135; doi:10.1016/j.neo.2025.101202)
Supplement: Supplementary file 1 [file mmc1.xlsx]

## Sheet: GEO miRNA overexpression
GEO dataset	cell line / tissue	organism	miRNA
GSE60326	MDA231	human	let-7a
GSE6474	A529	human	let-7a
GSE56335	HSPC	human	let-7c
GSE18840	ES	mouse	let--7c
GSE217969	THP1	human	let-7d
GSE217971	THP1	human	let-7d
GSE217971	THP1	human	let-7e
GSE65789	OECM1	human	let-7i
GSE4522	ESC	mouse	let--7i
GSE11968	HeLa	human	miR-1
GSE123311	HEK293T	human	miR-1
GSE142895	HEK293	human	miR-1
GSE2075	HeLa	human	miR-1
GSE22002	HeLa	human	miR-1
GSE220126	MV4	human	miR-1
GSE220126	MOLM14	human	miR-1
GSE239928	HUVEC	human	miR-1
GSE24782	A498	human	miR-1
GSE24782	HSC3	human	miR-1
GSE24782	FaDu	human	miR-1
GSE26032	IMC3	human	miR-1
GSE26032	DU145	human	miR-1
GSE26032	PC3	human	miR-1
GSE28522	HeLa	human	miR-1
GSE28522	NPCTW01	human	miR-1
GSE29760	HCT116	human	miR-1
GSE31620	LNCaP	human	miR-1
GSE56243	EBC1	human	miR-1
GSE56243	SKMES1	human	miR-1
GSE86109	KHOS	human	miR-1
GSE86109	U2OS	human	miR-1
GSE120513	SUM159	human	miR-100
GSE120513	MDA231	human	miR-100
GSE139954	endometrial	human	miR-100
GSE16571	OvCa	human	miR-100
GSE175729	Kelly	human	miR-100
GSE20668	HUVEC	human	miR-100
GSE53909	MGC803	human	miR-100
GSE53909	SKBR3	human	miR-100
GSE85614	PC3	human	miR-100
GSE88757	PANC1	human	miR-100
GSE157926	heart	mouse	miR-100
GSE167603	liver	mouse	miR-100
GSE118966	786O	human	miR-101
GSE13286	SKBR3	human	miR-101
GSE13674	UMUC3	human	miR-101
GSE180331	143BTK	human	miR-101
GSE31397	MCF7	human	miR-101
GSE69150	U2OS	human	miR-101
GSE85696	HCT116	human	miR-101
GSE85696	RKO	human	miR-101
GSE42823	H4	human	miR-103
GSE42823	H4	human	miR-103
GSE64364	HeLa	human	miR-103
GSE64615	HeLa	human	miR-103
GSE64615	HeLa	human	miR-103
GSE106502	MCF10a	human	miR-105
GSE14831	HCT116	human	miR-106a
GSE47737	U251	human	miR-106a
GSE14831	HCT116	human	miR-106b
GSE34893	LNCAP	human	miR-106b
GSE37122	TF324	human	miR-106b
GSE117704	JG	mouse	miR-106b
GSE106791	T24	human	miR-107
GSE42823	H4	human	miR-107
GSE42823	H4	human	miR-107
GSE93756	KYSE450	human	miR-107
GSE118282	RPMI8226	human	miR-10a
GSE118282	KMS11	human	miR-10a
GSE118282	U266	human	miR-10a
GSE83950	HOP62	human	miR-10a
GSE93290	A498	human	miR-10a
GSE93290	786O	human	miR-10a
GSE201542	SKLMS1	human	miR-10b
GSE201542	SKUT	human	miR-10b
GSE40189	PANC1	human	miR-10b
GSE37185	OV90	human	miR-1204
GSE37185	SKBR3	human	miR-1204
GSE120171	MCF7	human	miR-122
GSE123311	HEK293T	human	miR-122
GSE142895	HEK293	human	miR-122
GSE33235	HeLa	human	miR-122
GSE99663	HepG2	human	miR-122
GSE99663	HepG2	human	miR-122
GSE11968	HeLa	human	miR-124
GSE122134	Huh75	human	miR-124
GSE123311	HEK293T	human	miR-124
GSE180765	HUVEC	human	miR-124
GSE2075	HeLa	human	miR-124
GSE25224	HCT116	human	miR-124
GSE52530	HEK293	human	miR-124
GSE52530	HeLa	human	miR-124
GSE52530	Huh7	human	miR-124
GSE52530	IMR90	human	miR-124
GSE6207	HepG2	human	miR-124
GSE67327	PEO1	human	miR-124
GSE67328	PEO4	human	miR-124
GSE8498	CAD	mouse	miR-124
GSE69630	lung	human	miR-1246
GSE69630	Nuli1	human	miR-1246
GSE83981	HOC313	human	miR-1246
GSE83981	HOC313	human	miR-1246
GSE252514	RGC	mouse	miR-1247
GSE59994	Bcell	mouse	miR-125
GSE104853	THP1	human	miR-125a
GSE196161	HUVEC	human	miR-125a
GSE33689	HSPC	mouse	miR-125a
GSE158126	HSC	mouse	miR-125a
GSE115800	PC3	human	miR-125b
GSE145959	MKN45	human	miR-125b
GSE19680	HSPC	human	miR-125b
GSE21458	endothelial	human	miR-125b
GSE22546	MCF7	human	miR-125b
GSE22546	MDA231	human	miR-125b
GSE30647	70Z3	human	miR-125b
GSE30647	18-81	human	miR-125b
GSE37061	NB4	human	miR-125b
GSE48468	SKNDZ	human	miR-125b
GSE56335	HSPC	human	miR-125b
GSE62693	THP1	human	miR-125b
GSE125653	neuron	mouse	miR-125b
GSE37018	32D	mouse	miR-125b
GSE141129	HLMVEC	human	miR-126
GSE23905	MDA231	human	miR-126
GSE40458	HSC	human	miR-126
GSE55814	8227 cells	human	miR-126
GSE78078	Bcell	mouse	miR-126
GSE50173	LN229	human	miR-127
GSE160920	dermal	mouse	miR-127
GSE27642	MHS	mouse	miR-127
GSE68883	DU145	human	miR-1272
GSE31297	HEK293T	human	miR-128
GSE67728	A549	human	miR-128
GSE89501	44PN	human	miR-128
GSE124764	VSMC	mouse	miR-128
GSE28889	NSC	mouse	miR-128
GSE107678	heart	mouse	miR-128
GSE175729	Kelly	human	miR-1283
GSE37119	A498	human	miR-1285
GSE37119	786O	human	miR-1285
GSE15121	E10	human	miR-129
GSE19933	TCP1	human	miR-129
GSE34846	RPE1	human	miR-129
GSE69630	Nuli1	human	miR-1290
GSE115801	PANC1	human	miR-130
GSE17315	LNCaP	human	miR-130a
GSE181138	HSC	human	miR-130a
GSE217971	THP1	human	miR-130a
GSE22979	LNCaP	human	miR-130a
GSE59347	macrophages	human	miR-130a
GSE80750	PC3	human	miR-130a
GSE118274	A549	human	miR-130b
GSE17386	HCC	human	miR-130b
GSE83548	TC71	human	miR-130b
GSE24812	HEK293T	human	miR-132
GSE46197	CCH	human	miR-132
GSE61139	keratinocytes	human	miR-132
GSE87436	fibroblast	human	miR-132
GSE92409	skin	mouse	miR-132
GSE73413	Hippocampus	mouse	miR-132
GSE84481	Neuro2a	mouse	miR-132
GSE142895	HEK293	human	miR-133a
GSE19717	KK47	human	miR-133a
GSE19717	T24	human	miR-133a
GSE20028	SAS	human	miR-133a
GSE20028	HSC3	human	miR-133a
GSE26032	H157	human	miR-133a
GSE26032	P10	human	miR-133a
GSE26032	A498	human	miR-133a
GSE26032	IMC3	human	miR-133a
GSE26032	DU145	human	miR-133a
GSE26032	PC3	human	miR-133a
GSE56243	EBC1	human	miR-133a
GSE56243	SKMES1	human	miR-133a
GSE24613	HeLa	human	miR-133b
GSE4522	ESC	mouse	miR-134
GSE75591	16HBE	human	miR-1343
GSE75591	A549	human	miR-1343
GSE106791	SAS	human	miR-135
GSE26032	A498	human	miR-135a
GSE45620	LNCaP	human	miR-135a
GSE45902	HeLa	human	miR-135a
GSE84723	ES2	human	miR-135a
GSE84723	OVCAR3	human	miR-135a
GSE84723	SKOV3	human	miR-135a
GSE57820	LNCaP	human	miR-135b
GSE73347	liposarcoma	human	miR-135b
GSE41760	SW780	human	miR-137
GSE49793	neural	human	miR-137
GSE53220	U251	human	miR-137
GSE53220	U343	human	miR-137
GSE131887	BTC3	mouse	miR-137
GSE109108	chondrocytes	human	miR-138
GSE127502	HEK293T	human	miR-138
GSE183654	MGC803	human	miR-138
GSE38956	Calu3	human	miR-138
GSE69482	H1299	human	miR-138
GSE127502	Neuro2a	mouse	miR-138
GSE42486	EC109	human	miR-139
GSE107800	MCF7	human	miR-139
GSE155659	HCT116	human	miR-139
GSE203172	neurons	human	miR-139
GSE242241	A549	human	miR-139
GSE44728	U87	human	miR-139
GSE115800	T24	human	miR-140
GSE144367	chondrocyte	human	miR-140
GSE74539	MCF10a	human	miR-140
GSE74539	MDA231	human	miR-140
GSE68883	DU145	human	miR-141
GSE26113	fibroblast	mouse	miR-141
GSE28456	Raji	human	miR-142
GSE50829	MDA231	human	miR-142
GSE66489	HEK293	human	miR-142
GSE98327	C2C12	mouse	miR-142
GSE106410	AEC	mouse	miR-142
GSE39803	BM	mouse	miR-142
GSE167752	RAW264	mouse	miR-142
GSE167753	4T1	mouse	miR-142
GSE155659	HCT116	human	miR-143
GSE171880	M238P	human	miR-143
GSE171881	M238P	human	miR-143
GSE33420	DLD1	human	miR-143
GSE115801	SKMES1	human	miR-144
GSE118249	ECa9706	human	miR-144
GSE14477	fibroblast	human	miR-144
GSE50742	Let1	human	miR-144
GSE51875	HCT116	human	miR-144
GSE56243	FaDu	human	miR-144
GSE66498	T24	human	miR-144
GSE166347	HCC	mouse	miR-144
GSE102815	TFK1	human	miR-145
GSE107008	A549	human	miR-145
GSE107008	TE8	human	miR-145
GSE115646	HepG2	human	miR-145
GSE124502	BEAS2B	human	miR-145
GSE124502	BEAS2B	human	miR-145
GSE171880	M238P	human	miR-145
GSE171880	M238P	human	miR-145
GSE19717	KK47	human	miR-145
GSE19717	T24	human	miR-145
GSE20028	SAS	human	miR-145
GSE20028	HSC3	human	miR-145
GSE214209	JBV	human	miR-145
GSE24782	PC3	human	miR-145
GSE24782	DU145	human	miR-145
GSE37119	IMC3	human	miR-145
GSE66498	BOY	human	miR-145
GSE66498	T24	human	miR-145
GSE77790	EBC1	human	miR-145
GSE77790	PC3	human	miR-145
GSE82108	SAS	human	miR-145
GSE92678	TU177	human	miR-145
GSE166139	T24	human	miR-146a
GSE217971	THP1	human	miR-146a
GSE255756	MIN6	human	miR-146a
GSE33247	A549	human	miR-147a
GSE33247	A549	human	miR-147b
GSE113066	MKN	human	miR-148a
GSE93290	PANC1	human	miR-148a
GSE93290	SW1990	human	miR-148a
GSE153106	neurons	mouse	miR-148a
GSE75809	WEHI231	mouse	miR-148a
GSE26662	MDA231	human	miR-148b
GSE197862	keratinocytes	mouse	miR-148b
GSE100746	A498	human	miR-149
GSE124411	LX2	human	miR-150
GSE163187	EBC1	human	miR-150
GSE163187	SKMES1	human	miR-150
GSE30771	MLLAF9	human	miR-150
GSE40147	PL21	human	miR-150
GSE40147	HL60	human	miR-150
GSE49308	HUT78	human	miR-150
GSE49308	MyLa	human	miR-150
GSE49308	HH	human	miR-150
GSE49308	ATN1	human	miR-150
GSE59805	MMIS	human	miR-150
GSE82108	FaDu	human	miR-150
GSE82108	EBC1	human	miR-150
GSE85614	PC3	human	miR-150
GSE86432	DG75	human	miR-150
GSE86432	ST486	human	miR-150
GSE87590	ZR751	human	miR-150
GSE87590	BT549	human	miR-150
GSE93290	A549	human	miR-150
GSE93290	TE8	human	miR-150
GSE217969	THP1	human	miR-151a
GSE217971	THP1	human	miR-151a
GSE96606	U87	human	miR-151a
GSE70129	ESC	mouse	miR-153
GSE141267	lungs	mouse	miR-154
GSE141282	lungs	mouse	miR-154
GSE138737	SNB19	human	miR-155
GSE142895	HEK293	human	miR-155
GSE166605	monocytes	human	miR-155
GSE182357	BJAB	human	miR-155
GSE22002	HeLa	human	miR-155
GSE244629	EPC2	human	miR-155
GSE44693	CMECD3	human	miR-155
GSE52530	HEK293	human	miR-155
GSE52530	HeLa	human	miR-155
GSE52530	Huh7	human	miR-155
GSE52530	IMR90	human	miR-155
GSE75800	MCF7	human	miR-155
GSE79081	T98G	human	miR-155
GSE9264	HeLa	human	miR-155
GSE10467	RAW264	mouse	miR-155
GSE64255	liver	mouse	miR-155
GSE30248	Bcell	mouse	miR-155
GSE114482	Tcell	mouse	miR-155
GSE99801	Tcell	mouse	miR-155
GSE168617	hepatic tissue	mouse	miR-15a
GSE42797	B/CMBA cells	mouse	miR-15a
GSE128576	HEK293T	human	miR-16
GSE73900	C4HD	human	miR-16
GSE128576	HEK293	human	miR-16
GSE40381	rat HSCcells	human	miR-16
GSE14831	HCT116	human	miR-17
GSE93799	Hep3B	human	miR-17
GSE11968	HeLa	human	miR-181
GSE109108	chondrocytes	human	miR-181a
GSE34881	VUSCC120	human	miR-181a
GSE3605	K562	human	miR-181a
GSE43195	KYSE30	human	miR-181a
GSE52077	A2780	human	miR-181a
GSE153105	neurons	mouse	miR-181a
GSE35030	HUVEC	human	miR-181b
GSE43195	KYSE30	human	miR-181b
GSE16239	KATOIII	human	miR-181c
GSE139027	HepG2	human	miR-182
GSE33293	SNB19	human	miR-182
GSE38593	HEK293T	human	miR-182
GSE108721	macrophages	mouse	miR-182
GSE178952	iWAT	mouse	miR-182
GSE101046	HEK293	human	miR-1825
GSE139027	HepG2	human	miR-183
GSE26032	KK47	human	miR-183
GSE26032	T24	human	miR-183
GSE99134	RWPE1	human	miR-183
GSE81667	PSC	mouse	miR-183
GSE167752	RAW264	mouse	miR-183
GSE167753	4T1	mouse	miR-183
GSE106791	PC3	human	miR-184
GSE118966	786O	human	miR-184
GSE118966	A498	human	miR-184
GSE148289	HCEC	human	miR-184
GSE62259	MDA231	human	miR-184
GSE106791	T24	human	miR-185
GSE73165	HUH75	human	miR-185
GSE49057	thymocytes	mouse	miR-185
GSE102121	MCF7	human	miR-18a
GSE137689	610B	human	miR-18a
GSE14847	MCF7	human	miR-18a
GSE45362	MDA231	human	miR-18a
GSE35668	LM2	human	miR-1908
GSE175729	Kelly	human	miR-1915
GSE13105	HCT116	human	miR-192
GSE60912	HepG2	human	miR-192
GSE62951	adipocytes	human	miR-192
GSE69990	SKOV3	human	miR-192
GSE73194	A549	human	miR-193a
GSE14847	MCF7	human	miR-193b
GSE18510	Malme3M	human	miR-193b
GSE25215	PaCa2	human	miR-193b
GSE83690	DD8817	human	miR-193b
GSE83690	WD4847	human	miR-193b
GSE134308	SGC7901	human	miR-194
GSE134308	BGC823	human	miR-194
GSE137070	22RV1	human	miR-194
GSE70434	HEK293T	human	miR-194
GSE73646	U937	human	miR-194
GSE43656	MCF7	human	miR-195
GSE43656	HEK293T	human	miR-195
GSE85884	LNCaP	human	miR-195
GSE85884	DU145	human	miR-195
GSE41074	HepG2	human	miR-195
GSE85884	LNCap	human	miR-195
GSE85884	DU145	human	miR-195
GSE15576	MCF7	human	miR-196a
GSE79987	HBEC2MBT	human	miR-196b
GSE79987	H1975	human	miR-196b
GSE86575	HCT116	human	miR-196b
GSE56266	A549	human	miR-197
GSE56266	PC14	human	miR-197
GSE56266	PC14CDDP	human	miR-197
GSE37967	keratinocytes	human	miR-198
GSE93756	KYSE450	human	miR-198
GSE106791	PC3	human	miR-199
GSE115800	C42	human	miR-199
GSE186031	MET1	human	miR-199
GSE186031	SCLII	human	miR-199
GSE75800	MCF7	human	miR-199
GSE110216	HLE	human	miR-199a
GSE123597	WM2664	human	miR-199a
GSE185859	HeLa	human	miR-199a
GSE35668	MeWo	human	miR-199a
GSE85629	HMLE	human	miR-199a
GSE89370	KHOS	human	miR-199a
GSE89370	U2OS	human	miR-199a
GSE97824	fibroblasts	human	miR-199a
GSE97825	lung	mouse	miR-199a
GSE93110	keratinocytes	human	miR-19a
GSE126187	Muscle	human	miR-19b
GSE20097	FL512	human	miR-19b
GSE93110	keratinocytes	human	miR-19b
GSE122123	OVCAR3	human	miR-200a
GSE148562	MDA231	human	miR-200a
GSE182358	U2932	human	miR-200a
GSE75082	TF1	human	miR-200a
GSE83512	BD	human	miR-200a
GSE83512	DP	human	miR-200a
GSE83512	WP	human	miR-200a
GSE103250	T24	human	miR-200b
GSE182358	U2932	human	miR-200b
GSE131205	keratinicytes	mouse	miR-200b
GSE108271	BT549	human	miR-200c
GSE182358	U2932	human	miR-200c
GSE195587	macrophages	human	miR-200c
GSE37119	A498	human	miR-200c
GSE38817	leiomyoma	human	miR-200c
GSE38817	myometrium	human	miR-200c
GSE40058	MDA231	human	miR-200c
GSE75927	RKO	human	miR-200c
GSE26113	fibroblast	mouse	miR-200c
GSE151320	Met-1	mouse	miR--200c
GSE17315	LNCaP	human	miR-203
GSE22979	LNCaP	human	miR-203
GSE44239	MDA231	human	miR-203
GSE47028	SCC13	human	miR-203
GSE47028	SJG15	human	miR-203
GSE47865	A549	human	miR-203
GSE47866	A549	human	miR-203
GSE50615	KYSE520	human	miR-203
GSE50697	SUM159	human	miR-203
GSE45121	skin	mouse	miR-203
GSE119711	U251	human	miR-203a
GSE66055	keratinocytes	mouse	miR-203a
GSE89580	neuron	mouse	miR-203a
GSE104250	iPSC	mouse	miR-203a
GSE81130	iPSC	mouse	miR-203a
GSE100658	BE2C	human	miR-204
GSE115801	SW1990	human	miR-204
GSE115801	MDA231	human	miR-204
GSE128773	UMSCC1	human	miR-204
GSE166049	macrophage	human	miR-204
GSE28400	HEK293	human	miR-204
GSE59897	HCT116	human	miR-204
GSE75292	MCF10a	human	miR-204
GSE94476	501mel	human	miR-204
GSE98940	THP1	human	miR-204
GSE109725	4T1	mouse	miR-204
GSE126846	chondrocytes	mouse	miR-204
GSE223129	macrophage	mouse	miR-204
GSE11701	DU145	human	miR-205
GSE17315	LNCaP	human	miR-205
GSE22979	LNCaP	human	miR-205
GSE39735	PC3	human	miR-205
GSE40058	MDA231	human	miR-205
GSE66498	PC3	human	miR-205
GSE66498	DU145	human	miR-205
GSE66498	C42	human	miR-205
GSE68883	DU145	human	miR-205
GSE131205	keratinocytes	mouse	miR-205
GSE42210	ESC	mouse	miR-205
GSE14847	MCF7	human	miR-206
GSE31620	LNCaP	human	miR-206
GSE33235	HeLa	human	miR-206
GSE35491	RD	human	miR-206
GSE37119	A498	human	miR-206
GSE82129	RD	human	miR-206
GSE89074	KHOS	human	miR-206
GSE89074	U2OS	human	miR-206
GSE36077	mdx	mouse	miR-206
GSE14831	HCT116	human	miR-20a
GSE19688	Hs683	human	miR-20a
GSE19690	U87	human	miR-20a
GSE93110	keratinocytes	human	miR-20a
GSE19689	astrocytes	mouse	miR-20a
GSE102295	hskm	human	miR-20b
GSE168484	HepG2	human	miR-20b
GSE11778	A172	human	miR-21
GSE136665	DLD1	human	miR-21
GSE154968	HaCaT	human	miR-21
GSE48006	U134	human	miR-21
GSE48006	N114	human	miR-21
GSE85116	Jurkat	human	miR-21
GSE16962	HUVEC	human	miR-210
GSE214170	HUVEC	human	miR-210
GSE25162	MCF7	human	miR-210
GSE25162	MDA231	human	miR-210
GSE33235	HeLa	human	miR-210
GSE33247	A549	human	miR-210
GSE56854	endometrium	human	miR-210
GSE58004	AGS	human	miR-210
GSE58004	MKN45	human	miR-210
GSE66120	MRC5	human	miR-210
GSE66120	fibroblast	human	miR-210
GSE66498	786O	human	miR-210
GSE80236	CRC	human	miR-210
GSE119478	WM1716	human	miR-211
GSE15281	WM1552C	human	miR-211
GSE15281	A375	human	miR-211
GSE75292	MCF10a	human	miR-211
GSE94476	501mel	human	miR-211
GSE99307	cortex	mouse	miR-211
GSE123745	HepG2	human	miR-214
GSE124965	MA2	human	miR-214
GSE128576	HEK293T	human	miR-214
GSE35948	H929	human	miR-214
GSE93756	KYSE450	human	miR-214
GSE97824	fibroblasts	human	miR-214
GSE120422	TIC	human	miR-215
GSE13105	HCT116	human	miR-215
GSE57296	fibroblasts	human	miR-215
GSE92648	SMMC7721	human	miR-215
GSE82108	PANC1	human	miR-216b
GSE82108	SW1990	human	miR-216b
GSE111946	fibroblast	human	miR-218
GSE24782	BOY	human	miR-218
GSE37119	A498	human	miR-218
GSE46059	U251MG	human	miR-218
GSE56243	PC3	human	miR-218
GSE75599	neuron	human	miR-218
GSE77790	EBC1	human	miR-218
GSE77790	BOY	human	miR-218
GSE136409	nueron	mouse	miR-218
GSE107091	spinal cord	mouse	miR-219a
GSE16568	OvCa	human	miR-22
GSE17508	MCF7	human	miR-22
GSE83805	Rhabdomyosarcoma	human	miR-22
GSE92599	HEK293	human	miR-22
GSE107174	HEK293T	human	miR-221
GSE135375	HEK293	human	miR-221
GSE135375	HepG2	human	miR-221
GSE135375	Huh7	human	miR-221
GSE135375	WRL68	human	miR-221
GSE18438	JSC1	human	miR-221
GSE45627	PC3	human	miR-221
GSE56243	BOY	human	miR-221
GSE56243	LNCaP	human	miR-221
GSE56243	DU145	human	miR-221
GSE56243	PC3	human	miR-221
GSE57676	H3255	human	miR-221
GSE57676	H1299	human	miR-221
GSE66498	PC3	human	miR-221
GSE68883	DU145	human	miR-221
GSE201695	HepG2	human	miR-222
GSE29327	MCF10a	human	miR-222
GSE37119	PC3	human	miR-222
GSE56243	LNCaP	human	miR-222
GSE56243	DU145	human	miR-222
GSE56243	PC3	human	miR-222
GSE57676	H3255	human	miR-222
GSE57676	H1299	human	miR-222
GSE66498	PC3	human	miR-222
GSE167752	RAW264	mouse	miR-222
GSE167753	4T1	mouse	miR-222
GSE44120	OE33	human	miR-223
GSE47625	Calu	human	miR-223
GSE66498	PC3	human	miR-223
GSE66498	PC3M	human	miR-223
GSE81370	A549	human	miR-223
GSE121077	RAW264	mouse	miR-223
GSE36020	HCT116	human	miR-224
GSE51053	PC3	human	miR-224
GSE51053	DU145	human	miR-224
GSE56243	DU145	human	miR-224
GSE56243	PC3	human	miR-224
GSE68013	HOS	human	miR-23a
GSE65874	70Z3	mouse	miR-23a
GSE77105	Tcell	mouse	miR-23a
GSE124502	BEAS2B	human	miR-23b
GSE37427	fibroblast	human	miR-23b
GSE37918	MCF7	human	miR-23b
GSE37918	MDA231	human	miR-23b
GSE66498	768O	human	miR-23b
GSE131887	BTC3	mouse	miR-23b
GSE110523	Tcell	human	miR-24
GSE119503	RPE1	human	miR-24
GSE17828	HepG2	human	miR-24
GSE56243	BOY	human	miR-24
GSE56243	T24	human	miR-24
GSE51228	aorta	mouse	miR-24
GSE65874	70Z3	mouse	miR-24
GSE77105	Tcell	mouse	miR-24
GSE119019	LX2	human	miR-25
GSE88757	PANC1	human	miR-25
GSE108501	SMMC7721	human	miR-26a
GSE12278	NAM	human	miR-26a
GSE12278	Raji	human	miR-26a
GSE12278	Ramos	human	miR-26a
GSE17460	MCF7	human	miR-26a
GSE180472	MyLa	human	miR-26a
GSE43726	MCF7	human	miR-26a
GSE43726	MDA231MCF7	human	miR-26a
GSE77790	PC3	human	miR-26a
GSE85684	HeLa	human	miR-26a
GSE62831	IEC	mouse	miR-26a
GSE186236	Bcell	mouse	miR-26a
GSE134736	adipocyte	mouse	miR-26a
GSE149842	RAW264	mouse	miR-26a
GSE12091	HeLa	human	miR-26b
GSE206246	Huh7	human	miR-27a
GSE41737	Huh7	human	miR-27a
GSE48006	U134	human	miR-27a
GSE48006	N114	human	miR-27a
GSE52678	RH36	human	miR-27a
GSE85587	HeLa	human	miR-27a
GSE89547	Treg	human	miR-27a
GSE98326	C2C12	human	miR-27a
GSE43910	RAW264	mouse	miR-27a
GSE65874	70Z3	mouse	miR-27a
GSE77105	Tcell	mouse	miR-27a
GSE152638	FLS	human	miR-27b
GSE217969	THP1	human	miR-27b
GSE31620	LNCaP	human	miR-27b
GSE53872	HeLa	human	miR-27b
GSE67631	MCF7	human	miR-27b
GSE85587	HeLa	human	miR-27b
GSE229785	MD901	human	miR-28
GSE229786	DFBL	human	miR-28
GSE229787	SUDHL4	human	miR-28
GSE233648	U2932	human	miR-28
GSE242754	MCF10a	human	miR-28
GSE242754	RPE1	human	miR-28
GSE56268	P3HR1	human	miR-28
GSE81236	Bcell	human	miR-28
GSE54949	HeLa229	human	miR-2909
GSE17585	HPC	human	miR-299
GSE128663	MIAPaca2	human	miR-29a
GSE128663	Panc1	human	miR-29a
GSE144767	hPSC	human	miR-29a
GSE44784	dendritic	human	miR-29a
GSE48063	Jurkat	human	miR-29a
GSE53143	Dendritic cells	human	miR-29a
GSE66498	786O	human	miR-29a
GSE66498	A498	human	miR-29a
GSE77790	A549	human	miR-29a
GSE77790	MRC5	human	miR-29a
GSE77790	PC3	human	miR-29a
GSE87609	fibroblasts	human	miR-29a
GSE26764	C2C12	mouse	miR-29a
GSE67423	liver	mouse	miR-29a
GSE241423	heart	mouse	miR-29a
GSE18713	HTM	human	miR-29b
GSE44784	dendritic	human	miR-29b
GSE66038	LNCaP	human	miR-29b
GSE66038	DU145	human	miR-29b
GSE75747	HeLa229	human	miR-29b
GSE81791	fibroblast	human	miR-29b
GSE83634	DLD1	human	miR-29b
GSE83634	HT29	human	miR-29b
GSE158823	MEF	mouse	miR-29b
GSE112044	skin	mouse	miR-29b
GSE30525	Tcells	mouse	miR-29b
GSE38581	MKN45	human	miR-29c
GSE38581	MKN74	human	miR-29c
GSE38581	MKN7	human	miR-29c
GSE38951	UAC3199	human	miR-29c
GSE142895	HEK293	human	miR-302a
GSE32999	PC3	human	miR-302a
GSE152322	BC	mouse	miR-302b
GSE14847	MCF7	human	miR-302c
GSE106791	PC3	human	miR-30a
GSE142695	A549	human	miR-30a
GSE155659	PANC1	human	miR-30a
GSE29207	MADS	human	miR-30a
GSE36565	MCF7	human	miR-30a
GSE155659	PANC1	human	miR-30c
GSE32617	MDA231	human	miR-30c
GSE70352	liver	mouse	miR-30c
GSE27718	4L	human	miR-30d
GSE27718	5B1	human	miR-30d
GSE29207	MADS	human	miR-30d
GSE46721	endometrial	human	miR-30d
GSE85884	LNCaP	human	miR-30d
GSE85884	DU145	human	miR-30d
GSE130005	A549	human	miR-30e
GSE188345	22Rv1	human	miR-30e
GSE189290	Sa3	human	miR-30e
GSE20293	SNB19	human	miR-30e
GSE20293	U87MG	human	miR-30e
GSE65431	SMC	mouse	miR-30e
GSE65432	MSC	mouse	miR-30e
GSE16700	OvCa	human	miR-31
GSE16908	LEC	human	miR-31
GSE28810	U251	human	miR-31
GSE36801	LNCaP	human	miR-31
GSE37119	PC3	human	miR-31
GSE63549	Tcells	mouse	miR-31
GSE62465	HCT116	human	miR-3189
GSE43195	KYSE30	human	miR-32
GSE100477	ventral prostate	mouse	miR-32
GSE100477	dorsal prostate	mouse	miR-32
GSE77790	PC3	human	miR-320
GSE121892	osteoblasts	human	miR-320a
GSE106791	T24	human	miR-320b
GSE106791	T24	human	miR-320c
GSE59458	MSC	human	miR-320c
GSE108906	A549	human	miR-324
GSE119297	OV2008	human	miR-328
GSE69555	NK	human	miR-330
GSE96918	LNCaP	human	miR-331
GSE126295	HUVEC	human	miR-335
GSE142135	NTERT1	human	miR-335
GSE19232	MSC	human	miR-335
GSE68742	GISTT1	human	miR-335
GSE9586	LM2	human	miR-335
GSE41607	lung	mouse	miR-337
GSE99890	BMEL	mouse	miR-337
GSE108558	22RV1	human	miR-338
GSE75789	A172	human	miR-338
GSE75789	T98	human	miR-338
GSE75789	U87MG	human	miR-338
GSE183428	PC3M	human	miR-33a
GSE59484	D456MG	human	miR-33a
GSE89034	VCaP	human	miR-33a
GSE89034	LNCaP	human	miR-33a
GSE103454	452Lu	human	miR-340
GSE115361	A549	human	miR-340
GSE61078	U215	human	miR-340
GSE108324	JIMT1	human	miR-342
GSE108324	KPL4	human	miR-342
GSE109600	LSK	human	miR-342
GSE152950	Huh7	human	miR-342
GSE165468	WI38	human	miR-342
GSE171659	K562	human	miR-342
GSE34881	VUSCC120	human	miR-342
GSE66758	H2009	human	miR-342
GSE83981	HOC313	human	miR-342
GSE71642	RAW264	mouse	miR-342
GSE34881	VUSCC120	human	miR-345
GSE117506	keratinocytes	human	miR-34a
GSE16674	K562	human	miR-34a
GSE185946	H1299	human	miR-34a
GSE21832	MDA231	human	miR-34a
GSE21832	MDA231	human	miR-34a
GSE22143	airway	human	miR-34a
GSE237836	MDA231	human	miR-34a
GSE33235	HeLa	human	miR-34a
GSE34242	TS543	human	miR-34a
GSE49845	SKNBE2	human	miR-34a
GSE68740	GIST-T1	human	miR-34a
GSE71423	NCI-H1299	human	miR-34a
GSE71423	NCI-H1299	human	miR-34a
GSE7678	SW480	human	miR-34a
GSE7754	HCT116	human	miR-34a
GSE89156	HPC	human	miR-34a
GSE98601	MDA231	human	miR-34a
GSE58800	Huh7	human	miR-34a
GSE58892	Hep3b	human	miR-34a
GSE99401	mammary	mouse	miR--34a
GSE38341	344SQ	mouse	miR--34a
GSE10455	HCT116	human	miR-34b
GSE22143	airway	human	miR-34b
GSE49845	SKNBE2	human	miR-34b
GSE98601	MDA231	human	miR-34b
GSE10455	HCT116	human	miR-34c
GSE117506	keratinocytes	human	miR-34c
GSE22143	airway	human	miR-34c
GSE41322	PC3	human	miR-34c
GSE49845	SKNBE2	human	miR-34c
GSE98601	MDA231	human	miR-34c
GSE57493	serous tumor	mouse	miR-34c
GSE52381	SCC20	mouse	miR-365a
GSE21080	HepaRG	human	miR-371
GSE34881	VUSCC120	human	miR-371
GSE102001	SW620	human	miR-371a
GSE102001	T18	human	miR-371a
GSE158998	endometiral	human	miR-371a
GSE83122	PC9	human	miR-371a
GSE142895	HEK293	human	miR-372
GSE32999	PC3	human	miR-372
GSE142895	HEK293	human	miR-373
GSE2075	HeLa	human	miR-373
GSE32999	PC3	human	miR-373
GSE9742	MCF7	human	miR-373
GSE39356	MCF7	human	miR-374a
GSE125602	FLC	human	miR-375
GSE147698	SGC7901	human	miR-375
GSE210778	HUVEC	human	miR-375
GSE234110	LNCAP	human	miR-375
GSE234110	PC3	human	miR-375
GSE26032	SAS	human	miR-375
GSE26032	FaDu	human	miR-375
GSE31566	A549	human	miR-375
GSE37119	IMC3	human	miR-375
GSE37119	TTN	human	miR-375
GSE37119	TE2	human	miR-375
GSE67742	ORI	human	miR-375
GSE74213	MCC26	human	miR-375
GSE77790	Panc1	human	miR-375
GSE77790	sw1990	human	miR-375
GSE77790	TE8	human	miR-375
GSE77790	TE9	human	miR-375
GSE34482	Sw1783	human	miR-376a
GSE34482	U87	human	miR-376a
GSE47186	HuCCT1	human	miR-376c
GSE46454	SKOV3	human	miR-378
GSE51883	C2C12	mouse	miR-378
GSE139491	liver	mouse	miR-378
GSE160906	keratinocyte	human	miR-378a
GSE164400	keratinocytes	human	miR-378a
GSE34873	NIH3T3	mouse	miR-378a
GSE139830	liver	mouse	miR-378a
GSE61734	heart	mouse	miR-378a
GSE73308	liver	mouse	miR-378a
GSE175729	Kelly	human	miR-380
GSE24812	HEK293T	human	miR-381
GSE103464	HSPC	human	miR-382
GSE196763	huh7	human	miR-383
GSE175492	786O	human	miR-412
GSE108558	22RV1	human	miR-421
GSE54505	MCF12a	human	miR-424
GSE185819	adipocytes	human	miR-424
GSE111139	HEY	human	miR-429
GSE37119	A498	human	miR-429
GSE53092	HCCLM3	human	miR-429
GSE110202	MDA231	human	miR-4306
GSE110203	CAL51	human	miR-4306
GSE139119	pancreatic	mouse	miR-431
GSE185859	HeLa	human	miR-4423
GSE22143	airway	human	miR-449a
GSE74710	HLE	human	miR-449a
GSE22143	airway	human	miR-449b
GSE74710	HLE	human	miR-449b
GSE74710	HLE	human	miR-449c
GSE129076	A2780	human	miR-450a
GSE129076	SKOV3	human	miR-450a
GSE56243	FaDu	human	miR-451
GSE66498	T24	human	miR-451
GSE113066	SKMES	human	miR-451a
GSE118249	ECa9706	human	miR-451a
GSE147969	SNU478	human	miR-451a
GSE161148	OE19	human	miR-451a
GSE166347	HCC	mouse	miR-451a
GSE51053	PC3	human	miR-452
GSE51053	DU145	human	miR-452
GSE56243	PC3	human	miR-452
GSE56243	DU145	human	miR-452
GSE100746	PC3	human	miR-455
GSE106791	786O	human	miR-455
GSE129146	MCF7	human	miR-455
GSE180314	SBC5	human	miR-455
GSE193719	H1993	human	miR-455
GSE193719	H2903	human	miR-455
GSE43195	KYSE30	human	miR-455
GSE93290	PC3	human	miR-455
GSE41607	lung	mouse	miR-466
GSE134442	HCT116	human	miR-4711
GSE134442	DLD1	human	miR-4711
GSE55822	MCF10a	human	miR-4728
GSE196261	Li7	human	miR-4730
GSE196261	HepG2	human	miR-4730
GSE214962	HFF	human	miR-4734
GSE146774	PAEC	human	miR-483
GSE19931	HaCaT	human	miR-483
GSE50980	MHHES1	human	miR-483
GSE63041	LvM3b	human	miR-483
GSE63201	LvM3b	human	miR-483
GSE107108	MLE12	mouse	miR-483
GSE256304	liver	mouse	miR-483
GSE66844	QSG7701	human	miR-484
GSE66844	HL7702	human	miR-484
GSE66844	hiHep	human	miR-484
GSE175729	Kelly	human	miR-485
GSE140062	HSC	human	miR-486
GSE60298	HPC	human	miR-486
GSE36966	liposarcoma	mouse	miR-486
GSE117805	HEK293	human	miR-489
GSE19718	FaDu	human	miR-489
GSE19718	HSC3	human	miR-489
GSE99728	T47D	human	miR-489
GSE118983	U87MG	human	miR-490
GSE62453	AGS	human	miR-490
GSE159858	IGROV1	human	miR-491
GSE123313	Hep3B	human	miR-493
GSE125407	Hep3B	human	miR-493
GSE125407	HepG2	human	miR-493
GSE31751	HCT116	human	miR-493
GSE124502	BEAS2B	human	miR-494
GSE64364	HeLa	human	miR-494
GSE85250	HSPC	human	miR-494
GSE137890	IEC	mouse	miR-494
GSE101096	MET1	human	miR-497
GSE101096	SCLII	human	miR-497
GSE41074	HepG2	human	miR-497
GSE93290	PC3	human	miR-499a
GSE93290	PC3M	human	miR-499a
GSE92564	MCF7	human	miR-500a
GSE92564	T47D	human	miR-500a
GSE64364	HeLa	human	miR-503
GSE19718	FaDu	human	miR-504
GSE19718	HSC3	human	miR-504
GSE50850	SKOV3	human	miR-506
GSE50850	OVCA432	human	miR-506
GSE50850	HEYA8	human	miR-506
GSE76280	AsPC1	human	miR-506
GSE76280	AsPC1	human	miR-506
GSE77462	HCT116	human	miR-508
GSE47522	A549	human	miR-509
GSE70490	THP1	human	miR-511
GSE137120	macrophages	mouse	miR-511
GSE34903	TAM	mouse	miR-511
GSE201695	HepG2	human	miR-512
GSE20679	Huh7	human	miR-517a
GSE50814	Jurkat	human	miR-517a
GSE155860	HUVEC	human	miR-520b
GSE32999	PC3	human	miR-520c
GSE9742	MCF7	human	miR-520c
GSE32999	PC3	human	miR-520f
GSE92988	PANC1	human	miR-520f
GSE16988	PNET	human	miR-520g
GSE115800	786O	human	miR-532
GSE96647	heart	mouse	miR-541
GSE142236	K562	human	miR-543
GSE250164	hiPCS	human	miR-548a
GSE102571	HCT116	human	miR-550a
GSE165341	STO	human	miR-550a
GSE63041	LvM3b	human	miR-551a
GSE63201	LvM3b	human	miR-551a
GSE154384	HepG2	human	miR-552
GSE62723	A549	human	miR-552
GSE112859	MGC803	human	miR-574
GSE118998	U2OS	human	miR-574
GSE56669	LNCaP	human	miR-582
GSE114093	SCC9	human	miR-585
GSE113440	ES2	human	miR-590
GSE147145	D283	human	miR-592
GSE184253	MCF7	human	miR-592
GSE68987	HEK293	human	miR-603
GSE62723	A549	human	miR-608
GSE129118	SSC15	human	miR-611
GSE192617	HepG2	human	miR-6126
GSE158478	HSC	human	miR-6133
GSE20543	LNCaP	human	miR-616
GSE83131	SW620	human	miR-625
GSE158530	HeLa	human	miR-630
GSE159093	A431	human	miR-634
GSE71742	HeLa	human	miR-634
GSE71742	KYSE850	human	miR-634
GSE71742	U2OS	human	miR-634
GSE54493	SKMel147	human	miR-638
GSE160736	22Rv1	human	miR-642a
GSE82058	MDA231	human	miR-644a
GSE82058	SKBR3	human	miR-644a
GSE82058	MCF7	human	miR-644a
GSE69228	monocytes	human	miR-650
GSE65153	HTLA	human	miR-659
GSE65153	SHSY5Y	human	miR-659
GSE117805	HEK293	human	miR-668
GSE62411	MCF7	human	miR-671
GSE62411	MDA231	human	miR-671
GSE62411	SKBR3	human	miR-671
GSE108268	Huh7	human	miR-7
GSE128011	ReNVM	human	miR-7
GSE14507	A549	human	miR-7
GSE158940	H1299	human	miR-7
GSE159666	TPC1	human	miR-7
GSE159666	HTori3	human	miR-7
GSE253489	MM1S	human	miR-7
GSE40130	HN5	human	miR-7
GSE77196	WM266	human	miR-7
GSE122114	brain	mouse	miR-7
GSE242754	MCF10a	human	miR-708
GSE242754	RPE1	human	miR-708
GSE69442	HeLa	human	miR-744
GSE122328	SCC15	human	miR-762
GSE180688	HCT116	human	miR-766
GSE180688	MIAPaCa2	human	miR-766
GSE108186	MSC	human	miR-7977
GSE48195	MIN6	mouse	miR-7a
GSE48195	MIN6	mouse	miR-7b
GSE114316	HCT116	human	miR-8073
GSE214507	MCF7	human	miR-874
GSE24782	IMC3	human	miR-874
GSE24782	SAS	human	miR-874
GSE37119	SAS	human	miR-874
GSE37119	FaDu	human	miR-874
GSE68883	DU145	human	miR-875
GSE146063	HPMEC	human	miR-887
GSE15749	MCF7	human	miR-9
GSE232791	NTERA2	human	miR-9
GSE232791	TCAM2	human	miR-9
GSE33952	MCF7	human	miR-9
GSE80170	iPSC	human	miR-9
GSE41942	32D	mouse	miR-9
GSE53225	MEF	mouse	miR-92
GSE241300	PC3	human	miR-93
GSE86497	HUVEC	human	miR-93
GSE249837	keratinocytes	human	miR-939
GSE35620	HSF2	human	miR-941
GSE35620	HEK	human	miR-941
GSE35620	293T	human	miR-941
GSE35620	LLCM2	human	miR-941
GSE35620	Frhk4	human	miR-941
GSE35620	MSF	human	miR-941
GSE93717	HEK293T	human	miR-941
GSE49559	PC3	human	miR-95
GSE58142	MCF7	human	miR-95
GSE139027	HepG2	human	miR-96
GSE26032	KK47	human	miR-96
GSE26032	T24	human	miR-96
GSE12092	HeLa	human	miR-98
GSE113066	MDA231	human	miR-99a
GSE56335	HSPC	human	miR-99a
GSE85614	FaDu	human	miR-99a
GSE85614	PC3	human	miR-99a
GSE175729	Kelly	human	miR-99b
GSE26332	C42	human	miR-99b
GSE69555	NK	human	miR-99b
