# Supplementary material for: miRTARGET: An integrated web tool for the identification of microRNA targets with potential therapeutic or prognostic value in cancer
Source: Neoplasia. 2025 Jun 24;67:101202. doi: 10.1016/j.neo.2025.101202 (PMC12226135; doi:10.1016/j.neo.2025.101202)
Supplement: Supplementary file 2 [file mmc2.xlsx]

## Sheet: GEO miRNA knockdown-knockout
GEO dataset	cell line / tissue	organism	miRNA
GSE7333	heart	mouse	miR-1
GSE51394	heart	mouse	miR-1
GSE45760	ESC15	mouse	miR-1
GSE45760	ESC2	mouse	miR-1
GSE45205	SkES1	human	miR-106a
GSE79574	mesangial	human	miR-10a
GSE35170	U87	human	miR-10b
GSE40189	PANC1	human	miR-10b
GSE37185	BT549	human	miR-1204
GSE37185	HEY	human	miR-1204
GSE37185	MDA231	human	miR-1204
GSE37185	OVCAR8	human	miR-1204
GSE37185	SUM159PT	human	miR-1204
GSE31731	liver	mouse	miR-122
GSE3425	liver	mouse	miR-122
GSE3603	liver	mouse	miR-122
GSE124360	RAW246	mouse	miR-122
GSE13948	liver	mouse	miR-122
GSE27713	liver	mouse	miR-122
GSE31453	liver	mouse	miR-122
GSE20610	liver	mouse	miR-122
GSE111805	liver	mouse	miR-122
GSE87848	liver	mouse	miR-122
GSE97060	liver	mouse	miR-122
GSE118315	iPSC	human	miR-124
GSE130809	SEAX	human	miR-124
GSE45817	SHSY5Y	human	miR-1246
GSE69630	A549	human	miR-1246
GSE69630	Nuli1	human	miR-1246
GSE41607	lung	mouse	miR-125a
GSE66608	Treg	mouse	miR-125a
GSE19680	CMK	human	miR-125b
GSE19680	M07	human	miR-125b
GSE62693	THP1	human	miR-125b
GSE12011	HUVEC	human	miR-126
GSE141129	HLMVEC	human	miR-126
GSE32089	Huvec	human	miR-126
GSE40458	HSC	human	miR-126
GSE55814	82-27	human	miR-126
GSE34262	artery	mouse	miR-126
GSE51255	dendritic	mouse	miR-126
GSE78078	Bcell	mouse	miR-126
GSE184015	leukemia	mouse	miR-126
GSE47110	skin	mouse	miR-127
GSE47110	brain	mouse	miR-127
GSE47110	muscle	mouse	miR-127
GSE89501	44PN	human	miR-128
GSE48813	neurons	mouse	miR-128
GSE161186	HCT116	human	miR-1290
GSE69630	Nuli1	human	miR-1290
GSE181137	Kasumi	human	miR-130a
GSE83548	TC71	human	miR-130b
GSE76548	interstial	mouse	miR-132
GSE73413	Hippocampus	mouse	miR-132
GSE95649	cortex	mouse	miR-132
GSE65141	cardiac	mouse	miR-133a
GSE156267	muscle	mouse	miR-133b
GSE4522	ESC	mouse	miR-134
GSE99209	A549	human	miR-1343
GSE28949	mammary	mouse	miR-135b
GSE49793	neural	human	miR-137
GSE66433	SHSY5Y	human	miR-137
GSE79661	brain	human	miR-137
GSE125853	CAD	mouse	miR-137
GSE110659	MDA231	human	miR-138
GSE111651	KalWRij	human	miR-138
GSE39487	GSC	human	miR-138
GSE111651	KalWRij	mouse	miR-138
GSE125853	CAD	mouse	miR-138
GSE173982	brain	mouse	miR-138
GSE160403	MLLAF9	mouse	miR-139
GSE13590	C3H10T1	mouse	miR-140
GSE16007	chondrocyte	mouse	miR-140
GSE144360	chondrocyte	mouse	miR-140
GSE98295	chondrocyte	mouse	miR-140
GSE51217	SKBR3	human	miR-141
GSE59347	macrophages	human	miR-142
GSE61919	Bcell	mouse	miR-142
GSE100043	dendritic	mouse	miR-142
GSE106244	AEC	mouse	miR-142
GSE42325	BM	mouse	miR-142
GSE47909	thymus	mouse	miR-142
GSE57543	Tcell	mouse	miR-142
GSE85476	spleen	mouse	miR-142
GSE85476	BM	mouse	miR-142
GSE122881	Treg cells	mouse	miR-142
GSE190192	Treg	mouse	miR-142
GSE216794	CML	mouse	miR-142
GSE55651	fibroblast	mouse	miR-143
GSE21041	erythroid	human	miR-144
GSE104447	liver	mouse	miR-144
GSE202260	CD8	mouse	miR-144
GSE255756	MIN6	human	miR-146a
GSE142511	dendritic	mouse	miR-148a
GSE156002	plasma	mouse	miR-148a
GSE225737	Treg	human	miR-15
GSE201238	B-cells	mouse	miR-15
GSE230099	Tregs	mouse	miR-15
GSE62262	Tcell	mouse	miR-150
GSE64687	Tcell	mouse	miR-150
GSE13296	DC	human	miR-155
GSE71541	AML	human	miR-155
GSE23641	dendritic	mouse	miR-155
GSE57292	kidney	mouse	miR-155
GSE151835	macrophages	mouse	miR-155
GSE40027	DC	mouse	miR-155
GSE40029	macrophages	mouse	miR-155
GSE41241	Tcell	mouse	miR-155
GSE44649	Tcell	mouse	miR-155
GSE52940	Bcell	mouse	miR-155
GSE56030	BMMC	mouse	miR-155
GSE80660	BM	mouse	miR-155
GSE69188	B-cell	mouse	miR-155
GSE116348	Bcell	mouse	miR-155
GSE116348	DC	mouse	miR-155
GSE116348	MAC	mouse	miR-155
GSE116348	Tcell	mouse	miR-155
GSE37228	Th17	mouse	miR-155
GSE58371	Tfh	mouse	miR-155
GSE61425	Bcells	mouse	miR-155
GSE69931	spleen	mouse	miR-155
GSE86526	LKS	mouse	miR-155
GSE86526	LKS	mouse	miR-155
GSE69188	B-cell	mouse	miR-155
GSE72767	B-cells	mouse	miR-15a
GSE24522	MMS1	human	miR-16
GSE24522	RPMI8226	human	miR-16
GSE67795	neurons	mouse	miR-17
GSE70065	chondrosarcoma	human	miR-181a
GSE16572	OvCa	human	miR-182
GSE24824	melanoma	human	miR-182
GSE108721	macrophages	mouse	miR-182
GSE110714	ganglia	mouse	miR-183
GSE85613	GISTT1	human	miR-186
GSE102121	MCF7	human	miR-18a
GSE137689	58F	human	miR-18a
GSE35668	LM2	human	miR-1908
GSE196469	THP1	human	miR-192
GSE59883	HT29	human	miR-194
GSE59883	NCIH508	human	miR-194
GSE43656	HEK293T	human	miR--195
GSE43656	MCF7	human	miR--195
GSE152575	A172	human	miR-196a
GSE35668	LM2	human	miR-199a
GSE155545	heart	mouse	miR-199a
GSE140148	Huh7	human	miR-19a
GSE69519	Hep3B	human	miR-19b
GSE59883	HT29	human	miR-200b
GSE59883	NCIH508	human	miR-200b
GSE201695	HepG2	human	miR-200c
GSE51217	SKBR3	human	miR-200c
GSE173815	mammary	mouse	miR-200c
GSE47866	A549	human	miR-203
GSE59883	NCIH508	human	miR-203
GSE107089	A549	human	miR-203a
GSE66055	keratinocytes	mouse	miR-203a
GSE133142	adipose	mouse	miR-203a
GSE81133	iPSC	mouse	miR-203a
GSE21280	PASMC	human	miR-204
GSE71953	HaCaT	human	miR-204
GSE185595	heart	mouse	miR-204
GSE29782	RWPE1	human	miR-205
GSE46447	hair folicle stem cells	mouse	miR-205
GSE95108	surface ectoderm	mouse	miR-205
GSE171502	FAP	mouse	miR-206
GSE109592	SW620	human	miR-21
GSE148684	A549	human	miR-21
GSE20627	MCF7	human	miR-21
GSE37213	Tcells	human	miR-21
GSE52674	MCF7	human	miR-21
GSE65892	SKHep1	human	miR-21
GSE104270	MAC	mouse	miR-21
GSE227608	macrophages	mouse	miR-21
GSE166534	BM	mouse	miR-21
GSE131603	HSC	mouse	miR-21
GSE144773	BC	mouse	miR-21
GSE143326	CAF	mouse	miR-21
GSE143326	Tcell	mouse	miR-21
GSE148285	Bcell	mouse	miR-21
GSE182390	GL261	mouse	miR-21
GSE183829	muscle	mouse	miR-21
GSE183830	muscle	mouse	miR-21
GSE191194	pancreas	mouse	miR-21
GSE197520	BC	mouse	miR-21
GSE16962	HUVEC	human	miR-210
GSE43340	artery	mouse	miR-210
GSE171270	macrophages	mouse	miR-210
GSE109378	SKMEL28	human	miR-211
GSE106591	eye	mouse	miR-211
GSE37952	mammary	mouse	miR-212
GSE57289	Lx2	human	miR-214
GSE143809	Tcells	mouse	miR-214
GSE186708	intestine	mouse	miR-215
GSE111946	fibroblast	human	miR-218
GSE158216	myoblasts	human	miR-218
GSE136409	nueron	mouse	miR-218
GSE156255	A431	human	miR-22
GSE72734	lung	mouse	miR-22
GSE134895	Th17	mouse	miR-22
GSE147835	BAT	mouse	miR-22
GSE19777	MCF7	human	miR-221
GSE80064	SNU638	human	miR-221
GSE153811	Bcell	mouse	miR-221
GSE19777	MCF7	human	miR-222
GSE80064	SNU638	human	miR-222
GSE129080	hepatocytes	mouse	miR-223
GSE22003	neutrophils	mouse	miR-223
GSE11973	neutrophils	mouse	miR-223
GSE12001	neutrophils	mouse	miR-223
GSE29453	bone marrow	mouse	miR-223
GSE33765	bone marrow	mouse	miR-223
GSE33914	bone marrow	mouse	miR-223
GSE33917	granulocytes	mouse	miR-223
GSE121077	RAW264	mouse	miR-223
GSE147872	BAT	mouse	miR-224
GSE147872	WAT	mouse	miR-224
GSE197363	chondrocyte	mouse	miR-23a
GSE41607	lung	mouse	miR-23b
GSE159762	M1 macrophages	mouse	miR-23b
GSE159762	M2 macrophages	mouse	miR-23b
GSE51228	aorta	mouse	miR-24
GSE132161	PC3	human	miR-26a
GSE132161	PC3M	human	miR-26a
GSE186236	Bcell	mouse	miR-26a
GSE134736	adipocyte	mouse	miR-26a
GSE252611	lens	mouse	miR-26a
GSE197363	chondrocyte	mouse	miR-26a
GSE41737	Huh7	human	miR-27a
GSE67631	MCF7	human	miR-27b
GSE73275	neuron	mouse	miR-27b
GSE158191	heart	mouse	miR-27b
GSE81236	Bcell	human	miR-28
GSE141734	cortex	mouse	miR-29
GSE45564	fibroblast	human	miR-29a
GSE48063	Jurkat	human	miR-29a
GSE53143	Dendritic cells	human	miR-29a
GSE81791	Fibroblast	human	miR-29a
GSE40261	liver	mouse	miR-29a
GSE30525	Tcells	mouse	miR-29b
GSE112044	skin	mouse	miR-29b
GSE109238	lung	mouse	miR-301a
GSE109238	spleen	mouse	miR-301a
GSE176571	PDAC	mouse	miR-301a
GSE194389	hippocampus	mouse	miR-301a
GSE16569	OVSAYO	human	miR-30a
GSE29207	MADS	human	miR-30a
GSE36565	MCF7	human	miR-30a
GSE12908	BMEL	mouse	miR-30a
GSE41607	lung	mouse	miR-30a
GSE133410	MDA231	human	miR-30d
GSE41607	lung	mouse	miR-30d
GSE65434	MSC	mouse	miR-30e
GSE193159	PCT	human	miR-31
GSE41905	keratinocytes	human	miR-31
GSE83853	Tcells	human	miR-31
GSE122223	Th1	mouse	miR-31
GSE123556	colon	mouse	miR-31
GSE158337	hippocampus	mouse	miR-324
GSE158337	cortex	mouse	miR-324
GSE121323	A549	human	miR-330
GSE14624	neurosphere	mouse	miR-335
GSE103454	452Lu	human	miR-340
GSE165466	WI38	human	miR-342
GSE123628	CD4+ T-cells	human	miR-34a
GSE123628	colon	human	miR-34a
GSE133775	chondrocytes	human	miR-34a
GSE69484	iPSC	human	miR-34a
GSE99452	colon tumor	human	miR-34a
GSE138587	SAS	human	miR-361
GSE154872	H727	human	miR-375
GSE67742	TT	human	miR-375
GSE160906	keratinocyte	human	miR-378a
GSE175434	HL60	human	miR-378a
GSE34873	NIH3T3	mouse	miR-378a
GSE47159	liver	mouse	miR-379
GSE57112	liver	mouse	miR-379
GSE142597	kidney	mouse	miR-379
GSE116786	C2C12	mouse	miR-382
GSE159618	RWPE1	human	miR-424
GSE185819	mature adipocytes	mouse	miR-424
GSE185819	precursor adipocytes	mouse	miR-424
GSE59883	HT29	human	miR-429
GSE59883	NCIH508	human	miR-429
GSE59883	SW403	human	miR-429
GSE196469	THP1	human	miR-432
GSE74206	MI	mouse	miR-433
GSE13590	C3H10T1	mouse	miR-449a
GSE147872	BAT	mouse	miR-452
GSE147872	WAT	mouse	miR-452
GSE242259	HL60	human	miR-483
GSE242259	HT29	human	miR-483
GSE242259	MCF7	human	miR-483
GSE242259	PC9	human	miR-483
GSE155787	muscle	mouse	miR-486
GSE120038	aorta	mouse	miR-489
GSE137889	IEC	mouse	miR-494
GSE159618	RWPE1	human	miR-497
GSE92564	MCF7	human	miR-500a
GSE92564	T47D	human	miR-500a
GSE108863	OVISE	human	miR-508
GSE108863	OVTOKO	human	miR-508
GSE106394	BoWo	human	miR-518a
GSE106394	JAR	human	miR-518a
GSE106394	JEG3	human	miR-518a
GSE172503	cortical	mouse	miR-541
GSE64435	MDA231	human	miR-544a
GSE149168	heart	mouse	miR-574
GSE75911	U937	human	miR-608
GSE54493	SKMel147	human	miR-638
GSE65153	HTLA	human	miR-659
GSE65153	SHSY5Y	human	miR-659
GSE242259	HL60	human	miR-663a
GSE242259	HT29	human	miR-663a
GSE242259	MCF7	human	miR-663a
GSE242259	PC9	human	miR-663a
GSE202752	AB678	human	miR-7
GSE48195	MIN6	mouse	miR-7
GSE122114	brain	mouse	miR-7
GSE122114	brain	mouse	miR-7
GSE59204	cortex	mouse	miR-7
GSE68074	hippocampus	mouse	miR-802
GSE103880	liver	mouse	miR-802
GSE193090	CLE	human	miR-885
GSE27529	L428	human	miR-9
GSE52710	L428	human	miR-9
GSE80170	iPSC	human	miR-9
GSE121076	BMCMC	mouse	miR-9
GSE239376	MSC	mouse	miR-9
GSE239376	OB	mouse	miR-9
GSE120038	aorta	mouse	miR-92a
GSE242294	muscle	mouse	miR-92b
GSE86497	HUVEC	human	miR-93
GSE119760	neuronal	human	miR-934
GSE144832	spinal horn	mouse	miR-99a
