# Supplementary material for: miRTARGET: An integrated web tool for the identification of microRNA targets with potential therapeutic or prognostic value in cancer
Source: Neoplasia. 2025 Jun 24;67:101202. doi: 10.1016/j.neo.2025.101202 (PMC12226135; doi:10.1016/j.neo.2025.101202)
Supplement: Supplementary file 6 [file mmc6.xlsx]

## Sheet: miRNA
miRNA	FC tumor / normal	adj.P.Val	cancerID
miR-30a	0.176517	1e-19	BLCA
miR-96	10.6585	1.86e-18	BLCA
miR-139	0.117876	1.48e-17	BLCA
miR-183	12.7803	4.02e-16	BLCA
miR-182	7.83934	2.64e-11	BLCA
miR-210	21.9157	2.64e-11	BLCA
miR-133a	0.0576034	6.63e-11	BLCA
miR-425	4.10299	2.71e-10	BLCA
miR-145	0.161898	5.3e-10	BLCA
miR-130b	4.242	7.78e-10	BLCA
miR-1	0.0560102	8.33e-10	BLCA
miR-143	0.0872446	1.15e-09	BLCA
miR-335	8.36614	3.65e-09	BLCA
miR-18a	4.87315	2.02e-08	BLCA
miR-133b	0.0542872	2.04e-08	BLCA
miR-100	0.229562	2.24e-08	BLCA
miR-192	3.134	2.87e-08	BLCA
miR-584	4.48308	4.21e-08	BLCA
miR-28	0.36409	7.74e-08	BLCA
miR-195	0.200014	1.04e-07	BLCA
miR-708	4.64645	2.29e-07	BLCA
miR-345	5.00109	2.76e-07	BLCA
miR-23b	0.381593	5.37e-07	BLCA
miR-125b	0.29566	6.19e-07	BLCA
miR-1307	2.56844	6.64e-07	BLCA
miR-3065	4.37334	6.64e-07	BLCA
miR-203b	10.8883	1.88e-06	BLCA
miR-490	0.110387	3.27e-06	BLCA
miR-378a	0.268938	3.27e-06	BLCA
miR-21	2.72294	3.69e-06	BLCA
miR-671	3.16005	4.52e-06	BLCA
miR-17	2.57128	4.52e-06	BLCA
miR-33a	3.80175	4.64e-06	BLCA
miR-135b	7.68882	7.03e-06	BLCA
miR-940	5.00974	7.03e-06	BLCA
miR-191	2.40396	7.03e-06	BLCA
miR-378c	0.271468	8.54e-06	BLCA
miR-140	0.455058	1.08e-05	BLCA
miR-1298	0.0406073	1.08e-05	BLCA
miR-429	4.68745	1.81e-05	BLCA
miR-301b	8.84364	2.07e-05	BLCA
miR-26a	0.458092	2.15e-05	BLCA
let-7c	0.252054	2.15e-05	BLCA
miR-93	2.63874	2.26e-05	BLCA
miR-495	0.356535	3.03e-05	BLCA
miR-381	0.419885	3.76e-05	BLCA
miR-483	9.0328	4.02e-05	BLCA
miR-185	1.78888	4.13e-05	BLCA
miR-224	6.36762	4.74e-05	BLCA
miR-590	2.13265	6.4e-05	BLCA
miR-3200	7.28677	6.4e-05	BLCA
miR-675	11.1637	7.38e-05	BLCA
miR-29a	0.411257	7.38e-05	BLCA
miR-519a	56.1244	8.21e-05	BLCA
miR-106b	1.99496	0.000109584	BLCA
miR-5683	0.167472	0.000134783	BLCA
miR-455	2.80161	0.000156073	BLCA
miR-301a	3.04357	0.000156073	BLCA
miR-629	1.84655	0.000156073	BLCA
miR-20a	2.73829	0.000205819	BLCA
miR-1247	0.211361	0.000241821	BLCA
miR-6507	0.191992	0.000291048	BLCA
miR-522	48.2796	0.000292433	BLCA
miR-432	0.36344	0.000299753	BLCA
miR-582	0.440294	0.000319424	BLCA
miR-767	24.2157	0.000369666	BLCA
miR-218	0.35441	0.000386704	BLCA
miR-1301	3.07711	0.00038725	BLCA
miR-1180	3.46228	0.00038725	BLCA
miR-141	4.1456	0.000415315	BLCA
miR-338	0.417859	0.000415315	BLCA
miR-149	3.57194	0.000415315	BLCA
miR-374b	0.464516	0.000417406	BLCA
miR-181b	2.50069	0.000417406	BLCA
miR-7	3.5787	0.000460543	BLCA
miR-497	0.395311	0.000464887	BLCA
miR-148b	1.70358	0.000585703	BLCA
miR-934	6.48867	0.000614642	BLCA
miR-574	0.530821	0.000614642	BLCA
miR-1258	0.248383	0.000635449	BLCA
miR-92a	2.06817	0.000664641	BLCA
miR-516a	21.1412	0.000761401	BLCA
miR-30c	0.528478	0.000892138	BLCA
miR-105	22.1953	0.000897443	BLCA
miR-7705	6.16123	0.000899532	BLCA
miR-615	14.0786	0.00120731	BLCA
miR-877	5.26564	0.00121634	BLCA
miR-30e	0.561714	0.00122591	BLCA
miR-197	2.27311	0.00123255	BLCA
miR-3613	2.12035	0.00128447	BLCA
miR-4652	5.74479	0.00135873	BLCA
miR-132	0.483485	0.00139649	BLCA
miR-324	2.13888	0.00139649	BLCA
miR-200a	3.51429	0.00152777	BLCA
miR-383	0.145701	0.001778	BLCA
miR-19a	2.54956	0.00190083	BLCA
miR-193b	2.15097	0.00190083	BLCA
miR-937	4.75721	0.00194453	BLCA
miR-99a	0.308801	0.00224612	BLCA
miR-4662a	2.68862	0.00287812	BLCA
miR-654	0.431498	0.00324524	BLCA
miR-337	0.476901	0.00324524	BLCA
miR-27b	0.559833	0.00335301	BLCA
miR-30d	0.576452	0.00418427	BLCA
miR-147b	7.21437	0.00426626	BLCA
miR-4449	7.68747	0.00459196	BLCA
miR-518e	18.3422	0.00459196	BLCA
miR-769	1.91676	0.00460855	BLCA
miR-651	2.69493	0.00631564	BLCA
miR-520a	11.9223	0.00685261	BLCA
miR-4746	2.96863	0.00687872	BLCA
miR-33b	4.22745	0.00755081	BLCA
miR-205	4.03412	0.00857996	BLCA
miR-31	4.03105	0.0104546	BLCA
miR-942	2.0392	0.0107857	BLCA
miR-181c	1.9643	0.0107869	BLCA
miR-1912	0.0746542	0.0108456	BLCA
miR-944	3.1662	0.0109916	BLCA
miR-377	0.396882	0.0110501	BLCA
miR-744	2.08271	0.0116725	BLCA
miR-431	0.481935	0.0118564	BLCA
miR-331	1.87541	0.0122326	BLCA
miR-194	1.7404	0.0123902	BLCA
miR-34c	2.47087	0.0123918	BLCA
miR-512	9.72211	0.0125464	BLCA
miR-4724	5.68833	0.0133887	BLCA
miR-518c	7.97315	0.0137195	BLCA
miR-664a	0.546092	0.0138447	BLCA
miR-520b	9.52675	0.0145555	BLCA
miR-154	0.499316	0.0162705	BLCA
miR-589	1.61004	0.0181602	BLCA
miR-370	0.545519	0.0181602	BLCA
miR-526b	8.52379	0.0181602	BLCA
miR-29c	0.50786	0.0181602	BLCA
miR-379	0.549561	0.0208767	BLCA
miR-365b	0.484914	0.0226558	BLCA
miR-127	0.549632	0.0239062	BLCA
miR-200b	2.8631	0.0240405	BLCA
miR-30b	0.61099	0.0240405	BLCA
miR-503	2.61037	0.0240405	BLCA
miR-365a	0.48857	0.0240405	BLCA
miR-504	0.30123	0.0247208	BLCA
miR-299	0.502318	0.0247208	BLCA
miR-520f	11.6283	0.0247208	BLCA
miR-1224	8.62256	0.025534	BLCA
miR-527	7.65118	0.0259054	BLCA
miR-202	0.285866	0.0259886	BLCA
miR-375	0.232854	0.026446	BLCA
miR-487b	0.460575	0.0268702	BLCA
miR-32	1.73844	0.0271555	BLCA
miR-525	8.69326	0.0282492	BLCA
miR-200c	2.80138	0.0282882	BLCA
miR-19b	1.81066	0.0282882	BLCA
miR-1251	7.54646	0.0282882	BLCA
miR-550a	2.85184	0.0282882	BLCA
miR-454	1.77696	0.0282882	BLCA
miR-484	1.63146	0.0282882	BLCA
miR-10b	0.547035	0.0289552	BLCA
miR-548ba	0.289141	0.0297106	BLCA
miR-758	0.561244	0.0299638	BLCA
miR-150	0.390473	0.030747	BLCA
miR-181a	1.79951	0.0312547	BLCA
miR-193a	0.572457	0.0312547	BLCA
miR-320a	0.607954	0.0321931	BLCA
miR-452	2.37502	0.0330683	BLCA
miR-196a	2.83563	0.0375951	BLCA
miR-5680	0.306425	0.0398615	BLCA
miR-935	6.44525	0.0401704	BLCA
miR-410	0.516898	0.0401704	BLCA
miR-221	0.606278	0.0401915	BLCA
miR-760	3.80315	0.0423617	BLCA
miR-1266	2.12642	0.0426362	BLCA
miR-1910	5.25552	0.0426362	BLCA
miR-518b	6.46476	0.0427059	BLCA
miR-6499	3.15509	0.0433038	BLCA
miR-652	1.56311	0.0454082	BLCA
miR-129	5.99351	0.0456633	BLCA
miR-3170	3.11895	0.0475231	BLCA
miR-548f	7.7165	0.0475231	BLCA
miR-376c	0.517028	0.0517283	BLCA
miR-3923	70.5761	0.057327	BLCA
miR-450a	2.22105	0.057327	BLCA
miR-1226	3.04505	0.060154	BLCA
miR-517a	5.21521	0.0622695	BLCA
miR-6892	0.572554	0.0625905	BLCA
let-7f	0.607295	0.0628396	BLCA
miR-411	0.554758	0.0673798	BLCA
miR-206	0.329705	0.0683337	BLCA
miR-9	2.36979	0.0703363	BLCA
miR-4787	4.63779	0.072916	BLCA
miR-517b	5.10078	0.0732735	BLCA
let-7a	0.694271	0.0732735	BLCA
miR-372	5.75259	0.0735473	BLCA
miR-152	0.613815	0.0780771	BLCA
miR-125a	0.651276	0.0804381	BLCA
miR-26b	0.736276	0.0860261	BLCA
miR-138	3.19591	0.0860261	BLCA
miR-15b	1.46282	0.0860261	BLCA
miR-520c	5.78456	0.0875779	BLCA
miR-518f	7.34226	0.0878932	BLCA
miR-3074	2.14899	0.0887272	BLCA
miR-106a	2.12468	0.0910163	BLCA
miR-1270	2.78376	0.0922413	BLCA
miR-196b	1.65617	0.0960531	BLCA
miR-1229	3.60668	0.096549	BLCA
miR-6761	0.495333	0.0965574	BLCA
let-7i	0.727455	0.102008	BLCA
miR-423	1.49282	0.102008	BLCA
miR-518a	5.30484	0.102008	BLCA
miR-151b	0.484819	0.110175	BLCA
miR-1306	1.904	0.112069	BLCA
miR-577	3.67755	0.11295	BLCA
miR-433	0.466106	0.114754	BLCA
miR-521	7.87888	0.115034	BLCA
miR-424	1.56001	0.115295	BLCA
miR-3677	2.18489	0.115295	BLCA
miR-664b	0.601276	0.121133	BLCA
miR-339	1.4183	0.121133	BLCA
miR-4523	4.59071	0.121133	BLCA
miR-3651	2.76036	0.121133	BLCA
miR-519c	5.21314	0.128337	BLCA
miR-6720	2.26807	0.129904	BLCA
miR-1323	6.84399	0.13097	BLCA
miR-20b	2.22831	0.134217	BLCA
miR-219a	1.74971	0.136697	BLCA
miR-124	16.8448	0.136697	BLCA
miR-494	0.483793	0.137609	BLCA
miR-323b	2.2539	0.14419	BLCA
miR-188	2.22792	0.156637	BLCA
miR-361	0.767941	0.156637	BLCA
miR-665	0.336501	0.156925	BLCA
miR-6783	3.89199	0.157133	BLCA
miR-378d	0.363648	0.157133	BLCA
miR-181d	1.7063	0.158305	BLCA
miR-4664	3.71553	0.165855	BLCA
miR-3913	2.09437	0.173667	BLCA
miR-4728	2.2997	0.181329	BLCA
miR-204	0.400533	0.182313	BLCA
miR-4786	0.658024	0.185977	BLCA
let-7e	0.693119	0.190009	BLCA
miR-520g	5.42776	0.194319	BLCA
miR-585	0.48764	0.200266	BLCA
miR-1293	2.54101	0.200266	BLCA
miR-376a	0.478955	0.200266	BLCA
miR-4326	1.90663	0.200266	BLCA
miR-3189	3.44337	0.200641	BLCA
let-7b	0.715356	0.200641	BLCA
miR-142	1.7935	0.200641	BLCA
miR-25	1.43491	0.204684	BLCA
miR-1283	4.44701	0.221559	BLCA
miR-340	0.664623	0.221559	BLCA
miR-5092	4.04772	0.221559	BLCA
miR-369	0.623005	0.22293	BLCA
miR-655	0.54506	0.224706	BLCA
miR-551b	2.30034	0.224717	BLCA
miR-3654	3.84494	0.226527	BLCA
miR-891a	0.477767	0.226527	BLCA
miR-496	0.584561	0.226527	BLCA
miR-939	2.60277	0.228263	BLCA
miR-184	0.435343	0.236953	BLCA
miR-412	0.419821	0.243887	BLCA
miR-576	1.49753	0.24558	BLCA
miR-34b	2.23262	0.250923	BLCA
miR-23c	0.469601	0.252145	BLCA
miR-296	2.19297	0.255354	BLCA
miR-676	0.490313	0.265174	BLCA
miR-6854	1.80136	0.27087	BLCA
miR-874	1.50699	0.27087	BLCA
miR-520d	3.27877	0.27087	BLCA
miR-7706	2.14657	0.272411	BLCA
miR-128	1.35797	0.27279	BLCA
miR-887	0.605787	0.292579	BLCA
miR-3934	1.92085	0.304912	BLCA
miR-612	3.75076	0.313091	BLCA
miR-4461	3.04225	0.31377	BLCA
miR-4446	4.07527	0.31377	BLCA
miR-203a	2.39774	0.323698	BLCA
miR-450b	1.65568	0.323849	BLCA
miR-543	0.586077	0.326308	BLCA
miR-889	0.659697	0.338618	BLCA
miR-4636	2.37446	0.343874	BLCA
miR-501	1.42335	0.354405	BLCA
miR-4677	1.55568	0.357294	BLCA
miR-551a	3.02615	0.366428	BLCA
miR-136	0.618946	0.366428	BLCA
miR-486	0.542946	0.3679	BLCA
miR-6728	4.9003	0.369221	BLCA
miR-3618	3.14118	0.369801	BLCA
miR-4740	0.369428	0.38858	BLCA
miR-3617	0.469641	0.38858	BLCA
miR-5579	3.93606	0.395171	BLCA
miR-1915	3.19109	0.395908	BLCA
miR-212	0.690711	0.397264	BLCA
miR-215	1.97031	0.399065	BLCA
miR-363	1.88244	0.402071	BLCA
miR-4640	2.94177	0.402071	BLCA
miR-4536	0.376681	0.402071	BLCA
miR-3622a	0.455234	0.402071	BLCA
miR-1295b	6.15818	0.411345	BLCA
miR-1343	3.12754	0.421317	BLCA
miR-517c	3.32726	0.422299	BLCA
miR-3615	1.45729	0.426373	BLCA
miR-3652	2.74496	0.44276	BLCA
miR-151a	1.32339	0.450153	BLCA
miR-187	1.78541	0.458431	BLCA
miR-466	2.88108	0.458431	BLCA
miR-498	2.75358	0.464427	BLCA
miR-487a	0.598315	0.467067	BLCA
miR-4501	2.90206	0.474599	BLCA
miR-6715a	3.41534	0.478102	BLCA
miR-15a	1.325	0.478102	BLCA
miR-4999	0.577315	0.511436	BLCA
miR-639	2.22026	0.512709	BLCA
miR-1277	2.33638	0.52238	BLCA
miR-4732	0.438336	0.522744	BLCA
miR-382	0.71776	0.529999	BLCA
miR-27a	1.27793	0.530445	BLCA
miR-1269a	2.86425	0.531806	BLCA
miR-126	0.775626	0.539148	BLCA
miR-137	3.04978	0.539705	BLCA
miR-223	0.627022	0.545997	BLCA
miR-488	3.80319	0.548178	BLCA
miR-656	0.508429	0.566725	BLCA
miR-99b	0.752013	0.56978	BLCA
miR-520h	3.8775	0.569978	BLCA
miR-6820	2.96348	0.569978	BLCA
miR-6777	2.45129	0.569978	BLCA
miR-616	1.98183	0.575385	BLCA
miR-18b	2.47028	0.606621	BLCA
miR-101	0.748039	0.609402	BLCA
miR-3922	1.76221	0.609402	BLCA
miR-520e	3.90339	0.609402	BLCA
miR-625	1.32937	0.632065	BLCA
miR-6715b	2.80424	0.632065	BLCA
miR-6814	2.35255	0.632065	BLCA
miR-3944	2.52254	0.632065	BLCA
miR-548aw	0.535461	0.632065	BLCA
miR-3127	1.45474	0.641425	BLCA
miR-329	0.510959	0.67261	BLCA
miR-485	0.676695	0.687861	BLCA
miR-523	2.54162	0.687861	BLCA
miR-524	2.92585	0.690429	BLCA
miR-5698	0.582751	0.698641	BLCA
miR-579	3.09908	0.723221	BLCA
miR-7854	2.53918	0.729881	BLCA
miR-519d	2.22234	0.73779	BLCA
miR-3614	1.4605	0.742428	BLCA
miR-1262	0.702266	0.751023	BLCA
miR-627	1.73092	0.761456	BLCA
miR-6718	1.9867	0.778258	BLCA
miR-16	1.22832	0.780757	BLCA
miR-3131	2.92847	0.797873	BLCA
miR-376b	0.594348	0.824454	BLCA
miR-23a	0.814847	0.830483	BLCA
miR-548x	3.39502	0.845846	BLCA
miR-1304	1.68837	0.845846	BLCA
miR-34a	1.25262	0.845846	BLCA
miR-4745	2.85185	0.845846	BLCA
miR-516b	2.9329	0.845846	BLCA
miR-605	0.527872	0.845846	BLCA
miR-5001	1.88964	0.845846	BLCA
miR-3199	0.580838	0.845846	BLCA
miR-373	4.08557	0.848343	BLCA
miR-539	0.707799	0.853937	BLCA
miR-1254	1.85092	0.863119	BLCA
miR-146b	1.32407	0.880806	BLCA
miR-3919	3.42063	0.886362	BLCA
miR-6842	1.47265	0.924949	BLCA
miR-542	1.2696	0.942638	BLCA
miR-1911	0.413152	0.947299	BLCA
miR-3928	1.77503	0.947299	BLCA
miR-1288	2.16852	0.947299	BLCA
miR-3607	1.36955	0.97739	BLCA
miR-4758	2.38113	0.988743	BLCA
miR-2114	0.440117	0.988743	BLCA
miR-636	2.17354	0.988743	BLCA
miR-4424	0.503573	0.988743	BLCA
miR-4661	1.39892	0.993565	BLCA
miR-3187	2.318	0.994053	BLCA
miR-3144	2.3513	0.995133	BLCA
miR-134	0.801326	0.998106	BLCA
miR-556	2.28425	1	BLCA
miR-3117	2.14326	1	BLCA
miR-545	1.98114	1	BLCA
miR-592	0.634228	1	BLCA
miR-3143	2.6806	1	BLCA
miR-7974	2.06839	1	BLCA
miR-135a	1.75717	1	BLCA
miR-4510	0.350571	1	BLCA
miR-544b	2.30608	1	BLCA
miR-3660	2.22351	1	BLCA
miR-1227	2.19774	1	BLCA
miR-519b	2.15993	1	BLCA
miR-489	2.09737	1	BLCA
miR-515	2.24189	1	BLCA
miR-642a	1.45767	1	BLCA
miR-103a	1.15654	1	BLCA
miR-1295a	2.13092	1	BLCA
miR-107	1.18312	1	BLCA
miR-190a	0.753414	1	BLCA
miR-570	2.19392	1	BLCA
miR-92b	1.25565	1	BLCA
miR-1468	0.718834	1	BLCA
miR-374a	0.844816	1	BLCA
miR-130a	1.20952	1	BLCA
miR-6512	0.469697	1	BLCA
miR-632	1.74338	1	BLCA
miR-1291	1.70632	1	BLCA
miR-4770	0.654871	1	BLCA
miR-380	0.723845	1	BLCA
miR-7156	0.80607	1	BLCA
miR-371a	2.24028	1	BLCA
miR-2113	3.26295	1	BLCA
miR-1269b	2.87203	1	BLCA
let-7d	0.874434	1	BLCA
miR-22	0.85143	1	BLCA
miR-598	1.34346	1	BLCA
miR-95	0.735735	1	BLCA
miR-451a	0.717324	1	BLCA
miR-3653	1.29257	1	BLCA
miR-29b	0.806499	1	BLCA
miR-214	1.27313	1	BLCA
miR-6716	0.723422	1	BLCA
miR-5586	0.67455	1	BLCA
miR-3940	1.53873	1	BLCA
miR-660	0.813368	1	BLCA
miR-4423	2.14593	1	BLCA
miR-548b	1.56947	1	BLCA
miR-873	1.98554	1	BLCA
miR-541	0.667053	1	BLCA
miR-320c	0.70432	1	BLCA
miR-362	0.779368	1	BLCA
miR-6509	1.49585	1	BLCA
miR-4665	2.45903	1	BLCA
miR-4687	2.24576	1	BLCA
miR-4638	2.2002	1	BLCA
miR-6891	2.11418	1	BLCA
miR-6781	2.07845	1	BLCA
miR-548k	2.03143	1	BLCA
miR-658	2.00217	1	BLCA
miR-4707	1.91881	1	BLCA
miR-6807	1.908	1	BLCA
miR-5193	0.619031	1	BLCA
miR-641	2.30527	1	BLCA
miR-421	1.52101	1	BLCA
miR-3193	1.41738	1	BLCA
miR-6797	2.58565	1	BLCA
miR-4727	0.617622	1	BLCA
miR-4775	0.619652	1	BLCA
miR-6748	2.27879	1	BLCA
miR-5699	2.28133	1	BLCA
miR-3619	2.17025	1	BLCA
miR-6773	2.38822	1	BLCA
miR-2116	1.69177	1	BLCA
miR-2277	1.5561	1	BLCA
miR-499a	0.857395	1	BLCA
miR-1271	1.39503	1	BLCA
miR-148a	1.18114	1	BLCA
miR-1976	1.08152	1	BLCA
miR-326	1.25157	1	BLCA
miR-328	0.850833	1	BLCA
miR-3610	1.59572	1	BLCA
miR-500a	1.14071	1	BLCA
miR-7702	0.681462	1	BLCA
miR-3154	0.531962	1	BLCA
miR-6501	1.63417	1	BLCA
miR-6803	0.677211	1	BLCA
miR-6868	1.81403	1	BLCA
miR-505	1.10059	1	BLCA
miR-509	1.27336	1	BLCA
miR-3173	1.50732	1	BLCA
miR-153	1.42624	1	BLCA
miR-885	1.88811	1	BLCA
miR-5089	0.478121	1	BLCA
miR-4763	2.08302	1	BLCA
miR-548d	2.06791	1	BLCA
miR-2682	2.00785	1	BLCA
miR-3911	2.00227	1	BLCA
miR-5695	1.95839	1	BLCA
miR-7112	1.93236	1	BLCA
miR-1305	1.88244	1	BLCA
miR-4669	1.82572	1	BLCA
miR-5582	1.82256	1	BLCA
miR-1237	1.81231	1	BLCA
miR-1246	1.80708	1	BLCA
miR-3195	0.553572	1	BLCA
miR-6870	1.80619	1	BLCA
miR-6885	1.74773	1	BLCA
miR-5682	1.71689	1	BLCA
miR-4701	1.70397	1	BLCA
miR-1225	0.607712	1	BLCA
miR-4793	1.63869	1	BLCA
miR-3171	1.55473	1	BLCA
miR-599	1.54608	1	BLCA
miR-1914	1.52756	1	BLCA
miR-1250	1.49893	1	BLCA
miR-6809	0.707214	1	BLCA
miR-7151	0.832614	1	BLCA
miR-3691	1.94986	1	BLCA
miR-3942	1.52817	1	BLCA
miR-3662	1.50231	1	BLCA
miR-3129	0.687774	1	BLCA
miR-449a	1.44559	1	BLCA
miR-320d	0.736751	1	BLCA
miR-3917	1.44914	1	BLCA
let-7g	0.924295	1	BLCA
miR-4778	1.51398	1	BLCA
miR-6503	0.628762	1	BLCA
miR-4660	0.690643	1	BLCA
miR-5696	0.72868	1	BLCA
miR-548v	1.29704	1	BLCA
miR-3150b	1.16541	1	BLCA
miR-3682	1.58121	1	BLCA
miR-146a	0.857086	1	BLCA
miR-1292	1.67612	1	BLCA
miR-6516	1.54771	1	BLCA
miR-4772	0.818072	1	BLCA
miR-653	1.14939	1	BLCA
miR-766	1.20747	1	BLCA
miR-323a	0.81022	1	BLCA
miR-6806	0.908239	1	BLCA
miR-4479	2.68208	1	BLCA
miR-3664	2.07434	1	BLCA
miR-6793	1.91067	1	BLCA
miR-5706	1.87602	1	BLCA
miR-4802	1.87049	1	BLCA
miR-6887	1.82497	1	BLCA
miR-3115	1.62297	1	BLCA
miR-1276	1.62155	1	BLCA
miR-4649	1.55551	1	BLCA
miR-7845	1.55257	1	BLCA
miR-4777	1.37429	1	BLCA
miR-6513	0.737396	1	BLCA
miR-5571	1.21832	1	BLCA
miR-3679	1.54518	1	BLCA
miR-4525	2.37926	1	BLCA
miR-6844	2.10597	1	BLCA
miR-770	0.526236	1	BLCA
miR-6882	1.8966	1	BLCA
miR-1197	0.580631	1	BLCA
miR-6717	0.602874	1	BLCA
miR-4529	0.605237	1	BLCA
miR-3174	1.65045	1	BLCA
miR-548au	1.62797	1	BLCA
miR-6871	1.51538	1	BLCA
miR-6843	0.67932	1	BLCA
miR-5690	0.694996	1	BLCA
miR-4785	0.695058	1	BLCA
miR-7846	0.775235	1	BLCA
miR-4433b	1.75318	1	BLCA
miR-3927	1.73207	1	BLCA
miR-876	1.33101	1	BLCA
miR-3605	0.947017	1	BLCA
miR-6511b	0.954959	1	BLCA
miR-6510	0.762123	1	BLCA
miR-4709	0.680914	1	BLCA
miR-10a	0.909159	1	BLCA
miR-320b	1.28181	1	BLCA
miR-628	1.01074	1	BLCA
miR-4443	1.70938	1	BLCA
miR-502	0.892764	1	BLCA
miR-4691	2.087	1	BLCA
miR-3136	1.85556	1	BLCA
miR-4784	1.75416	1	BLCA
miR-1179	1.65192	1	BLCA
miR-548o	1.6452	1	BLCA
miR-4473	1.62447	1	BLCA
miR-6734	1.37883	1	BLCA
miR-1538	1.34133	1	BLCA
miR-3157	0.856114	1	BLCA
miR-6125	0.936292	1	BLCA
miR-7641	1.73505	1	BLCA
miR-4766	1.70005	1	BLCA
miR-1245a	0.865606	1	BLCA
miR-4668	1.02301	1	BLCA
miR-508	0.829788	1	BLCA
miR-6755	1.27947	1	BLCA
miR-24	0.942678	1	BLCA
miR-6808	1.70363	1	BLCA
miR-3620	1.69616	1	BLCA
miR-4797	1.6901	1	BLCA
miR-4484	1.37934	1	BLCA
miR-561	0.800924	1	BLCA
miR-548e	1.19443	1	BLCA
miR-144	0.901562	1	BLCA
miR-6877	1.68559	1	BLCA
miR-6802	1.38024	1	BLCA
miR-643	1.19736	1	BLCA
miR-552	1.11757	1	BLCA
miR-2110	0.995907	1	BLCA
miR-6514	1.72858	1	BLCA
miR-3926	0.68117	1	BLCA
miR-1185	0.7189	1	BLCA
miR-4521	0.765565	1	BLCA
miR-5684	1.27231	1	BLCA
miR-222	0.947115	1	BLCA
miR-5091	0.952003	1	BLCA
miR-5003	0.977853	1	BLCA
miR-532	0.95662	1	BLCA
miR-409	0.917775	1	BLCA
miR-216a	1.34276	1	BLCA
miR-491	0.955393	1	BLCA
miR-217	1.07055	1	BLCA
miR-5187	1.29222	1	BLCA
miR-342	0.950844	1	BLCA
miR-1287	0.970674	1	BLCA
miR-500b	1.03159	1	BLCA
miR-2355	1.04646	1	BLCA
miR-1296	0.997708	1	BLCA
miR-624	1.18123	1	BLCA
miR-199b	0.97128	1	BLCA
miR-155	0.95717	1	BLCA
miR-1249	1.10022	1	BLCA
miR-98	1.03389	1	BLCA
miR-1248	1.13158	1	BLCA
miR-186	0.987083	1	BLCA
miR-511	0.940363	1	BLCA
miR-493	0.953026	1	BLCA
miR-199a	0.996842	1	BLCA
miR-6833	1.15077	1	BLCA
miR-3158	1.66768	1	BLCA
miR-5581	1.43542	1	BLCA
miR-1284	1.35728	1	BLCA
miR-4685	1.3449	1	BLCA
miR-3140	1.26827	1	BLCA
miR-6502	0.800098	1	BLCA
miR-4726	1.16612	1	BLCA
miR-3188	1.11191	1	BLCA
miR-7152	0.915685	1	BLCA
miR-4742	1.34715	1	BLCA
miR-1228	1.10512	1	BLCA
miR-3912	1.07542	1	BLCA
miR-5687	0.797142	1	BLCA
miR-6733	1.15699	1	BLCA
miR-6874	1.12781	1	BLCA
miR-3678	0.948155	1	BLCA
miR-548j	1.13871	1	BLCA
miR-4738	1.13809	1	BLCA
miR-1294	0.941457	1	BLCA
miR-4444	1.03936	1	BLCA
miR-4781	1.02075	1	BLCA
miR-6788	0.899747	1	BLCA
miR-6834	1.30441	1	BLCA
miR-548q	0.975918	1	BLCA
miR-1908	1.88218	1	BLCA
miR-4651	1.84738	1	BLCA
miR-548y	1.77642	1	BLCA
miR-3663	1.72759	1	BLCA
miR-888	0.580751	1	BLCA
miR-1264	0.586638	1	BLCA
miR-4683	0.596977	1	BLCA
miR-2278	1.67241	1	BLCA
miR-492	1.64077	1	BLCA
miR-6890	1.61425	1	BLCA
miR-6736	1.61082	1	BLCA
miR-3192	1.60395	1	BLCA
miR-4533	1.59633	1	BLCA
miR-3943	1.58432	1	BLCA
miR-346	1.57816	1	BLCA
miR-1286	1.57149	1	BLCA
miR-4653	1.57072	1	BLCA
miR-6794	1.56466	1	BLCA
miR-6862	1.55572	1	BLCA
miR-3929	1.54217	1	BLCA
miR-7113	1.54025	1	BLCA
miR-3688	0.651022	1	BLCA
miR-1256	1.53564	1	BLCA
miR-6812	1.53516	1	BLCA
miR-6776	1.52935	1	BLCA
miR-559	1.52749	1	BLCA
miR-4498	1.51862	1	BLCA
miR-8072	1.51527	1	BLCA
miR-614	1.50894	1	BLCA
miR-943	1.49621	1	BLCA
miR-555	1.48976	1	BLCA
miR-6849	1.48938	1	BLCA
miR-4723	1.48663	1	BLCA
miR-6881	1.47576	1	BLCA
miR-4516	1.4721	1	BLCA
miR-5088	1.45708	1	BLCA
miR-3936	1.45502	1	BLCA
miR-4749	1.45191	1	BLCA
miR-4734	1.45176	1	BLCA
miR-4466	1.449	1	BLCA
miR-3198	1.44773	1	BLCA
miR-6858	1.44251	1	BLCA
miR-3178	1.44251	1	BLCA
miR-572	1.43438	1	BLCA
miR-6821	1.43295	1	BLCA
miR-597	1.42725	1	BLCA
miR-6742	1.42674	1	BLCA
miR-1303	1.41977	1	BLCA
miR-3175	1.41884	1	BLCA
miR-6796	1.41721	1	BLCA
miR-6786	1.41658	1	BLCA
miR-7849	0.706069	1	BLCA
miR-7844	0.706333	1	BLCA
miR-3161	1.41171	1	BLCA
miR-6867	1.4112	1	BLCA
miR-6869	1.4051	1	BLCA
miR-3145	1.40432	1	BLCA
miR-6506	0.713469	1	BLCA
miR-4633	0.715575	1	BLCA
miR-4659a	1.389	1	BLCA
miR-6757	0.721289	1	BLCA
miR-4433a	1.3802	1	BLCA
miR-211	1.37895	1	BLCA
miR-1236	1.37448	1	BLCA
miR-4737	1.37421	1	BLCA
miR-3910	1.37146	1	BLCA
miR-4700	1.37144	1	BLCA
miR-3126	1.36989	1	BLCA
miR-4796	0.730138	1	BLCA
miR-6769b	1.36905	1	BLCA
miR-3159	1.36737	1	BLCA
miR-3183	0.732227	1	BLCA
miR-4482	0.73692	1	BLCA
miR-4517	1.35671	1	BLCA
miR-1278	1.35541	1	BLCA
miR-6772	1.35507	1	BLCA
miR-573	1.35111	1	BLCA
miR-6894	1.3507	1	BLCA
miR-6789	1.3481	1	BLCA
miR-4725	1.34775	1	BLCA
miR-3939	1.34723	1	BLCA
miR-6787	1.34163	1	BLCA
miR-4435	1.34115	1	BLCA
miR-2681	1.33669	1	BLCA
miR-6765	1.33488	1	BLCA
miR-6769a	1.33362	1	BLCA
miR-1289	1.33114	1	BLCA
miR-5006	1.33014	1	BLCA
miR-1290	1.32785	1	BLCA
miR-6084	1.32728	1	BLCA
miR-7114	1.32407	1	BLCA
miR-3124	1.32346	1	BLCA
miR-6825	1.32124	1	BLCA
miR-4695	1.31884	1	BLCA
miR-6822	1.31653	1	BLCA
miR-513c	1.31215	1	BLCA
miR-4532	0.770807	1	BLCA
miR-5094	1.29037	1	BLCA
miR-4789	0.775595	1	BLCA
miR-7851	1.28792	1	BLCA
miR-4720	1.2844	1	BLCA
miR-6836	1.28086	1	BLCA
miR-6746	0.780989	1	BLCA
miR-4635	1.27579	1	BLCA
miR-4706	1.27082	1	BLCA
miR-4697	0.791064	1	BLCA
miR-6729	1.26312	1	BLCA
miR-6780b	1.26225	1	BLCA
miR-6817	1.25873	1	BLCA
miR-6780a	0.79859	1	BLCA
miR-4699	1.25042	1	BLCA
miR-5694	0.80237	1	BLCA
miR-3164	1.24345	1	BLCA
miR-3681	1.24153	1	BLCA
miR-1265	0.806558	1	BLCA
miR-3616	1.2372	1	BLCA
miR-4696	0.809066	1	BLCA
miR-3146	1.22964	1	BLCA
miR-378f	0.813761	1	BLCA
miR-4519	0.818613	1	BLCA
miR-4716	1.2213	1	BLCA
miR-3925	0.825268	1	BLCA
miR-5196	0.825593	1	BLCA
miR-4773	1.20203	1	BLCA
miR-6895	1.20137	1	BLCA
miR-621	0.836468	1	BLCA
miR-3196	1.18915	1	BLCA
miR-5708	0.841535	1	BLCA
miR-4678	0.849023	1	BLCA
miR-6721	1.17169	1	BLCA
miR-4637	0.853772	1	BLCA
miR-3611	1.16857	1	BLCA
miR-449b	1.16847	1	BLCA
miR-6816	0.857824	1	BLCA
miR-7161	1.16409	1	BLCA
miR-4744	0.86016	1	BLCA
miR-3938	1.15818	1	BLCA
miR-6888	1.15794	1	BLCA
miR-374c	0.865416	1	BLCA
miR-3186	0.871278	1	BLCA
miR-5189	1.14608	1	BLCA
miR-3914	0.874044	1	BLCA
miR-6504	0.875385	1	BLCA
miR-4487	1.13918	1	BLCA
miR-499b	0.881367	1	BLCA
miR-6799	0.884264	1	BLCA
miR-6838	0.887506	1	BLCA
miR-2117	1.12637	1	BLCA
miR-3150a	1.1251	1	BLCA
miR-6740	1.12215	1	BLCA
miR-5008	0.893655	1	BLCA
miR-3128	1.11566	1	BLCA
miR-3135a	0.89664	1	BLCA
miR-6727	1.11218	1	BLCA
miR-6839	0.899722	1	BLCA
miR-6847	1.1	1	BLCA
miR-548l	0.915068	1	BLCA
miR-4803	0.916252	1	BLCA
miR-6741	0.919339	1	BLCA
miR-4478	0.920601	1	BLCA
miR-6758	1.08594	1	BLCA
miR-5188	1.0846	1	BLCA
miR-6508	1.06685	1	BLCA
miR-1193	0.937788	1	BLCA
miR-544a	0.940891	1	BLCA
miR-548n	0.94261	1	BLCA
miR-4767	1.03201	1	BLCA
miR-4647	1.02713	1	BLCA
miR-7848	0.976205	1	BLCA
miR-4792	0.978868	1	BLCA
miR-892a	1.01678	1	BLCA
miR-6883	0.987266	1	BLCA
miR-2276	0.989312	1	BLCA
miR-6505	0.990298	1	BLCA
miR-1243	1.00631	1	BLCA
miR-3138	1.83737	1	BLCA
miR-4492	1.80704	1	BLCA
miR-4515	1.76677	1	BLCA
miR-4306	1.73092	1	BLCA
miR-4713	1.71125	1	BLCA
miR-3176	1.69558	1	BLCA
miR-4667	1.64636	1	BLCA
miR-6735	1.62328	1	BLCA
miR-1275	1.55717	1	BLCA
miR-3609	1.55185	1	BLCA
miR-3152	0.657353	1	BLCA
miR-4522	1.50457	1	BLCA
miR-4632	0.674356	1	BLCA
miR-668	0.675343	1	BLCA
miR-4800	0.68344	1	BLCA
miR-6804	1.45168	1	BLCA
miR-3194	1.4462	1	BLCA
miR-3190	1.43508	1	BLCA
miR-6737	1.41713	1	BLCA
miR-4657	1.39334	1	BLCA
miR-6766	0.725383	1	BLCA
miR-7155	1.37267	1	BLCA
miR-6762	1.37184	1	BLCA
miR-1234	1.34036	1	BLCA
miR-6726	1.33532	1	BLCA
miR-1537	1.33135	1	BLCA
miR-548t	1.32426	1	BLCA
miR-549a	1.31013	1	BLCA
miR-190b	0.763334	1	BLCA
miR-6818	1.30684	1	BLCA
miR-4755	1.29953	1	BLCA
miR-6779	1.22279	1	BLCA
miR-506	1.20681	1	BLCA
miR-7110	1.18045	1	BLCA
miR-6805	0.866511	1	BLCA
miR-6739	0.869669	1	BLCA
miR-4645	1.09404	1	BLCA
miR-3655	1.09186	1	BLCA
miR-4469	0.930832	1	BLCA
miR-7976	1.04537	1	BLCA
miR-4453	0.98033	1	BLCA
miR-6515	1.00735	1	BLCA
miR-4491	0.787116	1	BLCA
miR-122	0.651522	1	BLCA
miR-3941	1.48306	1	BLCA
miR-4676	1.48218	1	BLCA
miR-1909	1.47625	1	BLCA
miR-4791	1.45219	1	BLCA
miR-4714	0.689747	1	BLCA
miR-6747	1.40386	1	BLCA
miR-4788	1.39603	1	BLCA
miR-4733	0.719509	1	BLCA
miR-4768	1.37088	1	BLCA
miR-6798	1.36855	1	BLCA
miR-216b	1.34643	1	BLCA
miR-6832	1.33738	1	BLCA
miR-4528	0.751865	1	BLCA
miR-6723	1.30713	1	BLCA
miR-3064	1.30392	1	BLCA
miR-588	1.30018	1	BLCA
miR-7850	1.29879	1	BLCA
miR-7111	1.28761	1	BLCA
miR-4688	0.777361	1	BLCA
miR-4431	1.2857	1	BLCA
miR-4703	0.778283	1	BLCA
miR-5009	0.779975	1	BLCA
miR-3132	1.27894	1	BLCA
miR-933	1.2788	1	BLCA
miR-3920	1.27199	1	BLCA
miR-4782	1.2719	1	BLCA
miR-6875	1.27041	1	BLCA
miR-548ai	1.26279	1	BLCA
miR-4779	1.25902	1	BLCA
miR-3151	1.25876	1	BLCA
miR-3907	1.25876	1	BLCA
miR-4480	1.25876	1	BLCA
miR-4694	1.25876	1	BLCA
miR-6824	1.25794	1	BLCA
miR-4673	1.25402	1	BLCA
miR-3684	1.2532	1	BLCA
miR-6889	1.24964	1	BLCA
miR-4774	1.24935	1	BLCA
miR-1825	1.2486	1	BLCA
miR-4658	1.24745	1	BLCA
miR-6763	1.24396	1	BLCA
miR-6753	1.23918	1	BLCA
miR-4752	1.23259	1	BLCA
miR-3149	0.811629	1	BLCA
miR-3155a	1.23119	1	BLCA
miR-6087	1.23114	1	BLCA
miR-3160	1.23062	1	BLCA
miR-1267	1.22991	1	BLCA
miR-6827	1.22984	1	BLCA
miR-4420	0.813385	1	BLCA
miR-6750	1.22857	1	BLCA
miR-6754	1.22635	1	BLCA
miR-3202	1.2236	1	BLCA
miR-3915	1.22066	1	BLCA
miR-198	1.21689	1	BLCA
miR-2467	1.21559	1	BLCA
miR-4419b	1.2143	1	BLCA
miR-6850	1.21302	1	BLCA
miR-4654	1.21119	1	BLCA
miR-4643	1.21081	1	BLCA
miR-6767	1.20777	1	BLCA
miR-518d	1.20692	1	BLCA
miR-4717	1.20503	1	BLCA
miR-3156	1.20383	1	BLCA
miR-5691	1.19825	1	BLCA
miR-4804	1.19597	1	BLCA
miR-4470	1.19537	1	BLCA
miR-6880	1.19286	1	BLCA
miR-4426	1.19239	1	BLCA
miR-6782	1.19196	1	BLCA
miR-4721	1.19082	1	BLCA
miR-4735	1.19004	1	BLCA
miR-5705	0.841349	1	BLCA
miR-5090	1.188	1	BLCA
miR-3680	1.18755	1	BLCA
miR-607	1.18748	1	BLCA
miR-6826	1.18534	1	BLCA
miR-4757	0.843655	1	BLCA
miR-4760	1.18331	1	BLCA
miR-3133	0.845428	1	BLCA
miR-548al	1.18228	1	BLCA
miR-4754	1.1772	1	BLCA
miR-7109	0.850354	1	BLCA
miR-1273h	0.850445	1	BLCA
miR-4729	0.852409	1	BLCA
miR-6884	0.853796	1	BLCA
miR-3181	0.855232	1	BLCA
miR-4451	0.855232	1	BLCA
miR-5004	0.855232	1	BLCA
miR-4711	0.855726	1	BLCA
miR-4776	0.855726	1	BLCA
miR-4689	1.16591	1	BLCA
miR-3658	1.16518	1	BLCA
miR-7703	1.16315	1	BLCA
miR-219b	1.16211	1	BLCA
miR-4666a	1.16116	1	BLCA
miR-6851	0.861335	1	BLCA
miR-4748	0.861341	1	BLCA
miR-6800	0.862872	1	BLCA
miR-514a	0.863514	1	BLCA
miR-6784	0.864356	1	BLCA
miR-4674	1.15544	1	BLCA
miR-5010	1.1549	1	BLCA
miR-4259	0.866385	1	BLCA
miR-6852	1.15385	1	BLCA
miR-4505	1.15014	1	BLCA
miR-4756	1.1481	1	BLCA
miR-4736	1.14786	1	BLCA
miR-6730	0.871518	1	BLCA
miR-4436a	1.14413	1	BLCA
miR-4771	1.14413	1	BLCA
miR-6886	1.14413	1	BLCA
miR-4750	0.874538	1	BLCA
miR-371b	1.14327	1	BLCA
miR-581	0.875968	1	BLCA
miR-519e	1.14119	1	BLCA
miR-4743	1.14019	1	BLCA
miR-1260a	0.877197	1	BLCA
miR-4761	0.877197	1	BLCA
miR-3622b	0.877426	1	BLCA
miR-4795	1.13959	1	BLCA
miR-6756	0.878081	1	BLCA
miR-622	1.13799	1	BLCA
miR-320e	1.136	1	BLCA
miR-3661	1.13582	1	BLCA
miR-4538	1.13582	1	BLCA
miR-4722	1.13582	1	BLCA
miR-606	1.13582	1	BLCA
miR-661	1.13582	1	BLCA
miR-4741	0.880843	1	BLCA
miR-1263	1.13498	1	BLCA
miR-3167	1.13498	1	BLCA
miR-4495	1.13498	1	BLCA
miR-578	1.13498	1	BLCA
miR-8063	1.13498	1	BLCA
miR-4507	1.13442	1	BLCA
miR-6855	1.1344	1	BLCA
miR-7855	0.8817	1	BLCA
miR-5194	1.13336	1	BLCA
miR-6791	1.13251	1	BLCA
miR-4646	0.883441	1	BLCA
miR-5588	1.13176	1	BLCA
miR-3690	0.883695	1	BLCA
miR-3918	0.884207	1	BLCA
miR-4496	0.885343	1	BLCA
miR-6811	1.12939	1	BLCA
miR-4494	0.887999	1	BLCA
miR-3121	0.889253	1	BLCA
miR-4679	1.12425	1	BLCA
miR-1539	1.12376	1	BLCA
miR-6813	1.12338	1	BLCA
miR-1182	1.12337	1	BLCA
miR-1244	1.12337	1	BLCA
miR-4488	1.12337	1	BLCA
miR-6893	1.12248	1	BLCA
miR-5002	0.891759	1	BLCA
miR-7160	0.892068	1	BLCA
miR-600	1.12007	1	BLCA
miR-6749	1.11899	1	BLCA
miR-613	1.11851	1	BLCA
miR-1281	1.11769	1	BLCA
miR-4427	1.11769	1	BLCA
miR-6823	1.11706	1	BLCA
miR-548ay	1.11617	1	BLCA
miR-3935	1.11592	1	BLCA
miR-4310	1.11592	1	BLCA
miR-4798	1.11592	1	BLCA
miR-548ax	1.11538	1	BLCA
miR-6751	0.89711	1	BLCA
miR-4769	1.11422	1	BLCA
miR-670	0.898159	1	BLCA
miR-548at	1.11294	1	BLCA
miR-1231	1.11125	1	BLCA
miR-659	1.11	1	BLCA
miR-6873	0.902217	1	BLCA
miR-4670	1.10697	1	BLCA
miR-3130	1.10631	1	BLCA
miR-6738	1.10605	1	BLCA
miR-3182	1.10568	1	BLCA
miR-448	0.90469	1	BLCA
miR-378b	0.904828	1	BLCA
miR-3675	1.10455	1	BLCA
miR-618	1.10435	1	BLCA
miR-7843	1.10418	1	BLCA
miR-3162	0.905855	1	BLCA
miR-5087	0.906959	1	BLCA
miR-4506	1.10002	1	BLCA
miR-6764	1.09971	1	BLCA
miR-6815	1.09839	1	BLCA
miR-4715	1.09835	1	BLCA
miR-6865	1.09835	1	BLCA
miR-7847	1.09835	1	BLCA
miR-5681b	0.910933	1	BLCA
miR-580	1.09717	1	BLCA
miR-4648	1.09682	1	BLCA
miR-4719	1.09654	1	BLCA
miR-4284	1.09558	1	BLCA
miR-4753	1.0955	1	BLCA
miR-4644	1.09467	1	BLCA
miR-4511	0.914318	1	BLCA
miR-611	1.09233	1	BLCA
miR-6732	1.09216	1	BLCA
miR-548ab	0.915912	1	BLCA
miR-4452	1.09113	1	BLCA
miR-3191	1.0882	1	BLCA
miR-4634	0.919178	1	BLCA
miR-4698	0.920664	1	BLCA
miR-8085	0.920664	1	BLCA
miR-4662b	0.920682	1	BLCA
miR-4690	1.08605	1	BLCA
miR-4705	1.08488	1	BLCA
miR-4639	1.08439	1	BLCA
miR-4425	0.922264	1	BLCA
miR-4659b	0.922264	1	BLCA
miR-4655	1.08321	1	BLCA
miR-3656	0.923547	1	BLCA
miR-4790	1.0824	1	BLCA
miR-510	1.08197	1	BLCA
miR-1181	1.07988	1	BLCA
miR-6837	1.07887	1	BLCA
miR-3685	0.928044	1	BLCA
miR-4641	0.928404	1	BLCA
miR-548an	0.928404	1	BLCA
miR-623	0.928404	1	BLCA
miR-6876	0.928404	1	BLCA
miR-6810	1.077	1	BLCA
miR-4739	1.07673	1	BLCA
miR-4518	0.92945	1	BLCA
miR-4666b	0.92945	1	BLCA
miR-302a	1.07537	1	BLCA
miR-4460	1.07512	1	BLCA
miR-4467	1.07512	1	BLCA
miR-4526	1.07512	1	BLCA
miR-4783	1.07512	1	BLCA
miR-4458	0.930337	1	BLCA
miR-4421	1.07485	1	BLCA
miR-6856	1.07457	1	BLCA
miR-4254	1.07199	1	BLCA
miR-1238	0.933642	1	BLCA
miR-3120	1.07024	1	BLCA
miR-3168	1.06902	1	BLCA
miR-4686	1.06902	1	BLCA
miR-5693	1.06902	1	BLCA
miR-1245b	1.0688	1	BLCA
miR-1257	1.06752	1	BLCA
miR-1282	1.06752	1	BLCA
miR-302b	1.06752	1	BLCA
miR-3155b	1.06752	1	BLCA
miR-3185	1.06752	1	BLCA
miR-3659	1.06752	1	BLCA
miR-3666	1.06752	1	BLCA
miR-3671	1.06752	1	BLCA
miR-4417	1.06752	1	BLCA
miR-4448	1.06752	1	BLCA
miR-647	1.06752	1	BLCA
miR-6771	1.06752	1	BLCA
miR-7158	1.06752	1	BLCA
miR-8066	1.06752	1	BLCA
miR-4314	1.0674	1	BLCA
miR-6775	1.0674	1	BLCA
miR-6745	1.06711	1	BLCA
miR-6840	1.06701	1	BLCA
miR-4675	1.06695	1	BLCA
miR-3177	1.06599	1	BLCA
miR-3137	1.06466	1	BLCA
miR-6743	0.939273	1	BLCA
miR-4286	0.940213	1	BLCA
miR-6774	0.940641	1	BLCA
miR-1322	1.06204	1	BLCA
miR-4747	1.0619	1	BLCA
miR-548u	1.0619	1	BLCA
miR-514b	1.06118	1	BLCA
miR-6785	1.06089	1	BLCA
miR-6878	1.06089	1	BLCA
miR-7978	0.942961	1	BLCA
miR-938	0.943641	1	BLCA
miR-513b	1.05933	1	BLCA
miR-3650	1.05884	1	BLCA
miR-6801	1.05853	1	BLCA
miR-4762	0.946691	1	BLCA
miR-718	0.94717	1	BLCA
miR-765	0.947389	1	BLCA
miR-548ar	0.947396	1	BLCA
miR-3591	0.947507	1	BLCA
miR-3689f	0.947507	1	BLCA
miR-4503	0.947507	1	BLCA
miR-4650	0.947507	1	BLCA
miR-5192	0.947507	1	BLCA
miR-4708	1.05227	1	BLCA
miR-4799	1.0515	1	BLCA
miR-4454	1.05105	1	BLCA
miR-4476	1.05101	1	BLCA
miR-603	1.05101	1	BLCA
miR-631	1.05101	1	BLCA
miR-6792	1.05101	1	BLCA
miR-7106	1.05101	1	BLCA
miR-4489	0.952167	1	BLCA
miR-5100	0.95368	1	BLCA
miR-6872	0.95368	1	BLCA
miR-526a	1.04731	1	BLCA
miR-6076	1.04731	1	BLCA
miR-7973	1.04731	1	BLCA
miR-941	1.04731	1	BLCA
miR-378j	1.04516	1	BLCA
miR-4539	1.04516	1	BLCA
miR-4751	1.04516	1	BLCA
miR-5047	1.04516	1	BLCA
miR-4712	0.957136	1	BLCA
miR-4764	0.957271	1	BLCA
miR-4474	0.958783	1	BLCA
miR-642b	1.04142	1	BLCA
miR-3667	0.96209	1	BLCA
miR-3921	0.962245	1	BLCA
miR-1255a	1.0387	1	BLCA
miR-6866	1.03816	1	BLCA
miR-8059	1.03816	1	BLCA
miR-3646	1.03788	1	BLCA
miR-4794	1.03632	1	BLCA
miR-7515	0.96529	1	BLCA
miR-3909	0.966682	1	BLCA
miR-6731	0.966765	1	BLCA
miR-5000	0.967965	1	BLCA
miR-2115	0.968462	1	BLCA
miR-6879	0.969317	1	BLCA
miR-3163	1.03095	1	BLCA
miR-4502	1.03095	1	BLCA
miR-4537	1.03095	1	BLCA
miR-6752	1.03095	1	BLCA
miR-6073	1.03035	1	BLCA
miR-5583	0.970588	1	BLCA
miR-6831	1.02969	1	BLCA
miR-548aq	1.02942	1	BLCA
miR-5584	1.02942	1	BLCA
miR-4680	0.972018	1	BLCA
miR-4684	0.9723	1	BLCA
miR-6829	0.972327	1	BLCA
miR-564	1.02839	1	BLCA
miR-5703	1.02654	1	BLCA
miR-4710	0.974481	1	BLCA
miR-6132	1.02612	1	BLCA
miR-4504	0.974621	1	BLCA
miR-5580	0.974758	1	BLCA
miR-4434	0.975457	1	BLCA
miR-3165	1.0248	1	BLCA
miR-711	1.0248	1	BLCA
miR-3139	0.976991	1	BLCA
miR-5191	0.97869	1	BLCA
miR-1260b	0.978978	1	BLCA
miR-1252	0.98361	1	BLCA
miR-3166	1.01663	1	BLCA
miR-4731	1.01613	1	BLCA
miR-6860	0.984423	1	BLCA
miR-3125	1.01546	1	BLCA
miR-4672	1.01516	1	BLCA
miR-4524a	0.98616	1	BLCA
miR-4442	0.988279	1	BLCA
miR-875	1.01149	1	BLCA
miR-3916	0.988944	1	BLCA
miR-6853	0.989265	1	BLCA
miR-449c	1.01021	1	BLCA
miR-548s	1.00984	1	BLCA
miR-1913	0.991092	1	BLCA
miR-4457	0.992262	1	BLCA
miR-330	1.00771	1	BLCA
miR-6846	0.992484	1	BLCA
miR-4530	0.995164	1	BLCA
miR-378i	0.996302	1	BLCA
miR-6795	1.00267	1	BLCA
miR-4422	1.0019	1	BLCA
miR-378g	0.998149	1	BLCA
miR-3945	1.00105	1	BLCA
miR-550b	1.00065	1	BLCA
miR-5585	0.999744	1	BLCA
miR-4730	0.999861	1	BLCA
miR-103b	1	1	BLCA
miR-1178	1	1	BLCA
miR-1183	1	1	BLCA
miR-1184	1	1	BLCA
miR-1199	1	1	BLCA
miR-1200	1	1	BLCA
miR-1202	1	1	BLCA
miR-1203	1	1	BLCA
miR-1204	1	1	BLCA
miR-1205	1	1	BLCA
miR-1206	1	1	BLCA
miR-1207	1	1	BLCA
miR-1208	1	1	BLCA
miR-1233	1	1	BLCA
miR-1253	1	1	BLCA
miR-1255b	1	1	BLCA
miR-1261	1	1	BLCA
miR-1268a	1	1	BLCA
miR-1268b	1	1	BLCA
miR-1272	1	1	BLCA
miR-1273a	1	1	BLCA
miR-1273c	1	1	BLCA
miR-1273d	1	1	BLCA
miR-1273e	1	1	BLCA
miR-1273f	1	1	BLCA
miR-1273g	1	1	BLCA
miR-1279	1	1	BLCA
miR-1285	1	1	BLCA
miR-1297	1	1	BLCA
miR-1299	1	1	BLCA
miR-1302	1	1	BLCA
miR-1321	1	1	BLCA
miR-1324	1	1	BLCA
miR-1469	1	1	BLCA
miR-1470	1	1	BLCA
miR-1471	1	1	BLCA
miR-147a	1	1	BLCA
miR-1587	1	1	BLCA
miR-1827	1	1	BLCA
miR-1972	1	1	BLCA
miR-1973	1	1	BLCA
miR-2052	1	1	BLCA
miR-2053	1	1	BLCA
miR-2054	1	1	BLCA
miR-208a	1	1	BLCA
miR-208b	1	1	BLCA
miR-2392	1	1	BLCA
miR-2861	1	1	BLCA
miR-2909	1	1	BLCA
miR-297	1	1	BLCA
miR-298	1	1	BLCA
miR-300	1	1	BLCA
miR-302c	1	1	BLCA
miR-302d	1	1	BLCA
miR-302e	1	1	BLCA
miR-302f	1	1	BLCA
miR-3116	1	1	BLCA
miR-3118	1	1	BLCA
miR-3119	1	1	BLCA
miR-3122	1	1	BLCA
miR-3123	1	1	BLCA
miR-3134	1	1	BLCA
miR-3135b	1	1	BLCA
miR-3141	1	1	BLCA
miR-3142	1	1	BLCA
miR-3147	1	1	BLCA
miR-3148	1	1	BLCA
miR-3153	1	1	BLCA
miR-3169	1	1	BLCA
miR-3179	1	1	BLCA
miR-3180	1	1	BLCA
miR-3184	1	1	BLCA
miR-3197	1	1	BLCA
miR-3201	1	1	BLCA
miR-325	1	1	BLCA
miR-3529	1	1	BLCA
miR-3606	1	1	BLCA
miR-3612	1	1	BLCA
miR-3621	1	1	BLCA
miR-3648	1	1	BLCA
miR-3649	1	1	BLCA
miR-3657	1	1	BLCA
miR-3665	1	1	BLCA
miR-3668	1	1	BLCA
miR-367	1	1	BLCA
miR-3670	1	1	BLCA
miR-3672	1	1	BLCA
miR-3674	1	1	BLCA
miR-3683	1	1	BLCA
miR-3686	1	1	BLCA
miR-3687	1	1	BLCA
miR-3689a	1	1	BLCA
miR-3689b	1	1	BLCA
miR-3689c	1	1	BLCA
miR-3689d	1	1	BLCA
miR-3689e	1	1	BLCA
miR-3692	1	1	BLCA
miR-3713	1	1	BLCA
miR-3714	1	1	BLCA
miR-378e	1	1	BLCA
miR-378h	1	1	BLCA
miR-384	1	1	BLCA
miR-3908	1	1	BLCA
miR-3924	1	1	BLCA
miR-3937	1	1	BLCA
miR-3960	1	1	BLCA
miR-3972	1	1	BLCA
miR-3973	1	1	BLCA
miR-3974	1	1	BLCA
miR-3975	1	1	BLCA
miR-3976	1	1	BLCA
miR-3977	1	1	BLCA
miR-3978	1	1	BLCA
miR-422a	1	1	BLCA
miR-4251	1	1	BLCA
miR-4252	1	1	BLCA
miR-4253	1	1	BLCA
miR-4255	1	1	BLCA
miR-4256	1	1	BLCA
miR-4257	1	1	BLCA
miR-4258	1	1	BLCA
miR-4260	1	1	BLCA
miR-4261	1	1	BLCA
miR-4262	1	1	BLCA
miR-4263	1	1	BLCA
miR-4264	1	1	BLCA
miR-4265	1	1	BLCA
miR-4266	1	1	BLCA
miR-4267	1	1	BLCA
miR-4268	1	1	BLCA
miR-4269	1	1	BLCA
miR-4270	1	1	BLCA
miR-4271	1	1	BLCA
miR-4272	1	1	BLCA
miR-4273	1	1	BLCA
miR-4274	1	1	BLCA
miR-4275	1	1	BLCA
miR-4276	1	1	BLCA
miR-4277	1	1	BLCA
miR-4278	1	1	BLCA
miR-4279	1	1	BLCA
miR-4280	1	1	BLCA
miR-4281	1	1	BLCA
miR-4282	1	1	BLCA
miR-4283	1	1	BLCA
miR-4285	1	1	BLCA
miR-4287	1	1	BLCA
miR-4288	1	1	BLCA
miR-4289	1	1	BLCA
miR-4290	1	1	BLCA
miR-4291	1	1	BLCA
miR-4292	1	1	BLCA
miR-4293	1	1	BLCA
miR-4294	1	1	BLCA
miR-4295	1	1	BLCA
miR-4296	1	1	BLCA
miR-4297	1	1	BLCA
miR-4298	1	1	BLCA
miR-4299	1	1	BLCA
miR-4300	1	1	BLCA
miR-4301	1	1	BLCA
miR-4302	1	1	BLCA
miR-4303	1	1	BLCA
miR-4304	1	1	BLCA
miR-4305	1	1	BLCA
miR-4307	1	1	BLCA
miR-4308	1	1	BLCA
miR-4309	1	1	BLCA
miR-4311	1	1	BLCA
miR-4312	1	1	BLCA
miR-4313	1	1	BLCA
miR-4315	1	1	BLCA
miR-4316	1	1	BLCA
miR-4317	1	1	BLCA
miR-4318	1	1	BLCA
miR-4319	1	1	BLCA
miR-4320	1	1	BLCA
miR-4321	1	1	BLCA
miR-4322	1	1	BLCA
miR-4323	1	1	BLCA
miR-4324	1	1	BLCA
miR-4325	1	1	BLCA
miR-4327	1	1	BLCA
miR-4328	1	1	BLCA
miR-4329	1	1	BLCA
miR-4330	1	1	BLCA
miR-4418	1	1	BLCA
miR-4419a	1	1	BLCA
miR-4428	1	1	BLCA
miR-4429	1	1	BLCA
miR-4430	1	1	BLCA
miR-4432	1	1	BLCA
miR-4436b	1	1	BLCA
miR-4437	1	1	BLCA
miR-4438	1	1	BLCA
miR-4439	1	1	BLCA
miR-4440	1	1	BLCA
miR-4441	1	1	BLCA
miR-4445	1	1	BLCA
miR-4447	1	1	BLCA
miR-4450	1	1	BLCA
miR-4455	1	1	BLCA
miR-4456	1	1	BLCA
miR-4459	1	1	BLCA
miR-4462	1	1	BLCA
miR-4463	1	1	BLCA
miR-4464	1	1	BLCA
miR-4465	1	1	BLCA
miR-4468	1	1	BLCA
miR-4471	1	1	BLCA
miR-4472	1	1	BLCA
miR-4475	1	1	BLCA
miR-4477a	1	1	BLCA
miR-4477b	1	1	BLCA
miR-4481	1	1	BLCA
miR-4483	1	1	BLCA
miR-4485	1	1	BLCA
miR-4486	1	1	BLCA
miR-4490	1	1	BLCA
miR-4493	1	1	BLCA
miR-4497	1	1	BLCA
miR-4499	1	1	BLCA
miR-4500	1	1	BLCA
miR-4508	1	1	BLCA
miR-4509	1	1	BLCA
miR-4512	1	1	BLCA
miR-4513	1	1	BLCA
miR-4514	1	1	BLCA
miR-451b	1	1	BLCA
miR-4520	1	1	BLCA
miR-4524b	1	1	BLCA
miR-4527	1	1	BLCA
miR-4531	1	1	BLCA
miR-4534	1	1	BLCA
miR-4535	1	1	BLCA
miR-4540	1	1	BLCA
miR-4642	1	1	BLCA
miR-4656	1	1	BLCA
miR-4663	1	1	BLCA
miR-4671	1	1	BLCA
miR-4681	1	1	BLCA
miR-4682	1	1	BLCA
miR-4692	1	1	BLCA
miR-4693	1	1	BLCA
miR-4704	1	1	BLCA
miR-4718	1	1	BLCA
miR-4759	1	1	BLCA
miR-4765	1	1	BLCA
miR-4780	1	1	BLCA
miR-4801	1	1	BLCA
miR-5007	1	1	BLCA
miR-5011	1	1	BLCA
miR-507	1	1	BLCA
miR-5093	1	1	BLCA
miR-5095	1	1	BLCA
miR-5096	1	1	BLCA
miR-513a	1	1	BLCA
miR-5186	1	1	BLCA
miR-5190	1	1	BLCA
miR-5195	1	1	BLCA
miR-5197	1	1	BLCA
miR-548a	1	1	BLCA
miR-548aa	1	1	BLCA
miR-548ac	1	1	BLCA
miR-548ad	1	1	BLCA
miR-548ae	1	1	BLCA
miR-548ag	1	1	BLCA
miR-548ah	1	1	BLCA
miR-548aj	1	1	BLCA
miR-548ak	1	1	BLCA
miR-548am	1	1	BLCA
miR-548ao	1	1	BLCA
miR-548ap	1	1	BLCA
miR-548as	1	1	BLCA
miR-548av	1	1	BLCA
miR-548az	1	1	BLCA
miR-548bb	1	1	BLCA
miR-548c	1	1	BLCA
miR-548g	1	1	BLCA
miR-548h	1	1	BLCA
miR-548i	1	1	BLCA
miR-548m	1	1	BLCA
miR-548p	1	1	BLCA
miR-548w	1	1	BLCA
miR-548z	1	1	BLCA
miR-553	1	1	BLCA
miR-554	1	1	BLCA
miR-557	1	1	BLCA
miR-5572	1	1	BLCA
miR-558	1	1	BLCA
miR-5587	1	1	BLCA
miR-5589	1	1	BLCA
miR-5590	1	1	BLCA
miR-5591	1	1	BLCA
miR-562	1	1	BLCA
miR-563	1	1	BLCA
miR-566	1	1	BLCA
miR-567	1	1	BLCA
miR-568	1	1	BLCA
miR-5681a	1	1	BLCA
miR-5685	1	1	BLCA
miR-5688	1	1	BLCA
miR-5689	1	1	BLCA
miR-569	1	1	BLCA
miR-5692a	1	1	BLCA
miR-5692b	1	1	BLCA
miR-5692c	1	1	BLCA
miR-5697	1	1	BLCA
miR-5700	1	1	BLCA
miR-5701	1	1	BLCA
miR-5702	1	1	BLCA
miR-5704	1	1	BLCA
miR-5707	1	1	BLCA
miR-571	1	1	BLCA
miR-5739	1	1	BLCA
miR-575	1	1	BLCA
miR-5787	1	1	BLCA
miR-583	1	1	BLCA
miR-586	1	1	BLCA
miR-587	1	1	BLCA
miR-591	1	1	BLCA
miR-593	1	1	BLCA
miR-595	1	1	BLCA
miR-596	1	1	BLCA
miR-601	1	1	BLCA
miR-602	1	1	BLCA
miR-604	1	1	BLCA
miR-6068	1	1	BLCA
miR-6069	1	1	BLCA
miR-6070	1	1	BLCA
miR-6071	1	1	BLCA
miR-6072	1	1	BLCA
miR-6074	1	1	BLCA
miR-6075	1	1	BLCA
miR-6077	1	1	BLCA
miR-6078	1	1	BLCA
miR-6079	1	1	BLCA
miR-608	1	1	BLCA
miR-6080	1	1	BLCA
miR-6081	1	1	BLCA
miR-6082	1	1	BLCA
miR-6083	1	1	BLCA
miR-6085	1	1	BLCA
miR-6086	1	1	BLCA
miR-6088	1	1	BLCA
miR-6089	1	1	BLCA
miR-609	1	1	BLCA
miR-6090	1	1	BLCA
miR-610	1	1	BLCA
miR-6124	1	1	BLCA
miR-6126	1	1	BLCA
miR-6127	1	1	BLCA
miR-6128	1	1	BLCA
miR-6129	1	1	BLCA
miR-6130	1	1	BLCA
miR-6131	1	1	BLCA
miR-6133	1	1	BLCA
miR-6134	1	1	BLCA
miR-6165	1	1	BLCA
miR-617	1	1	BLCA
miR-619	1	1	BLCA
miR-620	1	1	BLCA
miR-626	1	1	BLCA
miR-630	1	1	BLCA
miR-633	1	1	BLCA
miR-634	1	1	BLCA
miR-635	1	1	BLCA
miR-637	1	1	BLCA
miR-638	1	1	BLCA
miR-640	1	1	BLCA
miR-644a	1	1	BLCA
miR-645	1	1	BLCA
miR-646	1	1	BLCA
miR-648	1	1	BLCA
miR-649	1	1	BLCA
miR-650	1	1	BLCA
miR-6500	1	1	BLCA
miR-6511a	1	1	BLCA
miR-657	1	1	BLCA
miR-662	1	1	BLCA
miR-663a	1	1	BLCA
miR-663b	1	1	BLCA
miR-6719	1	1	BLCA
miR-6722	1	1	BLCA
miR-6724	1	1	BLCA
miR-6744	1	1	BLCA
miR-6759	1	1	BLCA
miR-6760	1	1	BLCA
miR-6768	1	1	BLCA
miR-6770	1	1	BLCA
miR-6778	1	1	BLCA
miR-6790	1	1	BLCA
miR-6819	1	1	BLCA
miR-6828	1	1	BLCA
miR-6830	1	1	BLCA
miR-6835	1	1	BLCA
miR-6841	1	1	BLCA
miR-6845	1	1	BLCA
miR-6848	1	1	BLCA
miR-6857	1	1	BLCA
miR-6859	1	1	BLCA
miR-6861	1	1	BLCA
miR-6863	1	1	BLCA
miR-6864	1	1	BLCA
miR-7107	1	1	BLCA
miR-7108	1	1	BLCA
miR-7150	1	1	BLCA
miR-7153	1	1	BLCA
miR-7154	1	1	BLCA
miR-7157	1	1	BLCA
miR-7159	1	1	BLCA
miR-7162	1	1	BLCA
miR-759	1	1	BLCA
miR-761	1	1	BLCA
miR-762	1	1	BLCA
miR-764	1	1	BLCA
miR-7704	1	1	BLCA
miR-7852	1	1	BLCA
miR-7853	1	1	BLCA
miR-7856	1	1	BLCA
miR-7975	1	1	BLCA
miR-7977	1	1	BLCA
miR-802	1	1	BLCA
miR-8052	1	1	BLCA
miR-8053	1	1	BLCA
miR-8054	1	1	BLCA
miR-8055	1	1	BLCA
miR-8056	1	1	BLCA
miR-8057	1	1	BLCA
miR-8058	1	1	BLCA
miR-8060	1	1	BLCA
miR-8061	1	1	BLCA
miR-8062	1	1	BLCA
miR-8064	1	1	BLCA
miR-8065	1	1	BLCA
miR-8067	1	1	BLCA
miR-8068	1	1	BLCA
miR-8069	1	1	BLCA
miR-8070	1	1	BLCA
miR-8071	1	1	BLCA
miR-8073	1	1	BLCA
miR-8074	1	1	BLCA
miR-8075	1	1	BLCA
miR-8076	1	1	BLCA
miR-8077	1	1	BLCA
miR-8078	1	1	BLCA
miR-8079	1	1	BLCA
miR-8080	1	1	BLCA
miR-8081	1	1	BLCA
miR-8082	1	1	BLCA
miR-8083	1	1	BLCA
miR-8084	1	1	BLCA
miR-8086	1	1	BLCA
miR-8087	1	1	BLCA
miR-8088	1	1	BLCA
miR-8089	1	1	BLCA
miR-8485	1	1	BLCA
miR-890	1	1	BLCA
miR-891b	1	1	BLCA
miR-892b	1	1	BLCA
miR-892c	1	1	BLCA
miR-920	1	1	BLCA
miR-921	1	1	BLCA
miR-922	1	1	BLCA
miR-924	1	1	BLCA
miR-936	1	1	BLCA
miR-9500	1	1	BLCA
miR-139	0.134865	3.93e-71	BRCA
miR-486	0.0273607	2.1e-63	BRCA
miR-183	6.4599	5.89e-57	BRCA
miR-145	0.22663	7.02e-55	BRCA
miR-96	7.14767	4.36e-50	BRCA
miR-195	0.311635	2.36e-49	BRCA
miR-204	0.116638	6e-48	BRCA
miR-451a	0.0595545	3.65e-47	BRCA
miR-592	16.1241	2.78e-46	BRCA
miR-1301	3.94174	3.51e-46	BRCA
miR-21	3.8221	1.29e-44	BRCA
miR-144	0.0757819	6.58e-44	BRCA
miR-99a	0.258228	8.06e-43	BRCA
miR-210	8.4177	2.53e-42	BRCA
miR-140	0.352169	6.23e-42	BRCA
miR-10b	0.289026	6.14e-41	BRCA
miR-378a	0.178476	3.59e-39	BRCA
miR-148b	2.32598	1.31e-38	BRCA
miR-381	0.315932	5.36e-38	BRCA
miR-33b	6.23319	4.64e-36	BRCA
miR-1	0.00763406	6.95e-36	BRCA
miR-133a	0.00557298	6.95e-36	BRCA
let-7c	0.303598	1.28e-35	BRCA
miR-196a	8.22932	2.09e-35	BRCA
miR-143	0.369494	5.31e-35	BRCA
miR-130b	2.92994	5.67e-35	BRCA
miR-378c	0.250414	4.64e-34	BRCA
miR-125b	0.332553	1.19e-33	BRCA
miR-182	3.99662	2.78e-33	BRCA
miR-100	0.308814	2.37e-32	BRCA
miR-3677	4.95682	3.42e-32	BRCA
miR-497	0.410063	3.56e-32	BRCA
miR-331	2.44522	3.69e-32	BRCA
miR-429	4.87173	1.11e-31	BRCA
miR-190b	8.49869	2.06e-30	BRCA
miR-335	0.23141	2.66e-30	BRCA
miR-301a	4.32786	1.16e-29	BRCA
miR-5683	0.133219	1.7e-29	BRCA
miR-495	0.348812	4.88e-29	BRCA
miR-92b	3.15443	7.16e-29	BRCA
miR-142	3.87666	1.8e-28	BRCA
miR-383	0.115732	3.59e-27	BRCA
miR-940	4.49264	6.7e-27	BRCA
miR-337	0.324908	1.57e-26	BRCA
miR-192	2.67571	3.49e-26	BRCA
miR-191	2.36668	2.2e-25	BRCA
miR-511	0.289229	4.27e-25	BRCA
miR-141	3.91628	4.83e-25	BRCA
miR-760	5.49599	3.18e-24	BRCA
miR-1258	0.201156	4.53e-24	BRCA
miR-4732	0.0842672	5.2e-24	BRCA
miR-454	2.937	1.07e-23	BRCA
miR-1269a	164.755	2.07e-23	BRCA
miR-200a	3.9105	2.51e-23	BRCA
miR-342	3.14034	2.82e-22	BRCA
miR-32	2.29166	8.77e-22	BRCA
miR-133b	0.00351567	1.33e-21	BRCA
miR-203b	5.22526	2.56e-21	BRCA
miR-301b	6.21547	7.3e-21	BRCA
miR-33a	3.15721	1.24e-20	BRCA
miR-584	0.335091	1.9e-20	BRCA
miR-6507	0.167006	2.3e-20	BRCA
miR-1307	2.23052	2.52e-20	BRCA
miR-379	0.410294	3.07e-20	BRCA
miR-376c	0.385798	5.72e-20	BRCA
miR-203a	4.84031	6.17e-20	BRCA
miR-937	5.45743	8.89e-20	BRCA
miR-187	9.52397	1.24e-19	BRCA
miR-483	0.332527	1.31e-19	BRCA
miR-4668	2.84633	1.57e-19	BRCA
miR-377	0.392546	2.07e-19	BRCA
miR-193a	0.47652	2.07e-19	BRCA
miR-365b	0.388978	2.07e-19	BRCA
miR-155	2.57694	2.1e-19	BRCA
miR-365a	0.39124	2.98e-19	BRCA
miR-7	2.34622	5.52e-19	BRCA
miR-432	0.390256	5.98e-19	BRCA
miR-4724	10.2308	9.21e-19	BRCA
miR-433	0.340249	1.65e-18	BRCA
miR-590	2.07795	3.92e-18	BRCA
miR-147b	6.2729	6.07e-18	BRCA
miR-4677	2.1991	1.75e-17	BRCA
miR-299	0.405721	2.33e-17	BRCA
miR-4638	3.93463	2.75e-17	BRCA
miR-654	0.415007	2.76e-17	BRCA
miR-218	0.511588	4.12e-17	BRCA
miR-493	2.45309	4.76e-17	BRCA
miR-769	1.72116	5.17e-17	BRCA
miR-3613	1.93019	6.5e-17	BRCA
miR-551b	0.270119	1.04e-16	BRCA
miR-1247	0.307852	1.53e-16	BRCA
miR-671	1.953	8.78e-16	BRCA
miR-411	0.433808	1.12e-15	BRCA
miR-452	0.282963	1.52e-15	BRCA
miR-375	4.5266	5.44e-15	BRCA
miR-184	10.3721	7.37e-15	BRCA
miR-223	0.425555	7.37e-15	BRCA
miR-3150b	4.3825	1.09e-14	BRCA
miR-345	2.15732	1.47e-14	BRCA
miR-340	1.72555	1.7e-14	BRCA
miR-615	2.66162	2.97e-14	BRCA
miR-4728	4.61161	4.03e-14	BRCA
miR-3065	2.78929	5.48e-14	BRCA
miR-99b	1.71006	6.91e-14	BRCA
miR-7705	4.43377	7.3e-14	BRCA
miR-206	0.0047453	9.72e-14	BRCA
miR-6892	0.456376	1.25e-13	BRCA
miR-9	5.22144	1.46e-13	BRCA
miR-7706	2.89078	1.49e-13	BRCA
miR-3664	4.76094	1.85e-13	BRCA
miR-188	2.54443	2.63e-13	BRCA
miR-181b	2.04237	2.63e-13	BRCA
miR-98	1.6031	3.28e-13	BRCA
miR-1277	3.23886	4.45e-13	BRCA
miR-487b	0.482507	6.37e-13	BRCA
miR-4446	6.03562	6.57e-13	BRCA
miR-200b	2.70976	6.8e-13	BRCA
miR-105	39.8757	7.52e-13	BRCA
miR-4664	4.88644	8.7e-13	BRCA
miR-29a	0.556	1.07e-12	BRCA
miR-2114	5.21682	1.21e-12	BRCA
miR-3610	3.52922	2.3e-12	BRCA
miR-410	0.451872	2.55e-12	BRCA
miR-665	0.346885	2.69e-12	BRCA
miR-455	2.22561	2.88e-12	BRCA
miR-148a	1.94426	2.92e-12	BRCA
miR-891a	0.305289	2.92e-12	BRCA
miR-4501	5.15368	3.28e-12	BRCA
miR-431	0.498384	3.44e-12	BRCA
miR-758	0.496434	3.49e-12	BRCA
miR-655	0.465091	3.85e-12	BRCA
miR-585	0.342845	4e-12	BRCA
miR-200c	2.40433	5.64e-12	BRCA
miR-877	3.01266	6.25e-12	BRCA
miR-3200	3.0753	8.85e-12	BRCA
miR-3127	2.0639	1.14e-11	BRCA
miR-767	29.6275	1.39e-11	BRCA
miR-330	1.72146	2.19e-11	BRCA
miR-4326	2.9223	3.01e-11	BRCA
miR-3170	2.45418	3.46e-11	BRCA
miR-28	0.633376	3.54e-11	BRCA
miR-370	0.52666	1.42e-10	BRCA
miR-26a	0.649848	1.72e-10	BRCA
miR-1269b	96.3239	1.77e-10	BRCA
miR-4746	2.5811	2.32e-10	BRCA
miR-135b	4.65588	4.7e-10	BRCA
miR-889	0.502175	5.1e-10	BRCA
miR-3074	1.83431	9.31e-10	BRCA
miR-6716	0.425628	9.84e-10	BRCA
miR-3614	2.50831	1.07e-09	BRCA
miR-487a	0.465488	1.14e-09	BRCA
miR-154	0.589931	1.14e-09	BRCA
miR-130a	0.586705	1.2e-09	BRCA
miR-656	0.386629	1.49e-09	BRCA
miR-1266	1.87777	3e-09	BRCA
miR-4756	5.27276	3.47e-09	BRCA
miR-7156	4.33458	3.5e-09	BRCA
miR-766	1.72005	3.68e-09	BRCA
miR-488	0.296564	5.39e-09	BRCA
miR-215	0.46499	5.7e-09	BRCA
miR-5586	2.06417	5.7e-09	BRCA
miR-4640	3.59926	5.97e-09	BRCA
miR-3607	1.88832	6.47e-09	BRCA
miR-494	0.48434	6.94e-09	BRCA
miR-675	0.473341	1.08e-08	BRCA
miR-149	2.251	1.54e-08	BRCA
miR-190a	0.564856	2.91e-08	BRCA
miR-93	1.57829	3.05e-08	BRCA
miR-676	0.498125	3.24e-08	BRCA
miR-1271	0.623561	3.35e-08	BRCA
miR-29b	1.57278	4.44e-08	BRCA
miR-3940	2.50131	4.51e-08	BRCA
miR-708	1.61029	5.11e-08	BRCA
miR-6715a	0.31616	5.13e-08	BRCA
miR-3928	2.02159	7.06e-08	BRCA
miR-326	0.549845	7.53e-08	BRCA
miR-485	0.564644	7.68e-08	BRCA
miR-944	0.340335	1.09e-07	BRCA
miR-3156	8.58615	1.21e-07	BRCA
miR-1251	5.94503	1.42e-07	BRCA
miR-369	0.61606	2.15e-07	BRCA
miR-127	0.636745	2.21e-07	BRCA
miR-449b	7.68582	2.43e-07	BRCA
miR-629	1.50914	2.95e-07	BRCA
miR-1295a	0.448567	3.56e-07	BRCA
miR-378d	0.34353	3.61e-07	BRCA
miR-3619	3.29538	4.6e-07	BRCA
miR-503	1.91175	5.75e-07	BRCA
miR-126	0.623879	5.78e-07	BRCA
miR-374b	0.712495	7.03e-07	BRCA
miR-3662	3.52307	8.28e-07	BRCA
miR-1224	3.63566	8.98e-07	BRCA
miR-1262	0.475203	1.03e-06	BRCA
miR-19a	1.66594	1.1e-06	BRCA
miR-376b	0.501505	1.11e-06	BRCA
miR-1468	0.541593	1.11e-06	BRCA
miR-128	1.56141	2.02e-06	BRCA
miR-153	2.87256	2.2e-06	BRCA
miR-17	1.55134	2.55e-06	BRCA
miR-425	1.80146	2.77e-06	BRCA
miR-659	1.82783	3.22e-06	BRCA
miR-211	0.350894	3.22e-06	BRCA
miR-499a	0.23046	3.22e-06	BRCA
miR-202	0.459506	3.28e-06	BRCA
miR-22	0.678139	3.93e-06	BRCA
miR-548au	2.95473	4.48e-06	BRCA
miR-5684	2.3721	5.27e-06	BRCA
miR-423	1.42727	5.27e-06	BRCA
miR-628	1.76647	5.62e-06	BRCA
miR-607	0.363979	6.17e-06	BRCA
miR-577	4.09604	6.24e-06	BRCA
miR-1229	2.32133	7.44e-06	BRCA
miR-132	0.657389	7.93e-06	BRCA
miR-484	1.48877	8.49e-06	BRCA
miR-449c	4.78518	8.56e-06	BRCA
miR-4726	3.02616	8.57e-06	BRCA
miR-449a	7.70972	8.58e-06	BRCA
miR-3652	2.40062	8.62e-06	BRCA
miR-5694	2.69265	8.77e-06	BRCA
miR-582	1.70455	9.02e-06	BRCA
miR-134	0.665967	9.08e-06	BRCA
miR-539	0.60957	1.01e-05	BRCA
miR-4652	3.4909	1.02e-05	BRCA
miR-519a	3.17744	1.02e-05	BRCA
miR-939	2.028	1.02e-05	BRCA
miR-217	0.568267	1.22e-05	BRCA
miR-323a	0.55359	1.39e-05	BRCA
miR-4524a	0.389363	1.54e-05	BRCA
miR-421	1.67088	1.59e-05	BRCA
miR-181c	1.6213	1.59e-05	BRCA
miR-541	0.42185	1.74e-05	BRCA
miR-4742	1.91109	1.89e-05	BRCA
miR-491	0.679979	1.96e-05	BRCA
miR-3176	2.81478	2.21e-05	BRCA
miR-543	0.531058	2.25e-05	BRCA
miR-324	1.42329	2.51e-05	BRCA
let-7i	0.786539	2.81e-05	BRCA
miR-4758	3.01174	3.55e-05	BRCA
miR-556	2.42048	3.62e-05	BRCA
miR-4714	2.95412	3.97e-05	BRCA
miR-4784	2.42321	4.13e-05	BRCA
miR-3609	6.92645	4.13e-05	BRCA
miR-1910	2.52956	4.55e-05	BRCA
miR-15a	1.3629	5.07e-05	BRCA
miR-3187	2.52821	5.72e-05	BRCA
miR-4675	2.75301	6.46e-05	BRCA
miR-329	0.47295	7.7e-05	BRCA
miR-6746	0.370494	7.81e-05	BRCA
miR-1226	1.84905	0.000103512	BRCA
miR-4678	0.358854	0.000109036	BRCA
miR-3651	2.08622	0.000122071	BRCA
miR-328	0.691645	0.000140364	BRCA
miR-106b	1.33645	0.000146494	BRCA
miR-18a	1.6261	0.000212401	BRCA
miR-1306	1.47358	0.000224799	BRCA
miR-4680	2.53928	0.000226032	BRCA
miR-744	1.34904	0.000245053	BRCA
miR-545	1.99229	0.000248459	BRCA
miR-3174	2.61828	0.000253718	BRCA
miR-5695	2.24796	0.000265881	BRCA
miR-639	2.16573	0.000296837	BRCA
miR-6854	1.95012	0.000303026	BRCA
miR-496	0.584608	0.000336786	BRCA
miR-2277	1.77624	0.000336786	BRCA
miR-3161	2.76952	0.000353838	BRCA
miR-6798	2.22186	0.000375189	BRCA
miR-6777	2.13689	0.000398839	BRCA
miR-3199	0.488884	0.000398839	BRCA
miR-4433b	0.415164	0.000444071	BRCA
miR-6783	2.4139	0.000468809	BRCA
miR-5681b	2.46558	0.000475131	BRCA
miR-4491	0.503059	0.000508076	BRCA
miR-382	0.699662	0.000517273	BRCA
miR-1296	0.728846	0.000532956	BRCA
miR-3927	2.60726	0.000571678	BRCA
miR-181d	1.59406	0.000582619	BRCA
miR-3690	1.99096	0.000599442	BRCA
miR-4523	2.42358	0.000623319	BRCA
miR-27a	1.3184	0.0006418	BRCA
miR-4787	2.19761	0.000668809	BRCA
miR-4649	2.15763	0.000773563	BRCA
miR-181a	1.38107	0.000870444	BRCA
miR-205	0.496778	0.000922652	BRCA
miR-7112	2.46622	0.000931684	BRCA
miR-573	2.20148	0.000978124	BRCA
miR-5003	2.06883	0.00105076	BRCA
miR-6737	2.36944	0.00108173	BRCA
miR-5691	2.20253	0.00112478	BRCA
miR-3150a	2.35674	0.00113335	BRCA
miR-4788	0.466024	0.00116388	BRCA
miR-4674	2.31074	0.00123403	BRCA
miR-151b	0.701922	0.00126783	BRCA
miR-4434	2.14324	0.00128683	BRCA
miR-6730	0.452844	0.00135911	BRCA
miR-3934	1.60245	0.00153567	BRCA
[truncated: 33,785 more rows]

## Sheet: miRNA summary
miRNA	BLCA	BRCA	CESC	CHOL	COAD	ESCA	HNSC	KICH	KIRC	KIRP	LIHC	LUAD	LUSC	PAAD	PCPG	PRAD	READ	STAD	THCA	THYM	UCEC	SUM T<N (1), Tumor suppressive miRNAs	SUM T>N (1), oncogenic miRNAs
miR-145	-1	-1	-1	0	-1	-1	-1	-1	-1	-1	-1	-1	-1	0	0	-1	-1	-1	-1	0	-1	17	0
miR-139	-1	-1	-1	-1	-1	-1	-1	0	-1	-1	-1	-1	-1	0	0	0	-1	-1	-1	0	-1	16	0
miR-133a	-1	-1	-1	0	-1	-1	-1	-1	-1	-1	0	-1	-1	0	0	-1	-1	-1	0	0	-1	15	0
let-7c	-1	-1	0	-1	-1	0	-1	-1	0	0	-1	-1	-1	0	-1	-1	-1	-1	-1	0	-1	15	0
miR-1	-1	-1	-1	0	1	-1	-1	-1	-1	-1	0	-1	-1	0	0	-1	1	-1	0	0	-1	13	2
miR-125b	-1	-1	0	-1	-1	0	-1	0	-1	-1	-1	-1	-1	0	0	0	-1	-1	1	0	-1	13	1
miR-99a	-1	-1	0	-1	0	0	-1	-1	-1	0	-1	-1	-1	0	-1	0	0	-1	-1	0	-1	13	0
miR-133b	-1	-1	0	0	0	0	-1	-1	-1	-1	0	-1	-1	0	0	-1	-1	-1	0	0	-1	12	0
miR-195	-1	-1	0	0	0	0	-1	-1	0	-1	-1	-1	-1	0	-1	0	0	-1	-1	0	-1	12	0
miR-26a	-1	-1	0	0	1	-1	-1	0	-1	-1	0	-1	-1	0	0	-1	1	-1	-1	0	-1	12	2
miR-497	-1	-1	0	0	0	0	-1	-1	0	-1	-1	-1	-1	0	-1	0	0	-1	-1	0	-1	12	0
miR-143	-1	-1	0	1	1	-1	-1	-1	0	-1	1	-1	-1	0	0	-1	1	-1	0	0	-1	11	4
miR-140	-1	-1	-1	0	-1	0	-1	0	1	0	1	-1	-1	0	0	0	-1	-1	-1	0	-1	11	2
miR-381	-1	-1	0	0	0	-1	-1	-1	-1	-1	-1	1	0	0	0	-1	0	-1	0	0	-1	11	1
miR-1258	-1	-1	0	-1	0	-1	-1	1	0	0	-1	-1	-1	0	0	-1	0	-1	-1	0	0	11	1
miR-486	0	-1	0	-1	-1	0	-1	1	1	1	-1	-1	-1	0	0	-1	-1	-1	-1	0	0	11	3
miR-30a	-1	0	0	0	1	-1	-1	-1	-1	0	0	-1	-1	0	0	0	0	-1	-1	0	-1	10	1
miR-23b	-1	0	0	-1	0	-1	-1	-1	-1	0	0	0	-1	0	0	-1	0	-1	1	0	-1	10	1
miR-378a	-1	-1	0	-1	-1	0	-1	0	0	0	-1	-1	0	0	0	-1	-1	-1	0	0	0	10	0
miR-378c	-1	-1	0	-1	0	-1	-1	0	1	0	-1	-1	0	0	0	-1	0	-1	0	0	-1	10	1
miR-30c	-1	0	0	0	0	-1	-1	-1	-1	-1	-1	-1	-1	0	0	0	0	-1	0	0	0	10	0
miR-27b	-1	0	0	-1	0	0	-1	-1	-1	-1	-1	0	0	0	0	-1	1	-1	1	0	-1	10	2
miR-29c	-1	0	0	0	1	-1	-1	-1	-1	-1	0	0	-1	0	0	0	1	-1	-1	0	-1	10	2
miR-193a	-1	-1	0	-1	-1	0	0	-1	1	1	0	-1	0	0	0	0	-1	-1	-1	0	-1	10	2
miR-451a	0	-1	0	-1	1	0	-1	1	1	0	-1	-1	-1	0	0	-1	1	-1	-1	0	-1	10	4
miR-100	-1	-1	0	0	0	-1	-1	0	0	0	0	0	-1	0	0	-1	0	-1	-1	0	-1	9	0
miR-490	-1	0	0	-1	0	-1	0	0	0	0	-1	-1	-1	0	0	-1	-1	-1	0	0	0	9	0
miR-432	-1	-1	0	0	0	0	-1	-1	-1	-1	0	1	0	0	0	-1	-1	0	0	0	-1	9	1
miR-218	-1	-1	0	1	1	0	-1	1	-1	0	0	-1	-1	0	1	-1	0	-1	-1	0	0	9	4
miR-574	-1	-1	0	-1	-1	-1	0	0	0	0	0	-1	0	0	0	0	-1	0	-1	0	-1	9	0
miR-30e	-1	0	0	-1	1	-1	-1	1	-1	0	-1	0	-1	0	0	0	1	-1	0	0	-1	9	3
miR-654	-1	-1	0	0	0	0	-1	-1	-1	-1	-1	1	1	0	0	-1	0	0	0	0	-1	9	2
miR-337	-1	-1	0	0	1	0	-1	-1	-1	-1	-1	1	1	0	0	0	1	0	-1	0	-1	9	4
miR-30d	-1	-1	0	1	-1	-1	-1	1	-1	0	1	-1	-1	0	0	1	-1	0	0	0	0	9	4
miR-431	-1	-1	0	0	0	0	-1	-1	-1	-1	1	1	1	0	0	-1	-1	0	0	0	-1	9	3
miR-154	-1	-1	0	0	1	0	-1	-1	-1	-1	-1	1	1	0	0	-1	0	0	0	0	-1	9	3
miR-370	-1	-1	0	0	0	0	-1	-1	-1	-1	0	1	1	0	0	-1	-1	0	0	0	-1	9	2
miR-379	-1	-1	0	0	1	0	-1	-1	-1	-1	0	1	0	0	0	-1	1	0	-1	0	-1	9	3
miR-30b	-1	-1	0	1	1	-1	-1	0	-1	-1	0	-1	-1	0	0	1	1	0	0	0	-1	9	4
miR-299	-1	-1	0	0	0	0	-1	-1	-1	-1	-1	0	0	0	0	-1	0	0	0	0	-1	9	0
miR-202	-1	-1	0	0	0	0	-1	0	0	-1	1	-1	-1	0	-1	0	0	-1	0	0	-1	9	1
miR-758	-1	-1	0	0	1	0	-1	-1	-1	-1	-1	1	1	0	0	-1	0	0	0	0	-1	9	3
miR-411	0	-1	0	0	1	0	-1	-1	-1	-1	-1	0	0	0	0	-1	1	0	-1	0	-1	9	2
miR-26b	0	0	0	0	1	0	-1	-1	-1	-1	-1	0	-1	0	0	0	1	-1	-1	0	-1	9	2
miR-204	0	-1	0	-1	0	-1	0	-1	-1	-1	1	0	1	0	0	-1	0	-1	0	0	-1	9	2
miR-101	0	-1	0	-1	1	-1	-1	0	1	0	-1	-1	-1	0	0	0	1	-1	0	0	-1	9	3
miR-1468	0	-1	0	-1	-1	-1	-1	1	0	0	0	-1	-1	0	0	0	-1	0	0	0	-1	9	1
miR-144	0	-1	0	-1	1	0	-1	1	1	1	-1	-1	-1	0	0	-1	1	-1	-1	0	0	9	5
miR-29a	-1	-1	0	0	0	0	-1	1	-1	-1	0	0	-1	0	0	-1	0	0	1	0	-1	8	2
miR-374b	-1	-1	0	0	1	0	-1	0	-1	0	0	-1	-1	0	0	0	1	0	-1	0	-1	8	2
miR-383	-1	-1	0	-1	0	-1	-1	0	0	0	0	0	1	0	-1	-1	0	-1	0	0	0	8	1
miR-377	-1	-1	0	0	0	0	-1	-1	-1	-1	0	1	0	0	0	-1	0	0	0	0	-1	8	1
miR-365b	-1	-1	0	-1	0	-1	0	0	1	1	1	0	1	0	-1	0	-1	-1	-1	0	0	8	4
miR-127	-1	-1	0	0	0	0	-1	-1	-1	-1	0	1	0	0	0	-1	0	0	0	0	-1	8	1
miR-365a	-1	-1	0	-1	0	-1	0	0	1	1	1	0	1	0	-1	0	-1	-1	-1	0	0	8	4
miR-487b	-1	-1	0	0	0	0	-1	-1	-1	-1	0	1	0	0	0	-1	0	0	0	0	-1	8	1
miR-410	-1	-1	0	0	0	0	-1	-1	-1	-1	0	1	0	0	0	-1	0	0	0	0	-1	8	1
miR-376c	0	-1	0	0	1	0	-1	-1	-1	-1	-1	1	0	0	0	-1	1	0	0	0	-1	8	3
miR-125a	0	0	0	1	-1	0	0	0	-1	-1	0	-1	-1	0	0	0	-1	-1	1	0	-1	8	2
miR-369	0	-1	0	0	1	0	-1	-1	-1	-1	-1	1	0	0	0	-1	1	0	0	0	-1	8	3
miR-126	0	-1	0	-1	1	0	-1	0	1	-1	0	-1	-1	0	0	1	1	0	-1	0	-1	8	4
miR-190a	0	-1	0	0	1	0	-1	-1	-1	-1	0	-1	-1	0	0	0	1	0	-1	0	0	8	2
miR-28	-1	-1	0	0	0	-1	0	0	1	1	0	0	0	0	0	0	-1	-1	-1	0	-1	7	2
miR-495	-1	-1	0	0	1	0	-1	-1	-1	-1	0	1	0	0	0	0	1	0	0	0	-1	7	3
miR-675	1	-1	0	-1	0	0	0	-1	-1	-1	0	0	1	0	0	-1	0	1	-1	0	0	7	3
miR-1247	-1	-1	0	1	0	0	0	-1	0	0	0	-1	0	0	-1	0	0	0	-1	0	-1	7	1
miR-6507	-1	-1	0	0	-1	0	0	-1	-1	-1	0	0	0	0	0	0	0	-1	0	0	0	7	0
miR-338	-1	0	0	1	1	0	-1	-1	1	-1	1	-1	-1	0	0	-1	0	0	0	0	0	7	4
miR-504	-1	0	0	0	-1	0	0	0	-1	0	1	-1	-1	0	0	0	-1	-1	0	0	0	7	1
miR-10b	-1	-1	0	1	1	0	-1	0	-1	-1	1	0	1	0	0	0	1	-1	0	0	-1	7	5
miR-150	-1	0	0	0	-1	0	0	0	1	0	-1	0	-1	0	0	0	-1	0	-1	0	-1	7	1
miR-206	0	-1	0	0	0	0	0	-1	-1	-1	0	-1	-1	0	0	0	0	0	0	0	-1	7	0
miR-433	0	-1	0	0	-1	0	-1	0	-1	-1	0	0	0	0	0	0	-1	0	0	0	-1	7	0
let-7b	0	0	0	0	-1	0	0	-1	1	0	0	-1	-1	0	0	0	-1	-1	-1	0	0	7	1
miR-496	0	-1	0	0	1	0	-1	-1	-1	-1	0	1	0	0	0	-1	1	0	0	0	-1	7	3
miR-889	0	-1	0	0	1	0	-1	-1	-1	-1	0	1	1	0	0	-1	1	0	0	0	-1	7	4
miR-363	0	0	1	0	0	-1	-1	0	-1	-1	0	0	0	0	0	1	-1	-1	-1	0	1	7	3
miR-376b	0	-1	0	0	1	0	-1	-1	-1	-1	-1	1	0	0	0	0	0	0	0	0	-1	7	2
miR-135a	0	0	0	0	0	-1	-1	-1	-1	-1	1	-1	-1	0	0	0	0	0	0	0	0	7	1
miR-214	0	0	0	0	0	0	0	-1	-1	-1	-1	0	0	0	0	0	-1	1	-1	0	-1	7	1
miR-326	0	-1	0	0	-1	0	0	-1	0	0	0	0	-1	0	0	0	-1	-1	-1	0	0	7	0
miR-199b	0	0	0	0	1	0	-1	-1	-1	-1	-1	1	0	0	0	0	1	0	-1	0	-1	7	3
miR-199a	0	0	0	0	1	0	-1	-1	-1	-1	-1	1	0	0	0	0	1	0	-1	0	-1	7	3
miR-3065	1	1	0	-1	0	-1	0	-1	-1	-1	0	0	-1	0	0	0	0	0	1	0	1	6	4
miR-132	-1	-1	0	0	-1	0	0	-1	0	0	1	0	0	0	1	0	-1	0	1	0	-1	6	3
miR-652	1	0	0	0	-1	0	1	0	-1	0	1	-1	-1	0	0	-1	0	1	-1	0	1	6	5
miR-129	1	0	0	1	-1	-1	0	0	-1	-1	0	0	1	0	0	0	-1	0	0	0	-1	6	3
miR-6892	0	-1	0	0	-1	0	0	0	1	1	0	-1	-1	0	0	0	-1	0	1	0	-1	6	3
let-7a	0	0	0	0	-1	0	0	0	0	0	0	-1	-1	0	0	0	-1	-1	0	0	-1	6	0
miR-152	0	0	0	-1	1	0	0	-1	0	0	0	0	1	0	0	-1	1	-1	-1	0	-1	6	3
miR-6720	0	0	0	0	-1	0	0	0	1	1	0	-1	1	0	0	-1	-1	-1	-1	0	1	6	4
let-7e	0	1	0	1	-1	0	0	0	-1	0	1	-1	-1	0	0	0	-1	-1	1	0	0	6	4
miR-136	0	0	0	0	1	0	-1	-1	-1	-1	-1	1	1	0	0	0	1	0	0	0	-1	6	4
miR-4732	0	-1	0	0	-1	0	0	1	0	0	0	-1	-1	0	0	0	-1	0	-1	0	0	6	1
miR-382	0	-1	0	0	1	0	0	-1	-1	-1	0	1	1	0	0	-1	0	1	0	0	-1	6	4
miR-223	0	-1	0	1	1	0	0	0	1	1	-1	-1	-1	-1	0	0	1	1	-1	0	0	6	6
miR-99b	0	1	0	1	-1	0	0	0	0	0	1	-1	-1	0	0	-1	-1	-1	1	0	0	6	4
miR-485	0	-1	0	1	-1	0	0	-1	-1	-1	0	1	1	0	0	0	-1	0	0	0	0	6	3
miR-605	0	-1	0	0	-1	0	0	0	0	0	0	-1	0	0	0	0	-1	-1	0	0	-1	6	0
miR-539	0	-1	0	0	1	0	-1	-1	-1	-1	0	1	1	0	0	0	0	0	0	0	-1	6	3
miR-134	0	-1	0	0	1	0	0	-1	-1	-1	0	1	1	0	0	-1	0	1	0	0	-1	6	4
miR-130a	0	-1	0	0	1	0	0	-1	-1	-1	-1	0	0	0	0	0	1	0	-1	0	0	6	2
miR-548b	0	0	0	-1	0	0	-1	0	-1	-1	0	0	-1	0	0	0	0	0	-1	0	0	6	0
miR-328	0	-1	0	-1	-1	0	0	0	0	1	0	-1	1	0	0	0	-1	-1	0	0	0	6	2
miR-505	0	0	0	-1	-1	0	1	-1	0	0	-1	0	1	0	0	-1	-1	0	0	0	0	6	2
miR-508	0	0	0	0	1	1	1	-1	-1	-1	0	1	0	0	-1	-1	0	1	1	0	-1	6	6
miR-217	0	-1	0	0	1	0	-1	-1	-1	-1	1	1	-1	0	1	0	0	1	1	0	0	6	6
miR-1296	0	-1	0	0	-1	0	0	0	-1	-1	0	-1	1	0	0	1	-1	0	0	0	1	6	3
miR-511	0	-1	0	-1	0	0	1	0	0	-1	-1	0	-1	0	-1	0	0	0	1	0	0	6	2
miR-493	0	1	0	0	1	0	-1	-1	-1	-1	0	1	1	0	0	-1	1	1	0	0	-1	6	6
miR-514a	0	0	0	0	0	0	1	-1	-1	-1	1	0	0	0	-1	-1	0	0	1	0	-1	6	3
miR-149	1	1	0	1	0	0	0	-1	-1	-1	1	0	1	0	0	0	-1	-1	0	0	0	5	5
miR-664a	-1	0	0	0	0	-1	-1	1	0	0	1	0	-1	0	0	0	0	0	0	0	-1	5	2
miR-375	-1	1	0	0	-1	0	-1	0	0	-1	0	1	0	0	0	1	-1	0	1	0	1	5	5
miR-181a	1	1	0	1	-1	1	1	-1	1	0	0	-1	-1	0	0	0	-1	1	1	0	0	5	8
miR-320a	-1	-1	0	0	-1	0	0	0	0	0	1	-1	0	0	0	0	-1	0	0	0	0	5	1
miR-424	0	0	0	-1	1	0	1	0	1	-1	-1	1	1	0	0	-1	1	0	1	0	-1	5	7
miR-585	0	-1	0	0	0	0	-1	-1	-1	-1	0	0	0	0	0	0	0	0	0	0	0	5	0
miR-376a	0	-1	0	0	1	0	-1	0	-1	-1	-1	1	0	0	0	0	0	0	0	0	0	5	2
miR-655	0	-1	0	0	0	0	-1	0	-1	-1	0	1	0	0	0	0	0	0	0	0	-1	5	1
miR-184	0	1	0	0	0	0	1	-1	-1	-1	1	-1	0	1	0	-1	0	1	1	0	1	5	7
miR-412	0	-1	0	0	0	0	0	-1	-1	-1	0	1	0	0	0	-1	0	0	0	0	0	5	1
miR-887	0	1	0	0	-1	0	-1	-1	0	-1	0	0	0	0	0	0	0	0	0	0	-1	5	1
miR-543	0	-1	0	0	0	0	0	-1	-1	-1	0	1	1	0	0	0	0	0	0	0	-1	5	2
miR-215	0	-1	0	-1	1	0	-1	-1	1	0	0	1	0	0	1	0	1	0	-1	0	1	5	6
miR-3622a	0	-1	0	0	-1	0	0	0	0	0	0	-1	0	0	0	0	-1	0	0	0	-1	5	0
miR-542	0	0	0	-1	1	0	1	-1	1	0	-1	0	0	0	0	-1	1	1	1	0	-1	5	6
miR-22	0	-1	0	-1	1	0	0	1	0	0	0	0	-1	0	0	-1	0	0	0	0	-1	5	2
miR-29b	0	1	0	0	1	0	-1	1	-1	-1	0	1	-1	0	0	0	1	0	1	0	-1	5	6
miR-148a	0	1	0	-1	1	-1	-1	1	1	0	0	1	0	0	-1	1	1	-1	0	0	0	5	7
miR-1976	0	0	0	0	-1	0	1	1	0	1	0	-1	-1	0	0	0	-1	1	-1	0	1	5	5
miR-500a	0	0	0	0	0	0	0	0	-1	-1	1	-1	-1	0	0	1	-1	1	0	0	1	5	4
miR-509	0	0	0	0	1	0	1	-1	-1	-1	0	1	1	0	-1	0	0	1	1	0	-1	5	6
miR-323a	0	-1	0	0	0	0	0	-1	-1	-1	0	1	1	0	0	-1	0	0	0	0	0	5	2
miR-6511b	0	-1	0	0	-1	0	0	0	0	0	0	-1	0	0	0	0	-1	-1	0	0	0	5	0
miR-10a	0	0	0	0	1	0	0	1	-1	0	-1	0	-1	0	0	-1	1	0	-1	0	0	5	3
miR-4521	0	-1	0	0	0	0	-1	0	0	0	0	-1	-1	0	0	0	0	0	-1	0	0	5	0
miR-216a	0	0	0	0	0	0	-1	-1	-1	-1	1	1	-1	0	0	0	0	0	1	0	0	5	3
miR-483	1	-1	0	-1	0	0	1	-1	0	-1	0	0	1	0	0	0	0	1	0	0	0	4	4
miR-5683	-1	-1	0	0	1	0	-1	0	1	0	1	0	0	0	0	0	0	-1	0	0	0	4	3
miR-455	1	1	0	0	0	1	1	-1	1	0	-1	0	1	0	-1	0	0	0	-1	0	1	4	7
miR-934	1	1	0	0	0	0	0	-1	-1	-1	0	0	1	0	0	-1	0	1	1	0	1	4	6
miR-193b	1	0	0	0	-1	0	1	0	0	1	0	1	1	0	-1	0	-1	0	-1	0	0	4	5
miR-4662a	1	0	0	-1	1	0	0	1	-1	-1	0	0	1	0	0	-1	0	0	0	0	0	4	4
miR-744	1	1	0	0	-1	0	1	-1	-1	1	0	0	1	0	0	1	-1	0	1	0	1	4	8
miR-34c	1	0	0	1	1	0	-1	1	1	1	1	-1	-1	0	0	0	0	1	0	0	-1	4	8
miR-1251	1	1	0	0	0	0	-1	-1	-1	0	1	0	0	0	0	-1	0	0	1	0	0	4	4
miR-221	-1	0	0	1	0	0	0	1	0	1	1	0	-1	0	0	-1	0	1	1	0	-1	4	6
miR-138	0	0	0	0	0	0	0	0	-1	0	0	-1	-1	0	0	0	0	0	-1	0	1	4	1
miR-3074	0	1	0	0	-1	0	1	-1	0	1	1	-1	0	0	0	1	0	0	-1	0	1	4	6
miR-151b	0	-1	0	0	0	0	-1	0	1	0	0	0	-1	0	0	0	0	0	0	0	-1	4	1
miR-494	0	-1	0	0	0	0	0	0	-1	-1	0	1	0	0	0	0	0	0	0	0	-1	4	1
miR-323b	0	0	0	0	0	0	1	-1	-1	-1	0	1	1	0	0	-1	0	0	0	0	0	4	3
miR-361	0	0	0	0	-1	0	0	1	0	1	1	0	-1	0	0	0	-1	0	0	0	-1	4	3
miR-665	0	-1	0	0	1	0	0	0	-1	0	-1	0	0	0	0	0	0	0	0	0	-1	4	1
miR-891a	0	-1	0	0	0	0	-1	1	0	0	1	1	1	0	0	-1	-1	1	1	0	1	4	7
miR-34b	0	0	0	1	1	0	-1	0	1	0	1	-1	-1	0	0	0	0	0	0	0	-1	4	4
miR-874	0	0	0	0	-1	0	0	1	-1	-1	0	0	1	0	0	0	-1	0	0	0	0	4	2
miR-187	0	1	0	1	0	0	1	1	-1	0	0	1	1	0	0	-1	-1	-1	1	0	0	4	7
miR-487a	0	-1	0	0	0	0	-1	0	-1	-1	0	0	1	0	0	0	0	0	0	0	0	4	1
miR-374a	0	0	0	-1	1	0	-1	0	1	1	0	0	-1	0	0	0	1	0	0	0	-1	4	4
miR-6716	0	-1	0	0	-1	0	0	-1	0	0	0	0	0	0	0	0	-1	0	0	0	0	4	0
miR-660	0	0	0	0	1	0	0	0	-1	-1	1	0	-1	0	0	1	1	1	-1	0	0	4	5
miR-4423	0	0	0	0	0	0	0	0	-1	0	0	-1	-1	0	-1	0	0	0	0	0	0	4	0
miR-873	0	0	0	0	0	0	0	0	-1	0	0	1	1	0	0	-1	0	0	-1	0	-1	4	2
miR-362	0	0	0	0	0	0	-1	0	-1	-1	1	0	-1	0	0	0	0	1	0	0	0	4	2
miR-885	0	0	0	-1	-1	0	-1	1	1	1	0	0	0	0	0	0	-1	0	0	0	0	4	3
let-7g	0	0	0	0	1	0	-1	1	-1	0	0	-1	-1	0	0	0	1	0	0	0	0	4	3
miR-502	0	0	0	0	0	0	0	0	-1	-1	1	0	-1	0	0	0	0	1	-1	0	0	4	2
miR-2110	0	-1	0	0	-1	0	0	0	0	0	0	-1	0	0	0	0	-1	0	0	0	0	4	0
miR-409	0	-1	0	0	0	0	0	-1	-1	-1	0	1	1	0	0	0	0	1	0	0	0	4	3
miR-342	0	1	0	0	0	0	0	0	1	0	0	-1	-1	0	0	1	-1	0	-1	0	0	4	3
miR-4683	0	-1	0	0	0	0	0	0	0	0	0	-1	-1	0	0	0	0	0	-1	0	0	4	0
miR-513c	0	0	0	0	0	0	1	0	-1	-1	0	0	0	0	-1	0	0	0	1	0	-1	4	2
miR-4678	0	-1	0	0	0	0	0	0	0	0	0	-1	-1	0	0	0	0	0	-1	0	0	4	0
miR-506	0	0	0	0	0	0	1	-1	-1	-1	0	0	0	0	-1	0	0	0	1	0	0	4	2
miR-607	0	-1	0	0	0	0	0	0	0	0	0	-1	-1	0	0	0	0	0	-1	0	0	4	0
miR-5010	0	-1	0	0	-1	0	0	0	0	1	0	-1	0	0	0	0	-1	0	1	0	0	4	2
miR-514b	0	0	0	0	0	0	0	-1	-1	-1	0	0	0	0	0	0	0	0	1	0	-1	4	1
miR-335	1	-1	0	1	1	1	0	-1	-1	0	0	0	0	0	0	0	1	1	1	0	0	3	7
miR-584	1	-1	0	0	1	0	1	1	1	1	1	-1	0	0	0	0	1	1	-1	0	0	3	9
miR-345	1	1	0	0	0	0	0	-1	-1	-1	0	1	1	0	0	0	0	0	0	0	1	3	5
miR-203b	1	1	0	1	1	0	1	0	-1	-1	1	1	1	0	0	-1	1	1	0	0	1	3	11
miR-135b	1	1	1	1	1	1	1	-1	-1	1	1	1	1	0	0	-1	1	1	1	0	1	3	15
miR-3200	1	1	0	1	-1	0	1	0	-1	0	1	0	1	0	0	0	-1	1	0	0	1	3	8
miR-1180	1	0	0	1	-1	1	1	-1	1	1	1	0	1	0	0	0	-1	0	0	0	0	3	8
miR-92a	1	-1	0	0	-1	0	1	0	0	0	0	0	1	0	0	1	-1	1	0	0	1	3	6
miR-615	1	1	0	0	-1	1	1	-1	-1	0	1	0	1	0	0	1	0	1	0	0	1	3	9
miR-197	1	0	0	0	-1	0	1	0	1	1	0	-1	1	0	0	1	-1	0	0	0	1	3	7
miR-324	1	1	0	0	-1	0	1	0	-1	0	1	0	1	0	0	0	-1	0	0	0	1	3	6
miR-205	1	-1	1	0	0	0	1	0	0	-1	0	1	1	1	0	-1	0	0	1	0	1	3	8
miR-944	1	-1	0	0	0	0	1	0	0	0	1	1	1	0	0	-1	0	-1	1	0	0	3	6
miR-194	1	0	0	-1	1	0	0	-1	0	0	0	1	-1	0	0	0	1	1	0	0	0	3	5
miR-1224	1	1	0	0	-1	0	0	0	0	0	0	0	1	0	0	-1	-1	1	1	0	1	3	6
miR-200c	1	1	0	1	-1	0	0	1	-1	0	1	1	1	0	0	1	-1	1	1	0	1	3	11
miR-484	1	1	0	0	-1	0	1	0	1	0	1	0	0	0	0	1	-1	0	-1	0	1	3	7
miR-548ba	-1	0	0	0	0	0	0	0	0	0	0	0	0	0	0	0	0	-1	0	0	-1	3	0
miR-450a	0	0	0	0	1	0	1	-1	0	0	-1	1	0	0	0	0	0	0	1	0	-1	3	4
let-7f	0	0	0	0	1	0	0	0	0	0	0	-1	-1	0	0	0	1	0	0	0	-1	3	2
miR-15b	0	1	0	0	-1	0	0	1	1	1	1	-1	0	0	0	0	-1	1	0	0	1	3	7
miR-106a	0	1	1	0	1	0	0	-1	-1	0	0	0	0	0	0	1	1	0	-1	0	1	3	6
miR-423	0	1	0	1	-1	0	1	0	1	1	1	-1	1	0	0	1	-1	1	1	0	0	3	10
miR-664b	0	0	0	0	-1	0	0	1	0	0	0	0	0	0	0	0	-1	-1	0	0	0	3	1
miR-339	0	0	0	0	-1	0	0	0	0	0	1	0	0	0	0	0	-1	0	-1	0	0	3	1
miR-4728	0	1	0	0	-1	0	0	0	-1	0	0	0	0	0	0	0	-1	1	0	0	0	3	2
miR-340	0	1	0	-1	1	0	-1	1	1	1	0	-1	0	0	0	0	0	0	0	0	1	3	6
miR-551b	0	-1	0	-1	0	0	0	0	0	1	1	1	0	0	0	0	1	-1	1	0	1	3	6
miR-296	0	-1	0	0	-1	0	0	0	0	0	0	0	1	0	0	0	-1	0	0	0	0	3	1
miR-203a	0	1	1	1	1	0	0	0	-1	-1	0	0	1	0	0	0	1	-1	1	0	1	3	8
miR-450b	0	0	0	0	1	0	1	0	1	0	-1	0	1	0	0	-1	1	1	1	0	-1	3	7
miR-501	0	1	0	0	-1	0	0	0	-1	0	1	0	0	0	0	1	-1	1	0	0	1	3	5
miR-4740	0	-1	0	0	0	0	0	0	0	0	0	-1	-1	0	0	0	0	0	0	0	0	3	0
miR-212	0	0	0	0	0	0	0	-1	0	-1	1	1	1	0	0	-1	0	1	0	0	0	3	4
miR-1343	0	0	0	0	-1	0	0	0	0	0	0	-1	1	0	0	0	-1	0	0	0	1	3	2
miR-4501	0	1	0	0	0	0	0	1	-1	0	0	0	1	0	0	0	0	-1	-1	0	0	3	3
miR-656	0	-1	0	0	0	0	-1	0	0	-1	0	1	0	0	0	0	0	0	0	0	0	3	1
miR-3614	0	1	0	0	-1	0	1	0	1	0	-1	0	-1	0	0	0	0	1	0	0	1	3	5
miR-146b	0	0	0	-1	0	1	0	-1	1	1	1	0	-1	0	0	1	0	1	1	0	0	3	7
miR-1295a	0	-1	0	0	-1	0	0	-1	1	1	1	0	1	0	0	0	0	0	0	0	0	3	4
miR-107	0	1	0	0	0	0	0	0	-1	0	1	0	-1	0	0	-1	1	1	0	0	1	3	5
let-7d	0	0	0	0	-1	0	1	1	0	0	1	-1	0	0	0	0	-1	0	1	0	0	3	4
miR-320c	0	-1	0	0	-1	0	0	0	0	0	0	0	0	0	0	0	-1	0	0	0	0	3	0
miR-1271	0	-1	0	0	0	0	0	-1	1	0	-1	0	1	0	0	0	0	0	0	0	0	3	2
miR-3154	0	0	0	0	-1	0	0	0	-1	0	0	-1	0	0	0	0	0	0	0	0	0	3	0
miR-6803	0	0	0	0	-1	0	0	0	0	0	0	-1	0	0	0	0	-1	0	0	0	0	3	0
miR-153	0	1	0	0	0	-1	0	0	1	0	0	1	0	0	1	1	0	-1	-1	0	0	3	5
miR-6806	0	0	0	0	0	0	-1	0	0	0	0	0	-1	0	0	0	0	0	-1	0	0	3	0
miR-4433b	0	-1	0	0	0	0	0	0	0	0	0	-1	0	0	0	0	0	0	-1	0	0	3	0
miR-7641	0	0	0	0	-1	0	0	1	0	0	0	-1	1	0	0	1	-1	0	0	0	0	3	3
miR-491	0	-1	0	0	0	0	-1	0	0	0	0	0	0	0	0	1	0	-1	0	0	0	3	1
miR-624	0	0	0	-1	0	0	0	0	0	0	0	0	-1	0	0	0	0	0	-1	0	0	3	0
miR-1249	0	-1	0	0	-1	0	0	0	1	0	0	0	1	0	0	0	-1	0	0	0	0	3	2
miR-6502	0	1	0	0	0	0	0	0	0	0	-1	-1	-1	0	0	0	0	0	0	0	0	3	1
miR-6788	0	0	0	0	0	0	0	0	1	0	0	-1	-1	0	0	0	-1	0	0	0	0	3	1
miR-346	0	0	0	0	-1	0	0	0	0	0	0	-1	0	0	0	0	-1	0	0	0	0	3	0
miR-211	0	-1	0	0	0	0	-1	0	1	1	1	-1	0	0	0	0	0	0	1	0	0	3	4
miR-4800	0	0	0	0	0	0	0	0	0	0	-1	-1	-1	0	0	0	0	0	0	0	0	3	0
miR-216b	0	0	0	0	0	0	0	-1	-1	-1	1	1	0	0	0	0	0	0	1	0	0	3	3
miR-4524a	0	-1	0	-1	0	0	0	0	0	0	0	-1	0	0	0	0	0	0	0	0	0	3	0
miR-6863	0	0	0	0	0	0	0	-1	-1	-1	0	0	0	0	0	0	0	0	0	0	0	3	0
miR-192	1	1	0	-1	1	0	0	-1	0	0	0	1	1	0	0	0	1	0	0	0	1	2	7
miR-1307	1	1	0	0	-1	0	1	1	1	1	1	1	1	0	0	0	-1	1	1	0	1	2	12
miR-671	1	1	0	0	-1	0	1	1	0	1	1	0	1	0	0	1	-1	1	1	0	1	2	11
miR-33a	1	1	0	0	1	0	0	0	-1	-1	0	1	1	0	0	0	1	0	0	0	0	2	6
miR-191	1	1	0	0	-1	0	0	1	-1	1	0	0	1	0	0	1	0	1	0	0	1	2	8
miR-1298	-1	0	0	0	0	0	0	0	0	1	0	-1	0	0	0	0	0	0	0	0	0	2	1
miR-429	1	1	0	1	1	0	0	0	-1	-1	0	1	1	0	0	0	1	0	1	0	1	2	9
miR-224	1	-1	1	1	1	1	1	0	1	1	1	1	1	0	0	-1	1	0	1	0	1	2	14
miR-106b	1	1	0	1	-1	1	1	1	1	1	1	1	1	0	0	1	0	1	-1	0	1	2	14
miR-582	-1	1	0	0	1	0	0	1	1	0	0	0	0	0	1	0	1	0	0	0	-1	2	6
miR-141	1	1	1	1	1	0	0	1	-1	-1	0	1	1	0	0	1	1	0	1	0	1	2	12
miR-181b	1	1	0	1	0	1	1	-1	1	1	1	0	-1	0	0	0	0	1	1	0	1	2	11
miR-937	1	1	0	0	-1	0	1	0	1	1	1	1	1	0	0	0	-1	1	1	0	1	2	11
miR-520a	1	-1	0	0	0	0	0	1	0	1	1	-1	1	0	0	0	0	0	1	0	0	2	6
miR-33b	1	1	0	-1	1	0	0	0	1	0	-1	1	1	0	0	0	1	0	1	0	1	2	9
miR-181c	1	1	0	1	0	0	0	-1	1	1	0	0	-1	0	0	0	0	0	1	0	1	2	7
miR-589	1	1	0	0	-1	0	1	1	0	1	1	1	1	0	0	1	-1	1	0	0	1	2	11
miR-200b	1	1	0	1	0	0	-1	0	-1	0	0	1	1	0	0	1	1	1	1	0	1	2	10
miR-503	1	1	0	0	1	0	1	1	1	0	-1	1	1	0	0	0	0	1	1	0	-1	2	10
miR-32	1	1	0	0	1	0	-1	0	0	0	1	0	-1	0	0	1	1	1	0	0	0	2	7
miR-452	1	-1	0	0	1	0	1	0	1	1	1	0	1	0	0	-1	1	0	0	0	0	2	8
miR-196a	1	1	0	1	1	0	1	-1	1	0	1	1	1	0	1	-1	1	1	1	0	1	2	14
miR-5680	-1	0	0	0	0	0	0	0	0	0	0	0	-1	0	0	0	0	0	0	0	0	2	0
miR-760	1	1	0	0	-1	0	1	0	1	1	1	1	1	0	0	-1	0	1	0	0	1	2	10
miR-1226	0	1	0	0	-1	0	0	0	0	1	1	0	1	0	0	0	-1	0	0	0	1	2	5
miR-517a	0	-1	0	0	0	0	0	1	0	1	1	-1	1	0	0	0	0	0	1	0	0	2	5
miR-9	0	1	0	0	1	0	1	0	-1	0	1	1	1	0	0	0	0	0	-1	0	1	2	7
miR-517b	0	-1	0	0	0	0	0	1	0	1	1	-1	1	0	0	0	0	0	1	0	0	2	5
miR-372	0	0	0	0	0	0	0	0	-1	0	1	1	1	0	0	0	0	0	1	0	-1	2	4
miR-1270	0	1	0	0	0	0	0	-1	1	1	1	0	1	0	0	0	-1	0	0	0	0	2	5
miR-6761	0	0	0	-1	0	0	0	-1	0	0	0	0	0	0	0	0	0	0	0	0	0	2	0
let-7i	0	-1	0	1	0	0	0	0	1	1	1	0	0	0	0	0	0	0	0	0	-1	2	4
miR-1306	0	1	0	0	-1	0	1	1	0	0	1	0	1	0	0	0	-1	0	0	0	1	2	6
miR-577	0	1	0	1	1	0	0	0	-1	0	0	1	1	0	0	0	1	0	-1	0	1	2	7
miR-3651	0	1	0	0	-1	0	0	0	0	0	0	0	1	0	0	1	0	1	-1	0	1	2	5
miR-20b	0	1	1	0	1	0	0	0	-1	0	0	0	0	0	0	1	0	0	-1	0	1	2	5
miR-219a	0	0	0	0	-1	0	0	-1	0	1	0	0	1	0	0	0	0	0	0	0	1	2	3
miR-378d	0	-1	0	0	0	0	-1	0	0	0	0	0	0	0	0	0	0	0	0	0	0	2	0
miR-4326	0	1	0	0	-1	0	1	0	0	0	1	0	1	0	0	0	-1	1	0	0	1	2	6
miR-576	0	1	0	-1	1	0	0	1	1	0	-1	0	1	0	0	1	0	1	0	0	1	2	8
miR-23c	0	0	0	0	0	0	0	0	0	0	-1	0	0	0	0	-1	0	0	0	0	0	2	0
miR-676	0	-1	0	0	0	0	-1	1	0	0	0	0	0	0	0	0	0	0	0	0	0	2	1
miR-3615	0	0	0	0	-1	0	1	0	1	0	1	0	1	0	0	0	-1	0	0	0	1	2	5
miR-3652	0	1	0	0	-1	0	1	0	0	0	0	1	1	0	0	0	0	0	-1	0	1	2	5
miR-6715a	0	-1	0	-1	0	0	0	1	0	0	0	0	0	0	0	0	0	0	0	0	0	2	1
miR-27a	0	1	0	1	1	0	0	-1	1	0	0	0	0	0	0	-1	1	0	0	0	0	2	5
miR-488	0	-1	0	0	0	0	-1	0	0	1	0	0	0	0	0	0	0	0	0	0	0	2	1
miR-6820	0	-1	0	0	0	0	0	0	0	0	0	-1	0	0	0	0	0	0	0	0	0	2	0
miR-3127	0	1	0	0	-1	0	1	0	1	1	1	0	1	0	0	0	-1	1	0	0	1	2	8
miR-329	0	-1	0	0	0	0	0	0	0	0	0	0	0	0	0	0	0	0	0	0	-1	2	0
miR-5698	0	0	0	0	0	0	-1	0	0	0	0	0	0	0	0	0	-1	0	0	0	0	2	0
miR-519d	0	-1	0	0	0	0	0	0	0	0	1	-1	1	0	0	0	0	0	1	0	0	2	3
miR-1262	0	-1	0	0	0	0	0	0	0	0	0	0	0	0	0	0	0	-1	0	0	0	2	0
miR-627	0	0	0	0	0	0	0	0	-1	0	-1	0	1	0	0	0	1	0	0	0	0	2	2
miR-6718	0	1	0	0	0	0	0	0	1	1	1	0	-1	0	0	-1	0	1	0	0	0	2	5
miR-34a	0	0	0	1	1	0	-1	0	1	1	1	1	-1	0	0	0	1	0	1	0	0	2	8
miR-5001	0	1	0	0	-1	0	1	0	0	0	0	1	1	0	0	0	-1	0	0	0	0	2	4
miR-3928	0	1	0	0	-1	0	0	0	1	0	1	0	1	0	0	0	-1	0	0	0	1	2	5
miR-3607	0	1	0	0	0	0	0	1	0	0	-1	1	1	0	0	1	1	0	-1	0	0	2	6
miR-3117	0	1	0	0	0	0	0	-1	0	-1	0	0	0	0	0	0	0	0	0	0	0	2	1
miR-489	0	0	0	0	0	0	0	-1	0	-1	0	0	0	0	0	0	0	0	0	0	0	2	0
miR-642a	0	0	0	0	-1	0	0	1	0	0	0	0	1	0	0	0	-1	0	0	0	0	2	2
miR-103a	0	1	0	0	0	0	1	0	0	1	1	-1	-1	0	0	0	0	0	0	0	0	2	4
miR-92b	0	1	0	1	-1	0	0	0	0	0	1	1	0	0	0	0	-1	1	1	0	0	2	6
miR-598	0	0	0	1	1	0	0	1	0	0	0	-1	-1	0	0	0	0	0	1	0	0	2	4
miR-95	0	0	0	1	1	0	-1	-1	0	0	1	0	0	0	0	0	1	1	0	0	0	2	5
miR-3653	0	1	0	0	0	0	0	1	0	0	-1	0	1	0	0	1	0	0	-1	0	0	2	4
miR-3940	0	1	0	0	-1	0	1	0	1	0	0	0	1	0	0	0	-1	0	0	0	1	2	5
miR-541	0	-1	0	0	0	0	0	0	0	0	1	1	0	0	0	-1	0	0	0	0	0	2	2
miR-499a	0	-1	0	0	1	0	-1	0	0	0	1	0	0	0	0	0	1	0	0	0	1	2	4
miR-7702	0	0	0	0	-1	0	0	0	1	0	0	0	0	0	0	0	-1	1	0	0	0	2	2
miR-3173	0	0	0	0	-1	0	0	0	0	0	0	0	0	0	0	0	-1	0	0	0	0	2	0
miR-3917	0	1	0	0	-1	0	1	0	0	0	0	0	1	0	0	0	-1	0	0	0	0	2	3
miR-6503	0	-1	0	0	0	0	0	0	0	1	-1	0	0	0	0	0	0	0	0	0	0	2	1
miR-4772	0	0	0	0	0	0	0	0	1	1	-1	0	-1	0	0	0	0	0	0	0	0	2	2
miR-766	0	1	0	0	-1	0	1	1	0	0	1	0	1	0	0	0	-1	0	0	0	1	2	6
miR-4777	0	1	0	0	0	0	0	0	0	1	0	-1	-1	0	0	0	0	0	0	0	0	2	2
miR-6510	0	0	0	0	0	0	-1	0	0	0	0	1	1	0	0	0	0	-1	1	0	0	2	3
miR-1179	0	-1	0	0	0	0	0	0	0	0	0	0	0	0	0	0	0	0	-1	0	0	2	0
miR-24	0	0	0	1	1	0	0	-1	0	0	0	0	0	0	0	-1	1	0	0	0	0	2	3
miR-4484	0	0	0	0	0	0	0	1	-1	-1	0	0	0	0	0	0	0	0	0	0	0	2	1
miR-3926	0	0	0	0	0	0	0	0	0	0	0	0	-1	0	0	0	0	0	0	0	-1	2	0
miR-222	0	0	0	1	0	0	0	1	0	1	1	0	0	0	0	-1	0	1	1	0	-1	2	6
miR-532	0	0	0	0	0	0	0	0	-1	0	1	0	-1	0	0	1	0	1	0	0	0	2	3
miR-5187	0	0	0	0	-1	0	0	0	0	0	1	-1	0	0	0	0	0	0	0	0	0	2	1
miR-1287	0	0	0	0	0	0	-1	-1	1	1	0	1	0	0	0	0	0	0	0	0	0	2	3
miR-500b	0	0	0	0	0	0	0	0	-1	-1	1	0	0	0	0	0	0	1	0	0	0	2	2
miR-98	0	1	0	0	1	0	0	-1	0	0	1	0	0	0	0	-1	1	0	0	0	0	2	4
miR-1228	0	-1	0	0	-1	0	0	0	1	1	0	0	0	0	0	0	0	1	0	0	0	2	3
miR-3912	0	0	0	0	0	0	0	0	1	0	0	0	-1	0	0	0	0	0	-1	0	0	2	1
miR-888	0	0	0	0	0	0	0	1	-1	0	1	0	1	0	0	-1	0	0	1	0	1	2	5
miR-5708	0	0	0	0	0	0	0	0	-1	-1	0	0	0	0	0	0	0	0	0	0	0	2	0
miR-892a	0	0	0	0	0	0	0	1	-1	0	1	0	1	0	0	-1	0	0	1	0	1	2	5
miR-4632	0	-1	0	0	-1	0	0	0	0	0	0	0	0	0	0	0	0	0	0	0	0	2	0
miR-4686	0	0	0	-1	0	0	0	0	0	0	-1	0	0	0	0	0	0	0	0	0	0	2	0
miR-330	0	1	0	1	-1	0	1	1	1	1	1	1	0	0	0	-1	0	0	0	0	1	2	9
miR-507	0	0	0	0	0	0	0	0	-1	-1	0	0	0	0	0	0	0	0	1	0	0	2	1
miR-513a	0	0	0	0	0	0	0	0	-1	-1	0	0	0	0	0	0	0	0	0	0	0	2	0
miR-96	1	1	0	1	1	0	1	1	-1	1	1	1	1	0	0	1	1	1	1	0	1	1	15
miR-183	1	1	1	1	1	0	1	1	-1	1	1	1	1	0	0	1	1	1	1	0	1	1	16
miR-182	1	1	1	1	1	0	1	1	-1	1	1	1	1	0	0	1	1	1	1	0	1	1	16
miR-425	1	1	0	0	0	0	1	1	0	1	1	1	0	0	0	1	1	1	-1	0	1	1	11
miR-18a	1	1	0	0	1	1	1	0	1	0	1	0	1	0	0	1	1	1	-1	0	1	1	12
miR-708	1	1	0	1	1	0	1	0	1	0	0	1	1	0	0	1	1	1	-1	0	0	1	11
miR-940	1	1	0	0	-1	0	1	0	0	0	1	0	1	0	0	0	0	1	0	0	1	1	7
miR-185	1	0	0	0	1	0	1	1	1	1	1	0	-1	0	0	0	0	1	0	0	1	1	9
miR-301a	1	1	0	1	1	0	1	-1	0	1	1	1	1	0	0	0	1	1	0	0	1	1	12
miR-767	1	1	0	0	0	1	1	0	-1	1	1	1	1	0	0	0	0	1	1	0	1	1	11
miR-1301	1	1	0	1	-1	0	1	0	1	1	1	1	1	0	0	0	0	1	0	0	1	1	11
miR-148b	1	1	0	0	0	0	0	1	1	1	1	1	0	0	0	0	0	0	-1	0	1	1	8
miR-105	1	1	0	0	0	1	1	0	-1	1	1	1	1	0	0	0	0	1	1	0	1	1	11
miR-877	1	1	0	0	-1	0	1	0	0	0	1	0	1	0	0	0	0	1	0	0	1	1	7
miR-200a	1	1	0	1	1	0	0	0	-1	0	0	1	1	0	0	0	1	1	1	0	1	1	10
miR-4449	1	1	0	0	-1	0	1	0	0	0	0	0	1	0	0	1	0	0	0	0	1	1	6
miR-518e	1	0	0	0	0	0	0	0	0	0	1	-1	1	0	0	0	0	0	1	0	0	1	4
miR-4746	1	1	0	0	-1	1	1	0	1	1	1	0	1	0	0	0	0	1	1	0	1	1	11
miR-31	1	0	1	1	0	0	1	0	-1	1	1	1	1	0	0	0	1	0	1	0	0	1	10
miR-942	1	0	0	0	0	1	0	1	1	1	1	0	1	0	0	0	0	1	-1	0	1	1	9
miR-1912	-1	0	0	0	0	0	0	0	0	0	0	0	0	0	0	0	0	0	0	0	0	1	0
miR-331	1	1	0	0	-1	0	1	0	1	1	1	1	1	0	0	0	0	0	0	0	1	1	9
miR-512	1	0	0	0	0	0	0	0	0	1	1	-1	1	0	0	0	0	0	1	0	0	1	5
miR-518c	1	0	0	0	0	0	0	0	0	0	1	-1	1	0	0	0	0	0	1	0	0	1	4
miR-520b	1	0	0	0	0	0	0	0	0	1	1	-1	1	0	0	0	0	0	1	0	0	1	5
miR-526b	1	0	0	0	0	0	0	1	0	1	1	-1	1	0	0	0	0	0	1	0	0	1	6
miR-520f	1	0	0	0	0	0	0	0	0	0	1	-1	1	0	0	0	0	0	1	0	0	1	4
miR-525	1	0	0	0	0	0	0	0	0	1	1	-1	1	0	0	0	0	0	1	0	0	1	5
miR-19b	1	0	0	0	1	0	0	-1	0	0	0	0	1	0	0	1	1	1	0	0	0	1	6
miR-1266	1	1	0	1	-1	0	0	1	0	1	1	1	0	0	0	0	0	1	0	0	1	1	9
miR-518b	1	0	0	0	0	0	0	0	0	0	1	-1	1	0	0	0	0	0	1	0	0	1	4
miR-6499	1	-1	0	0	0	0	1	0	0	0	0	0	1	0	0	0	0	0	1	0	1	1	5
miR-4787	0	1	0	0	-1	0	0	0	0	1	0	0	1	0	0	0	0	0	1	0	0	1	4
miR-518f	0	0	0	0	0	0	0	0	0	0	1	-1	1	0	0	0	0	0	1	0	0	1	3
miR-1229	0	1	0	0	-1	0	0	0	1	0	0	0	1	0	0	0	0	0	0	0	0	1	3
miR-518a	0	0	0	0	0	0	0	0	0	0	1	-1	1	0	0	0	0	0	1	0	0	1	3
miR-519c	0	0	0	0	0	0	0	0	0	0	1	-1	1	0	0	0	0	0	1	0	0	1	3
miR-1323	0	0	0	0	0	0	0	0	0	0	1	-1	0	0	0	0	0	0	1	0	0	1	2
miR-124	0	0	0	0	0	0	0	0	-1	0	0	1	0	0	0	0	0	0	0	0	0	1	1
miR-188	0	1	0	0	1	0	0	0	-1	0	1	1	1	0	0	0	1	1	0	0	1	1	8
miR-181d	0	1	0	1	1	0	0	-1	1	1	1	0	0	0	0	0	0	0	1	0	0	1	7
miR-4786	0	0	0	0	0	0	0	0	0	0	0	0	0	0	0	-1	0	0	0	0	0	1	0
miR-520g	0	-1	0	0	0	0	0	0	0	0	1	0	1	0	0	0	0	0	1	0	0	1	3
miR-142	0	1	1	0	1	0	0	0	1	0	-1	1	0	0	0	1	1	0	0	0	0	1	7
miR-25	0	0	0	1	0	1	1	1	1	1	1	0	0	0	0	1	0	1	-1	0	0	1	9
miR-520d	0	0	0	0	0	0	0	0	0	0	1	-1	1	0	0	0	0	0	1	0	0	1	3
miR-7706	0	1	0	0	-1	0	1	0	1	1	1	0	1	0	0	0	0	0	0	0	1	1	7
miR-128	0	1	0	0	0	0	0	-1	0	1	1	1	1	0	0	0	0	1	0	0	1	1	7
miR-4461	0	0	0	0	0	0	0	1	-1	0	0	0	1	0	0	0	0	1	0	0	0	1	3
miR-4446	0	1	0	0	-1	0	0	0	0	0	0	0	0	0	0	0	0	0	0	0	0	1	1
miR-1295b	0	0	0	-1	0	0	0	0	0	0	0	0	1	0	0	0	0	0	0	0	0	1	1
miR-517c	0	0	0	0	0	0	0	0	0	0	1	-1	1	0	0	0	0	0	1	0	0	1	3
miR-15a	0	1	0	0	1	0	0	1	1	1	0	0	-1	0	0	1	1	1	1	0	1	1	10
miR-4999	0	0	0	0	0	0	0	1	1	0	0	0	-1	0	0	0	0	0	0	0	0	1	2
miR-1269a	0	1	0	0	0	0	1	-1	1	1	1	1	1	0	0	1	0	1	1	0	1	1	11
miR-520h	0	-1	0	0	0	0	0	0	0	0	1	0	1	0	0	0	0	0	1	0	0	1	3
miR-616	0	1	0	-1	0	0	0	1	1	1	0	1	1	0	0	1	0	0	0	0	1	1	8
miR-18b	0	0	0	0	0	0	0	0	0	0	0	0	0	0	0	0	0	0	-1	0	1	1	1
miR-625	0	1	0	1	-1	0	0	0	1	1	1	1	1	0	0	0	0	0	0	0	0	1	7
miR-6715b	0	0	0	0	-1	0	0	0	0	0	0	0	0	0	0	0	0	0	0	0	1	1	1
miR-3944	0	0	0	0	-1	0	0	0	0	0	0	0	1	0	0	0	0	0	0	0	0	1	1
miR-548aw	0	0	0	0	0	0	0	0	0	0	0	0	0	0	0	0	0	0	0	0	-1	1	0
miR-523	0	0	0	0	0	0	0	0	0	0	1	-1	0	0	0	0	0	0	1	0	0	1	2
miR-516b	0	0	0	0	0	0	0	0	0	0	1	-1	1	0	0	0	0	0	1	0	0	1	3
miR-3199	0	-1	0	0	0	0	0	0	0	0	0	0	0	0	0	0	0	0	0	0	0	1	0
miR-6842	0	1	0	0	-1	0	1	1	0	0	0	0	0	0	0	0	0	0	1	0	0	1	4
miR-556	0	1	0	0	0	0	0	0	-1	0	0	1	1	0	0	0	0	1	0	0	1	1	5
miR-1227	0	0	0	0	-1	0	0	0	0	0	0	0	0	0	0	0	0	0	0	0	0	1	0
miR-515	0	0	0	0	0	0	0	0	0	0	1	-1	0	0	0	0	0	0	1	0	0	1	2
miR-1291	0	0	0	0	0	0	0	0	0	0	0	0	0	0	0	0	0	0	-1	0	0	1	0
miR-4770	0	0	0	0	0	0	0	0	0	0	0	0	0	0	0	-1	0	0	0	0	0	1	0
miR-380	0	0	0	0	0	0	0	0	0	-1	0	1	1	0	0	0	0	0	0	0	0	1	2
miR-7156	0	1	0	0	0	0	0	0	0	1	0	0	-1	0	0	0	0	0	1	0	0	1	3
miR-1269b	0	1	0	0	0	0	1	-1	1	0	1	1	1	0	0	1	0	1	0	0	1	1	9
miR-5586	0	1	0	0	1	0	0	0	1	1	1	0	-1	0	0	1	0	1	0	0	0	1	7
miR-658	0	1	0	0	-1	0	0	0	0	0	0	0	0	0	0	0	0	0	0	0	0	1	1
miR-2116	0	0	0	0	-1	0	0	0	0	0	0	0	1	0	0	0	0	0	0	0	0	1	1
miR-5089	0	1	0	0	0	0	-1	0	0	0	0	0	0	0	0	0	0	0	0	0	0	1	1
miR-3195	0	0	0	0	0	0	0	0	0	0	0	0	-1	0	0	0	0	0	0	0	0	1	0
miR-5682	0	0	0	0	0	0	0	1	0	0	0	0	1	0	0	0	0	0	-1	0	0	1	2
miR-6809	0	-1	0	0	0	0	0	0	0	0	0	0	0	0	0	0	0	0	0	0	0	1	0
miR-449a	0	1	0	0	0	0	-1	0	0	0	0	1	0	0	0	1	0	0	0	0	1	1	4
miR-3150b	0	1	0	0	-1	0	0	0	0	0	0	0	0	0	0	0	0	0	0	0	0	1	1
miR-146a	0	1	0	0	1	0	-1	0	1	1	0	0	0	0	0	0	1	0	0	0	0	1	5
miR-1292	0	1	0	0	-1	0	0	0	0	0	0	0	1	0	0	0	0	0	0	0	0	1	2
miR-653	0	0	0	0	1	0	-1	1	1	0	0	0	0	0	0	0	0	1	0	0	1	1	5
miR-6793	0	0	0	0	-1	0	0	0	0	0	0	0	0	0	0	0	0	0	0	0	0	1	0
miR-6887	0	0	0	0	-1	0	0	0	0	0	0	0	0	0	0	0	0	0	0	0	0	1	0
miR-6513	0	-1	0	0	0	0	0	0	0	0	0	0	0	0	0	0	0	0	0	0	0	1	0
miR-770	0	-1	0	0	0	0	0	0	0	0	0	0	0	0	0	0	0	0	0	0	0	1	0
miR-1197	0	-1	0	0	0	0	0	0	0	0	0	0	0	0	0	0	0	0	0	0	0	1	0
miR-6717	0	-1	0	0	0	0	0	0	0	0	0	0	0	0	0	0	0	0	0	0	0	1	0
miR-4529	0	0	0	0	0	0	0	0	0	0	0	-1	0	0	0	0	0	0	0	0	0	1	0
miR-6843	0	0	0	0	0	0	0	0	0	1	0	0	0	0	0	-1	0	0	1	0	0	1	2
miR-876	0	0	0	0	0	0	0	0	0	0	0	0	1	0	0	0	0	0	-1	0	0	1	1
miR-3605	0	0	0	0	0	0	0	0	0	0	0	0	1	0	0	0	-1	0	0	0	0	1	1
miR-4709	0	0	0	0	0	0	0	0	0	0	0	0	-1	0	0	0	0	0	1	0	0	1	1
miR-628	0	1	0	0	1	0	-1	0	0	0	0	1	1	0	0	0	1	0	0	0	1	1	6
miR-6734	0	0	0	0	-1	0	0	0	0	0	0	0	0	0	0	0	0	0	0	0	0	1	0
miR-1538	0	0	0	0	-1	0	0	0	0	0	0	0	0	0	0	0	0	0	0	0	0	1	0
miR-6125	0	0	0	0	-1	0	0	0	0	0	0	0	0	0	0	0	0	0	0	0	0	1	0
miR-1245a	0	0	0	0	1	0	0	0	0	0	0	0	0	0	0	0	0	0	0	0	-1	1	1
miR-6808	0	1	0	0	-1	0	0	0	0	0	0	0	0	0	0	0	0	0	0	0	0	1	1
miR-3620	0	0	0	0	-1	0	0	0	0	0	0	0	0	0	0	0	0	0	0	0	0	1	0
miR-561	0	0	0	1	0	0	-1	1	0	1	1	1	1	0	0	1	0	0	0	0	0	1	7
miR-6802	0	0	0	0	0	0	0	0	0	0	0	-1	0	0	0	0	0	0	0	0	0	1	0
miR-552	0	0	0	0	1	0	0	0	0	1	1	0	-1	0	0	0	1	1	0	0	0	1	5
miR-1185	0	-1	0	0	0	0	0	0	0	0	0	0	0	0	0	0	0	0	0	0	0	1	0
miR-2355	0	0	0	0	1	0	1	1	1	1	0	1	0	0	0	0	1	0	0	0	-1	1	7
miR-1248	0	1	0	0	0	0	1	0	0	0	0	0	1	0	0	1	0	0	-1	0	1	1	5
miR-6833	0	0	0	0	-1	0	0	0	0	0	0	0	0	0	0	0	0	0	0	0	0	1	0
miR-4685	0	0	0	0	-1	0	0	0	0	0	0	0	0	0	0	0	0	0	0	0	0	1	0
miR-3188	0	0	0	0	-1	0	0	0	0	0	0	0	0	0	0	0	0	0	0	0	0	1	0
miR-6874	0	-1	0	0	0	0	0	0	0	0	0	0	0	0	0	0	0	0	0	0	0	1	0
miR-1294	0	0	0	0	0	0	0	0	0	0	0	0	-1	0	0	0	0	0	0	0	0	1	0
miR-6812	0	0	0	0	-1	0	0	0	0	0	0	0	0	0	0	0	0	0	0	0	0	1	0
miR-6746	0	-1	0	0	0	0	0	0	0	0	0	0	0	0	0	0	0	0	0	0	0	1	0
miR-621	0	0	0	0	0	0	0	0	0	0	-1	0	0	0	0	0	0	0	0	0	0	1	0
miR-6883	0	-1	0	0	0	0	0	0	0	0	0	0	0	0	0	0	0	0	0	0	0	1	0
miR-1275	0	0	0	0	0	0	0	0	0	0	0	0	0	0	0	1	0	0	-1	0	0	1	1
miR-6766	0	-1	0	0	0	0	0	0	0	0	0	0	0	0	0	0	0	0	0	0	0	1	0
miR-7155	0	0	0	0	-1	0	0	0	0	0	0	0	0	0	0	0	0	0	0	0	0	1	0
miR-6726	0	0	0	0	0	0	0	0	0	0	0	0	0	0	0	0	-1	0	0	0	0	1	0
miR-7110	0	0	0	0	-1	0	0	0	1	0	0	0	0	0	0	0	0	0	0	0	0	1	1
miR-7976	0	-1	0	0	0	0	0	0	0	0	0	0	0	0	0	0	0	0	0	0	0	1	0
miR-4491	0	-1	0	0	0	0	0	0	0	0	0	1	1	0	0	0	0	0	0	0	0	1	2
miR-122	0	0	0	-1	0	0	0	0	1	0	0	0	0	0	0	0	0	0	0	0	0	1	1
miR-4676	0	0	0	0	-1	0	0	0	0	1	0	0	0	0	0	0	0	0	0	0	0	1	1
miR-4788	0	-1	0	0	0	0	1	0	0	0	0	1	1	0	0	0	0	0	0	0	0	1	3
miR-6723	0	0	0	0	0	0	0	0	-1	0	0	0	0	0	0	0	0	0	0	0	0	1	0
miR-3920	0	0	0	0	0	0	0	0	0	0	0	0	-1	0	0	0	0	0	0	0	0	1	0
miR-5090	0	0	0	0	-1	0	0	0	0	0	0	0	0	0	0	0	0	0	0	0	0	1	0
miR-4776	0	0	0	0	0	0	-1	0	0	0	0	0	0	0	0	0	0	0	0	0	0	1	0
miR-6730	0	-1	0	0	0	0	0	0	0	0	0	0	0	0	0	0	0	0	1	0	0	1	1
miR-5588	0	0	0	-1	0	0	0	0	1	0	0	0	0	0	0	0	0	0	0	0	0	1	1
miR-3690	0	1	0	0	-1	0	0	0	1	1	0	0	0	0	0	0	0	0	0	0	0	1	3
miR-6813	0	0	0	0	0	0	0	0	0	0	0	-1	0	0	0	0	0	0	0	0	0	1	0
miR-3130	0	0	0	0	-1	0	0	0	1	1	0	1	0	0	0	0	0	0	0	0	0	1	3
miR-4634	0	0	0	0	0	0	0	0	0	0	0	-1	0	0	0	0	0	0	0	0	0	1	0
miR-510	0	0	0	0	0	0	0	0	-1	0	0	0	0	0	0	0	0	0	0	0	0	1	0
miR-6810	0	0	0	0	-1	0	0	0	0	0	0	0	0	0	0	0	0	0	0	0	0	1	0
miR-4421	0	-1	0	0	0	0	0	0	0	0	0	0	0	0	0	0	0	0	0	0	0	1	0
miR-302b	0	0	0	0	0	0	0	0	-1	0	0	0	0	0	0	0	0	0	0	0	0	1	0
miR-4286	0	-1	0	0	0	0	0	0	0	0	0	0	0	0	0	0	0	0	0	0	0	1	0
miR-513b	0	0	0	0	0	0	0	0	-1	0	0	0	0	0	0	0	0	0	0	0	0	1	0
miR-5000	0	0	0	0	0	0	0	0	1	0	0	0	-1	0	0	0	0	0	0	0	0	1	1
miR-6879	0	0	0	0	-1	0	0	0	0	0	0	0	0	0	0	0	0	0	0	0	0	1	0
miR-378i	0	0	0	0	0	0	-1	0	0	0	0	0	0	0	0	0	0	0	0	0	0	1	0
miR-208a	0	0	0	0	0	0	-1	0	0	0	0	0	0	0	0	0	0	0	0	0	0	1	0
miR-208b	0	0	0	0	0	0	-1	0	0	0	0	0	0	0	0	0	0	0	0	0	0	1	0
miR-3612	0	-1	0	0	0	0	0	0	0	0	0	0	0	0	0	0	0	0	0	0	0	1	0
miR-3937	0	0	0	0	-1	0	0	0	1	0	0	0	1	0	0	0	0	0	0	0	0	1	2
miR-5589	0	0	0	-1	0	0	0	0	0	0	0	0	0	0	0	0	0	1	0	0	0	1	1
miR-6744	0	1	0	0	0	0	-1	0	0	0	0	1	0	0	0	0	0	0	0	0	0	1	2
miR-891b	0	0	0	0	0	0	0	1	0	0	0	0	1	0	0	-1	0	0	1	0	1	1	4
miR-892b	0	0	0	0	0	0	0	1	0	0	0	0	1	0	0	-1	0	0	1	0	0	1	3
miR-892c	0	0	0	0	0	0	0	1	0	0	0	0	0	0	0	-1	0	0	1	0	0	1	2
miR-210	1	1	1	0	1	0	1	0	1	1	0	1	1	0	0	1	0	1	0	0	1	0	12
miR-130b	1	1	0	0	0	0	1	0	1	1	1	1	1	0	1	1	0	1	0	0	1	0	12
miR-21	1	1	0	1	1	1	1	0	1	1	1	1	1	0	0	1	1	1	1	0	0	0	15
miR-17	1	1	0	0	1	1	0	0	1	1	0	0	1	0	0	1	1	1	0	0	1	0	11
miR-301b	1	1	0	0	1	0	1	0	1	0	1	1	1	0	0	0	1	1	0	0	1	0	11
miR-93	1	1	0	1	0	1	1	1	1	1	1	1	1	0	0	1	0	1	0	0	1	0	14
miR-590	1	1	0	0	1	0	0	1	1	0	0	1	1	0	0	1	1	1	0	0	1	0	11
miR-519a	1	1	0	0	0	0	1	0	0	1	1	0	1	0	0	0	0	0	1	0	1	0	8
miR-629	1	1	0	0	0	0	0	1	1	1	1	1	1	0	0	1	0	0	1	0	1	0	11
miR-20a	1	0	0	0	1	1	0	0	0	0	0	0	1	0	0	1	1	1	0	0	1	0	8
miR-522	1	1	0	0	0	0	0	0	0	0	1	0	1	0	0	0	0	0	1	0	1	0	6
miR-7	1	1	0	0	1	0	1	0	1	0	0	1	1	0	0	1	1	1	0	0	1	0	11
miR-516a	1	1	0	0	0	0	0	0	0	1	1	0	1	0	0	0	0	0	1	0	1	0	7
miR-7705	1	1	0	0	0	0	1	0	0	0	0	1	0	0	0	0	0	1	0	0	1	0	6
miR-3613	1	1	0	0	1	0	0	0	1	1	1	0	0	0	0	1	1	1	1	0	1	0	11
miR-4652	1	1	0	0	0	1	1	0	1	1	1	1	1	0	0	0	0	1	0	0	1	0	11
miR-19a	1	1	0	0	1	1	0	0	1	0	0	1	1	0	0	1	1	1	0	0	1	0	11
miR-147b	1	1	0	0	0	0	0	0	0	0	1	1	1	0	0	0	1	1	1	0	0	0	8
miR-769	1	1	0	0	0	0	0	0	0	1	1	1	1	0	0	1	0	1	0	0	1	0	9
miR-651	1	1	0	0	1	0	0	1	0	1	0	0	1	0	0	0	1	1	0	0	0	0	8
miR-4724	1	1	0	0	0	0	1	0	0	0	0	0	0	0	0	0	0	0	0	0	1	0	4
miR-527	1	0	0	0	0	0	0	0	0	0	1	0	1	0	0	0	0	0	1	0	0	0	4
miR-550a	1	0	0	0	0	0	1	1	1	0	1	1	1	0	0	0	0	1	0	0	1	0	9
miR-454	1	1	0	1	1	0	1	0	1	0	1	1	1	0	0	0	1	1	0	0	1	0	12
miR-935	1	0	0	0	0	0	0	0	1	1	0	0	1	0	0	0	0	1	0	0	0	0	5
miR-1910	1	1	0	0	0	0	1	0	1	0	0	0	1	0	0	0	0	0	0	0	0	0	5
miR-3170	1	1	0	0	0	0	1	0	1	1	0	1	1	0	0	0	0	0	1	0	1	0	9
miR-548f	1	0	0	0	0	0	1	0	0	0	0	1	1	0	0	0	0	1	0	0	0	0	5
miR-3923	0	1	0	0	0	0	1	0	0	1	1	0	1	0	0	0	0	0	0	0	0	0	5
miR-520c	0	0	0	0	0	0	0	0	0	0	1	0	0	0	0	0	0	0	0	0	0	0	1
miR-196b	0	1	0	1	1	0	1	0	1	1	1	1	1	0	0	1	1	1	1	0	1	0	14
miR-521	0	0	0	0	0	0	0	0	0	0	1	0	1	0	0	0	0	0	0	0	0	0	2
miR-3677	0	1	0	0	1	0	1	0	1	1	1	1	1	0	0	0	1	1	0	0	1	0	11
miR-4523	0	1	0	0	0	0	0	0	0	0	0	0	1	0	0	0	0	0	0	0	0	0	2
miR-6783	0	1	0	0	0	0	0	0	0	0	0	0	1	0	0	0	0	0	0	0	1	0	3
miR-4664	0	1	0	0	0	0	1	0	0	0	1	1	1	0	0	0	0	1	0	0	1	0	7
miR-3913	0	1	0	1	0	0	0	0	0	0	0	0	0	0	0	0	0	0	1	0	0	0	3
miR-1293	0	1	0	0	0	0	1	1	1	1	0	1	1	0	0	0	0	0	0	0	0	0	7
miR-3189	0	1	0	0	0	0	0	0	0	1	1	1	0	0	0	1	0	1	1	0	0	0	7
miR-1283	0	0	0	0	0	0	0	0	0	0	1	0	1	0	0	0	0	0	0	0	0	0	2
miR-5092	0	0	0	0	0	0	1	0	0	0	0	1	1	0	0	0	0	0	0	0	0	0	3
miR-3654	0	1	0	0	0	0	0	0	0	0	0	0	0	0	0	0	0	0	0	0	0	0	1
miR-939	0	1	0	0	0	0	0	0	0	0	1	0	1	0	0	0	0	0	0	0	1	0	4
miR-6854	0	1	0	0	0	0	0	0	0	1	0	0	0	0	0	0	0	1	1	0	0	0	4
miR-3934	0	1	0	0	0	0	1	0	1	1	0	0	0	0	0	0	0	1	1	0	1	0	7
miR-612	0	0	0	0	0	0	0	0	0	0	0	0	0	0	0	0	0	0	0	0	0	0	0
miR-4636	0	0	0	0	0	0	0	0	0	0	0	0	0	0	0	0	0	0	0	0	0	0	0
miR-4677	0	1	0	0	1	0	0	0	1	1	1	0	1	0	0	0	0	1	0	0	1	0	8
miR-551a	0	0	0	0	0	0	0	0	0	0	0	1	0	0	0	0	0	1	0	0	0	0	2
miR-6728	0	1	0	0	0	0	1	0	0	0	0	1	1	0	0	0	0	0	0	0	0	0	4
miR-3618	0	1	0	0	0	0	0	0	0	0	0	0	1	0	0	0	0	0	0	0	0	0	2
miR-3617	0	0	0	0	0	0	0	0	0	0	0	1	0	0	0	0	0	0	0	0	0	0	1
miR-5579	0	0	0	0	0	0	1	0	0	0	0	0	1	0	0	0	0	0	0	0	0	0	2
miR-1915	0	0	0	0	0	0	0	0	0	0	0	0	0	0	0	0	0	0	0	0	0	0	0
miR-4640	0	1	0	0	0	0	1	0	0	0	0	0	1	0	0	0	0	0	0	0	0	0	3
miR-4536	0	0	0	0	0	0	0	0	0	0	0	0	0	0	0	0	0	0	0	0	0	0	0
miR-151a	0	1	0	0	1	0	0	1	1	1	1	0	0	0	0	0	1	1	0	0	0	0	8
miR-466	0	0	0	0	0	0	0	1	0	1	1	0	1	0	0	0	0	0	0	0	0	0	4
miR-498	0	0	0	0	0	0	0	0	0	0	1	0	0	0	0	0	0	0	0	0	0	0	1
miR-639	0	1	0	0	0	0	0	0	0	0	0	1	1	0	0	0	0	0	1	0	0	0	4
miR-1277	0	1	0	0	1	0	0	0	1	0	0	1	1	0	0	0	0	0	1	0	1	0	7
miR-137	0	1	0	0	0	0	1	0	0	0	1	1	1	0	0	0	0	0	0	0	0	0	5
miR-6777	0	1	0	0	0	0	0	0	0	0	0	0	0	0	0	0	0	0	0	0	0	0	1
miR-3922	0	1	0	0	0	0	1	0	0	0	0	0	0	0	0	0	0	0	0	0	0	0	2
miR-520e	0	0	0	0	0	0	0	0	0	0	1	0	1	0	0	0	0	0	0	0	0	0	2
miR-6814	0	0	0	0	0	0	0	0	0	0	0	0	1	0	0	0	0	0	0	0	0	0	1
miR-524	0	0	0	0	0	0	0	0	0	0	1	0	0	0	0	0	0	0	0	0	0	0	1
miR-579	0	1	0	0	0	0	0	0	1	0	0	1	1	0	0	0	0	0	0	0	1	0	5
miR-7854	0	0	0	0	0	0	1	0	0	0	0	0	1	0	0	0	0	0	0	0	0	0	2
miR-16	0	0	0	0	1	0	0	1	1	0	0	0	0	0	0	0	1	0	0	0	1	0	5
miR-3131	0	0	0	0	0	0	0	0	0	0	1	0	0	0	0	0	1	0	0	0	1	0	3
miR-23a	0	0	0	1	1	0	0	0	1	1	0	0	0	0	0	0	1	0	0	0	0	0	5
miR-548x	0	0	0	0	0	0	0	0	0	0	1	0	0	0	0	0	0	0	0	0	0	0	1
miR-1304	0	0	0	0	0	0	1	1	0	1	1	0	0	0	0	0	0	1	0	0	0	0	5
miR-4745	0	1	0	0	0	0	1	0	0	0	0	0	1	0	0	0	0	0	0	0	0	0	3
miR-373	0	0	0	0	0	0	0	0	0	0	0	0	1	0	0	0	0	0	1	0	0	0	2
miR-1254	0	0	0	0	0	0	0	0	0	1	0	0	1	0	0	0	0	0	0	0	0	0	2
miR-3919	0	0	0	0	0	0	0	0	0	0	0	0	1	0	0	0	0	0	0	0	0	0	1
miR-1911	0	0	0	0	0	1	0	0	0	1	0	1	1	0	0	0	0	1	0	0	0	0	5
miR-1288	0	0	0	0	0	0	0	0	0	0	0	0	0	0	0	0	0	0	0	0	0	0	0
miR-4758	0	1	0	0	0	0	1	0	0	0	1	0	1	0	0	0	0	0	0	0	0	0	4
miR-2114	0	1	0	0	0	0	0	0	1	0	1	0	0	0	0	0	0	0	0	0	0	0	3
miR-636	0	1	0	0	0	0	0	0	0	0	0	0	0	0	0	0	0	0	0	0	0	0	1
miR-4424	0	0	0	0	0	0	0	0	0	0	0	0	0	0	0	0	0	0	0	0	0	0	0
miR-4661	0	1	0	0	0	0	1	1	1	1	1	1	1	0	0	0	0	1	0	0	1	0	10
miR-3187	0	1	0	0	0	0	0	0	0	0	0	0	1	0	0	0	0	0	0	0	1	0	3
miR-3144	0	0	0	0	0	0	1	1	0	0	1	0	0	0	0	0	0	0	0	0	0	0	3
miR-545	0	1	0	0	1	0	0	0	0	0	0	0	1	0	0	0	0	0	0	0	0	0	3
miR-592	0	1	0	0	1	0	1	1	1	1	0	1	0	0	0	1	1	1	0	0	1	0	11
miR-3143	0	0	0	0	0	0	0	0	0	0	0	0	0	0	0	0	0	0	0	0	0	0	0
miR-7974	0	1	0	0	0	1	0	0	0	0	1	1	1	0	0	0	0	0	0	0	0	0	5
miR-4510	0	0	0	0	0	0	0	0	0	0	0	0	0	0	0	0	0	0	0	0	0	0	0
miR-544b	0	0	0	0	0	0	0	0	0	0	0	0	0	0	0	0	0	0	0	0	0	0	0
miR-3660	0	0	0	0	0	0	0	0	0	0	0	1	0	0	0	0	0	0	0	0	0	0	1
miR-519b	0	0	0	0	0	0	0	0	0	0	1	0	0	0	0	0	0	0	1	0	0	0	2
miR-570	0	0	0	0	0	0	0	0	0	0	0	0	1	0	0	0	0	0	0	0	0	0	1
miR-6512	0	0	0	0	0	0	0	0	0	0	0	0	1	0	0	0	0	0	0	0	0	0	1
miR-632	0	1	0	0	0	0	0	0	0	0	0	0	0	0	0	0	0	0	0	0	0	0	1
miR-371a	0	0	0	0	0	0	0	0	0	0	0	1	1	0	0	0	0	0	1	0	0	0	3
miR-2113	0	0	0	0	0	0	0	0	0	0	0	0	0	0	0	0	0	0	0	0	0	0	0
miR-6509	0	0	0	0	0	0	0	0	1	1	0	0	0	0	0	0	0	0	0	0	1	0	3
miR-4665	0	1	0	0	0	0	0	0	0	0	0	0	1	0	0	0	0	0	0	0	0	0	2
miR-4687	0	0	0	0	0	0	0	0	0	0	0	0	1	0	0	0	0	0	0	0	0	0	1
miR-4638	0	1	0	0	0	0	0	0	1	0	0	0	1	0	0	0	0	0	0	0	0	0	3
miR-6891	0	1	0	0	0	0	1	0	1	0	0	0	0	0	0	0	0	0	0	0	0	0	3
miR-6781	0	0	0	0	0	0	0	0	0	0	0	0	0	0	0	0	0	0	0	0	0	0	0
miR-548k	0	0	0	0	0	0	0	0	0	0	0	0	0	0	0	0	0	0	0	0	0	0	0
miR-4707	0	0	0	0	0	0	0	0	0	0	0	0	0	0	0	0	0	0	0	0	0	0	0
miR-6807	0	0	0	0	0	0	0	0	0	0	0	0	0	0	0	0	0	0	0	0	0	0	0
miR-5193	0	0	0	0	0	0	0	0	0	0	0	0	0	0	0	0	0	0	0	0	0	0	0
miR-641	0	0	0	0	0	0	0	0	0	0	0	0	0	0	0	0	0	0	0	0	0	0	0
miR-421	0	1	0	0	1	0	1	0	0	1	1	1	1	0	0	0	1	1	0	0	1	0	10
miR-3193	0	0	0	0	0	0	0	0	0	0	0	0	0	0	0	0	0	0	0	0	0	0	0
miR-6797	0	0	0	0	0	0	0	0	0	0	0	0	0	0	0	0	0	0	0	0	0	0	0
miR-4727	0	0	0	0	0	0	0	0	0	0	0	0	0	0	0	0	0	0	0	0	0	0	0
miR-4775	0	0	0	0	0	0	0	0	0	0	0	0	0	0	0	0	0	0	0	0	0	0	0
miR-6748	0	0	0	0	0	0	0	0	0	0	0	0	0	0	0	0	0	0	0	0	0	0	0
miR-5699	0	1	0	0	0	0	0	0	1	0	0	0	1	0	0	0	0	0	0	0	0	0	3
miR-3619	0	1	0	0	0	0	0	0	0	0	0	0	1	0	0	0	0	0	0	0	1	0	3
miR-6773	0	0	0	0	0	0	0	0	0	0	0	0	0	0	0	0	0	0	0	0	0	0	0
miR-2277	0	1	0	0	0	0	0	0	1	0	0	0	1	0	0	0	0	0	0	0	1	0	4
miR-3610	0	1	0	0	0	0	0	0	0	0	1	1	1	0	0	0	0	0	1	0	0	0	5
miR-6501	0	1	0	0	0	0	0	0	0	0	0	0	0	0	0	0	0	0	0	0	0	0	1
miR-6868	0	0	0	0	0	0	0	0	0	0	0	0	0	0	0	0	0	0	0	0	0	0	0
miR-4763	0	1	0	0	0	0	0	0	0	0	0	0	0	0	0	0	0	0	0	0	0	0	1
miR-548d	0	0	0	0	0	0	0	0	0	0	0	0	0	0	0	0	0	0	0	0	0	0	0
miR-2682	0	0	0	0	0	0	0	0	0	0	0	0	0	0	1	0	0	0	0	0	0	0	1
miR-3911	0	0	0	0	0	0	0	0	0	0	0	0	0	0	0	0	0	0	0	0	0	0	0
miR-5695	0	1	0	0	0	0	0	0	0	0	0	0	0	0	0	0	0	0	0	0	0	0	1
miR-7112	0	1	0	0	0	0	0	0	0	0	0	0	1	0	0	0	0	0	0	0	0	0	2
miR-1305	0	0	0	0	0	0	1	0	0	0	0	1	1	0	0	0	0	0	0	0	0	0	3
miR-4669	0	0	0	0	0	0	0	0	0	0	0	0	0	0	0	0	0	0	0	0	0	0	0
miR-5582	0	0	0	0	0	0	0	0	0	0	0	0	0	0	0	0	0	0	0	0	0	0	0
miR-1237	0	0	0	0	0	0	0	0	0	0	0	0	0	0	0	0	0	0	0	0	0	0	0
miR-1246	0	0	0	0	0	0	1	0	0	0	0	0	1	0	0	0	0	0	0	0	0	0	2
miR-6870	0	0	0	0	0	0	0	0	0	0	0	0	0	0	0	0	0	0	0	0	0	0	0
miR-6885	0	0	0	0	0	0	0	0	0	0	0	0	0	0	0	0	0	0	0	0	0	0	0
miR-4701	0	0	0	0	0	0	0	0	0	0	0	0	0	0	0	0	0	0	0	0	0	0	0
miR-1225	0	0	0	0	0	0	0	0	0	0	0	0	0	0	0	0	0	0	0	0	0	0	0
miR-4793	0	0	0	0	0	0	0	0	0	0	0	0	0	0	0	0	0	0	0	0	0	0	0
miR-3171	0	0	0	0	0	0	0	0	0	0	0	0	1	0	0	0	0	0	0	0	0	0	1
miR-599	0	0	0	0	0	0	0	0	1	1	0	0	0	0	0	0	0	0	0	0	0	0	2
miR-1914	0	0	0	0	0	0	0	0	0	0	0	0	0	0	0	0	0	0	0	0	0	0	0
miR-1250	0	0	0	0	0	0	0	0	0	0	0	0	0	0	0	0	0	0	0	0	0	0	0
miR-7151	0	0	0	0	0	0	0	0	0	0	0	0	0	0	0	0	0	0	0	0	0	0	0
miR-3691	0	0	0	0	0	0	1	0	0	0	0	1	0	0	0	0	0	0	0	0	0	0	2
miR-3942	0	0	0	0	0	0	0	0	0	0	0	0	0	0	0	0	0	0	0	0	0	0	0
miR-3662	0	1	0	0	1	1	1	0	0	0	1	0	1	0	0	0	0	1	0	0	0	0	7
miR-3129	0	0	0	0	0	0	0	0	0	0	0	0	0	0	0	0	0	0	0	0	0	0	0
miR-320d	0	1	0	0	0	0	0	0	0	0	0	0	0	0	0	0	0	0	0	0	0	0	1
miR-4778	0	0	0	0	0	0	0	0	0	0	0	0	1	0	0	0	0	0	0	0	0	0	1
miR-4660	0	0	0	0	0	0	0	0	0	0	0	0	0	0	0	0	0	0	0	0	0	0	0
miR-5696	0	0	0	0	0	0	0	0	0	0	0	0	0	0	0	0	0	0	0	0	0	0	0
miR-548v	0	0	0	0	1	0	0	0	0	0	0	1	1	0	0	0	0	0	1	0	1	0	5
miR-3682	0	0	0	0	0	0	0	0	0	0	1	0	0	0	0	0	0	1	0	0	1	0	3
miR-6516	0	0	0	0	0	0	0	0	0	0	1	0	0	0	0	0	0	0	0	0	0	0	1
miR-4479	0	0	0	0	0	0	0	0	0	0	0	0	0	0	0	0	0	0	0	0	0	0	0
miR-3664	0	1	0	0	0	0	0	0	0	0	0	0	0	0	0	0	1	0	0	0	1	0	3
miR-5706	0	0	0	0	0	0	0	0	0	0	0	0	0	0	0	1	0	0	0	0	0	0	1
miR-4802	0	0	0	0	0	0	0	0	0	0	0	0	0	0	0	0	0	0	0	0	0	0	0
miR-3115	0	0	0	0	0	0	0	0	0	0	0	0	0	0	0	0	0	0	0	0	0	0	0
miR-1276	0	0	0	0	0	0	0	0	0	0	0	1	1	0	0	0	0	0	0	0	0	0	2
miR-4649	0	1	0	0	0	0	0	0	0	0	0	0	0	0	0	0	0	0	0	0	0	0	1
miR-7845	0	0	0	0	0	0	0	0	0	0	0	0	0	0	0	0	0	0	0	0	0	0	0
miR-5571	0	1	0	0	0	0	0	0	0	0	0	1	0	0	0	0	0	0	0	0	0	0	2
miR-3679	0	0	0	0	0	0	0	0	0	0	0	0	0	0	0	0	0	0	0	0	0	0	0
miR-4525	0	0	0	0	0	0	0	0	0	0	0	0	0	0	0	0	0	0	0	0	0	0	0
miR-6844	0	1	0	0	0	0	0	0	0	0	0	0	0	0	0	0	0	0	0	0	0	0	1
miR-6882	0	0	0	0	0	0	0	0	0	0	0	0	0	0	0	0	0	0	0	0	0	0	0
miR-3174	0	1	0	0	0	0	0	0	0	0	0	0	0	0	0	0	0	0	0	0	0	0	1
miR-548au	0	1	0	0	0	0	0	0	0	0	0	0	0	0	0	0	0	0	0	0	0	0	1
miR-6871	0	0	0	0	0	0	0	0	0	0	0	0	0	0	0	0	0	0	0	0	0	0	0
miR-5690	0	1	0	0	0	0	0	0	0	0	0	0	0	0	0	0	0	0	0	0	0	0	1
miR-4785	0	0	0	0	0	0	0	0	0	0	0	0	0	0	0	0	0	0	0	0	0	0	0
miR-7846	0	0	0	0	0	0	0	0	0	0	0	0	0	0	0	0	0	0	0	0	0	0	0
miR-3927	0	1	0	0	0	0	0	0	0	0	0	0	1	0	0	0	0	0	0	0	0	0	2
miR-320b	0	1	0	0	0	0	1	0	0	0	0	0	1	0	0	0	0	1	0	0	0	0	4
miR-4443	0	0	0	0	0	0	1	0	0	0	0	1	1	0	0	0	0	0	0	0	0	0	3
miR-4691	0	1	0	0	0	0	0	0	0	0	0	0	0	0	0	0	0	0	0	0	0	0	1
miR-3136	0	0	0	0	0	0	0	0	0	0	0	1	0	0	0	0	0	0	0	0	1	0	2
miR-4784	0	1	0	0	0	0	0	0	1	0	0	0	0	0	0	0	0	0	0	0	0	0	2
miR-548o	0	0	0	0	0	0	0	0	0	0	0	0	0	0	0	0	0	0	0	0	0	0	0
miR-4473	0	1	0	0	1	0	0	0	1	0	0	0	0	0	0	0	0	0	0	0	1	0	4
miR-3157	0	0	0	0	0	0	0	0	0	0	0	0	0	0	0	0	0	0	0	0	0	0	0
miR-4766	0	1	0	0	0	0	0	0	0	0	0	0	1	0	0	0	0	0	0	0	0	0	2
miR-4668	0	1	0	0	1	0	0	0	0	1	0	1	1	0	0	0	0	0	0	0	1	0	6
miR-6755	0	0	0	0	0	0	0	0	0	0	1	0	0	0	0	0	0	0	0	0	0	0	1
miR-4797	0	0	0	0	0	0	0	0	0	0	0	0	1	0	0	0	0	0	0	0	0	0	1
miR-548e	0	0	0	0	0	0	0	0	0	0	0	0	0	0	0	0	0	0	0	0	0	0	0
miR-6877	0	0	0	0	0	0	0	0	0	0	0	0	0	0	0	0	0	0	0	0	0	0	0
miR-643	0	1	0	0	0	0	0	0	1	0	0	0	0	0	0	0	0	0	0	0	0	0	2
miR-6514	0	0	0	0	0	0	0	0	0	0	0	0	0	0	0	0	0	0	0	0	0	0	0
miR-5684	0	1	0	0	0	0	0	0	0	0	0	0	0	0	0	0	0	0	0	0	0	0	1
miR-5091	0	0	0	0	0	0	0	0	0	0	0	0	0	0	0	0	0	0	0	0	0	0	0
miR-5003	0	1	0	0	0	0	0	0	1	0	1	0	0	0	0	0	0	0	0	0	0	0	3
miR-155	0	1	0	0	0	0	0	0	1	0	0	0	0	0	0	0	0	0	0	0	1	0	3
miR-186	0	0	0	0	1	0	0	0	1	0	0	0	0	0	0	0	1	0	0	0	0	0	3
miR-3158	0	0	0	0	0	0	0	0	1	0	0	0	0	0	0	0	0	0	0	0	0	0	1
miR-5581	0	1	0	0	0	0	0	0	0	0	0	0	0	0	0	0	0	0	0	0	0	0	1
miR-1284	0	1	0	0	0	0	0	0	0	0	0	0	0	0	0	0	0	0	0	0	0	0	1
miR-3140	0	0	0	0	0	0	0	0	0	0	0	0	0	0	0	0	0	0	0	0	0	0	0
miR-4726	0	1	0	0	0	0	0	0	0	0	0	0	0	0	0	0	0	0	0	0	0	0	1
miR-7152	0	0	0	0	0	0	0	0	0	0	0	0	0	0	0	0	0	0	0	0	0	0	0
miR-4742	0	1	0	0	0	0	0	0	0	0	0	0	0	0	0	0	0	0	0	0	0	0	1
miR-5687	0	0	0	0	0	0	0	0	0	0	0	0	0	0	0	0	0	0	0	0	0	0	0
miR-6733	0	0	0	0	0	0	0	0	0	0	0	0	0	0	0	0	0	0	0	0	0	0	0
miR-3678	0	1	0	0	0	0	0	0	1	0	0	0	0	0	0	0	0	0	0	0	0	0	2
miR-548j	0	0	0	0	0	0	0	1	0	0	0	0	0	0	0	0	0	0	0	0	0	0	1
miR-4738	0	0	0	0	0	0	0	0	0	0	0	0	0	0	0	0	0	0	0	0	0	0	0
miR-4444	0	1	0	0	0	0	0	0	0	0	0	0	0	0	0	0	0	0	0	0	0	0	1
miR-4781	0	0	0	0	0	0	0	0	0	0	0	0	0	0	0	0	0	0	0	0	0	0	0
miR-6834	0	0	0	0	0	0	0	0	0	0	0	0	0	0	0	0	0	0	0	0	0	0	0
miR-548q	0	0	0	0	0	0	0	0	0	0	0	0	0	0	0	0	0	0	0	0	0	0	0
miR-1908	0	0	0	0	0	0	0	0	0	0	0	0	0	0	0	0	0	0	0	0	0	0	0
miR-4651	0	0	0	0	0	0	0	0	0	0	0	0	0	0	0	0	0	0	0	0	0	0	0
miR-548y	0	0	0	0	0	0	0	0	0	0	1	1	1	0	0	0	0	0	0	0	0	0	3
miR-3663	0	0	0	0	0	0	0	0	0	0	0	0	0	0	0	0	0	0	0	0	0	0	0
miR-1264	0	0	0	0	0	0	0	0	0	0	0	0	0	0	0	0	0	0	0	0	0	0	0
miR-2278	0	0	0	0	0	0	0	0	0	0	0	0	0	0	0	0	0	0	0	0	0	0	0
miR-492	0	1	0	0	0	0	0	0	0	0	0	0	0	0	0	0	0	0	0	0	0	0	1
miR-6890	0	0	0	0	0	0	0	0	0	0	0	0	0	0	0	0	0	0	0	0	0	0	0
miR-6736	0	0	0	0	0	0	0	0	0	0	0	0	0	0	0	0	0	0	0	0	0	0	0
miR-3192	0	0	0	0	0	0	0	0	0	0	0	0	0	0	0	0	0	0	0	0	0	0	0
miR-4533	0	0	0	0	0	0	0	0	0	0	0	0	0	0	0	0	0	0	0	0	0	0	0
miR-3943	0	0	0	0	0	0	0	0	0	0	0	0	0	0	0	0	0	0	0	0	0	0	0
miR-1286	0	0	0	0	0	0	0	0	0	0	0	0	0	0	0	0	0	0	0	0	0	0	0
miR-4653	0	0	0	0	0	0	0	0	0	0	0	0	0	0	0	0	0	0	0	0	0	0	0
miR-6794	0	0	0	0	0	0	0	0	0	0	0	0	0	0	0	0	0	0	0	0	0	0	0
miR-6862	0	0	0	0	0	0	0	0	0	0	0	0	0	0	0	0	0	0	0	0	0	0	0
miR-3929	0	0	0	0	0	0	0	0	0	0	0	0	0	0	0	0	0	0	0	0	0	0	0
miR-7113	0	0	0	0	0	0	0	0	0	0	0	0	0	0	0	0	0	0	0	0	0	0	0
miR-3688	0	0	0	0	0	0	0	0	0	0	0	0	0	0	0	0	0	0	0	0	0	0	0
miR-1256	0	0	0	0	0	0	0	0	0	0	0	0	0	0	0	0	0	0	0	0	0	0	0
miR-6776	0	0	0	0	0	0	0	0	0	0	0	0	0	0	0	0	0	0	0	0	0	0	0
miR-559	0	0	0	0	0	0	0	0	0	0	0	0	0	0	0	0	0	0	0	0	0	0	0
miR-4498	0	0	0	0	0	0	0	0	0	0	0	0	0	0	0	0	0	0	0	0	0	0	0
miR-8072	0	0	0	0	0	0	0	0	0	0	0	0	0	0	0	0	0	0	0	0	0	0	0
miR-614	0	0	0	0	0	0	0	0	0	0	0	0	0	0	0	0	0	0	0	0	0	0	0
miR-943	0	0	0	0	0	0	0	0	0	0	0	0	0	0	0	0	0	0	0	0	0	0	0
miR-555	0	0	0	0	0	0	0	0	0	0	0	0	0	0	0	0	0	0	0	0	0	0	0
miR-6849	0	0	0	0	0	0	0	0	0	0	0	0	0	0	0	0	0	0	0	0	0	0	0
miR-4723	0	0	0	0	0	0	0	0	0	0	0	0	0	0	0	0	0	0	0	0	0	0	0
miR-6881	0	0	0	0	0	0	0	0	0	0	0	0	0	0	0	0	0	0	0	0	0	0	0
miR-4516	0	0	0	0	0	0	0	0	0	0	0	0	0	0	0	0	0	0	0	0	0	0	0
miR-5088	0	0	0	0	0	0	0	0	0	0	0	0	0	0	0	0	0	0	0	0	0	0	0
miR-3936	0	0	0	0	0	0	0	0	0	0	0	0	0	0	0	0	0	0	0	0	0	0	0
miR-4749	0	0	0	0	0	0	0	0	0	0	0	0	0	0	0	0	0	0	0	0	0	0	0
miR-4734	0	0	0	0	0	0	0	0	0	0	0	0	0	0	0	0	0	0	0	0	0	0	0
miR-4466	0	0	0	0	0	0	0	0	0	0	0	0	0	0	0	0	0	0	0	0	0	0	0
miR-3198	0	0	0	0	0	0	0	0	0	0	0	0	0	0	0	0	0	0	0	0	0	0	0
miR-6858	0	0	0	0	0	0	0	0	0	0	0	0	0	0	0	0	0	0	0	0	0	0	0
miR-3178	0	0	0	0	0	0	0	0	0	0	0	0	0	0	0	0	0	0	0	0	0	0	0
miR-572	0	0	0	0	0	0	0	0	0	0	0	0	0	0	0	0	0	0	0	0	0	0	0
miR-6821	0	0	0	0	0	0	0	0	0	0	0	0	0	0	0	0	0	0	0	0	0	0	0
miR-597	0	0	0	0	0	0	0	0	0	0	0	0	0	0	0	0	0	0	0	0	0	0	0
miR-6742	0	0	0	0	0	0	0	0	0	0	0	0	0	0	0	0	0	0	0	0	0	0	0
miR-1303	0	0	0	0	0	0	0	0	0	0	0	0	0	0	0	0	0	0	0	0	0	0	0
miR-3175	0	0	0	0	0	0	0	0	0	0	0	0	0	0	0	0	0	0	0	0	0	0	0
miR-6796	0	0	0	0	0	0	0	0	0	0	0	0	0	0	0	0	0	0	0	0	0	0	0
miR-6786	0	0	0	0	0	0	0	0	0	0	0	0	0	0	0	0	0	0	0	0	0	0	0
miR-7849	0	0	0	0	0	0	0	0	0	0	0	0	0	0	0	0	0	0	0	0	0	0	0
miR-7844	0	0	0	0	0	0	0	0	0	0	0	0	0	0	0	0	0	0	0	0	0	0	0
miR-3161	0	1	0	0	0	0	0	0	0	0	0	0	0	0	0	0	0	0	0	0	1	0	2
miR-6867	0	0	0	0	0	0	0	0	0	0	0	0	0	0	0	0	0	0	0	0	0	0	0
miR-6869	0	0	0	0	0	0	0	0	0	0	0	0	0	0	0	0	0	0	0	0	0	0	0
miR-3145	0	0	0	0	0	0	0	0	0	0	0	0	0	0	0	0	0	0	0	0	0	0	0
miR-6506	0	0	0	0	0	0	0	0	0	0	0	0	0	0	0	0	0	0	0	0	0	0	0
miR-4633	0	0	0	0	0	0	0	0	0	0	0	0	0	0	0	0	0	0	0	0	0	0	0
miR-4659a	0	0	0	0	0	0	0	0	0	0	0	0	0	0	0	0	0	0	0	0	0	0	0
miR-6757	0	0	0	0	0	0	0	0	0	0	0	0	0	0	0	0	0	0	0	0	0	0	0
miR-4433a	0	0	0	0	0	0	0	0	0	0	0	0	0	0	0	0	0	0	0	0	0	0	0
miR-1236	0	0	0	0	0	0	0	0	0	0	0	0	0	0	0	0	0	0	0	0	0	0	0
miR-4737	0	0	0	0	0	0	0	0	0	0	0	0	0	0	0	0	0	0	0	0	0	0	0
miR-3910	0	0	0	0	0	0	0	0	0	0	0	0	0	0	0	0	0	0	0	0	0	0	0
miR-4700	0	0	0	0	0	0	0	0	0	0	0	0	0	0	0	0	0	0	0	0	0	0	0
miR-3126	0	0	0	0	0	0	0	0	0	0	0	0	0	0	0	0	0	0	0	0	0	0	0
miR-4796	0	0	0	0	0	0	0	0	0	0	0	0	0	0	0	0	0	0	0	0	0	0	0
miR-6769b	0	0	0	0	0	0	0	0	0	0	0	0	0	0	0	0	0	0	0	0	0	0	0
miR-3159	0	0	0	0	0	0	0	0	0	0	0	0	0	0	0	0	0	0	0	0	0	0	0
miR-3183	0	0	0	0	0	0	0	0	0	0	0	0	0	0	0	0	0	0	0	0	0	0	0
miR-4482	0	0	0	0	0	0	0	0	0	0	0	0	0	0	0	0	0	0	0	0	0	0	0
miR-4517	0	0	0	0	0	0	0	0	0	0	0	0	0	0	0	0	0	0	0	0	0	0	0
miR-1278	0	0	0	0	0	0	0	0	0	0	0	0	0	0	0	0	0	0	0	0	0	0	0
miR-6772	0	0	0	0	0	0	0	0	0	0	0	0	0	0	0	0	0	0	0	0	0	0	0
miR-573	0	1	0	0	0	1	0	0	0	0	0	0	1	0	0	0	0	1	0	0	0	0	4
miR-6894	0	0	0	0	0	0	0	0	0	0	0	0	0	0	0	0	0	0	0	0	0	0	0
miR-6789	0	0	0	0	0	0	0	0	0	0	0	0	0	0	0	0	0	0	0	0	0	0	0
miR-4725	0	0	0	0	0	0	0	0	0	0	0	0	0	0	0	0	0	0	0	0	0	0	0
miR-3939	0	0	0	0	0	0	0	0	0	0	0	0	0	0	0	0	0	0	0	0	0	0	0
miR-6787	0	0	0	0	0	0	0	0	0	0	0	0	0	0	0	0	0	0	0	0	0	0	0
miR-4435	0	0	0	0	0	0	0	0	0	0	0	0	0	0	0	0	0	0	0	0	0	0	0
miR-2681	0	0	0	0	0	0	0	0	0	0	0	0	0	0	0	0	0	0	0	0	0	0	0
miR-6765	0	0	0	0	0	0	0	0	0	0	0	0	0	0	0	0	0	0	0	0	0	0	0
miR-6769a	0	0	0	0	0	0	0	0	0	0	0	0	0	0	0	0	0	0	0	0	0	0	0
miR-1289	0	0	0	0	0	0	0	0	0	0	0	0	0	0	0	0	0	0	0	0	0	0	0
miR-5006	0	0	0	0	0	0	0	0	0	0	0	0	0	0	0	0	0	0	0	0	0	0	0
miR-1290	0	0	0	0	0	0	0	0	0	0	0	0	0	0	0	0	0	0	0	0	0	0	0
miR-6084	0	0	0	0	0	0	0	0	0	0	0	0	0	0	0	0	0	0	0	0	0	0	0
miR-7114	0	0	0	0	0	0	0	0	0	0	0	0	0	0	0	0	0	0	0	0	0	0	0
miR-3124	0	0	0	0	0	0	0	0	0	0	0	0	0	0	0	0	0	0	0	0	0	0	0
miR-6825	0	0	0	0	0	0	0	0	0	0	0	0	0	0	0	0	0	0	0	0	0	0	0
miR-4695	0	0	0	0	0	0	0	0	0	0	0	0	0	0	0	0	0	0	0	0	0	0	0
miR-6822	0	1	0	0	0	0	0	0	0	0	0	0	0	0	0	0	0	0	0	0	0	0	1
miR-4532	0	0	0	0	0	0	0	0	0	0	0	0	0	0	0	0	0	0	0	0	0	0	0
miR-5094	0	0	0	0	0	0	0	0	0	0	0	0	0	0	0	0	0	0	0	0	0	0	0
miR-4789	0	0	0	0	0	0	0	0	0	0	0	0	0	0	0	0	0	0	0	0	0	0	0
miR-7851	0	0	0	0	0	0	0	0	0	0	0	0	0	0	0	0	0	0	0	0	0	0	0
miR-4720	0	0	0	0	0	0	0	0	0	0	0	0	0	0	0	0	0	0	0	0	0	0	0
miR-6836	0	0	0	0	0	0	0	0	0	0	0	0	0	0	0	0	0	0	0	0	0	0	0
miR-4635	0	0	0	0	0	0	0	0	0	0	0	0	0	0	0	0	0	0	0	0	0	0	0
miR-4706	0	0	0	0	0	0	0	0	0	0	0	0	0	0	0	0	0	0	0	0	0	0	0
miR-4697	0	0	0	0	0	0	0	0	0	0	0	0	0	0	0	0	0	0	0	0	0	0	0
miR-6729	0	0	0	0	0	0	0	0	0	0	0	0	0	0	0	0	0	0	0	0	0	0	0
miR-6780b	0	0	0	0	0	0	0	0	0	0	0	0	0	0	0	0	0	0	0	0	0	0	0
miR-6817	0	0	0	0	0	0	0	0	0	0	0	0	0	0	0	0	0	0	0	0	0	0	0
miR-6780a	0	0	0	0	0	0	0	0	0	0	0	0	0	0	0	0	0	0	0	0	0	0	0
miR-4699	0	0	0	0	0	0	0	1	0	0	0	0	0	0	0	0	0	0	0	0	0	0	1
miR-5694	0	1	0	0	0	0	0	0	0	0	0	0	0	0	0	1	0	0	0	0	0	0	2
miR-3164	0	0	0	0	0	0	0	0	0	0	0	0	0	0	0	0	0	0	0	0	0	0	0
miR-3681	0	0	0	0	0	0	0	0	1	0	0	0	0	0	0	0	0	0	0	0	0	0	1
miR-1265	0	0	0	0	0	0	0	0	0	0	0	0	0	0	0	0	0	0	0	0	0	0	0
miR-3616	0	0	0	0	0	0	0	0	0	0	0	0	1	0	0	0	0	0	0	0	1	0	2
miR-4696	0	0	0	0	0	0	0	0	0	0	0	0	0	0	0	0	0	0	0	0	0	0	0
miR-3146	0	0	0	0	0	0	0	0	0	0	0	0	0	0	0	0	0	0	0	0	0	0	0
miR-378f	0	0	0	0	0	0	0	0	0	0	0	0	0	0	0	0	0	0	0	0	0	0	0
miR-4519	0	1	0	0	0	0	0	0	0	0	0	0	0	0	0	0	0	0	0	0	0	0	1
miR-4716	0	0	0	0	0	0	0	0	0	0	0	0	0	0	0	0	0	0	0	0	0	0	0
miR-3925	0	0	0	0	0	0	0	0	0	0	0	0	0	0	0	0	0	0	0	0	0	0	0
miR-5196	0	0	0	0	0	0	0	0	0	0	0	0	0	0	0	0	0	0	0	0	0	0	0
miR-4773	0	0	0	0	0	0	0	0	1	0	0	0	0	0	0	0	0	0	0	0	0	0	1
miR-6895	0	0	0	0	0	0	0	0	0	0	0	0	0	0	0	0	0	0	0	0	0	0	0
miR-3196	0	0	0	0	0	0	0	0	0	0	0	0	0	0	0	0	0	0	0	0	0	0	0
miR-6721	0	0	0	0	0	0	0	0	0	0	0	0	0	0	0	0	0	0	0	0	0	0	0
miR-4637	0	0	0	0	0	0	0	0	0	0	0	0	0	0	0	0	0	0	0	0	0	0	0
miR-3611	0	0	0	0	0	0	0	0	0	0	0	0	0	0	0	0	0	0	0	0	0	0	0
miR-449b	0	1	0	0	0	0	0	0	0	0	0	1	1	0	0	0	0	0	0	0	0	0	3
miR-6816	0	0	0	0	0	0	0	0	0	0	0	0	0	0	0	0	0	0	0	0	0	0	0
miR-7161	0	0	0	0	0	0	0	0	0	0	0	0	0	0	0	0	0	0	0	0	0	0	0
miR-4744	0	0	0	0	0	0	0	0	0	0	0	0	0	0	0	0	0	0	0	0	0	0	0
miR-3938	0	0	0	0	0	0	0	0	0	0	0	0	0	0	0	0	0	0	0	0	0	0	0
miR-6888	0	0	0	0	0	0	0	0	0	0	0	0	0	0	0	0	0	0	0	0	0	0	0
miR-374c	0	0	0	0	1	0	0	0	0	0	0	0	0	0	0	0	1	0	0	0	0	0	2
miR-3186	0	0	0	0	0	0	0	0	0	0	0	1	0	0	0	0	0	0	0	0	0	0	1
miR-5189	0	0	0	0	0	0	0	0	0	0	0	0	0	0	0	0	0	0	0	0	0	0	0
miR-3914	0	0	0	0	0	0	0	0	0	0	0	0	0	0	0	0	0	0	0	0	0	0	0
miR-6504	0	0	0	0	0	0	0	0	0	0	0	0	0	0	0	0	0	0	0	0	0	0	0
miR-4487	0	0	0	0	0	0	0	0	0	0	0	0	0	0	0	0	0	0	0	0	0	0	0
miR-499b	0	0	0	0	0	0	0	0	0	0	0	0	0	0	0	0	0	0	0	0	0	0	0
miR-6799	0	0	0	0	0	0	0	0	0	0	0	0	0	0	0	0	0	0	0	0	0	0	0
miR-6838	0	0	0	0	0	0	0	0	0	0	0	0	0	0	0	0	0	0	0	0	0	0	0
miR-2117	0	0	0	0	0	0	0	0	0	0	0	0	0	0	0	0	0	0	0	0	0	0	0
miR-3150a	0	1	0	0	0	0	0	0	0	0	0	0	0	0	0	0	0	0	0	0	0	0	1
miR-6740	0	0	0	0	0	0	0	0	0	0	0	0	0	0	0	0	0	0	0	0	0	0	0
miR-5008	0	1	0	0	0	0	0	0	0	0	0	0	1	0	0	0	0	0	0	0	0	0	2
miR-3128	0	0	0	0	0	0	0	0	0	0	0	0	0	0	0	0	0	0	0	0	0	0	0
miR-3135a	0	0	0	0	0	0	0	0	0	0	0	0	0	0	0	0	0	0	0	0	0	0	0
miR-6727	0	0	0	0	0	0	0	0	0	0	0	0	0	0	0	0	0	0	0	0	0	0	0
miR-6839	0	0	0	0	0	0	0	0	0	0	0	0	0	0	0	0	0	0	0	0	0	0	0
miR-6847	0	0	0	0	0	0	0	0	0	0	0	0	0	0	0	0	0	0	0	0	0	0	0
miR-548l	0	0	0	0	0	0	0	0	0	0	0	0	0	0	0	0	0	0	0	0	0	0	0
miR-4803	0	0	0	0	0	0	0	0	0	0	0	0	0	0	0	0	0	0	0	0	0	0	0
miR-6741	0	0	0	0	0	0	0	0	0	0	0	0	0	0	0	0	0	0	0	0	0	0	0
miR-4478	0	0	0	0	0	0	0	0	0	0	0	0	0	0	0	0	0	0	0	0	0	0	0
miR-6758	0	0	0	0	0	0	0	0	0	0	0	0	0	0	0	0	0	0	0	0	0	0	0
miR-5188	0	0	0	0	0	0	0	0	0	0	0	0	0	0	0	0	0	0	0	0	0	0	0
miR-6508	0	0	0	0	0	0	0	0	0	0	0	0	0	0	0	0	0	0	0	0	0	0	0
miR-1193	0	0	0	0	0	0	0	0	0	0	0	0	0	0	0	0	0	0	0	0	0	0	0
miR-544a	0	0	0	0	0	0	0	0	0	0	0	0	0	0	0	0	0	0	0	0	0	0	0
miR-548n	0	0	0	0	0	0	0	0	0	0	0	0	0	0	0	0	0	0	0	0	0	0	0
miR-4767	0	0	0	0	0	0	0	0	0	0	0	0	0	0	0	0	0	0	0	0	0	0	0
miR-4647	0	0	0	0	0	0	0	0	0	0	0	0	0	0	0	0	0	0	0	0	0	0	0
miR-7848	0	0	0	0	0	0	0	0	0	0	0	0	0	0	0	0	0	0	0	0	0	0	0
miR-4792	0	0	0	0	0	0	0	0	0	0	0	0	0	0	0	0	0	0	0	0	0	0	0
miR-2276	0	1	0	0	0	0	0	0	0	0	0	0	0	0	0	0	0	0	0	0	0	0	1
miR-6505	0	0	0	0	0	0	0	0	0	0	0	0	0	0	0	0	0	0	0	0	0	0	0
miR-1243	0	0	0	0	0	0	0	0	0	0	0	0	0	0	0	0	0	0	0	0	0	0	0
miR-3138	0	0	0	0	0	0	0	0	0	0	0	0	0	0	0	0	0	0	0	0	0	0	0
miR-4492	0	0	0	0	0	0	0	0	0	0	0	1	0	0	0	0	0	0	0	0	0	0	1
miR-4515	0	0	0	0	0	0	0	0	0	0	1	0	0	0	0	0	0	0	0	0	0	0	1
miR-4306	0	0	0	0	0	0	0	0	0	0	0	0	0	0	0	0	0	0	0	0	0	0	0
miR-4713	0	0	0	0	0	0	1	0	0	0	0	1	1	0	0	0	0	0	0	0	0	0	3
miR-3176	0	1	0	0	0	0	1	0	0	0	0	1	0	0	0	0	0	1	0	0	0	0	4
miR-4667	0	0	0	0	0	0	0	0	0	0	0	0	0	0	0	0	0	0	0	0	0	0	0
miR-6735	0	0	0	0	0	0	0	0	0	0	0	0	0	0	0	0	0	0	0	0	0	0	0
miR-3609	0	1	0	0	0	0	0	0	0	0	0	0	0	0	0	0	0	0	0	0	0	0	1
miR-3152	0	0	0	0	0	0	0	1	0	0	0	0	0	0	0	0	0	0	0	0	0	0	1
miR-4522	0	0	0	0	0	0	0	0	0	0	0	0	0	0	0	0	0	0	0	0	0	0	0
miR-668	0	0	0	0	0	0	0	0	0	0	0	0	0	0	0	0	0	0	0	0	0	0	0
miR-6804	0	0	0	0	0	0	0	0	0	0	0	0	0	0	0	0	0	0	0	0	0	0	0
miR-3194	0	1	0	0	0	0	0	0	1	0	0	0	0	0	0	0	0	0	0	0	0	0	2
miR-3190	0	0	0	0	0	0	0	0	1	0	0	0	0	0	0	0	0	0	0	0	0	0	1
miR-6737	0	1	0	0	0	0	0	0	0	0	0	0	0	0	0	0	0	0	0	0	0	0	1
miR-4657	0	0	0	0	0	0	0	0	0	0	0	0	0	0	0	0	0	0	0	0	0	0	0
miR-6762	0	0	0	0	0	0	0	0	0	0	0	0	0	0	0	0	0	0	0	0	0	0	0
miR-1234	0	0	0	0	0	0	0	0	0	0	0	0	0	0	0	0	0	0	0	0	0	0	0
miR-1537	0	1	0	0	0	0	0	0	0	0	0	0	0	0	0	0	0	0	0	0	0	0	1
miR-548t	0	0	0	0	0	0	0	0	0	0	0	0	0	0	0	0	0	0	0	0	0	0	0
miR-549a	0	1	0	0	1	0	0	0	0	0	0	0	0	0	0	0	0	1	0	0	0	0	3
miR-190b	0	1	0	0	0	0	0	0	0	0	1	0	0	0	0	0	0	0	0	0	0	0	2
miR-6818	0	0	0	0	0	0	0	0	0	0	0	0	0	0	0	0	0	0	0	0	0	0	0
miR-4755	0	0	0	0	0	0	0	0	0	0	0	0	0	0	0	0	0	0	0	0	0	0	0
miR-6779	0	0	0	0	0	0	0	0	0	0	0	0	0	0	0	0	0	0	0	0	0	0	0
miR-6805	0	0	0	0	0	0	0	0	0	0	0	0	0	0	0	0	0	0	0	0	0	0	0
miR-6739	0	0	0	0	0	0	0	0	0	0	0	0	0	0	0	0	0	0	0	0	0	0	0
miR-4645	0	0	0	0	0	0	0	0	1	0	0	0	0	0	0	0	0	0	0	0	0	0	1
miR-3655	0	1	0	0	0	0	0	0	0	0	0	0	0	0	0	0	0	0	0	0	0	0	1
miR-4469	0	0	0	0	0	0	0	0	0	0	0	0	0	0	0	0	0	0	0	0	0	0	0
miR-4453	0	0	0	0	0	0	0	0	0	0	0	0	0	0	0	0	0	0	0	0	0	0	0
miR-6515	0	0	0	0	0	0	0	0	0	0	0	0	0	0	0	0	0	0	0	0	0	0	0
miR-3941	0	0	0	0	0	0	0	0	1	1	0	0	0	0	0	0	0	0	0	0	0	0	2
miR-1909	0	0	0	0	0	0	0	0	0	0	0	0	0	0	0	0	0	0	0	0	0	0	0
miR-4791	0	0	0	0	1	0	0	0	0	0	0	1	0	0	0	0	1	0	0	0	0	0	3
miR-4714	0	1	0	0	0	0	0	0	0	0	0	0	0	0	0	0	0	0	0	0	0	0	1
miR-6747	0	0	0	0	0	0	0	0	0	0	0	0	0	0	0	0	0	0	0	0	0	0	0
miR-4733	0	0	0	0	0	0	0	0	0	0	0	0	0	0	0	0	0	0	0	0	0	0	0
miR-4768	0	0	0	0	0	0	0	0	0	0	0	0	0	0	0	0	0	0	0	0	0	0	0
miR-6798	0	1	0	0	0	0	0	0	0	0	0	0	1	0	0	0	0	0	0	0	0	0	2
miR-6832	0	0	0	0	0	0	0	0	0	0	0	0	0	0	0	0	0	0	0	0	0	0	0
miR-4528	0	0	0	0	0	0	0	0	0	0	0	0	0	0	0	0	0	0	0	0	0	0	0
miR-3064	0	0	0	0	0	0	0	0	0	0	0	0	0	0	0	0	0	0	0	0	0	0	0
miR-588	0	0	0	0	0	0	0	0	0	0	0	0	0	0	0	0	0	0	0	0	0	0	0
miR-7850	0	0	0	0	0	0	0	0	0	0	0	0	0	0	0	0	0	0	0	0	0	0	0
miR-7111	0	0	0	0	0	0	0	0	0	0	0	0	0	0	0	0	0	0	0	0	0	0	0
miR-4688	0	0	0	0	0	0	0	0	0	0	0	0	0	0	0	0	0	0	0	0	0	0	0
miR-4431	0	0	0	0	0	0	0	0	0	0	0	0	0	0	0	0	0	0	0	0	0	0	0
miR-4703	0	0	0	0	0	0	0	0	0	0	0	0	0	0	0	0	0	0	0	0	0	0	0
miR-5009	0	0	0	0	0	0	0	0	0	0	0	0	0	0	0	0	0	0	0	0	0	0	0
miR-3132	0	0	0	0	0	0	0	0	0	0	0	0	0	0	0	0	0	0	0	0	0	0	0
miR-933	0	0	0	0	0	0	0	0	0	0	0	0	0	0	0	0	0	0	0	0	0	0	0
miR-4782	0	0	0	0	0	0	0	0	0	0	0	0	0	0	0	0	0	0	0	0	0	0	0
miR-6875	0	0	0	0	0	0	0	0	0	0	0	0	0	0	0	0	0	0	0	0	0	0	0
miR-548ai	0	0	0	0	0	0	0	0	0	0	0	0	0	0	0	0	0	0	0	0	0	0	0
miR-4779	0	0	0	0	0	0	0	0	0	0	0	0	0	0	0	0	0	0	0	0	0	0	0
miR-3151	0	0	0	0	0	0	0	0	0	0	0	0	0	0	0	0	0	0	0	0	0	0	0
miR-3907	0	0	0	0	0	0	0	0	0	0	0	0	0	0	0	0	0	0	0	0	0	0	0
miR-4480	0	0	0	0	0	0	0	0	0	0	0	0	0	0	0	0	0	0	0	0	0	0	0
miR-4694	0	0	0	0	0	0	0	0	0	0	0	0	0	0	0	0	0	0	0	0	0	0	0
miR-6824	0	0	0	0	0	0	0	0	0	0	0	0	0	0	0	0	0	0	0	0	0	0	0
miR-4673	0	0	0	0	0	0	0	0	0	0	0	0	0	0	0	0	0	0	0	0	0	0	0
miR-3684	0	0	0	0	0	0	0	0	0	0	0	0	1	0	0	0	0	0	0	0	0	0	1
miR-6889	0	0	0	0	0	0	0	0	0	0	0	0	0	0	0	0	0	0	0	0	0	0	0
miR-4774	0	0	0	0	0	0	0	0	0	0	0	0	0	0	0	0	0	0	0	0	0	0	0
miR-1825	0	0	0	0	0	0	0	0	0	0	0	0	0	0	0	0	0	0	0	0	0	0	0
miR-4658	0	1	0	0	0	0	1	0	0	0	0	0	0	0	0	0	0	0	0	0	0	0	2
miR-6763	0	0	0	0	0	0	0	0	0	0	0	0	0	0	0	0	0	0	0	0	0	0	0
miR-6753	0	0	0	0	0	0	0	0	0	0	0	0	0	0	0	0	0	0	0	0	0	0	0
miR-4752	0	0	0	0	0	0	0	0	0	0	0	0	0	0	0	0	0	0	0	0	0	0	0
miR-3149	0	0	0	0	0	0	0	0	0	0	0	0	0	0	0	0	0	0	0	0	0	0	0
miR-3155a	0	0	0	0	0	0	0	0	0	0	0	0	0	0	0	0	0	0	0	0	0	0	0
miR-6087	0	0	0	0	0	0	0	0	0	0	0	0	0	0	0	0	0	0	0	0	0	0	0
miR-3160	0	0	0	0	0	0	0	0	0	0	0	0	0	0	0	0	0	0	0	0	0	0	0
miR-1267	0	0	0	0	0	0	0	0	0	0	0	0	0	0	0	0	0	0	0	0	0	0	0
miR-6827	0	0	0	0	0	0	0	0	0	0	0	0	0	0	0	0	0	0	0	0	0	0	0
miR-4420	0	0	0	0	0	0	0	0	0	0	0	0	0	0	0	0	0	0	0	0	0	0	0
miR-6750	0	0	0	0	0	0	0	0	0	0	0	0	0	0	0	0	0	0	0	0	0	0	0
miR-6754	0	0	0	0	0	0	0	0	0	0	0	0	0	0	0	0	0	0	0	0	0	0	0
miR-3202	0	0	0	0	0	0	0	0	0	0	0	0	0	0	0	0	0	0	0	0	0	0	0
miR-3915	0	0	0	0	0	0	0	0	0	0	0	0	0	0	0	0	0	0	0	0	0	0	0
miR-198	0	0	0	0	0	0	0	0	0	0	0	0	0	0	0	0	0	0	0	0	0	0	0
miR-2467	0	0	0	0	0	0	0	0	0	0	0	0	0	0	0	0	0	0	0	0	0	0	0
miR-4419b	0	0	0	0	0	0	0	0	0	0	0	0	0	0	0	0	0	0	0	0	0	0	0
miR-6850	0	1	0	0	0	0	1	0	0	0	0	1	0	0	0	0	0	0	0	0	0	0	3
miR-4654	0	1	0	0	0	0	0	0	0	0	0	0	0	0	0	0	0	0	0	0	0	0	1
miR-4643	0	0	0	0	0	0	0	0	0	0	0	0	0	0	0	0	0	0	0	0	0	0	0
miR-6767	0	0	0	0	0	0	0	0	0	0	0	0	0	0	0	0	0	0	0	0	0	0	0
miR-518d	0	0	0	0	0	0	0	0	0	0	0	0	0	0	0	0	0	0	0	0	0	0	0
miR-4717	0	0	0	0	0	0	0	0	0	0	0	0	0	0	0	0	0	0	0	0	0	0	0
miR-3156	0	1	0	0	0	0	0	0	0	0	0	0	0	0	0	0	0	0	0	0	0	0	1
miR-5691	0	1	0	0	0	0	0	0	0	0	0	0	0	0	0	0	0	0	0	0	0	0	1
miR-4804	0	0	0	0	0	0	0	0	0	0	0	0	0	0	0	0	0	0	0	0	0	0	0
miR-4470	0	0	0	0	0	0	0	0	0	0	0	0	0	0	0	0	0	0	0	0	0	0	0
miR-6880	0	0	0	0	0	0	0	0	0	0	0	0	0	0	0	0	0	0	0	0	0	0	0
miR-4426	0	0	0	0	0	0	0	0	0	0	0	0	0	0	0	0	0	0	0	0	0	0	0
miR-6782	0	0	0	0	0	0	0	0	0	0	0	0	0	0	0	0	0	0	0	0	0	0	0
miR-4721	0	0	0	0	0	0	0	0	0	0	0	0	0	0	0	0	0	0	0	0	0	0	0
miR-4735	0	0	0	0	0	0	0	0	0	0	0	0	0	0	0	0	0	0	0	0	0	0	0
miR-5705	0	0	0	0	0	0	0	0	0	0	0	0	0	0	0	0	0	0	0	0	0	0	0
miR-3680	0	0	0	0	0	0	0	0	0	0	0	0	0	0	0	0	0	0	0	0	0	0	0
miR-6826	0	0	0	0	0	0	0	0	0	0	0	0	0	0	0	0	0	0	0	0	0	0	0
miR-4757	0	0	0	0	0	0	0	0	0	0	0	0	0	0	0	0	0	0	0	0	0	0	0
miR-4760	0	0	0	0	0	0	0	0	0	0	0	0	0	0	0	0	0	0	0	0	0	0	0
miR-3133	0	0	0	0	0	0	0	0	0	0	0	0	0	0	0	0	0	0	0	0	0	0	0
miR-548al	0	0	0	0	0	0	0	0	0	0	0	0	0	0	0	0	0	0	0	0	0	0	0
miR-4754	0	0	0	0	0	0	0	0	0	0	0	0	0	0	0	0	0	0	0	0	0	0	0
miR-7109	0	0	0	0	0	0	0	0	0	0	0	0	0	0	0	0	0	0	0	0	0	0	0
miR-1273h	0	0	0	0	0	0	0	0	0	0	0	0	0	0	0	0	0	0	0	0	0	0	0
miR-4729	0	0	0	0	0	0	0	0	0	0	0	0	0	0	0	0	0	0	0	0	0	0	0
miR-6884	0	0	0	0	0	0	0	0	0	0	0	0	0	0	0	0	0	0	0	0	0	0	0
miR-3181	0	0	0	0	0	0	0	0	0	0	0	0	0	0	0	0	0	0	0	0	0	0	0
miR-4451	0	0	0	0	0	0	0	0	0	0	0	0	0	0	0	0	0	0	0	0	0	0	0
miR-5004	0	0	0	0	0	0	0	0	0	0	0	0	0	0	0	0	0	0	0	0	0	0	0
miR-4711	0	0	0	0	0	0	0	0	0	0	0	0	0	0	0	0	0	0	0	0	0	0	0
miR-4689	0	0	0	0	0	0	0	0	0	0	0	0	0	0	0	0	0	0	0	0	0	0	0
miR-3658	0	0	0	0	0	0	0	0	0	0	0	0	0	0	0	0	0	0	0	0	0	0	0
miR-7703	0	0	0	0	0	0	0	0	0	0	0	0	0	0	0	0	0	0	0	0	0	0	0
miR-219b	0	0	0	0	0	0	0	0	0	0	0	0	0	0	0	0	0	0	0	0	0	0	0
miR-4666a	0	0	0	0	0	0	0	0	0	0	0	0	0	0	0	0	0	0	0	0	0	0	0
miR-6851	0	0	0	0	0	0	0	0	0	0	0	0	0	0	0	0	0	0	0	0	0	0	0
miR-4748	0	0	0	0	0	0	0	0	0	0	0	0	0	0	0	0	0	0	0	0	0	0	0
miR-6800	0	0	0	0	0	0	0	0	0	0	0	0	0	0	0	0	0	0	0	0	0	0	0
miR-6784	0	0	0	0	0	0	0	0	0	0	0	0	0	0	0	0	0	0	0	0	0	0	0
miR-4674	0	1	0	0	0	0	0	0	0	0	0	0	0	0	0	0	0	0	0	0	0	0	1
miR-4259	0	0	0	0	0	0	0	0	0	0	0	0	0	0	0	0	0	0	0	0	0	0	0
miR-6852	0	0	0	0	0	0	0	0	0	0	0	0	0	0	0	0	0	0	0	0	0	0	0
miR-4505	0	0	0	0	0	0	0	0	0	0	0	0	0	0	0	0	0	0	0	0	0	0	0
miR-4756	0	1	0	0	0	0	0	0	0	0	0	0	0	0	0	0	0	0	0	0	0	0	1
miR-4736	0	0	0	0	0	0	0	0	0	0	0	0	0	0	0	0	0	0	0	0	0	0	0
miR-4436a	0	0	0	0	0	0	0	0	0	0	0	0	0	0	0	0	0	0	0	0	0	0	0
miR-4771	0	0	0	0	0	0	0	0	0	0	0	0	0	0	0	0	0	0	0	0	0	0	0
miR-6886	0	0	0	0	0	0	0	0	0	0	0	0	0	0	0	0	0	0	0	0	0	0	0
miR-4750	0	0	0	0	0	0	0	0	0	0	0	0	0	0	0	0	0	0	0	0	0	0	0
miR-371b	0	0	0	0	0	0	0	0	0	0	0	0	0	0	0	0	0	0	0	0	0	0	0
miR-581	0	0	0	0	0	0	0	0	0	0	1	0	1	0	0	0	0	0	0	0	0	0	2
miR-519e	0	0	0	0	0	0	0	0	0	0	0	0	0	0	0	0	0	0	0	0	0	0	0
miR-4743	0	0	0	0	0	0	0	0	0	0	0	0	0	0	0	0	0	0	0	0	0	0	0
miR-1260a	0	0	0	0	0	0	0	0	0	0	0	0	0	0	0	0	0	0	0	0	0	0	0
miR-4761	0	0	0	0	0	0	0	0	0	0	0	0	0	0	0	0	0	0	0	0	0	0	0
miR-3622b	0	0	0	0	0	0	0	0	0	0	0	0	0	0	0	0	0	0	0	0	0	0	0
miR-4795	0	0	0	0	0	0	0	0	0	0	0	0	0	0	0	0	0	0	0	0	0	0	0
miR-6756	0	0	0	0	0	0	0	0	0	0	0	0	0	0	0	0	0	0	0	0	0	0	0
miR-622	0	0	0	0	0	0	0	0	0	0	0	0	0	0	0	0	0	0	0	0	0	0	0
miR-320e	0	0	0	0	0	0	0	0	0	0	0	0	0	0	0	0	0	0	0	0	0	0	0
miR-3661	0	0	0	0	0	0	0	0	0	0	0	0	0	0	0	0	0	0	0	0	0	0	0
miR-4538	0	0	0	0	0	0	0	0	0	0	0	0	0	0	0	0	0	0	0	0	0	0	0
miR-4722	0	0	0	0	0	0	0	0	0	0	0	0	0	0	0	0	0	0	0	0	0	0	0
miR-606	0	0	0	0	0	0	0	0	0	0	0	0	0	0	0	0	0	0	0	0	0	0	0
miR-661	0	0	0	0	0	0	0	0	0	0	0	0	0	0	0	0	0	0	0	0	0	0	0
miR-4741	0	0	0	0	0	0	0	0	0	0	0	0	0	0	0	0	0	0	0	0	0	0	0
miR-1263	0	0	0	0	0	0	0	0	0	0	0	0	0	0	0	0	0	0	0	0	0	0	0
miR-3167	0	0	0	0	0	0	0	0	0	0	0	0	0	0	0	0	0	0	0	0	0	0	0
miR-4495	0	0	0	0	0	0	0	0	0	0	0	0	0	0	0	0	0	0	0	0	0	0	0
miR-578	0	0	0	0	0	0	0	0	0	0	0	0	0	0	0	0	0	0	0	0	0	0	0
miR-8063	0	0	0	0	0	0	0	0	0	0	0	0	0	0	0	0	0	0	0	0	0	0	0
miR-4507	0	0	0	0	0	0	0	0	0	0	0	0	0	0	0	0	0	0	0	0	0	0	0
miR-6855	0	0	0	0	0	0	0	0	0	0	0	0	0	0	0	0	0	0	0	0	0	0	0
miR-7855	0	0	0	0	0	0	0	0	0	0	0	0	0	0	0	0	0	0	0	0	0	0	0
miR-5194	0	0	0	0	0	0	0	0	0	0	0	0	0	0	0	0	0	0	0	0	0	0	0
miR-6791	0	0	0	0	0	0	0	0	0	0	0	0	0	0	0	0	0	0	0	0	0	0	0
miR-4646	0	0	0	0	0	0	0	0	0	0	0	0	0	0	0	0	0	0	0	0	0	0	0
miR-3918	0	0	0	0	0	0	0	0	0	0	0	0	0	0	0	0	0	0	0	0	0	0	0
miR-4496	0	0	0	0	0	0	0	0	0	0	0	0	0	0	0	0	0	0	0	0	0	0	0
miR-6811	0	0	0	0	0	0	0	0	0	0	0	0	0	0	0	0	0	0	0	0	0	0	0
miR-4494	0	0	0	0	0	0	0	0	0	0	0	0	0	0	0	0	0	0	0	0	0	0	0
miR-3121	0	0	0	0	0	0	0	0	0	0	0	0	0	0	0	0	0	0	0	0	0	0	0
miR-4679	0	0	0	0	0	0	0	0	0	0	0	0	0	0	0	0	0	0	0	0	0	0	0
miR-1539	0	0	0	0	0	0	0	0	0	0	0	0	0	0	0	0	0	0	0	0	0	0	0
miR-1182	0	0	0	0	0	0	0	0	0	0	0	0	0	0	0	0	0	0	0	0	0	0	0
miR-1244	0	0	0	0	0	0	0	0	0	0	0	0	0	0	0	0	0	0	0	0	0	0	0
miR-4488	0	0	0	0	0	0	0	0	0	0	0	0	0	0	0	0	0	0	0	0	0	0	0
miR-6893	0	0	0	0	0	0	0	0	0	0	0	0	0	0	0	0	0	0	0	0	0	0	0
miR-5002	0	0	0	0	0	0	0	0	0	0	0	0	0	0	0	0	0	0	0	0	0	0	0
miR-7160	0	0	0	0	0	0	0	0	0	0	0	0	0	0	0	0	0	0	0	0	0	0	0
miR-600	0	0	0	0	0	0	0	0	0	0	0	0	0	0	0	0	0	0	0	0	0	0	0
miR-6749	0	0	0	0	0	0	0	0	0	0	0	0	0	0	0	0	0	0	0	0	0	0	0
miR-613	0	0	0	0	0	0	0	0	0	0	0	0	0	0	0	0	0	0	0	0	0	0	0
miR-1281	0	0	0	0	0	0	0	0	0	0	0	0	0	0	0	0	0	0	0	0	0	0	0
miR-4427	0	0	0	0	0	0	0	0	0	0	0	0	0	0	0	0	0	0	0	0	0	0	0
miR-6823	0	0	0	0	0	0	0	0	0	0	0	0	0	0	0	0	0	0	0	0	0	0	0
miR-548ay	0	0	0	0	0	0	0	0	0	0	0	0	0	0	0	0	0	0	0	0	0	0	0
miR-3935	0	0	0	0	0	0	0	0	0	0	0	0	0	0	0	0	0	0	0	0	0	0	0
miR-4310	0	0	0	0	0	0	0	0	0	0	0	0	0	0	0	0	0	0	0	0	0	0	0
miR-4798	0	0	0	0	0	0	0	0	0	0	0	0	0	0	0	0	0	0	0	0	0	0	0
miR-548ax	0	0	0	0	0	0	0	0	0	0	0	0	0	0	0	0	0	0	0	0	0	0	0
miR-6751	0	0	0	0	0	0	0	0	0	0	0	0	0	0	0	0	0	0	0	0	0	0	0
miR-4769	0	0	0	0	0	0	0	0	0	0	0	0	0	0	0	0	0	0	0	0	0	0	0
miR-670	0	0	0	0	0	0	0	0	0	0	0	0	0	0	0	0	0	0	0	0	0	0	0
miR-548at	0	0	0	0	0	0	0	0	0	0	0	0	0	0	0	0	0	0	0	0	0	0	0
miR-1231	0	0	0	0	0	0	0	0	0	0	0	0	0	0	0	0	0	0	0	0	0	0	0
miR-659	0	1	0	0	0	0	0	0	0	0	0	0	0	0	0	0	0	0	1	0	0	0	2
miR-6873	0	0	0	0	0	0	0	0	0	0	0	0	0	0	0	0	0	0	0	0	0	0	0
miR-4670	0	0	0	0	0	0	0	0	0	0	0	0	0	0	0	0	0	0	0	0	0	0	0
miR-6738	0	0	0	0	0	0	0	0	0	0	0	0	0	0	0	0	0	0	0	0	0	0	0
miR-3182	0	0	0	0	0	0	0	0	0	0	0	0	0	0	0	0	0	0	0	0	0	0	0
miR-448	0	0	0	0	0	0	0	0	0	0	0	0	1	0	0	0	0	0	0	0	0	0	1
miR-378b	0	0	0	0	0	0	0	0	0	0	0	0	0	0	0	0	0	0	0	0	0	0	0
miR-3675	0	0	0	0	0	0	0	0	0	0	0	0	0	0	0	0	0	0	0	0	0	0	0
miR-618	0	1	0	0	0	0	0	1	1	0	0	0	0	0	0	1	0	0	0	0	0	0	4
miR-7843	0	0	0	0	0	0	0	0	0	0	0	0	0	0	0	0	0	0	0	0	0	0	0
miR-3162	0	0	0	0	0	0	0	0	0	0	0	0	0	0	0	0	0	0	0	0	0	0	0
miR-5087	0	0	0	0	0	0	0	0	0	0	0	0	0	0	0	0	0	0	0	0	0	0	0
miR-4506	0	0	0	0	0	0	0	0	0	0	0	0	0	0	0	0	0	0	0	0	0	0	0
miR-6764	0	0	0	0	0	0	0	0	0	0	0	0	0	0	0	0	0	0	0	0	0	0	0
miR-6815	0	0	0	0	0	0	0	0	0	0	0	0	0	0	0	0	0	0	0	0	1	0	1
miR-4715	0	0	0	0	0	0	0	0	0	0	0	0	0	0	0	0	0	0	0	0	0	0	0
miR-6865	0	0	0	0	0	0	0	0	0	0	0	0	0	0	0	0	0	0	0	0	0	0	0
miR-7847	0	0	0	0	0	0	0	0	0	0	0	0	0	0	0	0	0	0	0	0	0	0	0
miR-5681b	0	1	0	0	0	0	0	0	0	0	0	0	0	0	0	0	0	0	0	0	0	0	1
miR-580	0	0	0	0	0	0	0	0	0	0	0	0	0	0	0	0	0	0	0	0	0	0	0
miR-4648	0	0	0	0	0	0	0	0	0	0	0	0	0	0	0	0	0	0	0	0	0	0	0
miR-4719	0	0	0	0	0	0	0	0	0	0	0	0	0	0	0	0	0	0	0	0	0	0	0
miR-4284	0	0	0	0	0	0	0	0	0	0	0	0	0	0	0	0	0	0	0	0	0	0	0
miR-4753	0	0	0	0	0	0	0	0	0	0	0	0	0	0	0	0	0	0	0	0	0	0	0
miR-4644	0	0	0	0	0	0	0	0	0	0	0	0	0	0	0	0	0	0	0	0	0	0	0
miR-4511	0	0	0	0	0	0	0	0	0	0	0	0	0	0	0	0	0	0	0	0	0	0	0
miR-611	0	0	0	0	0	0	0	0	0	0	0	0	0	0	0	0	0	0	0	0	0	0	0
miR-6732	0	0	0	0	0	0	0	0	0	0	0	0	0	0	0	0	0	0	0	0	0	0	0
miR-548ab	0	0	0	0	0	0	0	0	0	0	0	0	0	0	0	0	0	0	0	0	0	0	0
miR-4452	0	0	0	0	0	0	0	0	0	0	0	0	0	0	0	0	0	0	0	0	0	0	0
miR-3191	0	0	0	0	0	0	0	1	1	0	0	0	0	0	0	0	0	0	0	0	0	0	2
miR-4698	0	0	0	0	0	0	0	0	0	0	0	0	0	0	0	0	0	0	0	0	0	0	0
miR-8085	0	0	0	0	0	0	0	0	0	0	0	0	0	0	0	0	0	0	0	0	0	0	0
miR-4662b	0	0	0	0	0	0	0	0	0	0	0	0	0	0	0	0	0	0	0	0	0	0	0
miR-4690	0	0	0	0	0	0	0	0	0	0	0	0	0	0	0	0	0	0	0	0	0	0	0
miR-4705	0	0	0	0	0	0	0	0	0	0	0	0	0	0	0	0	0	0	0	0	0	0	0
miR-4639	0	0	0	0	0	0	0	0	0	0	0	0	0	0	0	0	0	0	0	0	0	0	0
miR-4425	0	0	0	0	0	0	0	0	0	0	0	0	0	0	0	0	0	0	0	0	0	0	0
miR-4659b	0	0	0	0	0	0	0	0	0	0	0	0	0	0	0	0	0	0	0	0	0	0	0
miR-4655	0	0	0	0	0	0	0	0	0	0	0	0	0	0	0	0	0	0	0	0	0	0	0
miR-3656	0	0	0	0	0	0	0	0	0	0	0	0	0	0	0	0	0	0	0	0	0	0	0
miR-4790	0	0	0	0	0	0	0	0	0	0	0	0	0	0	0	0	0	0	0	0	0	0	0
miR-1181	0	0	0	0	0	0	0	0	0	0	0	0	0	0	0	0	0	0	0	0	0	0	0
miR-6837	0	0	0	0	0	0	0	0	0	0	0	0	0	0	0	0	0	0	0	0	0	0	0
miR-3685	0	0	0	0	0	0	0	0	0	0	0	0	0	0	0	0	0	0	0	0	0	0	0
miR-4641	0	0	0	0	0	0	0	0	0	0	0	0	0	0	0	0	0	0	0	0	0	0	0
miR-548an	0	0	0	0	0	0	0	0	0	0	0	0	0	0	0	0	0	0	0	0	0	0	0
miR-623	0	0	0	0	0	0	0	0	0	0	0	0	0	0	0	0	0	0	0	0	0	0	0
miR-6876	0	0	0	0	0	0	0	0	0	0	0	0	0	0	0	0	0	0	0	0	0	0	0
miR-4739	0	0	0	0	0	0	0	0	0	0	1	0	0	0	0	0	0	0	0	0	0	0	1
miR-4518	0	0	0	0	0	0	0	0	0	0	0	0	0	0	0	0	0	0	0	0	0	0	0
miR-4666b	0	0	0	0	0	0	0	0	0	0	0	0	0	0	0	0	0	0	0	0	0	0	0
miR-302a	0	0	0	0	0	0	0	0	0	0	0	0	0	0	0	0	0	0	0	0	0	0	0
miR-4460	0	0	0	0	0	0	0	0	0	0	0	0	0	0	0	0	0	0	0	0	0	0	0
miR-4467	0	0	0	0	0	0	0	0	0	0	0	0	0	0	0	0	0	0	0	0	0	0	0
miR-4526	0	1	0	0	0	0	0	0	0	0	0	0	0	0	0	0	0	0	0	0	0	0	1
miR-4783	0	0	0	0	0	0	0	0	0	0	0	0	0	0	0	0	0	0	0	0	0	0	0
miR-4458	0	0	0	0	0	0	0	0	0	0	0	0	0	0	0	0	0	0	0	0	0	0	0
miR-6856	0	0	0	0	0	0	0	0	0	0	0	0	0	0	0	0	0	0	0	0	0	0	0
miR-4254	0	0	0	0	0	0	0	0	0	0	0	0	0	0	0	0	0	0	0	0	0	0	0
miR-1238	0	0	0	0	0	0	0	0	0	0	0	0	0	0	0	0	0	0	0	0	0	0	0
miR-3120	0	0	0	0	0	0	0	0	0	0	0	0	0	0	0	0	0	0	0	0	0	0	0
miR-3168	0	0	0	0	0	0	0	0	0	0	0	0	0	0	0	0	0	0	0	0	0	0	0
miR-5693	0	0	0	0	0	0	0	0	0	0	0	0	0	0	0	0	0	0	0	0	0	0	0
miR-1245b	0	0	0	0	0	0	0	0	0	0	0	0	0	0	0	0	0	0	0	0	0	0	0
miR-1257	0	0	0	0	0	0	0	0	0	0	0	0	0	0	0	0	0	0	0	0	0	0	0
miR-1282	0	0	0	0	0	0	0	0	0	0	0	0	0	0	0	0	0	0	0	0	0	0	0
miR-3155b	0	0	0	0	0	0	0	0	0	0	0	0	0	0	0	0	0	0	0	0	0	0	0
miR-3185	0	0	0	0	0	0	0	0	0	0	0	0	0	0	0	0	0	0	0	0	0	0	0
miR-3659	0	0	0	0	0	0	0	0	0	0	0	0	0	0	0	0	0	0	0	0	0	0	0
miR-3666	0	0	0	0	0	0	0	0	0	0	0	0	0	0	0	0	0	0	0	0	0	0	0
miR-3671	0	0	0	0	0	0	0	0	0	0	0	0	0	0	0	0	0	0	0	0	0	0	0
miR-4417	0	0	0	0	0	0	0	0	0	0	0	0	0	0	0	0	0	0	0	0	0	0	0
miR-4448	0	0	0	0	0	0	0	0	0	0	0	0	0	0	0	0	0	0	0	0	0	0	0
miR-647	0	0	0	0	0	0	0	0	0	0	0	0	0	0	0	0	0	0	0	0	0	0	0
miR-6771	0	0	0	0	0	0	0	0	0	0	0	0	0	0	0	0	0	0	0	0	0	0	0
miR-7158	0	0	0	0	0	0	0	0	0	0	0	0	0	0	0	0	0	0	0	0	0	0	0
miR-8066	0	0	0	0	0	0	0	0	0	0	0	0	0	0	0	0	0	0	0	0	0	0	0
miR-4314	0	0	0	0	0	0	0	0	0	0	0	0	0	0	0	0	0	0	0	0	0	0	0
miR-6775	0	0	0	0	0	0	0	0	0	0	0	0	0	0	0	0	0	0	0	0	0	0	0
miR-6745	0	0	0	0	0	0	0	0	0	0	0	0	0	0	0	0	0	0	0	0	0	0	0
miR-6840	0	0	0	0	0	0	0	0	0	0	0	0	0	0	0	0	0	0	0	0	0	0	0
miR-4675	0	1	0	0	0	0	0	0	0	0	0	0	0	0	0	0	0	0	0	0	0	0	1
miR-3177	0	0	0	0	0	0	0	0	0	0	0	0	0	0	0	0	0	0	0	0	0	0	0
miR-3137	0	0	0	0	0	0	0	0	0	0	0	0	0	0	0	0	0	0	0	0	0	0	0
miR-6743	0	0	0	0	0	0	0	0	0	0	0	0	0	0	0	0	0	0	0	0	0	0	0
miR-6774	0	0	0	0	0	0	0	0	0	0	0	0	0	0	0	0	0	0	0	0	0	0	0
miR-1322	0	0	0	0	0	0	0	0	0	0	0	0	0	0	0	0	0	0	0	0	0	0	0
miR-4747	0	0	0	0	0	0	0	0	0	0	0	0	0	0	0	0	0	0	0	0	0	0	0
miR-548u	0	0	0	0	0	0	0	0	0	0	0	0	0	0	0	0	0	0	0	0	0	0	0
miR-6785	0	0	0	0	0	0	0	0	0	0	0	0	0	0	0	0	0	0	0	0	0	0	0
miR-6878	0	0	0	0	0	0	0	0	0	0	0	0	0	0	0	0	0	0	0	0	0	0	0
miR-7978	0	0	0	0	0	0	0	0	1	0	0	0	0	0	0	0	0	0	0	0	0	0	1
miR-938	0	0	0	0	0	0	0	0	0	0	0	0	0	0	0	0	0	0	0	0	0	0	0
miR-3650	0	0	0	0	0	0	0	0	0	0	0	0	0	0	0	0	0	0	0	0	0	0	0
miR-6801	0	0	0	0	0	0	0	0	0	0	0	0	0	0	0	0	0	0	0	0	0	0	0
miR-4762	0	0	0	0	0	0	0	0	0	0	0	0	0	0	0	0	0	0	0	0	0	0	0
miR-718	0	0	0	0	0	0	0	0	0	0	0	0	0	0	0	0	0	0	0	0	0	0	0
miR-765	0	0	0	0	0	0	0	0	0	0	1	0	0	0	0	0	0	0	0	0	0	0	1
miR-548ar	0	0	0	0	0	0	0	0	0	0	0	0	0	0	0	0	0	0	0	0	0	0	0
miR-3591	0	0	0	0	0	0	0	0	1	0	1	0	0	0	0	0	0	0	0	0	0	0	2
miR-3689f	0	0	0	0	0	0	0	0	0	0	0	0	0	0	0	0	0	0	0	0	0	0	0
miR-4503	0	0	0	0	0	0	0	0	0	0	0	0	0	0	0	0	0	0	0	0	0	0	0
miR-4650	0	0	0	0	0	0	0	0	0	0	0	0	0	0	0	0	0	0	0	0	0	0	0
miR-5192	0	0	0	0	0	0	0	0	0	0	0	0	0	0	0	0	0	0	0	0	0	0	0
miR-4708	0	0	0	0	0	0	0	0	0	0	0	0	0	0	0	0	0	0	0	0	0	0	0
miR-4799	0	0	0	0	0	0	0	0	0	0	0	0	0	0	0	0	0	0	0	0	0	0	0
miR-4454	0	0	0	0	0	0	0	0	0	0	0	0	1	0	0	0	0	0	0	0	0	0	1
miR-4476	0	0	0	0	0	0	0	0	0	0	0	0	0	0	0	0	0	0	0	0	0	0	0
miR-603	0	0	0	0	0	0	0	0	0	0	0	0	0	0	0	0	0	0	0	0	0	0	0
miR-631	0	0	0	0	0	0	0	0	0	0	0	0	0	0	0	0	0	0	0	0	0	0	0
miR-6792	0	0	0	0	0	0	0	0	0	0	0	0	0	0	0	0	0	0	0	0	0	0	0
miR-7106	0	0	0	0	0	0	0	0	0	0	0	0	0	0	0	0	0	0	0	0	0	0	0
miR-4489	0	0	0	0	0	0	0	0	0	0	0	0	0	0	0	0	0	0	0	0	0	0	0
miR-5100	0	0	0	0	0	0	0	0	0	0	0	0	0	0	0	0	0	0	0	0	0	0	0
miR-6872	0	0	0	0	0	0	0	0	0	0	0	0	0	0	0	0	0	0	0	0	0	0	0
miR-526a	0	0	0	0	0	0	0	0	0	0	0	0	0	0	0	0	0	0	0	0	0	0	0
miR-6076	0	0	0	0	0	0	0	0	0	0	0	0	0	0	0	0	0	0	0	0	0	0	0
miR-7973	0	0	0	0	0	0	0	0	0	0	0	0	0	0	0	0	0	0	0	0	0	0	0
miR-941	0	0	0	0	0	0	0	0	0	0	0	0	0	0	0	0	0	0	0	0	0	0	0
miR-378j	0	0	0	0	0	0	0	0	0	0	0	0	0	0	0	0	0	0	0	0	0	0	0
miR-4539	0	0	0	0	0	0	0	0	0	0	0	0	0	0	0	0	0	0	0	0	0	0	0
miR-4751	0	0	0	0	0	0	0	0	0	0	0	0	0	0	0	0	0	0	0	0	0	0	0
miR-5047	0	0	0	0	0	0	0	0	0	0	0	0	0	0	0	0	0	0	0	0	0	0	0
miR-4712	0	0	0	0	0	0	0	0	0	0	0	0	0	0	0	0	0	0	0	0	0	0	0
miR-4764	0	0	0	0	0	0	0	0	0	0	0	0	0	0	0	0	0	0	0	0	0	0	0
miR-4474	0	0	0	0	0	0	0	0	0	0	0	0	0	0	0	0	0	0	0	0	0	0	0
miR-642b	0	0	0	0	0	0	0	0	0	0	0	0	0	0	0	0	0	0	0	0	0	0	0
miR-3667	0	0	0	0	0	0	0	0	0	0	0	0	0	0	0	0	0	0	0	0	0	0	0
miR-3921	0	0	0	0	0	0	0	0	0	0	0	0	0	0	0	0	0	0	0	0	0	0	0
miR-1255a	0	0	0	0	0	0	0	0	0	0	0	0	0	0	0	0	0	0	0	0	0	0	0
miR-6866	0	0	0	0	0	0	0	0	0	0	0	0	0	0	0	0	0	0	0	0	0	0	0
miR-8059	0	0	0	0	0	0	0	0	0	0	0	0	0	0	0	0	0	0	0	0	0	0	0
miR-3646	0	0	0	0	0	0	0	0	0	0	0	0	0	0	0	0	0	0	0	0	0	0	0
miR-4794	0	0	0	0	0	0	0	0	0	0	0	0	0	0	0	0	0	0	0	0	0	0	0
miR-7515	0	0	0	0	0	0	0	0	0	0	0	0	0	0	0	0	0	0	0	0	0	0	0
miR-3909	0	0	0	0	0	0	0	0	0	0	1	0	0	0	0	0	0	0	0	0	0	0	1
miR-6731	0	0	0	0	0	0	0	0	0	0	0	0	0	0	0	0	0	0	0	0	0	0	0
miR-2115	0	1	0	0	0	0	0	0	0	0	0	0	0	0	0	0	0	0	0	0	0	0	1
miR-3163	0	0	0	0	0	0	0	0	0	0	0	0	0	0	0	0	0	0	0	0	0	0	0
miR-4502	0	0	0	0	0	0	0	0	0	0	0	0	0	0	0	0	0	0	0	0	0	0	0
miR-4537	0	0	0	0	0	0	0	0	0	0	0	0	0	0	0	0	0	0	0	0	0	0	0
miR-6752	0	0	0	0	0	0	0	0	0	0	0	0	0	0	0	0	0	0	0	0	0	0	0
miR-6073	0	0	0	0	0	0	0	0	0	0	0	0	0	0	0	0	0	0	0	0	0	0	0
miR-5583	0	0	0	0	0	0	0	0	0	0	0	0	0	0	0	0	0	0	0	0	0	0	0
miR-6831	0	0	0	0	0	0	0	0	0	0	0	0	0	0	0	0	0	0	0	0	0	0	0
miR-548aq	0	0	0	0	0	0	0	0	0	0	0	0	0	0	0	0	0	0	0	0	0	0	0
miR-5584	0	0	0	0	0	0	0	0	0	0	0	0	0	0	0	0	0	0	0	0	0	0	0
miR-4680	0	1	0	0	0	0	0	0	0	0	0	0	0	0	0	0	0	0	0	0	0	0	1
miR-4684	0	0	0	0	0	0	0	0	0	0	0	0	0	0	0	0	1	0	0	0	0	0	1
miR-6829	0	0	0	0	0	0	0	0	0	0	0	0	0	0	0	0	0	0	0	0	0	0	0
miR-564	0	0	0	0	0	0	0	0	0	0	0	0	0	0	0	0	0	0	0	0	0	0	0
miR-5703	0	0	0	0	0	0	0	0	0	0	0	0	0	0	0	0	0	0	0	0	0	0	0
miR-4710	0	0	0	0	0	0	0	0	0	0	0	0	0	0	0	0	0	0	0	0	0	0	0
miR-6132	0	0	0	0	0	0	0	0	0	0	0	0	0	0	0	0	0	0	0	0	0	0	0
miR-4504	0	0	0	0	0	0	0	0	0	0	0	0	0	0	0	0	0	0	0	0	0	0	0
miR-5580	0	0	0	0	0	0	0	0	0	0	0	0	0	0	0	0	0	0	0	0	0	0	0
miR-4434	0	1	0	0	0	0	0	0	0	0	0	0	0	0	0	0	0	0	0	0	0	0	1
miR-3165	0	0	0	0	0	0	0	0	0	0	0	0	0	0	0	0	0	0	0	0	0	0	0
miR-711	0	0	0	0	0	0	0	0	0	0	0	0	0	0	0	0	0	0	0	0	0	0	0
miR-3139	0	0	0	0	0	0	0	0	0	0	0	0	0	0	0	0	0	0	0	0	0	0	0
miR-5191	0	0	0	0	0	0	0	0	0	0	0	0	0	0	0	0	0	0	0	0	0	0	0
miR-1260b	0	0	0	0	0	0	0	0	0	0	0	0	0	0	0	0	0	0	0	0	0	0	0
miR-1252	0	0	0	0	0	0	0	0	0	0	0	0	0	0	0	0	0	0	0	0	0	0	0
miR-3166	0	0	0	0	0	0	0	0	0	0	0	0	0	0	0	0	0	0	0	0	0	0	0
miR-4731	0	0	0	0	0	0	0	0	0	0	0	0	0	0	0	0	0	0	0	0	0	0	0
miR-6860	0	0	0	0	0	0	0	0	0	0	0	1	0	0	0	0	0	0	1	0	0	0	2
miR-3125	0	0	0	0	0	0	0	0	0	0	0	0	0	0	0	0	0	0	0	0	0	0	0
miR-4672	0	0	0	0	0	0	0	0	0	0	0	0	0	0	0	0	0	0	0	0	0	0	0
miR-4442	0	0	0	0	0	0	0	0	0	0	0	0	0	0	0	0	0	0	0	0	0	0	0
miR-875	0	0	0	0	0	0	0	0	1	1	0	0	0	0	0	0	0	0	0	0	0	0	2
miR-3916	0	0	0	0	0	0	0	0	0	0	0	0	0	0	0	0	0	0	0	0	0	0	0
miR-6853	0	0	0	0	0	0	0	0	0	0	0	0	0	0	0	0	0	0	0	0	0	0	0
miR-449c	0	1	0	0	0	0	0	0	0	0	0	1	0	0	0	0	0	0	0	0	1	0	3
miR-548s	0	0	0	0	0	0	0	0	0	0	0	0	0	0	0	0	0	0	0	0	0	0	0
miR-1913	0	0	0	0	0	0	0	0	0	0	0	0	0	0	0	0	0	0	0	0	0	0	0
miR-4457	0	0	0	0	0	0	0	0	0	0	0	0	0	0	0	0	0	0	0	0	0	0	0
miR-6846	0	0	0	0	0	0	0	0	0	0	0	0	0	0	0	0	0	0	0	0	0	0	0
miR-4530	0	0	0	0	0	0	0	0	0	0	0	0	0	0	0	0	0	0	0	0	0	0	0
miR-6795	0	0	0	0	0	0	0	0	0	0	0	0	0	0	0	0	0	0	0	0	0	0	0
miR-4422	0	0	0	0	0	0	0	0	0	0	0	0	0	0	0	0	0	0	0	0	0	0	0
miR-378g	0	0	0	0	0	0	0	0	0	0	0	0	0	0	0	0	0	0	0	0	0	0	0
miR-3945	0	0	0	0	0	0	0	0	0	0	0	0	0	0	0	0	0	0	0	0	0	0	0
miR-550b	0	0	0	0	0	0	0	0	0	0	0	0	0	0	0	0	0	0	0	0	0	0	0
miR-5585	0	0	0	0	0	0	0	0	0	0	0	0	0	0	0	0	0	0	0	0	0	0	0
miR-4730	0	0	0	0	0	0	0	0	0	0	0	0	0	0	0	0	0	0	0	0	0	0	0
miR-103b	0	0	0	0	0	0	0	0	0	0	0	0	0	0	0	0	0	0	0	0	0	0	0
miR-1178	0	0	0	0	0	0	0	0	0	0	0	0	0	0	0	0	0	0	0	0	0	0	0
miR-1183	0	0	0	0	0	0	0	0	0	0	0	0	0	0	0	0	0	0	0	0	0	0	0
miR-1184	0	0	0	0	0	0	0	0	0	0	0	0	0	0	0	0	0	0	0	0	0	0	0
miR-1199	0	0	0	0	0	0	0	0	0	0	0	0	0	0	0	0	0	0	0	0	0	0	0
miR-1200	0	0	0	0	0	0	0	0	0	0	0	0	0	0	0	0	0	0	0	0	0	0	0
miR-1202	0	0	0	0	0	0	0	0	0	0	0	0	0	0	0	0	0	0	0	0	0	0	0
miR-1203	0	0	0	0	0	0	0	0	0	0	0	0	0	0	0	0	0	0	0	0	0	0	0
miR-1204	0	0	0	0	0	0	0	0	0	0	0	0	0	0	0	0	0	0	0	0	0	0	0
miR-1205	0	0	0	0	0	0	0	0	0	0	0	0	0	0	0	0	0	0	0	0	0	0	0
miR-1206	0	0	0	0	0	0	0	0	0	0	0	0	0	0	0	0	0	0	0	0	0	0	0
miR-1207	0	0	0	0	0	0	0	0	0	0	0	0	0	0	0	0	0	0	0	0	0	0	0
miR-1208	0	0	0	0	0	0	0	0	0	0	0	0	0	0	0	0	0	0	0	0	0	0	0
miR-1233	0	0	0	0	0	0	0	0	0	0	0	0	0	0	0	0	0	0	0	0	0	0	0
miR-1253	0	0	0	0	0	0	0	0	0	0	0	0	0	0	0	0	0	0	0	0	0	0	0
miR-1255b	0	0	0	0	0	0	0	0	0	0	0	0	0	0	0	0	0	0	0	0	0	0	0
miR-1261	0	0	0	0	0	0	0	0	0	0	0	0	0	0	0	0	0	0	0	0	0	0	0
miR-1268a	0	0	0	0	0	0	0	0	0	0	0	0	0	0	0	0	0	0	0	0	0	0	0
miR-1268b	0	0	0	0	0	0	0	0	0	0	0	0	0	0	0	0	0	0	0	0	0	0	0
miR-1272	0	0	0	0	0	0	0	0	0	0	0	0	0	0	0	0	0	0	0	0	0	0	0
miR-1273a	0	0	0	0	0	0	0	0	0	0	0	0	0	0	0	0	0	0	0	0	0	0	0
miR-1273c	0	0	0	0	0	0	0	0	0	0	0	0	0	0	0	0	0	0	0	0	0	0	0
miR-1273d	0	0	0	0	0	0	0	0	0	0	0	0	0	0	0	0	0	0	0	0	0	0	0
miR-1273e	0	0	0	0	0	0	0	0	0	0	0	0	0	0	0	0	0	0	0	0	0	0	0
miR-1273f	0	0	0	0	0	0	0	0	0	0	0	0	0	0	0	0	0	0	0	0	0	0	0
miR-1273g	0	0	0	0	0	0	0	0	0	0	0	0	0	0	0	0	0	0	0	0	0	0	0
miR-1279	0	0	0	0	0	0	0	0	0	0	0	0	0	0	0	0	0	0	0	0	0	0	0
miR-1285	0	0	0	0	0	0	0	0	0	0	0	0	0	0	0	0	0	0	0	0	0	0	0
miR-1297	0	0	0	0	0	0	0	0	0	0	0	0	0	0	0	0	0	0	0	0	0	0	0
miR-1299	0	0	0	0	0	0	0	0	0	0	0	0	0	0	0	0	0	0	0	0	0	0	0
miR-1302	0	0	0	0	0	0	0	0	0	0	0	0	0	0	0	0	0	0	0	0	0	0	0
miR-1321	0	0	0	0	0	0	0	0	0	0	0	0	0	0	0	0	0	0	0	0	0	0	0
miR-1324	0	0	0	0	0	0	0	0	0	0	0	0	0	0	0	0	0	0	0	0	0	0	0
miR-1469	0	0	0	0	0	0	0	0	0	0	0	0	0	0	0	0	0	0	0	0	0	0	0
miR-1470	0	0	0	0	0	0	0	0	0	0	0	0	0	0	0	0	0	0	0	0	0	0	0
miR-1471	0	0	0	0	0	0	0	0	0	0	0	0	0	0	0	0	0	0	0	0	0	0	0
miR-147a	0	0	0	0	0	0	0	0	0	0	0	0	0	0	0	0	0	0	0	0	0	0	0
miR-1587	0	0	0	0	0	0	0	0	0	0	0	0	0	0	0	0	0	0	0	0	0	0	0
miR-1827	0	0	0	0	0	0	0	0	0	0	0	0	0	0	0	0	0	0	0	0	0	0	0
miR-1972	0	0	0	0	0	0	0	0	0	0	0	0	0	0	0	0	0	0	0	0	0	0	0
miR-1973	0	0	0	0	0	0	0	0	0	0	0	0	0	0	0	0	0	0	0	0	0	0	0
miR-2052	0	0	0	0	0	0	0	0	0	0	0	0	0	0	0	0	0	0	0	0	0	0	0
miR-2053	0	0	0	0	0	0	0	0	0	0	0	0	0	0	0	0	0	0	0	0	0	0	0
miR-2054	0	0	0	0	0	0	0	0	0	0	0	0	0	0	0	0	0	0	0	0	0	0	0
miR-2392	0	0	0	0	0	0	0	0	0	0	0	0	0	0	0	0	0	0	0	0	0	0	0
miR-2861	0	0	0	0	0	0	0	0	0	0	0	0	0	0	0	0	0	0	0	0	0	0	0
miR-2909	0	0	0	0	0	0	0	0	0	0	0	0	0	0	0	0	0	0	0	0	0	0	0
miR-297	0	0	0	0	0	0	0	0	0	0	0	0	0	0	0	0	0	0	0	0	0	0	0
miR-298	0	0	0	0	0	0	0	0	0	0	0	0	0	0	0	0	0	0	0	0	0	0	0
miR-300	0	0	0	0	0	0	0	0	0	0	0	0	0	0	0	0	0	0	0	0	0	0	0
miR-302c	0	0	0	0	0	0	0	0	0	0	0	0	0	0	0	0	0	0	0	0	0	0	0
miR-302d	0	0	0	0	0	0	0	0	0	0	0	0	0	0	0	0	0	0	0	0	0	0	0
miR-302e	0	0	0	0	0	0	0	0	0	0	0	0	0	0	0	0	0	0	0	0	0	0	0
miR-302f	0	0	0	0	0	0	0	0	0	0	0	0	0	0	0	0	0	0	0	0	0	0	0
miR-3116	0	0	0	0	0	0	0	0	0	0	0	0	0	0	0	0	0	0	0	0	0	0	0
miR-3118	0	0	0	0	0	0	0	0	0	0	0	0	0	0	0	0	0	0	0	0	0	0	0
miR-3119	0	0	0	0	0	0	0	0	0	0	0	0	0	0	0	0	0	0	0	0	0	0	0
miR-3122	0	0	0	0	0	0	0	0	0	0	0	0	0	0	0	0	0	0	0	0	0	0	0
miR-3123	0	0	0	0	0	0	0	0	0	0	0	0	0	0	0	0	0	0	0	0	0	0	0
miR-3134	0	0	0	0	0	0	0	0	0	0	0	0	0	0	0	0	0	0	0	0	0	0	0
miR-3135b	0	0	0	0	0	0	0	0	0	0	0	0	0	0	0	0	0	0	0	0	0	0	0
miR-3141	0	0	0	0	0	0	0	0	0	0	0	0	0	0	0	0	0	0	0	0	0	0	0
miR-3142	0	0	0	0	0	0	0	0	0	0	0	0	0	0	0	0	0	0	0	0	0	0	0
miR-3147	0	0	0	0	0	0	0	0	0	0	0	0	0	0	0	0	0	0	0	0	0	0	0
miR-3148	0	0	0	0	0	0	0	0	0	0	0	0	0	0	0	0	0	0	0	0	0	0	0
miR-3153	0	0	0	0	0	0	0	0	0	0	0	0	0	0	0	0	0	0	0	0	0	0	0
miR-3169	0	0	0	0	0	0	0	0	0	0	0	0	0	0	0	0	0	0	0	0	0	0	0
miR-3179	0	0	0	0	0	0	0	0	0	0	0	0	0	0	0	0	0	0	0	0	0	0	0
miR-3180	0	0	0	0	0	0	0	0	0	0	0	0	0	0	0	0	0	0	0	0	0	0	0
miR-3184	0	0	0	0	0	0	0	0	0	0	0	0	0	0	0	0	0	0	0	0	0	0	0
miR-3197	0	0	0	0	0	0	0	0	0	0	0	0	0	0	0	0	0	0	0	0	0	0	0
miR-3201	0	0	0	0	0	0	0	0	0	0	0	0	0	0	0	0	0	0	0	0	0	0	0
miR-325	0	0	0	0	0	0	0	0	0	0	0	0	0	0	0	0	0	0	0	0	0	0	0
miR-3529	0	0	0	0	0	0	0	0	0	0	0	0	0	0	0	0	0	0	0	0	0	0	0
miR-3606	0	0	0	0	0	0	0	0	0	0	0	0	0	0	0	0	0	0	0	0	0	0	0
miR-3621	0	0	0	0	0	0	0	0	0	0	0	0	0	0	0	0	0	0	0	0	0	0	0
miR-3648	0	0	0	0	0	0	0	0	0	0	0	0	0	0	0	0	0	0	0	0	0	0	0
miR-3649	0	0	0	0	0	0	0	0	0	0	0	0	0	0	0	0	0	0	0	0	0	0	0
miR-3657	0	0	0	0	0	0	0	0	0	0	0	0	0	0	0	0	0	0	0	0	0	0	0
miR-3665	0	0	0	0	0	0	0	0	0	0	0	0	0	0	0	0	0	0	0	0	0	0	0
miR-3668	0	0	0	0	0	0	0	0	0	0	0	0	0	0	0	0	0	0	0	0	0	0	0
miR-367	0	0	0	0	0	0	0	0	0	0	0	0	0	0	0	0	0	0	0	0	0	0	0
miR-3670	0	0	0	0	0	0	0	0	0	0	0	0	0	0	0	0	0	0	0	0	0	0	0
miR-3672	0	0	0	0	0	0	0	0	0	0	0	0	0	0	0	0	0	0	0	0	0	0	0
miR-3674	0	0	0	0	0	0	0	0	0	0	0	0	0	0	0	0	0	0	0	0	0	0	0
miR-3683	0	0	0	0	0	0	0	0	0	0	0	0	0	0	0	0	0	0	0	0	0	0	0
miR-3686	0	0	0	0	0	0	0	0	0	0	0	0	0	0	0	0	0	0	0	0	0	0	0
miR-3687	0	0	0	0	0	0	0	0	0	0	0	0	0	0	0	0	0	0	0	0	0	0	0
miR-3689a	0	0	0	0	0	0	0	0	0	0	0	0	0	0	0	0	0	0	0	0	0	0	0
miR-3689b	0	0	0	0	0	0	0	0	0	0	0	0	0	0	0	0	0	0	0	0	0	0	0
miR-3689c	0	0	0	0	0	0	0	0	0	0	0	0	0	0	0	0	0	0	0	0	0	0	0
miR-3689d	0	0	0	0	0	0	0	0	0	0	0	0	0	0	0	0	0	0	0	0	0	0	0
miR-3689e	0	0	0	0	0	0	0	0	0	0	0	0	0	0	0	0	0	0	0	0	0	0	0
miR-3692	0	0	0	0	0	0	0	0	0	0	0	0	0	0	0	0	0	0	0	0	0	0	0
miR-3713	0	0	0	0	0	0	0	0	0	0	0	0	0	0	0	0	0	0	0	0	0	0	0
miR-3714	0	0	0	0	0	0	0	0	0	0	0	0	0	0	0	0	0	0	0	0	0	0	0
miR-378e	0	0	0	0	0	0	0	0	0	0	0	0	0	0	0	0	0	0	0	0	0	0	0
miR-378h	0	0	0	0	0	0	0	0	0	0	0	0	0	0	0	0	0	0	0	0	0	0	0
miR-384	0	0	0	0	0	0	0	0	0	0	0	0	0	0	0	0	0	0	0	0	0	0	0
miR-3908	0	0	0	0	0	0	0	0	0	0	0	0	0	0	0	0	0	0	0	0	0	0	0
miR-3924	0	0	0	0	0	0	0	0	0	0	0	0	0	0	0	0	0	0	0	0	0	0	0
miR-3960	0	0	0	0	0	0	0	0	0	0	0	0	0	0	0	0	0	0	0	0	0	0	0
miR-3972	0	0	0	0	0	0	0	0	0	0	0	0	0	0	0	0	0	0	0	0	0	0	0
miR-3973	0	0	0	0	0	0	0	0	0	0	0	0	0	0	0	0	0	0	0	0	0	0	0
miR-3974	0	0	0	0	0	0	0	0	0	0	0	0	0	0	0	0	0	0	0	0	0	0	0
miR-3975	0	0	0	0	0	0	0	0	0	0	0	0	0	0	0	0	0	0	0	0	0	0	0
miR-3976	0	0	0	0	0	0	0	0	0	0	0	0	0	0	0	0	0	0	0	0	0	0	0
miR-3977	0	0	0	0	0	0	0	0	0	0	0	0	0	0	0	0	0	0	0	0	0	0	0
miR-3978	0	0	0	0	0	0	0	0	0	0	0	0	0	0	0	0	0	0	0	0	0	0	0
miR-422a	0	0	0	0	0	0	0	0	0	0	0	0	0	0	0	0	0	0	0	0	0	0	0
miR-4251	0	0	0	0	0	0	0	0	0	0	0	0	0	0	0	0	0	0	0	0	0	0	0
miR-4252	0	0	0	0	0	0	0	0	0	0	0	0	0	0	0	0	0	0	0	0	0	0	0
miR-4253	0	0	0	0	0	0	0	0	0	0	0	0	0	0	0	0	0	0	0	0	0	0	0
miR-4255	0	0	0	0	0	0	0	0	0	0	0	0	0	0	0	0	0	0	0	0	0	0	0
miR-4256	0	0	0	0	0	0	0	0	0	0	0	0	0	0	0	0	0	0	0	0	0	0	0
miR-4257	0	0	0	0	0	0	0	0	0	0	0	0	0	0	0	0	0	0	0	0	0	0	0
miR-4258	0	0	0	0	0	0	0	0	0	0	0	0	0	0	0	0	0	0	0	0	0	0	0
miR-4260	0	0	0	0	0	0	0	0	0	0	0	0	0	0	0	0	0	0	0	0	0	0	0
miR-4261	0	0	0	0	0	0	0	0	0	0	0	0	0	0	0	0	0	0	0	0	0	0	0
miR-4262	0	0	0	0	0	0	0	0	0	0	0	0	0	0	0	0	0	0	0	0	0	0	0
miR-4263	0	0	0	0	0	0	0	0	0	0	0	0	0	0	0	0	0	0	0	0	0	0	0
miR-4264	0	0	0	0	0	0	0	0	0	0	0	0	0	0	0	0	0	0	0	0	0	0	0
miR-4265	0	0	0	0	0	0	0	0	0	0	0	0	0	0	0	0	0	0	0	0	0	0	0
miR-4266	0	0	0	0	0	0	0	0	0	0	0	0	0	0	0	0	0	0	0	0	0	0	0
miR-4267	0	0	0	0	0	0	0	0	0	0	0	0	0	0	0	0	0	0	0	0	0	0	0
miR-4268	0	0	0	0	0	0	0	0	0	0	0	0	0	0	0	0	0	0	0	0	0	0	0
miR-4269	0	0	0	0	0	0	0	0	0	0	0	0	0	0	0	0	0	0	0	0	0	0	0
miR-4270	0	0	0	0	0	0	0	0	0	0	0	0	0	0	0	0	0	0	0	0	0	0	0
miR-4271	0	0	0	0	0	0	0	0	0	0	0	0	0	0	0	0	0	0	0	0	0	0	0
miR-4272	0	0	0	0	0	0	0	0	0	0	0	0	0	0	0	0	0	0	0	0	0	0	0
miR-4273	0	0	0	0	0	0	0	0	0	0	0	0	0	0	0	0	0	0	0	0	0	0	0
miR-4274	0	0	0	0	0	0	0	0	0	0	0	0	0	0	0	0	0	0	0	0	0	0	0
miR-4275	0	0	0	0	0	0	0	0	0	0	0	0	0	0	0	0	0	0	0	0	0	0	0
miR-4276	0	0	0	0	0	0	0	0	0	0	0	0	0	0	0	0	0	0	0	0	0	0	0
miR-4277	0	0	0	0	0	0	0	0	0	0	0	0	0	0	0	0	0	0	0	0	0	0	0
miR-4278	0	0	0	0	0	0	0	0	0	0	0	0	0	0	0	0	0	0	0	0	0	0	0
miR-4279	0	0	0	0	0	0	0	0	0	0	0	0	0	0	0	0	0	0	0	0	0	0	0
miR-4280	0	0	0	0	0	0	0	0	0	0	0	0	0	0	0	0	0	0	0	0	0	0	0
miR-4281	0	0	0	0	0	0	0	0	0	0	0	0	0	0	0	0	0	0	0	0	0	0	0
miR-4282	0	0	0	0	0	0	0	0	0	0	0	0	0	0	0	0	0	0	0	0	0	0	0
miR-4283	0	0	0	0	0	0	0	0	0	0	0	0	0	0	0	0	0	0	0	0	0	0	0
miR-4285	0	0	0	0	0	0	0	0	0	0	0	0	0	0	0	0	0	0	0	0	0	0	0
miR-4287	0	0	0	0	0	0	0	0	0	0	0	0	0	0	0	0	0	0	0	0	0	0	0
miR-4288	0	0	0	0	0	0	0	0	0	0	0	0	0	0	0	0	0	0	0	0	0	0	0
miR-4289	0	0	0	0	0	0	0	0	0	0	0	0	0	0	0	0	0	0	0	0	0	0	0
miR-4290	0	0	0	0	0	0	0	0	0	0	0	0	0	0	0	0	0	0	0	0	0	0	0
miR-4291	0	0	0	0	0	0	0	0	0	0	0	0	0	0	0	0	0	0	0	0	0	0	0
miR-4292	0	0	0	0	0	0	0	0	0	0	0	0	0	0	0	0	0	0	0	0	0	0	0
miR-4293	0	0	0	0	0	0	0	0	0	0	0	0	0	0	0	0	0	0	0	0	0	0	0
miR-4294	0	0	0	0	0	0	0	0	0	0	0	0	0	0	0	0	0	0	0	0	0	0	0
miR-4295	0	0	0	0	0	0	0	0	0	0	0	0	0	0	0	0	0	0	0	0	0	0	0
miR-4296	0	0	0	0	0	0	0	0	0	0	0	0	0	0	0	0	0	0	0	0	0	0	0
miR-4297	0	0	0	0	0	0	0	0	0	0	0	0	0	0	0	0	0	0	0	0	0	0	0
miR-4298	0	0	0	0	0	0	0	0	0	0	0	0	0	0	0	0	0	0	0	0	0	0	0
miR-4299	0	0	0	0	0	0	0	0	0	0	0	0	0	0	0	0	0	0	0	0	0	0	0
miR-4300	0	0	0	0	0	0	0	0	0	0	0	0	0	0	0	0	0	0	0	0	0	0	0
miR-4301	0	0	0	0	0	0	0	0	0	0	0	0	0	0	0	0	0	0	0	0	0	0	0
miR-4302	0	0	0	0	0	0	0	0	0	0	0	0	0	0	0	0	0	0	0	0	0	0	0
miR-4303	0	0	0	0	0	0	0	0	0	0	0	0	0	0	0	0	0	0	0	0	0	0	0
miR-4304	0	0	0	0	0	0	0	0	0	0	0	0	0	0	0	0	0	0	0	0	0	0	0
miR-4305	0	0	0	0	0	0	0	0	0	0	0	0	0	0	0	0	0	0	0	0	0	0	0
miR-4307	0	0	0	0	0	0	0	0	0	0	0	0	0	0	0	0	0	0	0	0	0	0	0
miR-4308	0	0	0	0	0	0	0	0	0	0	0	0	0	0	0	0	0	0	0	0	0	0	0
miR-4309	0	0	0	0	0	0	0	0	0	0	0	0	0	0	0	0	0	0	0	0	0	0	0
miR-4311	0	0	0	0	0	0	0	0	0	0	0	0	0	0	0	0	0	0	0	0	0	0	0
miR-4312	0	0	0	0	0	0	0	0	0	0	0	0	0	0	0	0	0	0	0	0	0	0	0
miR-4313	0	0	0	0	0	0	0	0	0	0	0	0	0	0	0	0	0	0	0	0	0	0	0
miR-4315	0	0	0	0	0	0	0	0	0	0	0	0	0	0	0	0	0	0	0	0	0	0	0
miR-4316	0	0	0	0	0	0	0	0	0	0	0	0	0	0	0	0	0	0	0	0	0	0	0
miR-4317	0	0	0	0	0	0	0	0	0	0	0	0	0	0	0	0	0	0	0	0	0	0	0
miR-4318	0	0	0	0	0	0	0	0	0	0	0	0	0	0	0	0	0	0	0	0	0	0	0
miR-4319	0	0	0	0	0	0	0	0	0	0	0	0	0	0	0	0	0	0	0	0	0	0	0
miR-4320	0	0	0	0	0	0	0	0	0	0	0	0	0	0	0	0	0	0	0	0	0	0	0
miR-4321	0	0	0	0	0	0	0	0	0	0	0	0	0	0	0	0	0	0	0	0	0	0	0
miR-4322	0	0	0	0	0	0	0	0	0	0	0	0	0	0	0	0	0	0	0	0	0	0	0
miR-4323	0	0	0	0	0	0	0	0	0	0	0	0	0	0	0	0	0	0	0	0	0	0	0
miR-4324	0	0	0	0	0	0	0	0	0	0	0	0	0	0	0	0	0	0	0	0	0	0	0
miR-4325	0	0	0	0	0	0	0	0	0	0	0	0	0	0	0	0	0	0	0	0	0	0	0
miR-4327	0	0	0	0	0	0	0	0	0	0	0	0	0	0	0	0	0	0	0	0	0	0	0
miR-4328	0	0	0	0	0	0	0	0	0	0	0	0	0	0	0	0	0	0	0	0	0	0	0
miR-4329	0	0	0	0	0	0	0	0	0	0	0	0	0	0	0	0	0	0	0	0	0	0	0
miR-4330	0	0	0	0	0	0	0	0	0	0	0	0	0	0	0	0	0	0	0	0	0	0	0
miR-4418	0	0	0	0	0	0	0	0	0	0	0	0	0	0	0	0	0	0	0	0	0	0	0
miR-4419a	0	0	0	0	0	0	0	0	0	0	0	0	0	0	0	0	0	0	0	0	0	0	0
miR-4428	0	0	0	0	0	0	0	0	0	0	0	0	0	0	0	0	0	0	0	0	0	0	0
miR-4429	0	0	0	0	0	0	0	0	0	0	0	0	0	0	0	0	0	0	0	0	0	0	0
miR-4430	0	0	0	0	0	0	0	0	0	0	0	0	0	0	0	0	0	0	0	0	0	0	0
miR-4432	0	0	0	0	0	0	0	0	0	0	0	0	0	0	0	0	0	0	0	0	0	0	0
miR-4436b	0	0	0	0	0	0	0	0	0	0	0	0	0	0	0	0	0	0	0	0	0	0	0
miR-4437	0	0	0	0	0	0	0	0	0	0	0	0	0	0	0	0	0	0	0	0	0	0	0
miR-4438	0	0	0	0	0	0	0	0	0	0	0	0	0	0	0	0	0	0	0	0	0	0	0
miR-4439	0	0	0	0	0	0	0	0	0	0	0	0	0	0	0	0	0	0	0	0	0	0	0
miR-4440	0	0	0	0	0	0	0	0	0	0	0	0	0	0	0	0	0	0	0	0	0	0	0
miR-4441	0	0	0	0	0	0	0	0	0	0	0	0	0	0	0	0	0	0	0	0	0	0	0
miR-4445	0	0	0	0	0	0	0	0	0	0	0	0	0	0	0	0	0	0	0	0	0	0	0
miR-4447	0	0	0	0	0	0	0	0	0	0	0	0	0	0	0	0	0	0	0	0	0	0	0
miR-4450	0	0	0	0	0	0	0	0	0	0	0	0	0	0	0	0	0	0	0	0	0	0	0
miR-4455	0	0	0	0	0	0	0	0	0	0	0	0	0	0	0	0	0	0	0	0	0	0	0
miR-4456	0	0	0	0	0	0	0	0	0	0	0	0	0	0	0	0	0	0	0	0	0	0	0
miR-4459	0	0	0	0	0	0	0	0	0	0	0	0	0	0	0	0	0	0	0	0	0	0	0
miR-4462	0	0	0	0	0	0	0	0	0	0	0	0	0	0	0	0	0	0	0	0	0	0	0
miR-4463	0	0	0	0	0	0	0	0	0	0	0	0	0	0	0	0	0	0	0	0	0	0	0
miR-4464	0	0	0	0	0	0	0	0	0	0	0	0	0	0	0	0	0	0	0	0	0	0	0
miR-4465	0	0	0	0	0	0	0	0	0	0	0	0	0	0	0	0	0	0	0	0	0	0	0
miR-4468	0	0	0	0	0	0	0	0	0	0	0	0	0	0	0	0	0	0	0	0	0	0	0
miR-4471	0	0	0	0	0	0	0	0	0	0	0	0	0	0	0	0	0	0	0	0	0	0	0
miR-4472	0	0	0	0	0	0	0	0	0	0	0	0	0	0	0	0	0	0	0	0	0	0	0
miR-4475	0	0	0	0	0	0	0	0	0	0	0	0	0	0	0	0	0	0	0	0	0	0	0
miR-4477a	0	0	0	0	0	0	0	0	0	0	0	0	0	0	0	0	0	0	0	0	0	0	0
miR-4477b	0	0	0	0	0	0	0	0	0	0	0	0	0	0	0	0	0	0	0	0	0	0	0
miR-4481	0	0	0	0	0	0	0	0	0	0	0	0	0	0	0	0	0	0	0	0	0	0	0
miR-4483	0	0	0	0	0	0	0	0	0	0	0	0	0	0	0	0	0	0	0	0	0	0	0
miR-4485	0	0	0	0	0	0	0	0	0	0	0	0	0	0	0	0	0	0	0	0	0	0	0
miR-4486	0	0	0	0	0	0	0	0	0	0	0	0	0	0	0	0	0	0	0	0	0	0	0
miR-4490	0	0	0	0	0	0	0	0	0	0	0	0	0	0	0	0	0	0	0	0	0	0	0
miR-4493	0	0	0	0	0	0	0	0	0	0	0	0	0	0	0	0	0	0	0	0	0	0	0
miR-4497	0	0	0	0	0	0	0	0	0	0	0	0	0	0	0	0	0	0	0	0	0	0	0
miR-4499	0	0	0	0	0	0	0	0	0	0	0	0	0	0	0	0	0	0	0	0	0	0	0
miR-4500	0	0	0	0	0	0	0	0	0	0	0	0	0	0	0	0	0	0	0	0	0	0	0
miR-4508	0	0	0	0	0	0	0	0	0	0	0	0	0	0	0	0	0	0	0	0	0	0	0
miR-4509	0	0	0	0	0	0	0	0	0	0	0	0	0	0	0	0	0	0	0	0	0	0	0
miR-4512	0	0	0	0	0	0	0	0	0	0	0	0	0	0	0	0	0	0	0	0	0	0	0
miR-4513	0	0	0	0	0	0	0	0	0	0	0	0	0	0	0	0	0	0	0	0	0	0	0
miR-4514	0	0	0	0	0	0	0	0	0	0	0	0	0	0	0	0	0	0	0	0	0	0	0
miR-451b	0	0	0	0	0	0	0	0	0	0	0	0	0	0	0	0	0	0	0	0	0	0	0
miR-4520	0	0	0	0	0	0	0	0	0	0	0	0	0	0	0	0	0	0	0	0	0	0	0
miR-4524b	0	0	0	0	0	0	0	0	0	0	0	0	0	0	0	0	0	0	0	0	0	0	0
miR-4527	0	0	0	0	0	0	0	0	0	0	0	0	0	0	0	0	0	0	0	0	0	0	0
miR-4531	0	0	0	0	0	0	0	0	0	0	0	0	0	0	0	0	0	0	0	0	0	0	0
miR-4534	0	0	0	0	0	0	0	0	0	0	0	0	0	0	0	0	0	0	0	0	0	0	0
miR-4535	0	0	0	0	0	0	0	0	0	0	0	0	0	0	0	0	0	0	0	0	0	0	0
miR-4540	0	0	0	0	0	0	0	0	0	0	0	0	0	0	0	0	0	0	0	0	0	0	0
miR-4642	0	0	0	0	0	0	0	0	0	0	0	0	0	0	0	0	0	0	0	0	0	0	0
miR-4656	0	0	0	0	0	0	0	0	0	0	0	0	0	0	0	0	0	0	0	0	0	0	0
miR-4663	0	0	0	0	0	0	0	0	0	0	0	0	0	0	0	0	0	0	0	0	0	0	0
miR-4671	0	0	0	0	0	0	0	0	0	0	0	0	0	0	0	0	0	0	0	0	0	0	0
miR-4681	0	0	0	0	0	0	0	0	0	0	0	0	0	0	0	0	0	0	0	0	0	0	0
miR-4682	0	0	0	0	0	0	0	0	0	0	0	0	0	0	0	0	0	0	0	0	0	0	0
miR-4692	0	0	0	0	0	0	0	0	0	0	0	0	0	0	0	0	0	0	0	0	0	0	0
miR-4693	0	0	0	0	0	0	0	0	0	0	0	0	0	0	0	0	0	0	0	0	0	0	0
miR-4704	0	0	0	0	0	0	0	0	0	0	0	0	0	0	0	0	0	0	0	0	0	0	0
miR-4718	0	0	0	0	0	0	0	0	0	0	0	0	0	0	0	0	0	0	0	0	0	0	0
miR-4759	0	0	0	0	0	0	0	0	0	0	0	0	0	0	0	0	0	0	0	0	0	0	0
miR-4765	0	0	0	0	0	0	0	0	0	0	0	0	0	0	0	0	0	0	0	0	0	0	0
miR-4780	0	0	0	0	0	0	0	0	0	0	0	0	0	0	0	0	0	0	0	0	0	0	0
miR-4801	0	0	0	0	0	0	0	0	0	0	0	0	0	0	0	0	0	0	0	0	0	0	0
miR-5007	0	0	0	0	0	0	0	0	0	0	0	0	0	0	0	0	0	0	0	0	0	0	0
miR-5011	0	0	0	0	0	0	0	0	0	0	0	0	0	0	0	0	0	0	0	0	0	0	0
miR-5093	0	0	0	0	0	0	0	0	0	0	0	0	0	0	0	0	0	0	0	0	0	0	0
miR-5095	0	0	0	0	0	0	0	0	0	0	0	0	0	0	0	0	0	0	0	0	0	0	0
miR-5096	0	0	0	0	0	0	0	0	0	0	0	0	0	0	0	0	0	0	0	0	0	0	0
miR-5186	0	0	0	0	0	0	0	0	0	0	0	0	0	0	0	0	0	0	0	0	0	0	0
miR-5190	0	0	0	0	0	0	0	0	0	0	0	0	0	0	0	0	0	0	0	0	0	0	0
miR-5195	0	0	0	0	0	0	0	0	0	0	0	0	0	0	0	0	0	0	0	0	0	0	0
miR-5197	0	0	0	0	0	0	0	0	0	0	0	0	0	0	0	0	0	0	0	0	0	0	0
miR-548a	0	0	0	0	0	0	0	0	0	0	0	0	0	0	0	0	0	0	0	0	0	0	0
miR-548aa	0	0	0	0	0	0	0	0	0	0	0	0	0	0	0	0	0	0	0	0	0	0	0
miR-548ac	0	0	0	0	0	0	0	0	0	0	0	0	0	0	0	0	0	0	0	0	0	0	0
miR-548ad	0	0	0	0	0	0	0	0	0	0	0	0	0	0	0	0	0	0	0	0	0	0	0
miR-548ae	0	0	0	0	0	0	0	0	0	0	0	0	0	0	0	0	0	0	0	0	0	0	0
miR-548ag	0	0	0	0	0	0	0	0	0	0	0	0	0	0	0	0	0	0	0	0	0	0	0
miR-548ah	0	0	0	0	0	0	0	0	0	0	0	0	0	0	0	0	0	0	0	0	0	0	0
miR-548aj	0	0	0	0	0	0	0	0	0	0	0	0	0	0	0	0	0	0	0	0	0	0	0
miR-548ak	0	0	0	0	0	0	0	0	0	0	0	0	0	0	0	0	0	0	0	0	0	0	0
miR-548am	0	0	0	0	0	0	0	0	0	0	0	0	0	0	0	0	0	0	0	0	0	0	0
miR-548ao	0	0	0	0	0	0	0	0	0	0	0	0	0	0	0	0	0	0	0	0	0	0	0
miR-548ap	0	0	0	0	0	0	0	0	0	0	0	0	0	0	0	0	0	0	0	0	0	0	0
miR-548as	0	0	0	0	0	0	0	0	0	0	0	0	0	0	0	0	0	0	0	0	0	0	0
miR-548av	0	0	0	0	0	0	0	0	0	0	0	0	0	0	0	0	0	0	0	0	0	0	0
miR-548az	0	1	0	0	0	0	0	0	0	0	0	0	0	0	0	0	0	0	0	0	0	0	1
miR-548bb	0	0	0	0	0	0	0	0	0	0	0	0	0	0	0	0	0	0	0	0	0	0	0
miR-548c	0	0	0	0	0	0	0	0	0	0	0	0	0	0	0	0	0	0	0	0	0	0	0
miR-548g	0	0	0	0	0	0	0	0	0	0	0	0	0	0	0	0	0	0	0	0	0	0	0
miR-548h	0	0	0	0	0	0	0	0	0	0	0	0	0	0	0	0	0	0	0	0	0	0	0
miR-548i	0	0	0	0	0	0	0	0	0	0	0	0	0	0	0	0	0	0	0	0	0	0	0
miR-548m	0	0	0	0	0	0	0	0	0	0	0	0	0	0	0	0	0	0	0	0	0	0	0
miR-548p	0	0	0	0	0	0	0	0	0	0	0	0	0	0	0	0	0	0	0	0	0	0	0
miR-548w	0	0	0	0	0	0	0	0	0	0	0	0	0	0	0	0	0	0	0	0	0	0	0
miR-548z	0	0	0	0	0	0	0	0	0	0	0	0	0	0	0	0	0	0	0	0	0	0	0
miR-553	0	0	0	0	0	0	0	0	0	0	0	0	0	0	0	0	0	0	0	0	0	0	0
miR-554	0	0	0	0	0	0	0	0	0	0	0	0	0	0	0	0	0	0	0	0	0	0	0
miR-557	0	0	0	0	0	0	0	0	0	0	0	0	0	0	0	0	0	0	0	0	0	0	0
miR-5572	0	0	0	0	0	0	0	0	0	0	0	0	0	0	0	0	0	0	0	0	0	0	0
miR-558	0	0	0	0	0	0	0	0	0	0	0	0	0	0	0	0	0	0	0	0	0	0	0
miR-5587	0	0	0	0	0	0	0	0	0	0	0	0	0	0	0	0	0	0	0	0	0	0	0
miR-5590	0	0	0	0	0	0	0	0	0	0	0	0	0	0	0	0	0	0	0	0	0	0	0
miR-5591	0	0	0	0	0	0	0	0	0	0	0	0	0	0	0	0	0	0	0	0	0	0	0
miR-562	0	0	0	0	0	0	0	0	0	0	0	0	0	0	0	0	0	0	0	0	0	0	0
miR-563	0	0	0	0	0	0	0	0	0	0	0	0	0	0	0	0	0	0	0	0	0	0	0
miR-566	0	0	0	0	0	0	0	0	0	0	0	0	0	0	0	0	0	0	0	0	0	0	0
miR-567	0	0	0	0	0	0	0	0	0	0	0	0	0	0	0	0	0	0	0	0	0	0	0
miR-568	0	0	0	0	0	0	0	0	0	0	0	0	0	0	0	0	0	0	0	0	0	0	0
miR-5681a	0	0	0	0	0	0	0	0	0	0	0	0	0	0	0	0	0	0	0	0	0	0	0
miR-5685	0	0	0	0	0	0	0	0	0	0	0	0	0	0	0	0	0	0	0	0	0	0	0
miR-5688	0	0	0	0	0	0	0	0	0	0	0	0	0	0	0	0	0	0	0	0	0	0	0
miR-5689	0	0	0	0	0	0	0	0	0	0	0	0	0	0	0	0	0	0	0	0	0	0	0
miR-569	0	0	0	0	0	0	0	0	0	0	0	0	0	0	0	0	0	0	0	0	0	0	0
miR-5692a	0	0	0	0	0	0	0	0	0	0	0	0	0	0	0	0	0	0	0	0	0	0	0
miR-5692b	0	0	0	0	0	0	0	0	0	0	0	0	0	0	0	0	0	0	0	0	0	0	0
miR-5692c	0	0	0	0	0	0	0	0	0	0	0	0	0	0	0	0	0	0	0	0	0	0	0
miR-5697	0	0	0	0	0	0	0	0	0	0	0	0	0	0	0	0	0	0	0	0	0	0	0
miR-5700	0	0	0	0	0	0	0	0	0	0	0	0	0	0	0	0	0	0	0	0	0	0	0
miR-5701	0	0	0	0	0	0	0	0	0	0	0	0	0	0	0	0	0	0	0	0	0	0	0
miR-5702	0	0	0	0	0	0	0	0	0	0	0	0	0	0	0	0	0	0	0	0	0	0	0
miR-5704	0	0	0	0	0	0	0	0	0	0	0	0	0	0	0	0	0	0	0	0	0	0	0
miR-5707	0	0	0	0	0	0	0	0	0	0	0	0	0	0	0	0	0	0	0	0	0	0	0
miR-571	0	0	0	0	0	0	0	0	0	0	0	0	0	0	0	0	0	0	0	0	0	0	0
miR-5739	0	0	0	0	0	0	0	0	0	0	0	0	0	0	0	0	0	0	0	0	0	0	0
miR-575	0	0	0	0	0	0	0	0	0	0	0	0	0	0	0	0	0	0	0	0	0	0	0
miR-5787	0	0	0	0	0	0	0	0	0	0	0	0	0	0	0	0	0	0	0	0	0	0	0
miR-583	0	0	0	0	0	0	0	0	0	0	0	0	0	0	0	0	0	0	0	0	0	0	0
miR-586	0	0	0	0	0	0	0	0	0	0	0	0	0	0	0	0	0	0	0	0	0	0	0
miR-587	0	0	0	0	0	0	0	0	0	0	0	0	0	0	0	0	0	0	0	0	0	0	0
miR-591	0	0	0	0	0	0	0	0	0	0	0	0	0	0	0	0	0	0	0	0	0	0	0
miR-593	0	0	0	0	0	0	0	0	0	0	0	0	0	0	0	0	0	0	0	0	0	0	0
miR-595	0	0	0	0	0	0	0	0	0	0	0	0	0	0	0	0	0	0	0	0	0	0	0
miR-596	0	0	0	0	0	0	0	0	0	0	0	0	0	0	0	0	0	0	0	0	0	0	0
miR-601	0	0	0	0	0	0	0	0	0	0	0	0	0	0	0	0	0	0	0	0	0	0	0
miR-602	0	0	0	0	0	0	0	0	0	0	0	0	0	0	0	0	0	0	0	0	0	0	0
miR-604	0	0	0	0	0	0	0	0	0	0	0	0	0	0	0	0	0	0	0	0	0	0	0
miR-6068	0	0	0	0	0	0	0	0	0	0	0	0	0	0	0	0	0	0	0	0	0	0	0
miR-6069	0	0	0	0	0	0	0	0	0	0	0	0	0	0	0	0	0	0	0	0	0	0	0
miR-6070	0	0	0	0	0	0	0	0	0	0	0	0	0	0	0	0	0	0	0	0	0	0	0
miR-6071	0	0	0	0	0	0	0	0	0	0	0	0	0	0	0	0	0	0	0	0	0	0	0
miR-6072	0	0	0	0	0	0	0	0	0	0	0	0	0	0	0	0	0	0	0	0	0	0	0
miR-6074	0	0	0	0	0	0	0	0	0	0	0	0	0	0	0	0	0	0	0	0	0	0	0
miR-6075	0	0	0	0	0	0	0	0	0	0	0	0	0	0	0	0	0	0	0	0	0	0	0
miR-6077	0	0	0	0	0	0	0	0	0	0	0	0	0	0	0	0	0	0	0	0	0	0	0
miR-6078	0	0	0	0	0	0	0	0	0	0	0	0	0	0	0	0	0	0	0	0	0	0	0
miR-6079	0	0	0	0	0	0	0	0	0	0	0	0	0	0	0	0	0	0	0	0	0	0	0
miR-608	0	0	0	0	0	0	0	0	0	0	0	0	0	0	0	0	0	0	0	0	0	0	0
miR-6080	0	0	0	0	0	0	0	0	0	0	0	0	0	0	0	0	0	0	0	0	0	0	0
miR-6081	0	0	0	0	0	0	0	0	0	0	0	0	0	0	0	0	0	0	0	0	0	0	0
miR-6082	0	0	0	0	0	0	0	0	0	0	0	0	0	0	0	0	0	0	0	0	0	0	0
miR-6083	0	0	0	0	0	0	0	0	0	0	0	0	0	0	0	0	0	0	0	0	0	0	0
miR-6085	0	0	0	0	0	0	0	0	0	0	0	0	0	0	0	0	0	0	0	0	0	0	0
miR-6086	0	0	0	0	0	0	0	0	0	0	0	0	0	0	0	0	0	0	0	0	0	0	0
miR-6088	0	0	0	0	0	0	0	0	0	0	0	0	0	0	0	0	0	0	0	0	0	0	0
miR-6089	0	0	0	0	0	0	0	0	0	0	0	0	0	0	0	0	0	0	0	0	0	0	0
miR-609	0	0	0	0	0	0	0	0	0	0	0	0	0	0	0	0	0	0	0	0	0	0	0
miR-6090	0	0	0	0	0	0	0	0	0	0	0	0	0	0	0	0	0	0	0	0	0	0	0
miR-610	0	0	0	0	0	0	0	0	0	0	0	0	0	0	0	0	0	0	0	0	0	0	0
miR-6124	0	0	0	0	0	0	0	0	0	0	0	0	0	0	0	0	0	0	0	0	0	0	0
miR-6126	0	0	0	0	0	0	0	0	0	0	0	0	0	0	0	0	0	0	0	0	0	0	0
miR-6127	0	0	0	0	0	0	0	0	0	0	0	0	0	0	0	0	0	0	0	0	0	0	0
miR-6128	0	0	0	0	0	0	0	0	0	0	0	0	0	0	0	0	0	0	0	0	0	0	0
miR-6129	0	0	0	0	0	0	0	0	0	0	0	0	0	0	0	0	0	0	0	0	0	0	0
miR-6130	0	0	0	0	0	0	0	0	0	0	0	0	0	0	0	0	0	0	0	0	0	0	0
miR-6131	0	0	0	0	0	0	0	0	0	0	0	0	0	0	0	0	0	0	0	0	0	0	0
miR-6133	0	0	0	0	0	0	0	0	0	0	0	0	0	0	0	0	0	0	0	0	0	0	0
miR-6134	0	0	0	0	0	0	0	0	0	0	0	0	0	0	0	0	0	0	0	0	0	0	0
miR-6165	0	0	0	0	0	0	0	0	0	0	0	0	0	0	0	0	0	0	0	0	0	0	0
miR-617	0	0	0	0	0	0	0	0	0	0	0	0	0	0	0	0	0	0	0	0	0	0	0
miR-619	0	0	0	0	0	0	0	0	0	0	0	0	0	0	0	0	0	0	0	0	0	0	0
miR-620	0	0	0	0	0	0	0	0	0	0	0	0	0	0	0	0	0	0	0	0	0	0	0
miR-626	0	0	0	0	0	0	0	0	0	0	0	0	0	0	0	0	0	0	0	0	0	0	0
miR-630	0	0	0	0	0	0	0	0	0	0	0	0	0	0	0	0	0	0	0	0	0	0	0
miR-633	0	0	0	0	0	0	0	0	0	0	0	0	0	0	0	0	0	0	0	0	0	0	0
miR-634	0	0	0	0	0	0	0	0	0	0	0	0	0	0	0	0	0	0	0	0	0	0	0
miR-635	0	0	0	0	0	0	0	0	0	0	0	0	0	0	0	0	0	0	0	0	0	0	0
miR-637	0	0	0	0	0	0	0	0	0	0	0	0	0	0	0	0	0	0	0	0	0	0	0
miR-638	0	0	0	0	0	0	0	0	0	0	0	0	0	0	0	0	0	0	0	0	0	0	0
miR-640	0	0	0	0	0	0	0	0	0	0	0	0	0	0	0	0	0	0	0	0	0	0	0
miR-644a	0	0	0	0	0	0	0	0	0	0	0	0	0	0	0	0	0	0	0	0	0	0	0
miR-645	0	0	0	0	0	0	0	0	0	0	0	0	0	0	0	0	0	0	0	0	0	0	0
miR-646	0	0	0	0	0	0	0	0	0	0	0	0	0	0	0	0	0	0	0	0	0	0	0
miR-648	0	0	0	0	0	0	0	0	0	0	0	0	0	0	0	0	0	0	0	0	0	0	0
miR-649	0	0	0	0	0	0	0	0	0	0	0	0	0	0	0	0	0	0	0	0	0	0	0
miR-650	0	0	0	0	0	0	0	0	0	0	0	0	0	0	0	0	0	0	0	0	0	0	0
miR-6500	0	0	0	0	0	0	0	0	0	0	0	0	0	0	0	0	0	0	0	0	0	0	0
miR-6511a	0	0	0	0	0	0	0	0	0	0	0	0	0	0	0	0	0	0	0	0	0	0	0
miR-657	0	0	0	0	0	0	0	0	0	0	0	0	0	0	0	0	0	0	0	0	0	0	0
miR-662	0	0	0	0	0	0	0	0	0	0	0	0	0	0	0	0	0	0	0	0	0	0	0
miR-663a	0	0	0	0	0	0	0	0	0	0	0	0	0	0	0	0	0	0	0	0	0	0	0
miR-663b	0	0	0	0	0	0	0	0	0	0	0	0	0	0	0	0	0	0	0	0	0	0	0
miR-6719	0	0	0	0	0	0	0	0	0	0	0	0	0	0	0	0	0	0	0	0	0	0	0
miR-6722	0	0	0	0	0	0	0	0	0	0	0	0	0	0	0	0	0	0	0	0	0	0	0
miR-6724	0	0	0	0	0	0	0	0	0	0	0	0	0	0	0	0	0	0	0	0	0	0	0
miR-6759	0	0	0	0	0	0	0	0	0	0	0	0	0	0	0	0	0	0	0	0	0	0	0
miR-6760	0	0	0	0	0	0	0	0	0	0	0	0	0	0	0	0	0	0	0	0	0	0	0
miR-6768	0	0	0	0	0	0	0	0	0	0	0	0	0	0	0	0	0	0	0	0	0	0	0
miR-6770	0	0	0	0	0	0	0	0	0	0	0	0	0	0	0	0	0	0	0	0	0	0	0
miR-6778	0	0	0	0	0	0	0	0	0	0	0	0	0	0	0	0	0	0	0	0	0	0	0
miR-6790	0	0	0	0	0	0	0	0	0	0	0	0	0	0	0	0	0	0	0	0	0	0	0
miR-6819	0	0	0	0	0	0	0	0	0	0	0	0	0	0	0	0	0	0	0	0	0	0	0
miR-6828	0	0	0	0	0	0	0	0	0	0	0	0	0	0	0	0	0	0	0	0	0	0	0
miR-6830	0	0	0	0	0	0	0	0	0	0	0	0	0	0	0	0	0	0	0	0	0	0	0
miR-6835	0	0	0	0	0	0	0	0	0	0	0	0	0	0	0	0	0	0	0	0	0	0	0
miR-6841	0	0	0	0	0	0	0	0	0	0	0	0	0	0	0	0	0	0	0	0	0	0	0
miR-6845	0	0	0	0	0	0	0	0	0	0	0	0	0	0	0	0	0	0	0	0	0	0	0
miR-6848	0	0	0	0	0	0	0	0	0	0	0	0	0	0	0	0	0	0	0	0	0	0	0
miR-6857	0	0	0	0	0	0	0	0	0	0	0	0	0	0	0	0	0	0	0	0	0	0	0
miR-6859	0	0	0	0	0	0	0	0	0	0	0	0	0	0	0	0	0	0	0	0	0	0	0
miR-6861	0	0	0	0	0	0	0	0	0	0	0	0	0	0	0	0	0	0	0	0	0	0	0
miR-6864	0	0	0	0	0	0	0	0	0	0	0	0	0	0	0	0	0	0	0	0	0	0	0
miR-7107	0	0	0	0	0	0	0	0	0	0	0	0	0	0	0	0	0	0	0	0	0	0	0
miR-7108	0	0	0	0	0	0	0	0	0	0	0	0	0	0	0	0	0	0	0	0	0	0	0
miR-7150	0	0	0	0	0	0	0	0	0	0	0	0	0	0	0	0	0	0	0	0	0	0	0
miR-7153	0	0	0	0	0	0	0	0	0	0	0	0	0	0	0	0	0	0	0	0	0	0	0
miR-7154	0	0	0	0	0	0	0	0	0	0	0	0	0	0	0	0	0	0	0	0	0	0	0
miR-7157	0	0	0	0	0	0	0	0	0	0	0	0	0	0	0	0	0	0	0	0	0	0	0
miR-7159	0	0	0	0	0	0	0	0	0	0	0	0	0	0	0	0	0	0	0	0	0	0	0
miR-7162	0	0	0	0	0	0	0	0	0	0	0	0	0	0	0	0	0	0	0	0	0	0	0
miR-759	0	0	0	0	0	0	0	0	0	0	0	0	0	0	0	0	0	0	0	0	0	0	0
miR-761	0	0	0	0	0	0	0	0	0	0	0	0	0	0	0	0	0	0	0	0	0	0	0
miR-762	0	0	0	0	0	0	0	0	0	0	0	0	0	0	0	0	0	0	0	0	0	0	0
miR-764	0	0	0	0	0	0	0	0	0	0	0	0	0	0	0	0	0	0	0	0	0	0	0
miR-7704	0	0	0	0	0	0	0	0	0	0	0	0	0	0	0	0	0	0	0	0	0	0	0
miR-7852	0	0	0	0	0	0	0	0	0	0	0	0	0	0	0	0	0	0	0	0	0	0	0
miR-7853	0	0	0	0	0	0	0	0	0	0	0	0	0	0	0	0	0	0	0	0	0	0	0
miR-7856	0	0	0	0	0	0	0	0	0	0	0	0	0	0	0	0	0	0	0	0	0	0	0
miR-7975	0	0	0	0	0	0	0	0	0	0	0	0	0	0	0	0	0	0	0	0	0	0	0
miR-7977	0	0	0	0	0	0	0	0	0	0	0	0	0	0	0	0	0	0	0	0	0	0	0
miR-802	0	0	0	0	0	0	0	0	1	0	1	0	0	0	0	0	0	0	0	0	0	0	2
miR-8052	0	0	0	0	0	0	0	0	0	0	0	0	0	0	0	0	0	0	0	0	0	0	0
miR-8053	0	0	0	0	0	0	0	0	0	0	0	0	0	0	0	0	0	0	0	0	0	0	0
miR-8054	0	0	0	0	0	0	0	0	0	0	0	0	0	0	0	0	0	0	0	0	0	0	0
miR-8055	0	0	0	0	0	0	0	0	0	0	0	0	0	0	0	0	0	0	0	0	0	0	0
miR-8056	0	0	0	0	0	0	0	0	0	0	0	0	0	0	0	0	0	0	0	0	0	0	0
miR-8057	0	0	0	0	0	0	0	0	0	0	0	0	0	0	0	0	0	0	0	0	0	0	0
miR-8058	0	0	0	0	0	0	0	0	0	0	0	0	0	0	0	0	0	0	0	0	0	0	0
miR-8060	0	0	0	0	0	0	0	0	0	0	0	0	0	0	0	0	0	0	0	0	0	0	0
miR-8061	0	0	0	0	0	0	0	0	0	0	0	0	0	0	0	0	0	0	0	0	0	0	0
miR-8062	0	0	0	0	0	0	0	0	0	0	0	0	0	0	0	0	0	0	0	0	0	0	0
miR-8064	0	0	0	0	0	0	0	0	0	0	0	0	0	0	0	0	0	0	0	0	0	0	0
miR-8065	0	0	0	0	0	0	0	0	0	0	0	0	0	0	0	0	0	0	0	0	0	0	0
miR-8067	0	0	0	0	0	0	0	0	0	0	0	0	0	0	0	0	0	0	0	0	0	0	0
miR-8068	0	0	0	0	0	0	0	0	0	0	0	0	0	0	0	0	0	0	0	0	0	0	0
miR-8069	0	0	0	0	0	0	0	0	0	0	0	0	0	0	0	0	0	0	0	0	0	0	0
miR-8070	0	0	0	0	0	0	0	0	0	0	0	0	0	0	0	0	0	0	0	0	0	0	0
miR-8071	0	0	0	0	0	0	0	0	0	0	0	0	0	0	0	0	0	0	0	0	0	0	0
miR-8073	0	0	0	0	0	0	0	0	0	0	0	0	0	0	0	0	0	0	0	0	0	0	0
miR-8074	0	0	0	0	0	0	0	0	0	0	0	0	0	0	0	0	0	0	0	0	0	0	0
miR-8075	0	0	0	0	0	0	0	0	0	0	0	0	0	0	0	0	0	0	0	0	0	0	0
miR-8076	0	0	0	0	0	0	0	0	0	0	0	0	0	0	0	0	0	0	0	0	0	0	0
miR-8077	0	0	0	0	0	0	0	0	0	0	0	0	0	0	0	0	0	0	0	0	0	0	0
miR-8078	0	0	0	0	0	0	0	0	0	0	0	0	0	0	0	0	0	0	0	0	0	0	0
miR-8079	0	0	0	0	0	0	0	0	0	0	0	0	0	0	0	0	0	0	0	0	0	0	0
miR-8080	0	0	0	0	0	0	0	0	0	0	0	0	0	0	0	0	0	0	0	0	0	0	0
miR-8081	0	0	0	0	0	0	0	0	0	0	0	0	0	0	0	0	0	0	0	0	0	0	0
miR-8082	0	0	0	0	0	0	0	0	0	0	0	0	0	0	0	0	0	0	0	0	0	0	0
miR-8083	0	0	0	0	0	0	0	0	0	0	0	0	0	0	0	0	0	0	0	0	0	0	0
miR-8084	0	0	0	0	0	0	0	0	0	0	0	0	0	0	0	0	0	0	0	0	0	0	0
miR-8086	0	0	0	0	0	0	0	0	0	0	0	0	0	0	0	0	0	0	0	0	0	0	0
miR-8087	0	0	0	0	0	0	0	0	0	0	0	0	0	0	0	0	0	0	0	0	0	0	0
miR-8088	0	0	0	0	0	0	0	0	0	0	0	0	0	0	0	0	0	0	0	0	0	0	0
miR-8089	0	0	0	0	0	0	0	0	0	0	0	0	0	0	0	0	0	0	0	0	0	0	0
miR-8485	0	0	0	0	0	0	0	0	0	0	0	0	0	0	0	0	0	0	0	0	0	0	0
miR-890	0	0	0	0	0	0	0	1	0	0	0	0	0	0	0	0	0	0	0	0	0	0	1
miR-920	0	0	0	0	0	0	0	0	0	0	0	0	0	0	0	0	0	0	0	0	0	0	0
miR-921	0	0	0	0	0	0	0	0	0	0	0	0	0	0	0	0	0	0	0	0	0	0	0
miR-922	0	0	0	0	0	0	0	0	0	0	0	0	0	0	0	0	0	0	0	0	0	0	0
miR-924	0	0	0	0	0	0	0	0	0	0	0	0	0	0	0	0	0	0	0	0	0	0	0
miR-936	0	0	0	0	0	0	0	0	0	0	0	0	0	0	0	0	0	0	0	0	0	0	0
miR-9500	0	0	0	0	0	0	0	0	0	0	0	0	0	0	0	0	0	0	0	0	0	0	0

## Sheet: mRNA
mRNA	FC tumor / normal	adj.P.Val	cancerID
5_8S_rRNA	1.05165	0.0134261	BRCA
5S_rRNA	1.0456	0.0155357	BRCA
7SK	1.04998	0.00741769	BRCA
A1BG	1.04514	0.0551245	BRCA
A1CF	1.03458	0.101319	BRCA
A2M	0.409052	3.34728e-25	BRCA
A2ML1	1.368	0.00398605	BRCA
A2MP1	0.914655	0.000207161	BRCA
A3GALT2	0.994087	0.825707	BRCA
A4GALT	0.731644	0.000880994	BRCA
A4GNT	0.970816	0.274811	BRCA
AA06	1.05051	0.00741769	BRCA
AAAS	1.05057	0.336706	BRCA
AACS	0.874402	0.109454	BRCA
AACSP1	1.08188	0.0002512	BRCA
AADAC	0.366474	7.72943e-16	BRCA
AADACL2	0.990479	0.636842	BRCA
AADACL3	0.960572	0.0917701	BRCA
AADACL4	1.03218	0.0685956	BRCA
AADACP1	0.823694	4.67552e-10	BRCA
AADAT	0.806455	0.0163417	BRCA
AAGAB	1.77276	1.87231e-15	BRCA
AAK1	0.972804	0.557208	BRCA
AAMDC	0.750684	1.44405e-05	BRCA
AAMP	1.15865	0.00741769	BRCA
AANAT	1.05384	0.0287603	BRCA
AAR2	1.16447	0.00229089	BRCA
AARD	2.13828	4.55543e-05	BRCA
AARS1	1.1579	0.0239354	BRCA
AARS1P1	1.04998	0.00741769	BRCA
AARS2	1.09916	0.121205	BRCA
AARSD1	0.932544	0.0637069	BRCA
AARSD1P1	0.95193	0.141271	BRCA
AASDH	0.890632	0.0452364	BRCA
AASDHPPT	1.19234	0.00390441	BRCA
AASS	0.393703	1.73174e-27	BRCA
AATBC	0.989887	0.883631	BRCA
AATF	1.3137	1.13907e-05	BRCA
AATK	0.958139	0.357907	BRCA
ABALON	1.05545	0.00217571	BRCA
ABAT	1.74914	0.000114888	BRCA
ABCA1	0.542707	4.99681e-11	BRCA
ABCA10	0.265237	4.00644e-49	BRCA
ABCA11P	0.940719	0.130171	BRCA
ABCA12	2.22594	8.02214e-07	BRCA
ABCA13	1.01057	0.858314	BRCA
ABCA17P	1.11876	0.000541681	BRCA
ABCA2	0.871507	0.0659293	BRCA
ABCA3	1.51921	5.30022e-05	BRCA
ABCA4	1.02394	0.781122	BRCA
ABCA5	0.372957	6.01094e-35	BRCA
ABCA6	0.340875	5.42249e-34	BRCA
ABCA7	0.998302	0.979739	BRCA
ABCA8	0.14693	1.31718e-40	BRCA
ABCA9	0.19724	4.85445e-43	BRCA
ABCB1	0.359593	1.96792e-24	BRCA
ABCB10	1.34278	7.42147e-07	BRCA
ABCB10P1	1.05665	0.00505067	BRCA
ABCB10P3	1.04949	0.00772442	BRCA
ABCB10P4	1.05314	0.00659935	BRCA
ABCB11	0.937382	0.0202549	BRCA
ABCB4	1.15666	2.43201e-05	BRCA
ABCB5	0.580147	8.90921e-23	BRCA
ABCB6	1.01812	0.447948	BRCA
ABCB7	0.95872	0.332508	BRCA
ABCB8	1.54872	1.50057e-12	BRCA
ABCB9	1.33584	7.42764e-06	BRCA
ABCC1	1.21184	0.00531679	BRCA
ABCC10	1.11644	0.0537626	BRCA
ABCC11	1.59422	0.0245209	BRCA
ABCC12	1.15493	0.0169753	BRCA
ABCC13	1.56459	1.46809e-09	BRCA
ABCC2	0.951442	0.576014	BRCA
ABCC3	0.87695	0.249536	BRCA
ABCC4	1.30094	0.0073324	BRCA
ABCC5	1.7043	1.20576e-08	BRCA
ABCC6	0.484619	9.51559e-16	BRCA
ABCC6P1	0.87943	0.000443101	BRCA
ABCC6P2	0.986196	0.814437	BRCA
ABCC8	1.08313	0.435829	BRCA
ABCC9	0.428556	4.89897e-16	BRCA
ABCD1	1.21396	0.0076651	BRCA
ABCD1P2	1.05049	0.00741769	BRCA
ABCD1P3	1.04998	0.00741769	BRCA
ABCD1P4	1.04706	0.0110109	BRCA
ABCD1P5	1.05094	0.00741769	BRCA
ABCD2	0.295494	1.51306e-25	BRCA
ABCD3	1.45583	5.03845e-06	BRCA
ABCD4	0.661243	9.57718e-14	BRCA
ABCE1	1.25997	0.000135839	BRCA
ABCF1	1.26288	9.3655e-06	BRCA
ABCF2	1.19781	0.000543573	BRCA
ABCF2P1	1.05151	0.00741769	BRCA
ABCF2P2	1.04137	0.0418831	BRCA
ABCF3	1.29652	9.59872e-07	BRCA
ABCG1	1.61948	3.19607e-10	BRCA
ABCG2	0.540505	8.15625e-12	BRCA
ABCG4	1.0553	0.00664612	BRCA
ABCG5	1.03613	0.0504382	BRCA
ABCG8	1.01844	0.317703	BRCA
ABHD1	0.832665	6.89005e-06	BRCA
ABHD10	1.12329	0.0147856	BRCA
ABHD11	2.09992	3.57736e-14	BRCA
ABHD12	1.85966	2.55325e-21	BRCA
ABHD12B	1.09922	0.206096	BRCA
ABHD13	0.928404	0.139989	BRCA
ABHD14A	0.831316	0.000474924	BRCA
ABHD14B	0.563653	4.79738e-15	BRCA
ABHD15	0.745018	0.00168772	BRCA
ABHD16A	1.0278	0.371583	BRCA
ABHD16B	1.04998	0.00741769	BRCA
ABHD17A	0.931825	0.19879	BRCA
ABHD17AP1	1.01785	0.498737	BRCA
ABHD17AP3	1.05735	0.00529744	BRCA
ABHD17AP4	1.05787	0.0074428	BRCA
ABHD17AP5	1.02085	0.389623	BRCA
ABHD17AP6	1.04807	0.0233043	BRCA
ABHD17AP7	1.05062	0.00741769	BRCA
ABHD17AP8	1.05051	0.00741769	BRCA
ABHD17AP9	1.04998	0.00741769	BRCA
ABHD17B	1.01666	0.787418	BRCA
ABHD17C	2.14593	6.99389e-14	BRCA
ABHD18	1.06244	0.25235	BRCA
ABHD2	1.6614	3.11219e-06	BRCA
ABHD3	1.71711	1.66043e-10	BRCA
ABHD4	0.962018	0.540863	BRCA
ABHD5	0.746268	5.19753e-07	BRCA
ABHD6	0.544431	4.20729e-16	BRCA
ABHD8	1.14554	0.0452082	BRCA
ABI1	1.11086	0.030828	BRCA
ABI1P1	1.04318	0.0194854	BRCA
ABI2	0.920296	0.231329	BRCA
ABI3	1.04608	0.564616	BRCA
ABI3BP	0.268359	5.44639e-24	BRCA
ABITRAM	1.0459	0.435609	BRCA
ABITRAMP1	1.04907	0.0100583	BRCA
ABL1	0.834876	0.00213508	BRCA
ABL2	1.35985	9.83274e-09	BRCA
ABLIM1	0.418048	2.32543e-24	BRCA
ABLIM2	0.97752	0.730307	BRCA
ABLIM3	0.342545	8.5109e-19	BRCA
ABO	0.609217	8.35596e-07	BRCA
ABR	0.814302	0.00145142	BRCA
ABRA	0.960561	0.363061	BRCA
ABRACL	2.19891	5.96588e-17	BRCA
ABRAXAS1	0.820345	4.30662e-05	BRCA
ABRAXAS2	1.08926	0.0485853	BRCA
ABT1	1.14836	0.00683558	BRCA
ABT1P1	1.04953	0.00761842	BRCA
ABTB1	0.55112	2.96265e-18	BRCA
ABTB2	0.953011	0.621925	BRCA
ACAA1	0.883322	0.0476898	BRCA
ACAA2	0.497391	9.26372e-21	BRCA
ACACA	0.925765	0.387001	BRCA
ACACB	0.133213	1.90067e-39	BRCA
ACAD10	0.978405	0.711471	BRCA
ACAD11	0.971622	0.174198	BRCA
ACAD8	0.717609	7.21116e-08	BRCA
ACAD9	0.990574	0.848152	BRCA
ACADL	0.317756	7.4865e-31	BRCA
ACADM	0.715163	1.11582e-05	BRCA
ACADS	0.332494	2.00797e-31	BRCA
ACADSB	0.82639	0.125408	BRCA
ACADVL	0.504748	5.0587e-24	BRCA
ACAN	1.58681	1.53895e-15	BRCA
ACAP1	0.871647	0.055087	BRCA
ACAP2	1.0136	0.83743	BRCA
ACAP3	1.15197	0.0259865	BRCA
ACAT1	0.645787	1.02656e-08	BRCA
ACAT2	1.4138	2.42921e-06	BRCA
ACBD3	1.82821	2.40559e-20	BRCA
ACBD4	0.625854	9.21308e-11	BRCA
ACBD5	1.19866	0.00056608	BRCA
ACBD6	1.51265	4.0507e-16	BRCA
ACBD7	1.2194	0.0337341	BRCA
ACCS	0.510671	3.69599e-19	BRCA
ACCSL	1.04694	0.0106783	BRCA
ACD	0.916475	0.189996	BRCA
ACE	0.868055	0.0445916	BRCA
ACE2	0.952448	0.0506652	BRCA
ACE3P	1.05011	0.00741769	BRCA
ACER1	0.980938	0.718575	BRCA
ACER2	0.732978	0.00115801	BRCA
ACER2P1	1.04234	0.023989	BRCA
ACER3	0.843052	0.0204218	BRCA
ACHE	0.870715	0.0253245	BRCA
ACIN1	1.01249	0.838914	BRCA
ACKR1	0.112456	3.20641e-33	BRCA
ACKR2	0.718596	0.0010581	BRCA
ACKR3	0.394123	3.33705e-11	BRCA
ACKR4	0.559539	1.17887e-11	BRCA
ACKR4P1	1.04232	0.0272866	BRCA
ACLY	1.39084	4.49623e-05	BRCA
ACMSD	1.19801	0.0049866	BRCA
ACNATP	1.04969	0.00755551	BRCA
ACO1	0.405567	1.09296e-18	BRCA
ACO2	0.939311	0.258532	BRCA
ACOD1	1.10129	2.57472e-06	BRCA
ACOT1	0.753328	0.0015199	BRCA
ACOT11	1.0426	0.364661	BRCA
ACOT12	1.035	0.0697411	BRCA
ACOT13	1.13577	0.00204984	BRCA
ACOT2	0.758202	0.000548345	BRCA
ACOT4	1.63688	6.7903e-07	BRCA
ACOT6	1.0918	0.00667714	BRCA
ACOT7	1.90693	1.68961e-14	BRCA
ACOT8	1.27461	6.84014e-07	BRCA
ACOT9	0.72074	6.00338e-08	BRCA
ACOX1	0.808892	0.00129896	BRCA
ACOX2	0.852843	0.227478	BRCA
ACOX3	1.09854	0.213399	BRCA
ACOXL	0.848372	4.43026e-06	BRCA
ACP1	1.43062	2.18485e-12	BRCA
ACP2	1.4082	1.84138e-07	BRCA
ACP3	1.12555	0.0818793	BRCA
ACP4	0.973426	0.331216	BRCA
ACP5	1.73346	3.74891e-05	BRCA
ACP6	1.1244	0.0940923	BRCA
ACP7	1.14142	0.00174148	BRCA
ACR	0.89343	0.00414717	BRCA
ACRBP	1.14049	0.0146186	BRCA
ACRP1	1.0706	0.00601817	BRCA
ACRV1	1.1737	1.18494e-08	BRCA
ACSBG1	1.01909	0.525542	BRCA
ACSBG2	0.934819	0.016168	BRCA
ACSF2	0.790651	0.013225	BRCA
ACSF3	0.863648	0.00515156	BRCA
ACSL1	0.259487	7.04565e-20	BRCA
ACSL3	1.21574	0.0379206	BRCA
ACSL4	0.488486	5.40162e-18	BRCA
ACSL5	0.511072	4.21097e-13	BRCA
ACSL6	1.13373	0.00138175	BRCA
ACSM1	0.62547	0.00741769	BRCA
ACSM2A	1.0082	0.666612	BRCA
ACSM2B	1.00821	0.659002	BRCA
ACSM3	0.528477	8.55039e-12	BRCA
ACSM4	0.998339	0.971087	BRCA
ACSM5	0.268373	8.36404e-31	BRCA
ACSM5P1	0.994356	0.781665	BRCA
ACSM6	1.01146	0.716797	BRCA
ACSS1	1.23035	0.0264246	BRCA
ACSS2	0.382624	1.84327e-32	BRCA
ACSS3	0.568574	1.29792e-08	BRCA
ACTA1	1.21857	0.231691	BRCA
ACTA2	0.335182	2.47452e-16	BRCA
ACTB	1.38045	4.23955e-06	BRCA
ACTBL2	0.940367	0.0644523	BRCA
ACTBP1	1.07341	0.00136336	BRCA
ACTBP11	1.11796	0.000811737	BRCA
ACTBP12	1.09725	0.0302382	BRCA
ACTBP13	1.06947	0.000669774	BRCA
ACTBP14	1.05988	0.00273967	BRCA
ACTBP2	1.15862	0.00179944	BRCA
ACTBP4	1.05287	0.00529577	BRCA
ACTBP6	1.05254	0.0070039	BRCA
ACTBP7	1.10966	0.000120275	BRCA
ACTBP8	1.11916	0.000402973	BRCA
ACTBP9	1.08558	0.000607019	BRCA
ACTC1	0.949171	0.410607	BRCA
ACTE1P	1.06269	0.00209161	BRCA
ACTG1	1.53485	4.10348e-09	BRCA
ACTG1P1	1.1843	0.00521363	BRCA
ACTG1P10	0.990092	0.768664	BRCA
ACTG1P11	1.08224	0.000398293	BRCA
ACTG1P12	1.04341	0.023596	BRCA
ACTG1P13	1.04982	0.00741769	BRCA
ACTG1P14	1.12671	0.00117013	BRCA
ACTG1P15	1.06572	0.0201607	BRCA
ACTG1P16	1.06295	0.00229131	BRCA
ACTG1P17	1.00377	0.890747	BRCA
ACTG1P18	1.05222	0.0058015	BRCA
ACTG1P19	1.07009	0.00168816	BRCA
ACTG1P2	1.04722	0.0140209	BRCA
ACTG1P20	1.04387	0.595437	BRCA
ACTG1P21	1.0621	0.00369497	BRCA
ACTG1P22	0.931266	0.106356	BRCA
ACTG1P23	1.10834	0.000320621	BRCA
ACTG1P24	1.03025	0.298464	BRCA
ACTG1P25	1.44588	4.63163e-16	BRCA
ACTG1P3	1.12361	0.00616431	BRCA
ACTG1P4	1.04998	0.00741769	BRCA
ACTG1P9	1.0812	0.00327407	BRCA
ACTG2	0.100257	1.19329e-27	BRCA
ACTL10	1.04264	0.0466696	BRCA
ACTL6A	1.78683	1.78286e-17	BRCA
ACTL6B	1.07405	0.00906696	BRCA
ACTL7A	1.04693	0.0110958	BRCA
ACTL7B	1.04135	0.0235863	BRCA
ACTL8	1.57998	6.92628e-10	BRCA
ACTL9	1.05056	0.00741769	BRCA
ACTN1	0.787196	0.00741769	BRCA
ACTN2	1.29918	0.00741769	BRCA
ACTN3	1.01117	0.862639	BRCA
ACTN4	0.988716	0.877643	BRCA
ACTN4P1	1.03667	0.1004	BRCA
ACTN4P2	1.05429	0.00581729	BRCA
ACTP1	1.07204	0.0605828	BRCA
ACTR10	0.991379	0.852554	BRCA
ACTR1A	1.12482	0.0131766	BRCA
ACTR1AP1	1.06178	0.00133069	BRCA
ACTR1B	0.819507	0.000115937	BRCA
ACTR2	1.5795	1.90404e-15	BRCA
ACTR3	1.5178	1.75419e-13	BRCA
ACTR3B	1.04847	0.585096	BRCA
ACTR3BP1	1.05137	0.00741769	BRCA
ACTR3BP2	1.04934	0.00800709	BRCA
ACTR3BP3	1.04949	0.00776436	BRCA
ACTR3BP4	1.04832	0.00751139	BRCA
ACTR3BP5	1.05017	0.00741769	BRCA
ACTR3BP6	1.04992	0.00741769	BRCA
ACTR3BP7	1.04999	0.00741769	BRCA
ACTR3C	1.04511	0.328165	BRCA
ACTR3P2	1.05512	0.00567514	BRCA
ACTR3P3	1.05142	0.00741769	BRCA
ACTR5	1.25019	5.91597e-05	BRCA
ACTR6	1.15033	0.00741769	BRCA
ACTR6P1	1.05043	0.00741769	BRCA
ACTR8	1.04298	0.406817	BRCA
ACTRT1	1.04994	0.00757184	BRCA
ACTRT2	1.04799	0.00903584	BRCA
ACTRT3	0.964295	0.472967	BRCA
ACVR1	0.874829	0.0228122	BRCA
ACVR1B	1.17624	0.00959619	BRCA
ACVR1C	0.179334	3.47897e-30	BRCA
ACVR2A	0.636392	2.85267e-13	BRCA
ACVR2B	1.04982	0.408066	BRCA
ACVRL1	0.520035	1.91541e-17	BRCA
ACY1	1.03769	0.0623837	BRCA
ACY3	0.863437	0.229613	BRCA
ACYP1	1.10303	0.123585	BRCA
ACYP2	0.709334	1.03447e-12	BRCA
ADA	1.19019	0.00903525	BRCA
ADA2	1.05132	0.629813	BRCA
ADAD1	1.05193	0.00734601	BRCA
ADAD1P2	1.05456	0.00207383	BRCA
ADAD2	0.941753	0.00781625	BRCA
ADAL	0.914165	0.0380299	BRCA
ADAM10	1.09437	0.169619	BRCA
ADAM11	0.908204	0.0128715	BRCA
ADAM12	2.82909	2.62047e-15	BRCA
ADAM15	1.5664	3.73561e-09	BRCA
ADAM17	1.0356	0.583495	BRCA
ADAM18	1.06901	0.00214956	BRCA
ADAM19	2.50527	1.71632e-24	BRCA
ADAM1A	1.04998	0.00741769	BRCA
ADAM1B	0.95174	0.184645	BRCA
ADAM2	1.01709	0.671352	BRCA
ADAM20	1.01886	0.300709	BRCA
ADAM20P1	0.99783	0.925495	BRCA
ADAM20P2	1.05008	0.00741769	BRCA
ADAM20P3	1.05059	0.00741769	BRCA
ADAM21	1.1383	4.75035e-05	BRCA
ADAM21P1	1.05828	0.00313915	BRCA
ADAM22	0.801969	0.00232074	BRCA
ADAM23	0.885595	0.0320933	BRCA
ADAM24P	1.05353	0.00627334	BRCA
ADAM28	1.09402	0.287338	BRCA
ADAM29	1.03755	0.418447	BRCA
ADAM30	1.05032	0.00741769	BRCA
ADAM32	0.907098	0.0691928	BRCA
ADAM33	0.193945	8.22788e-53	BRCA
ADAM3A	1.07018	0.00462358	BRCA
ADAM3B	1.02723	0.13719	BRCA
ADAM5	1.09934	0.0211141	BRCA
ADAM6	1.05036	0.00741769	BRCA
ADAM7	1.05237	0.00737422	BRCA
ADAM8	3.02081	9.43975e-24	BRCA
ADAM9	1.12948	0.174295	BRCA
ADAMDEC1	2.63649	1.17173e-12	BRCA
ADAMTS1	0.213622	2.44468e-34	BRCA
ADAMTS10	0.732975	1.26779e-05	BRCA
ADAMTS12	1.99014	1.11015e-10	BRCA
ADAMTS13	0.919558	0.171697	BRCA
ADAMTS14	2.48983	1.42234e-28	BRCA
ADAMTS15	0.687702	0.0170585	BRCA
ADAMTS16	1.08462	0.503598	BRCA
ADAMTS17	1.16132	0.00822664	BRCA
ADAMTS18	0.534729	4.94839e-12	BRCA
ADAMTS19	1.32325	2.41082e-05	BRCA
ADAMTS2	1.43918	0.00133389	BRCA
ADAMTS20	1.1039	1.15634e-06	BRCA
ADAMTS3	0.63217	3.75306e-15	BRCA
ADAMTS4	1.98124	3.51266e-09	BRCA
ADAMTS5	0.159056	4.11688e-56	BRCA
ADAMTS6	1.47631	3.56751e-16	BRCA
ADAMTS7	1.53552	5.0029e-09	BRCA
ADAMTS7P1	1.06281	0.0021967	BRCA
ADAMTS7P3	1.11368	0.000154205	BRCA
ADAMTS7P4	1.04897	0.0112493	BRCA
ADAMTS8	0.554612	4.2385e-09	BRCA
ADAMTS9	0.454278	4.11711e-26	BRCA
ADAMTSL1	0.763934	0.000213547	BRCA
ADAMTSL2	2.1306	1.50611e-20	BRCA
ADAMTSL3	0.713646	2.09171e-05	BRCA
ADAMTSL4	0.363499	2.22263e-28	BRCA
ADAMTSL5	1.19895	0.0201173	BRCA
ADAP1	1.26107	1.60525e-05	BRCA
ADAP2	1.18258	0.0228141	BRCA
ADAR	1.90189	1.9287e-18	BRCA
ADARB1	0.737761	3.93789e-08	BRCA
ADARB2	1.00316	0.928756	BRCA
ADAT1	1.11915	0.0743368	BRCA
ADAT2	0.726501	2.65365e-08	BRCA
ADAT3	1.17082	0.00375802	BRCA
ADCK1	1.01718	0.743173	BRCA
ADCK2	1.39226	3.69179e-07	BRCA
ADCK5	1.48987	2.17702e-07	BRCA
ADCY1	1.06577	0.678457	BRCA
ADCY10	1.05072	0.191821	BRCA
ADCY10P1	0.681666	2.04316e-10	BRCA
ADCY2	1.073	0.368835	BRCA
ADCY3	0.666572	1.74088e-07	BRCA
ADCY4	0.339468	3.40889e-39	BRCA
ADCY5	0.296793	6.44582e-23	BRCA
ADCY6	0.571012	1.7262e-13	BRCA
ADCY7	1.10696	0.155429	BRCA
ADCY8	0.938775	0.0114962	BRCA
ADCY9	1.17598	0.0367762	BRCA
ADCYAP1	0.970977	0.74276	BRCA
ADCYAP1R1	0.34258	5.3083e-42	BRCA
ADD1	0.725222	1.09427e-10	BRCA
ADD2	0.847037	0.00942471	BRCA
ADD3	0.428568	1.68195e-18	BRCA
ADGB	1.0777	0.00109905	BRCA
ADGRA1	1.03348	0.0824893	BRCA
ADGRA2	0.40733	6.00388e-20	BRCA
ADGRA3	0.588247	2.15337e-14	BRCA
ADGRB1	0.804788	0.00409004	BRCA
ADGRB2	2.05041	1.30176e-08	BRCA
ADGRB3	0.807383	4.90102e-14	BRCA
ADGRD1	0.510296	1.18592e-17	BRCA
ADGRD2	0.415979	4.7557e-20	BRCA
ADGRE1	1.12854	0.00282423	BRCA
ADGRE2	1.01182	0.861419	BRCA
ADGRE3	0.975937	0.34829	BRCA
ADGRE4P	0.974386	0.468712	BRCA
ADGRE5	0.679944	3.32715e-06	BRCA
ADGRF1	0.900477	0.0814004	BRCA
ADGRF2	1.06766	0.000579126	BRCA
ADGRF3	0.879709	0.000191751	BRCA
ADGRF4	1.44365	4.53657e-10	BRCA
ADGRF5	0.384329	1.02787e-23	BRCA
ADGRF5P1	1.01074	0.847066	BRCA
ADGRF5P2	1.04998	0.00741769	BRCA
ADGRG1	1.18429	0.076151	BRCA
ADGRG2	0.690263	1.03819e-06	BRCA
ADGRG3	0.678548	6.74573e-10	BRCA
ADGRG4	0.993383	0.742485	BRCA
ADGRG5	0.86887	0.0276936	BRCA
ADGRG6	0.790889	0.0198769	BRCA
ADGRG7	1.0463	0.45085	BRCA
ADGRL1	1.05099	0.500609	BRCA
ADGRL2	0.500525	3.49677e-20	BRCA
ADGRL3	0.520799	6.06378e-25	BRCA
ADGRL4	0.433151	6.04412e-20	BRCA
ADGRV1	1.06084	0.52902	BRCA
ADH1A	0.525372	1.37835e-19	BRCA
ADH1B	0.0429132	7.01226e-36	BRCA
ADH1C	0.138518	9.30728e-43	BRCA
ADH4	0.5668	1.51994e-20	BRCA
ADH5	0.577707	3.27621e-28	BRCA
ADH5P2	1.04452	0.0164398	BRCA
ADH5P3	1.04033	0.0286916	BRCA
ADH5P4	0.981599	0.513442	BRCA
ADH5P5	1.08186	0.00341851	BRCA
ADH6	0.916314	0.000463305	BRCA
ADH7	0.96038	0.548268	BRCA
ADHFE1	0.499422	1.24782e-27	BRCA
ADI1	0.796299	0.000258048	BRCA
ADI1P1	1.04917	0.00828473	BRCA
ADI1P2	1.03967	0.0347951	BRCA
ADI1P3	1.06928	0.00938271	BRCA
ADIG	1.02772	0.136377	BRCA
ADIPOQ	0.0409756	4.34168e-29	BRCA
ADIPOR1	1.91016	8.02892e-29	BRCA
ADIPOR1P1	1.05169	0.00695108	BRCA
ADIPOR1P2	1.07078	0.000798448	BRCA
ADIPOR2	1.08828	0.284338	BRCA
ADIRF	1.04998	0.00741769	BRCA
ADK	1.10021	0.119096	BRCA
ADM	0.328493	1.11639e-16	BRCA
ADM2	2.49219	1.39546e-16	BRCA
ADM5	0.607329	5.8584e-15	BRCA
ADNP	1.47252	6.63767e-11	BRCA
ADNP2	1.16375	0.0116139	BRCA
ADO	1.1133	0.0301596	BRCA
ADORA1	0.577594	2.91552e-05	BRCA
ADORA2A	1.0803	0.00154794	BRCA
ADORA2B	0.707591	0.000392866	BRCA
ADORA2BP1	0.906722	0.00401131	BRCA
ADORA3	1.51341	4.9273e-06	BRCA
ADPGK	1.18979	0.00160511	BRCA
ADPRH	0.652651	1.05136e-13	BRCA
ADPRHL1	1.13386	0.0364633	BRCA
ADPRM	0.650477	5.38753e-15	BRCA
ADPRS	1.31132	7.05862e-05	BRCA
ADRA1A	0.477462	8.62528e-28	BRCA
ADRA1B	0.742402	1.75765e-06	BRCA
ADRA1D	0.996744	0.948666	BRCA
ADRA2A	0.340473	1.73158e-17	BRCA
ADRA2B	0.707187	9.92144e-09	BRCA
ADRA2C	0.674686	0.000271684	BRCA
ADRB1	0.541023	3.12354e-08	BRCA
ADRB2	0.189116	2.28887e-49	BRCA
ADRB3	0.934713	0.0238625	BRCA
ADRM1	1.4811	4.86735e-11	BRCA
ADSL	1.05731	0.127781	BRCA
ADSS1	0.792588	0.00478975	BRCA
ADSS2	1.95407	8.82362e-18	BRCA
ADTRP	0.689977	1.27217e-05	BRCA
AEBP1	2.21926	1.22216e-10	BRCA
AEBP2	0.901926	0.0836781	BRCA
AEN	1.21012	0.00741769	BRCA
AFAP1	1.00211	0.972771	BRCA
AFAP1L1	0.511635	1.09434e-16	BRCA
AFAP1L2	0.517687	2.11893e-09	BRCA
AFDN	0.765169	0.00167145	BRCA
AFF1	0.759523	0.000117212	BRCA
AFF2	0.855555	0.000491573	BRCA
AFF3	1.06191	0.714447	BRCA
AFF4	1.12251	0.129237	BRCA
AFG1L	1.03035	0.394033	BRCA
AFG3L1P	0.866197	0.0114529	BRCA
AFG3L2	1.13667	0.0186196	BRCA
AFG3L2P1	1.0484	0.0086391	BRCA
AFM	1.04228	0.0254663	BRCA
AFMID	1.08141	0.445202	BRCA
AFP	0.54637	5.60784e-06	BRCA
AFTPH	1.47503	1.32824e-08	BRCA
AGA	1.26356	0.000295584	BRCA
AGAP1	0.822871	0.00503333	BRCA
AGAP10P	0.978091	0.398606	BRCA
AGAP11	0.859134	2.42592e-08	BRCA
AGAP12P	0.89363	0.0633145	BRCA
AGAP13P	0.879072	0.0224336	BRCA
AGAP14P	1.01992	0.605841	BRCA
AGAP2	1.0575	0.288154	BRCA
AGAP3	0.878955	0.0386443	BRCA
AGAP4	0.905137	0.049899	BRCA
AGAP5	1.04767	0.0149157	BRCA
AGAP6	1.00044	0.987591	BRCA
AGAP7P	1.03747	0.443094	BRCA
AGAP9	0.704795	9.48055e-07	BRCA
AGBL1	1.02913	0.357413	BRCA
AGBL2	1.12857	0.0116391	BRCA
AGBL3	0.923405	0.0254658	BRCA
AGBL4	1.10411	0.0013211	BRCA
AGBL5	0.958153	0.488046	BRCA
AGER	0.71347	1.72711e-07	BRCA
AGFG1	0.956657	0.41798	BRCA
AGFG2	0.761068	3.93592e-05	BRCA
AGGF1	1.13491	0.0100494	BRCA
AGGF1P1	1.00208	0.937528	BRCA
AGGF1P10	1.0445	0.0159213	BRCA
AGGF1P2	0.935498	0.0937735	BRCA
AGGF1P3	0.976511	0.374901	BRCA
AGGF1P4	1.04958	0.00773941	BRCA
AGGF1P5	1.05191	0.00722176	BRCA
AGGF1P6	1.07379	0.00152335	BRCA
AGGF1P7	1.05298	0.00555135	BRCA
AGGF1P8	1.05017	0.00741769	BRCA
AGGF1P9	1.04976	0.00741769	BRCA
AGK	1.13156	0.00701164	BRCA
AGKP1	1.0505	0.00741769	BRCA
AGL	1.19063	0.108416	BRCA
AGMAT	1.54706	4.58507e-14	BRCA
AGMO	0.655177	1.1746e-14	BRCA
AGO1	0.961222	0.443465	BRCA
AGO2	0.974127	0.73073	BRCA
AGO3	0.82895	0.000417385	BRCA
AGO4	0.72455	3.28202e-07	BRCA
AGPAT1	1.03713	0.538853	BRCA
AGPAT2	0.415554	1.12417e-10	BRCA
AGPAT3	1.17919	0.000936682	BRCA
AGPAT4	0.738396	3.10609e-08	BRCA
AGPAT5	1.22546	0.00741769	BRCA
AGPAT5P1	1.04945	0.00780857	BRCA
AGPS	0.933194	0.352681	BRCA
AGR2	3.97366	4.88299e-07	BRCA
AGR3	3.24408	4.0912e-05	BRCA
AGRN	1.41291	0.00521695	BRCA
AGRP	1.14774	1.4543e-06	BRCA
AGT	1.52711	0.00650129	BRCA
AGTPBP1	0.828623	0.00191687	BRCA
AGTR1	0.391907	2.4024e-08	BRCA
AGTR2	1.00989	0.704222	BRCA
AGTRAP	1.46505	3.19528e-07	BRCA
AGXT	0.952252	0.0446451	BRCA
AGXT2	1.11576	0.000180056	BRCA
AHCTF1	1.41268	9.71445e-08	BRCA
AHCTF1P1	1.09997	0.00117696	BRCA
AHCY	1.61742	2.75822e-10	BRCA
AHCYL1	0.994301	0.925343	BRCA
AHCYL2	1.06015	0.340655	BRCA
AHCYP2	1.04873	0.0151628	BRCA
AHCYP3	1.05407	0.00596567	BRCA
AHCYP4	1.05278	0.00718571	BRCA
AHCYP5	1.0493	0.00825728	BRCA
AHCYP7	1.04891	0.0085766	BRCA
AHCYP8	1.04998	0.00741769	BRCA
AHDC1	0.746041	0.000982205	BRCA
AHI1	0.924998	0.237287	BRCA
AHNAK	0.388131	1.16977e-26	BRCA
AHNAK2	1.08269	0.435764	BRCA
AHR	0.783803	0.00741769	BRCA
AHRR	1.06192	0.00231476	BRCA
AHSA1	1.35238	1.30893e-07	BRCA
AHSA2P	0.650224	1.40363e-07	BRCA
AHSG	1.05156	0.00741769	BRCA
AHSP	0.97805	0.443501	BRCA
AICDA	1.03632	0.116792	BRCA
AIDA	1.05604	0.383449	BRCA
AIDAP1	1.0356	0.329057	BRCA
AIDAP2	0.837376	0.0014298	BRCA
AIDAP3	1.05339	0.00621763	BRCA
AIF1	0.905984	0.29835	BRCA
AIF1L	0.399094	1.40581e-14	BRCA
AIFM1	1.37758	3.23905e-11	BRCA
AIFM1P1	1.0525	0.00682384	BRCA
AIFM2	0.353223	5.50178e-23	BRCA
AIFM3	1.16227	2.02769e-05	BRCA
AIG1	0.785739	1.53913e-05	BRCA
AIG1P1	1.04287	0.0961579	BRCA
AIM2	1.46488	5.58164e-06	BRCA
AIMP1	1.13279	0.0121048	BRCA
AIMP1P1	1.05665	0.00145741	BRCA
AIMP1P2	1.05081	0.00741769	BRCA
AIMP2	1.54212	2.75835e-14	BRCA
AIP	1.0839	0.201673	BRCA
AIPL1	1.06011	0.00304927	BRCA
AIRE	1.04546	0.0139324	BRCA
AIRN	1.04958	0.00728565	BRCA
AJAP1	0.885975	0.000902699	BRCA
AJM1	1.57911	1.14536e-14	BRCA
AJUBA	0.845791	0.079099	BRCA
AK1	1.00275	0.964617	BRCA
AK2	1.09977	0.0348212	BRCA
AK2P2	1.07453	0.00156253	BRCA
AK3	0.547305	7.09214e-23	BRCA
AK3P2	0.979654	0.378507	BRCA
AK3P3	0.801422	3.81179e-07	BRCA
AK3P4	1.05016	0.00741769	BRCA
AK3P5	0.983846	0.582827	BRCA
AK4	0.454531	1.26237e-14	BRCA
AK4P1	0.809026	0.000493751	BRCA
AK4P2	1.0443	0.0155884	BRCA
AK4P3	1.02662	0.433017	BRCA
AK4P4	1.0428	0.102891	BRCA
AK4P5	1.05167	0.00741769	BRCA
AK4P6	1.05153	0.0108954	BRCA
AK5	0.218014	3.35158e-18	BRCA
AK6	1.0656	0.129558	BRCA
AK6P1	1.04936	0.00830354	BRCA
AK6P2	1.0468	0.013733	BRCA
AK7	0.955028	0.443441	BRCA
AK8	1.61567	8.01202e-10	BRCA
AK9	1.06561	0.237595	BRCA
AKAIN1	0.976542	0.182363	BRCA
AKAP1	0.64806	4.32295e-10	BRCA
AKAP10	0.920684	0.164206	BRCA
AKAP11	0.774153	0.000826654	BRCA
AKAP12	0.236496	1.33366e-26	BRCA
AKAP13	0.790306	0.00029175	BRCA
AKAP14	1.19622	0.000128792	BRCA
AKAP17A	0.910193	0.151979	BRCA
AKAP17BP	1.03772	0.0361342	BRCA
AKAP3	0.74758	3.76873e-07	BRCA
AKAP4	1.0475	0.00981094	BRCA
AKAP5	1.86339	7.89165e-11	BRCA
AKAP6	0.642972	4.81839e-10	BRCA
AKAP7	0.584684	1.15291e-23	BRCA
AKAP8	1.03193	0.594931	BRCA
AKAP8L	1.10232	0.0951748	BRCA
AKAP8P1	1.0574	0.00407128	BRCA
AKAP9	1.18518	0.0486995	BRCA
AKIP1	1.18842	0.00244188	BRCA
AKIRIN1	1.00045	0.994261	BRCA
AKIRIN1P1	1.03561	0.0536691	BRCA
AKIRIN1P2	1.05327	0.00583986	BRCA
AKIRIN2	0.795273	2.62255e-06	BRCA
AKIRIN2P1	1.05233	0.00741769	BRCA
AKNA	0.781634	0.00124257	BRCA
AKNAD1	1.04423	0.10722	BRCA
AKR1A1	1.40461	3.21186e-07	BRCA
AKR1B1	0.682847	1.35311e-07	BRCA
AKR1B10	0.943173	0.749491	BRCA
AKR1B10P1	1.04574	0.0232683	BRCA
AKR1B10P2	1.05027	0.00741769	BRCA
AKR1B15	0.590219	0.000762864	BRCA
AKR1B1P1	1.04195	0.0260052	BRCA
AKR1B1P2	1.04904	0.0081809	BRCA
AKR1B1P3	1.0389	0.0370089	BRCA
AKR1B1P4	1.04927	0.00829874	BRCA
AKR1B1P5	1.05023	0.00741769	BRCA
AKR1B1P6	1.04761	0.00884193	BRCA
AKR1B1P7	1.04039	0.0283913	BRCA
AKR1B1P8	1.04998	0.00741769	BRCA
AKR1C1	0.154782	7.79999e-31	BRCA
AKR1C2	0.125905	1.31658e-27	BRCA
AKR1C3	0.220807	1.99122e-30	BRCA
AKR1C4	1.02808	0.126063	BRCA
AKR1C5P	0.970517	0.177365	BRCA
AKR1C6P	1.01842	0.475798	BRCA
AKR1C7P	1.13082	0.000909786	BRCA
AKR1C8P	1.00288	0.881109	BRCA
AKR1D1	0.865072	0.0926274	BRCA
AKR1D1P1	1.04968	0.00764633	BRCA
AKR1E2	0.786511	0.0018476	BRCA
AKR7A2	1.08229	0.177654	BRCA
AKR7A2P1	1.04737	0.0734972	BRCA
AKR7A2P2	1.03128	0.105524	BRCA
AKR7A3	2.69005	1.24973e-06	BRCA
AKR7L	1.19578	0.00384421	BRCA
AKT1	1.35048	6.08667e-06	BRCA
AKT1S1	1.26447	7.64452e-05	BRCA
AKT2	0.86851	0.00741769	BRCA
AKT3	0.62092	1.64223e-07	BRCA
AKTIP	0.93303	0.149158	BRCA
ALAD	0.626744	1.33774e-13	BRCA
ALAS1	1.04105	0.420814	BRCA
ALAS2	0.793446	2.3832e-05	BRCA
ALB	0.232049	2.77035e-11	BRCA
ALCAM	1.68017	0.000834736	BRCA
ALDH16A1	1.18466	0.0135625	BRCA
ALDH18A1	2.04458	1.16835e-23	BRCA
ALDH1A1	0.187665	3.6506e-37	BRCA
ALDH1A2	0.317906	5.17984e-41	BRCA
ALDH1A3	0.364714	2.0529e-18	BRCA
ALDH1B1	1.55531	7.97315e-10	BRCA
ALDH1L1	0.232604	2.45987e-35	BRCA
ALDH1L2	1.35844	0.000287177	BRCA
ALDH2	0.321166	3.68063e-17	BRCA
ALDH3A1	0.549895	2.5562e-07	BRCA
ALDH3A2	0.645318	1.79408e-08	BRCA
ALDH3B1	1.19034	0.0219574	BRCA
ALDH3B2	1.93219	0.00719151	BRCA
ALDH4A1	0.51745	5.35138e-10	BRCA
ALDH5A1	0.777869	0.00091863	BRCA
ALDH6A1	0.736939	0.000112836	BRCA
ALDH7A1	0.728093	4.65425e-05	BRCA
ALDH7A1P1	0.990773	0.73504	BRCA
ALDH7A1P2	1.04991	0.00741769	BRCA
ALDH7A1P3	1.05181	0.00741769	BRCA
ALDH7A1P4	1.04222	0.0329831	BRCA
ALDH8A1	0.985934	0.799662	BRCA
ALDH9A1	0.862902	0.00751111	BRCA
ALDOA	1.62947	5.13483e-10	BRCA
ALDOAP1	1.09165	8.95661e-05	BRCA
ALDOAP2	1.11572	2.07538e-06	BRCA
ALDOB	0.930908	0.00600208	BRCA
ALDOC	0.213663	1.44353e-34	BRCA
ALG1	1.65172	4.05063e-17	BRCA
ALG10	1.21792	0.000371743	BRCA
ALG10B	1.03534	0.57402	BRCA
ALG11	1.04211	0.400523	BRCA
ALG12	1.08071	0.123749	BRCA
ALG13	0.98328	0.726743	BRCA
ALG14	1.05755	0.121398	BRCA
ALG1L	1.49373	0.000149252	BRCA
ALG1L10P	0.914161	0.149725	BRCA
ALG1L11P	0.87431	0.000882469	BRCA
ALG1L12P	0.817574	0.00327406	BRCA
ALG1L13P	0.986904	0.809839	BRCA
ALG1L14P	1.04918	0.0475044	BRCA
ALG1L15P	1.08158	0.00032973	BRCA
ALG1L2	1.02149	0.67076	BRCA
ALG1L3P	1.11486	0.00693667	BRCA
ALG1L5P	1.11094	0.000213646	BRCA
ALG1L6P	0.755369	0.000477174	BRCA
ALG1L7P	1.03076	0.458269	BRCA
ALG1L8P	1.02672	0.54273	BRCA
ALG1L9P	1.09952	0.00624597	BRCA
ALG2	1.1699	0.00445923	BRCA
ALG3	1.85747	1.86529e-19	BRCA
ALG3P1	1.05042	0.00762651	BRCA
ALG5	1.11648	0.0214585	BRCA
ALG6	1.50889	2.38232e-13	BRCA
ALG8	1.64103	2.51234e-10	BRCA
ALG9	0.747456	6.05425e-11	BRCA
ALK	0.891081	0.00310734	BRCA
ALKAL1	1.03821	0.0589894	BRCA
ALKAL2	0.377844	9.064e-19	BRCA
ALKBH1	1.23357	0.000630159	BRCA
ALKBH2	1.10985	0.13569	BRCA
ALKBH3	0.779069	0.000222061	BRCA
ALKBH4	1.15328	0.0151486	BRCA
ALKBH5	0.983568	0.720981	BRCA
ALKBH6	1.07607	0.0461846	BRCA
ALKBH7	1.13414	0.0911566	BRCA
ALKBH8	0.933592	0.226913	BRCA
ALLC	1.02866	0.118992	BRCA
ALMS1	1.2486	0.000309033	BRCA
ALMS1P1	0.994052	0.909498	BRCA
ALOX12	0.813021	5.74502e-06	BRCA
ALOX12B	1.04195	0.193834	BRCA
ALOX12P1	1.03737	0.0523922	BRCA
ALOX12P2	0.853101	0.0124517	BRCA
ALOX15	0.89399	0.373361	BRCA
ALOX15B	0.53007	0.0141323	BRCA
ALOX15P1	0.942057	0.0248092	BRCA
ALOX15P2	1.05198	0.0267299	BRCA
ALOX5	0.924193	0.454687	BRCA
ALOX5AP	1.22724	0.0283184	BRCA
ALOXE3	1.18149	0.00443284	BRCA
ALOXE3P1	1.05579	0.278395	BRCA
ALPG	1.06307	0.00173602	BRCA
ALPI	1.06334	0.00215764	BRCA
ALPK1	0.871184	0.0365253	BRCA
ALPK2	1.15707	0.00332653	BRCA
ALPK3	0.545756	1.24215e-08	BRCA
ALPL	0.277839	7.39608e-23	BRCA
ALPP	1.07133	0.00741769	BRCA
ALS2	1.00064	0.990827	BRCA
ALS2CL	0.520663	1.74445e-20	BRCA
ALX1	0.936731	0.184178	BRCA
ALX3	1.06946	0.00481715	BRCA
ALX4	0.324305	7.40321e-21	BRCA
ALYREF	1.66286	5.42096e-11	BRCA
AMACR	1.17169	2.87161e-06	BRCA
AMBN	1.04495	0.0119061	BRCA
AMBP	1.01523	0.883181	BRCA
AMBRA1	1.08353	0.166987	BRCA
AMD1	0.896576	0.144644	BRCA
AMD1P1	0.963412	0.185997	BRCA
AMD1P2	1.04617	0.013244	BRCA
AMD1P3	1.04754	0.0310332	BRCA
AMD1P4	1.07533	0.0042302	BRCA
AMDHD1	0.957424	0.509716	BRCA
AMDHD2	1.22405	0.00635467	BRCA
AMELX	1.04792	0.00758061	BRCA
AMELY	1.044	0.0198483	BRCA
AMER1	1.08122	0.183932	BRCA
AMER2	1.12098	0.00808918	BRCA
AMER3	1.09394	0.00292759	BRCA
AMFR	1.12558	0.0708602	BRCA
AMH	1.34474	5.69787e-06	BRCA
AMHR2	1.072	0.00288845	BRCA
AMIGO1	0.583192	1.16672e-15	BRCA
AMIGO2	0.39143	5.53473e-09	BRCA
AMIGO3	1.04943	0.00788194	BRCA
AMMECR1	1.89442	2.76517e-18	BRCA
AMMECR1L	0.976082	0.636771	BRCA
AMMECR1LP1	1.11275	1.17272e-05	BRCA
AMN	1.0117	0.763013	BRCA
AMN1	1.15038	0.0112576	BRCA
AMOT	0.710325	0.000227834	BRCA
AMOTL1	0.371797	1.60184e-32	BRCA
AMOTL2	0.390133	6.56022e-32	BRCA
AMPD1	0.566514	3.47139e-12	BRCA
AMPD2	1.06487	0.277236	BRCA
AMPD3	1.1265	0.0673686	BRCA
AMPH	1.16766	0.216307	BRCA
AMT	1.0261	0.185731	BRCA
AMTN	1.23086	0.00627985	BRCA
AMY1A	1.04826	0.00878696	BRCA
AMY1B	1.04183	0.0228775	BRCA
AMY1C	1.04958	0.00780382	BRCA
AMY2A	1.0616	0.00672416	BRCA
AMY2B	0.538112	1.68944e-23	BRCA
AMYP1	1.04773	0.00937057	BRCA
AMZ1	1.54916	1.11174e-09	BRCA
AMZ2	1.38885	1.12307e-09	BRCA
AMZ2P1	0.914325	0.101555	BRCA
AMZ2P2	1.04648	0.0106941	BRCA
AMZ2P3	1.04803	0.00880925	BRCA
ANAPC1	1.02031	0.729177	BRCA
ANAPC10	1.02766	0.447051	BRCA
ANAPC10P1	1.05653	0.00284864	BRCA
ANAPC11	1.5386	8.59889e-11	BRCA
ANAPC13	1.16579	0.00150417	BRCA
ANAPC15	1.04992	0.251609	BRCA
ANAPC15P1	1.04911	0.0106961	BRCA
ANAPC15P2	1.03078	0.112681	BRCA
ANAPC16	0.839814	0.000319561	BRCA
ANAPC1P1	1.06426	0.0153175	BRCA
ANAPC1P2	1.04998	0.00741769	BRCA
ANAPC1P3	1.04557	0.0201847	BRCA
ANAPC1P4	1.05065	0.00741769	BRCA
ANAPC1P5	1.0752	0.00989612	BRCA
ANAPC1P6	1.04687	0.0115828	BRCA
ANAPC2	0.986201	0.846854	BRCA
ANAPC4	0.793914	9.28211e-06	BRCA
ANAPC5	1.05647	0.227263	BRCA
ANAPC7	1.35373	1.09842e-09	BRCA
ANG	0.580405	1.34801e-11	BRCA
ANGEL1	0.861484	0.0125427	BRCA
ANGEL2	1.32453	2.57472e-06	BRCA
ANGPT1	0.296135	1.83436e-31	BRCA
ANGPT2	0.941577	0.453941	BRCA
ANGPT4	0.500249	4.00492e-32	BRCA
ANGPTL1	0.200978	1.88579e-39	BRCA
ANGPTL2	0.34786	8.65765e-19	BRCA
ANGPTL3	0.99315	0.806012	BRCA
ANGPTL4	0.209655	5.03408e-25	BRCA
ANGPTL5	0.627187	3.57822e-11	BRCA
ANGPTL6	1.15918	5.16322e-08	BRCA
ANGPTL7	0.207887	1.11924e-33	BRCA
ANGPTL8	0.328231	6.74202e-26	BRCA
ANHX	1.04909	0.00780428	BRCA
ANK1	1.02054	0.739862	BRCA
ANK2	0.365905	1.44748e-28	BRCA
ANK3	1.21425	0.0337391	BRCA
ANKAR	0.782106	1.51818e-09	BRCA
ANKDD1A	0.560436	2.63924e-21	BRCA
ANKDD1B	0.82377	1.90312e-07	BRCA
ANKEF1	1.66103	4.85351e-14	BRCA
ANKFN1	0.98419	0.789107	BRCA
ANKFY1	0.815557	0.00124403	BRCA
ANKH	0.93556	0.398853	BRCA
ANKHD1	1.02558	0.397381	BRCA
ANKIB1	1.24895	0.000292436	BRCA
ANKK1	0.625228	3.86348e-11	BRCA
ANKLE1	0.988164	0.815664	BRCA
ANKLE2	1.03925	0.395053	BRCA
ANKMY1	1.0442	0.436977	BRCA
ANKMY2	0.69038	4.55857e-11	BRCA
ANKRA2	0.973823	0.706188	BRCA
ANKRD1	1.2152	0.0220308	BRCA
ANKRD10	0.911472	0.167472	BRCA
ANKRD11	0.74193	1.71124e-05	BRCA
ANKRD11P1	1.05053	0.00741769	BRCA
ANKRD11P2	1.0198	0.403309	BRCA
ANKRD12	0.895598	0.0882189	BRCA
ANKRD13A	0.886266	0.03882	BRCA
ANKRD13B	1.19347	0.0206041	BRCA
ANKRD13C	1.03938	0.409227	BRCA
ANKRD13D	1.34129	5.55133e-05	BRCA
ANKRD16	1.26681	5.94181e-05	BRCA
ANKRD17	1.08993	0.205942	BRCA
ANKRD18A	0.976935	0.67847	BRCA
ANKRD18B	1.07842	0.00493412	BRCA
ANKRD18CP	1.04037	0.119918	BRCA
ANKRD18DP	1.04664	0.0113676	BRCA
ANKRD18EP	1.17714	0.0475476	BRCA
ANKRD19P	1.09897	0.00958728	BRCA
ANKRD2	1.07668	0.213553	BRCA
ANKRD20A1	1.03136	0.098002	BRCA
ANKRD20A10P	1.04534	0.0158675	BRCA
ANKRD20A11P	1.02625	0.638245	BRCA
ANKRD20A17P	1.05417	0.0210352	BRCA
ANKRD20A18P	1.07252	0.00156701	BRCA
ANKRD20A19P	1.06016	0.00245575	BRCA
ANKRD20A21P	1.00161	0.946225	BRCA
ANKRD20A2P	1.04981	0.00756293	BRCA
ANKRD20A3P	1.04825	0.00916556	BRCA
ANKRD20A4P	0.989306	0.614647	BRCA
ANKRD20A5P	1.15643	0.00899844	BRCA
ANKRD20A6P	1.04998	0.00741769	BRCA
ANKRD20A7P	0.986009	0.533326	BRCA
ANKRD20A8P	1.05216	0.00560722	BRCA
ANKRD20A9P	1.0363	0.0574695	BRCA
ANKRD22	2.42996	4.05152e-17	BRCA
ANKRD23	0.985006	0.67738	BRCA
ANKRD24	0.924045	0.127694	BRCA
ANKRD26	1.14315	0.0324252	BRCA
ANKRD26P1	1.04401	0.0469017	BRCA
ANKRD26P2	1.0494	0.00804332	BRCA
ANKRD26P3	1.03867	0.0270755	BRCA
ANKRD26P4	1.02075	0.43563	BRCA
ANKRD27	1.09198	0.100878	BRCA
ANKRD28	1.15184	0.0179959	BRCA
ANKRD29	0.284552	6.45661e-46	BRCA
ANKRD30A	1.23248	0.351748	BRCA
ANKRD30B	1.65842	0.000276603	BRCA
ANKRD30BL	1.04186	0.0214337	BRCA
ANKRD30BP1	1.36359	0.000122855	BRCA
ANKRD30BP2	1.05328	0.00684813	BRCA
ANKRD30BP3	1.04314	0.0681299	BRCA
ANKRD31	1.00521	0.883177	BRCA
ANKRD33	1.02793	0.140135	BRCA
ANKRD33B	0.618707	6.30469e-13	BRCA
ANKRD34A	1.05707	0.245571	BRCA
ANKRD34B	1.13237	0.00271076	BRCA
ANKRD34C	1.03393	0.0944116	BRCA
ANKRD35	0.373553	2.78992e-27	BRCA
ANKRD36	0.892932	0.0303071	BRCA
ANKRD36B	0.93961	0.190332	BRCA
ANKRD36BP1	1.04998	0.00741769	BRCA
ANKRD36BP2	0.966896	0.573746	BRCA
ANKRD36C	0.703744	3.27845e-06	BRCA
ANKRD36P1	1.04998	0.00741769	BRCA
ANKRD37	0.802144	0.000552492	BRCA
ANKRD39	1.06953	0.124412	BRCA
ANKRD40	0.668715	5.8889e-08	BRCA
ANKRD40CL	1.06129	0.00197167	BRCA
ANKRD42	1.21284	0.00672792	BRCA
ANKRD44	0.941076	0.335381	BRCA
ANKRD45	0.971883	0.29657	BRCA
ANKRD46	0.871817	0.0120205	BRCA
ANKRD49	0.984021	0.807306	BRCA
ANKRD49P1	1.0422	0.26254	BRCA
ANKRD49P2	1.0442	0.0176291	BRCA
ANKRD49P3	1.05336	0.005784	BRCA
ANKRD49P4	1.04947	0.00775326	BRCA
ANKRD50	1.78909	5.91319e-10	BRCA
ANKRD52	1.15203	0.0359963	BRCA
ANKRD53	0.391781	3.96688e-38	BRCA
ANKRD54	1.18721	0.00192952	BRCA
ANKRD54P1	1.0475	0.00999842	BRCA
ANKRD55	1.06457	0.00741769	BRCA
ANKRD6	0.753073	6.07293e-07	BRCA
ANKRD60	1.04754	0.0106468	BRCA
ANKRD61	1.10023	0.0587309	BRCA
ANKRD62	1.0633	0.00070441	BRCA
ANKRD62P1	1.00361	0.924482	BRCA
ANKRD63	1.06535	0.00319317	BRCA
ANKRD65	0.430129	9.68892e-21	BRCA
ANKRD66	1.05953	0.00476346	BRCA
ANKRD7	1.02119	0.360133	BRCA
ANKRD9	0.976222	0.736436	BRCA
ANKS1A	0.765355	1.71934e-05	BRCA
ANKS1B	1.27428	0.00196954	BRCA
ANKS3	1.04904	0.448422	BRCA
ANKS4B	1.04308	0.031338	BRCA
ANKS6	0.695418	6.3058e-08	BRCA
ANKUB1	1.04649	0.00852678	BRCA
ANKZF1	0.894601	0.0834928	BRCA
ANLN	5.89045	2.56773e-42	BRCA
ANO1	0.55837	0.000390633	BRCA
ANO10	1.00497	0.923291	BRCA
ANO2	0.720696	2.91811e-09	BRCA
ANO3	0.70282	1.11035e-05	BRCA
ANO4	0.92163	0.0119138	BRCA
ANO5	0.764234	0.00195322	BRCA
ANO6	0.50006	3.64268e-19	BRCA
ANO7	1.24644	4.21418e-05	BRCA
ANO7L1	1.15443	0.00981094	BRCA
ANO8	0.974115	0.723511	BRCA
ANO9	1.46392	5.93573e-05	BRCA
ANOS1	0.987093	0.900835	BRCA
ANOS2P	1.04753	0.014879	BRCA
ANP32A	1.22783	9.91764e-05	BRCA
ANP32AP1	1.0772	0.000391356	BRCA
ANP32B	1.05487	0.459033	BRCA
ANP32BP1	1.05057	0.0169575	BRCA
ANP32BP2	1.01581	0.406895	BRCA
ANP32BP3	1.04272	0.0230677	BRCA
ANP32C	1.06448	0.00519997	BRCA
ANP32D	1.04086	0.0378951	BRCA
ANP32E	1.53916	3.34505e-07	BRCA
ANPEP	0.318832	5.54477e-12	BRCA
ANTKMT	2.01359	6.11959e-17	BRCA
ANTXR1	1.2906	0.0106167	BRCA
ANTXR2	0.427668	1.22757e-20	BRCA
ANTXRL	0.712108	1.81683e-08	BRCA
ANTXRLP1	0.995548	0.880897	BRCA
ANXA1	0.18563	7.73574e-46	BRCA
ANXA10	1.08261	0.0043953	BRCA
ANXA11	0.704075	3.2719e-10	BRCA
ANXA13	0.988776	0.740243	BRCA
ANXA2	0.905353	0.179566	BRCA
ANXA2P1	0.993332	0.85394	BRCA
ANXA2P2	0.905264	0.201557	BRCA
ANXA2P3	1.05116	0.0171071	BRCA
ANXA2R	0.83807	0.00203037	BRCA
ANXA3	0.339007	8.4974e-19	BRCA
ANXA4	1.09623	0.0883243	BRCA
ANXA5	0.74586	1.22853e-05	BRCA
ANXA6	0.682498	7.35716e-07	BRCA
ANXA7	1.08165	0.0741476	BRCA
ANXA8	0.678703	0.000316636	BRCA
ANXA8L1	0.579637	4.38866e-06	BRCA
ANXA9	2.46436	9.40098e-13	BRCA
AOAH	1.0096	0.923194	BRCA
AOC1	1.27119	2.23573e-05	BRCA
AOC2	0.432761	2.37717e-26	BRCA
AOC3	0.112096	1.08287e-33	BRCA
AOC4P	0.684521	2.79971e-22	BRCA
AOPEP	0.780408	3.26977e-05	BRCA
AOX1	0.232237	3.53455e-28	BRCA
AOX2P	1.11919	2.00941e-05	BRCA
AOX3P	1.0313	0.0925319	BRCA
AP1AR	1.47983	7.7782e-08	BRCA
AP1B1	1.25609	0.000447331	BRCA
AP1B1P1	1.02336	0.232945	BRCA
AP1B1P2	1.03145	0.116375	BRCA
AP1G1	1.11784	0.0705051	BRCA
AP1G2	1.33869	0.00253881	BRCA
AP1M1	1.00628	0.902442	BRCA
AP1M2	4.1048	9.46495e-17	BRCA
AP1M2P1	1.04623	0.0176262	BRCA
AP1S1	2.06198	5.67892e-21	BRCA
AP1S2	1.04908	0.487924	BRCA
AP1S2P1	1.04435	0.0192088	BRCA
AP1S3	1.61545	2.2789e-12	BRCA
AP2A1	1.22763	0.000353301	BRCA
AP2A2	0.886804	0.0150624	BRCA
AP2B1	1.24602	0.00741769	BRCA
AP2B1P1	1.09081	0.00040042	BRCA
AP2M1	1.33964	9.17983e-07	BRCA
AP2S1	1.67154	1.68587e-16	BRCA
AP3B1	1.2715	2.73302e-06	BRCA
AP3B2	0.940253	0.448709	BRCA
AP3D1	1.22779	0.000532295	BRCA
AP3M1	1.15898	0.0279668	BRCA
AP3M2	1.26107	0.000970047	BRCA
AP3S1	1.19626	0.00803373	BRCA
AP3S2	0.814829	0.000447863	BRCA
AP4B1	0.945618	0.20664	BRCA
AP4E1	1.02623	0.638382	BRCA
AP4M1	1.38077	7.99345e-08	BRCA
AP4S1	0.827728	0.000136974	BRCA
AP5B1	0.889505	0.0279695	BRCA
AP5M1	1.03734	0.447338	BRCA
AP5S1	1.16679	0.000612659	BRCA
AP5Z1	1.19401	0.0058904	BRCA
APAF1	1.08192	0.230819	BRCA
APBA1	0.522168	1.25311e-21	BRCA
APBA2	1.1692	0.0496548	BRCA
APBA3	1.11589	0.0363281	BRCA
APBB1	0.567377	1.7773e-14	BRCA
APBB1IP	0.503807	1.39997e-11	BRCA
APBB2	0.99808	0.982725	BRCA
APBB3	0.774702	0.000962485	BRCA
APC	0.916037	0.151352	BRCA
APC2	1.02228	0.501911	BRCA
APCDD1	0.216138	1.35226e-44	BRCA
APCDD1L	0.311477	7.69773e-16	BRCA
APCS	1.05031	0.00741769	BRCA
APEH	1.4582	1.02505e-07	BRCA
APELA	1.11711	0.194109	BRCA
APEX1	1.16419	0.0105088	BRCA
APEX2	1.69965	8.9022e-14	BRCA
APH1A	1.81114	1.39814e-19	BRCA
APH1B	0.773422	0.00146323	BRCA
API5	1.13697	0.0184011	BRCA
API5P1	1.05128	0.0208448	BRCA
API5P2	1.05132	0.00721981	BRCA
APIP	0.90425	0.0453405	BRCA
APLF	0.802408	3.46172e-06	BRCA
APLN	0.930444	0.558617	BRCA
APLNR	0.727376	0.00171829	BRCA
APLP1	1.84653	3.56348e-08	BRCA
APLP2	0.831239	0.0109428	BRCA
APMAP	1.19113	0.0106216	BRCA
APOA1	1.14275	0.000100961	BRCA
APOA2	1.06303	0.00255013	BRCA
APOA4	1.04766	0.0101941	BRCA
APOA5	1.06998	0.000728992	BRCA
APOB	0.507279	7.27294e-19	BRCA
APOBEC1	1.08421	0.00204745	BRCA
APOBEC2	0.873878	0.0323079	BRCA
APOBEC3A	1.3155	0.000171354	BRCA
APOBEC3AP1	0.971479	0.602815	BRCA
APOBEC3B	2.62061	5.11852e-17	BRCA
APOBEC3C	0.521991	1.57345e-10	BRCA
APOBEC3D	1.01636	0.612886	BRCA
APOBEC3F	0.950151	0.507863	BRCA
APOBEC3G	0.919279	0.353699	BRCA
APOBEC3H	1.1948	0.00292993	BRCA
APOBEC4	1.14926	6.42882e-05	BRCA
APOBR	1.85029	5.01121e-08	BRCA
APOC1	2.11767	4.53055e-09	BRCA
APOC1P1	1.06812	0.0219729	BRCA
APOC2	1.05731	0.00555896	BRCA
APOC3	1.08989	0.00537036	BRCA
APOC4	1.0486	0.00873416	BRCA
APOD	0.116211	5.67625e-22	BRCA
APOE	1.14831	0.29993	BRCA
APOF	1.23232	0.00394949	BRCA
APOH	1.04888	0.0220025	BRCA
APOL1	1.26383	0.0165322	BRCA
APOL2	1.18869	0.00941392	BRCA
APOL3	0.544895	1.17887e-11	BRCA
APOL4	0.813361	0.0480347	BRCA
APOL5	0.997015	0.896369	BRCA
APOL6	0.651446	2.81944e-05	BRCA
APOLD1	0.384196	8.09467e-13	BRCA
APOM	0.846169	0.00826107	BRCA
APONP	1.0458	0.0130052	BRCA
APOO	1.79425	1.37997e-25	BRCA
APOOL	1.00682	0.918944	BRCA
APOOP1	1.0435	0.0170027	BRCA
APOOP2	1.06623	0.00224356	BRCA
APOOP3	1.05057	0.00741769	BRCA
APOOP4	1.05675	0.00381225	BRCA
APOOP5	1.04953	0.00803225	BRCA
APP	0.845147	0.0556173	BRCA
APPBP2	1.07672	0.273271	BRCA
APPL1	1.03585	0.586035	BRCA
APPL2	0.80807	0.000926831	BRCA
APRT	1.24841	0.00741769	BRCA
APTR	1.12536	0.0404021	BRCA
APTX	1.22923	7.78109e-06	BRCA
AQP1	0.223458	2.2656e-38	BRCA
AQP10	1.04719	0.0117511	BRCA
AQP11	1.06776	0.316472	BRCA
AQP12A	1.054	0.00564243	BRCA
AQP12B	1.05409	0.00535625	BRCA
AQP2	1.03345	0.367504	BRCA
AQP3	0.781369	0.164345	BRCA
AQP4	0.706939	1.2542e-05	BRCA
AQP5	0.354384	4.41753e-06	BRCA
AQP6	0.977554	0.543876	BRCA
AQP7	0.0839588	5.85879e-41	BRCA
AQP7P1	0.303481	4.43741e-30	BRCA
AQP7P2	0.553984	3.17091e-16	BRCA
AQP7P3	0.941719	0.00741769	BRCA
AQP7P4	0.963334	0.0754512	BRCA
AQP7P5	1.04898	0.00821673	BRCA
AQP8	1.03557	0.148443	BRCA
AQP9	1.4542	0.000494918	BRCA
AQR	1.06181	0.307922	BRCA
AR	1.24644	0.115795	BRCA
ARAF	1.02926	0.60138	BRCA
ARAFP1	1.05068	0.00741769	BRCA
ARAFP2	1.04893	0.00816751	BRCA
ARAFP3	1.04998	0.00741769	BRCA
ARAP1	0.804197	0.00019937	BRCA
ARAP2	1.07846	0.333931	BRCA
ARAP3	0.474643	5.1442e-28	BRCA
ARC	0.423277	1.03797e-14	BRCA
ARCN1	1.17568	0.00278612	BRCA
AREG	0.590968	0.0151896	BRCA
AREL1	1.21019	0.00155485	BRCA
ARF1	1.93237	2.26449e-27	BRCA
ARF1P1	1.05027	0.00766464	BRCA
ARF1P2	1.06096	0.00353603	BRCA
ARF1P3	1.05729	0.00444592	BRCA
ARF3	1.5712	1.06672e-11	BRCA
ARF4	1.64351	4.68942e-18	BRCA
ARF4P1	1.1252	3.5061e-05	BRCA
ARF4P2	1.15466	3.21374e-08	BRCA
ARF4P3	1.05327	0.00576152	BRCA
ARF4P4	1.01889	0.337924	BRCA
ARF5	1.42395	6.46042e-08	BRCA
ARF6	1.42355	2.32135e-09	BRCA
ARFGAP1	1.5098	1.49926e-09	BRCA
ARFGAP2	0.980425	0.695451	BRCA
ARFGAP3	1.02844	0.693364	BRCA
ARFGEF1	1.67292	3.85733e-11	BRCA
ARFGEF2	1.27575	0.00387221	BRCA
ARFGEF3	2.02865	5.79452e-08	BRCA
ARFIP1	1.20633	0.00305828	BRCA
ARFIP2	1.43389	2.86759e-05	BRCA
ARFRP1	1.03226	0.617208	BRCA
ARG1	0.927795	0.00741769	BRCA
ARG2	0.899404	0.070375	BRCA
ARGFX	1.05127	0.00472913	BRCA
ARGFXP1	1.06515	0.00118176	BRCA
ARGFXP2	1.04667	0.0973189	BRCA
ARGLU1	0.537245	9.72714e-13	BRCA
ARHGAP1	1.15765	0.0192755	BRCA
ARHGAP10	0.482256	3.10752e-28	BRCA
ARHGAP11A	2.56832	1.3556e-27	BRCA
ARHGAP11B	1.09998	5.8505e-05	BRCA
ARHGAP12	0.856658	0.0234106	BRCA
ARHGAP15	1.00184	0.978727	BRCA
ARHGAP16P	1.18529	4.82878e-10	BRCA
ARHGAP17	0.864988	0.00337323	BRCA
ARHGAP18	1.0346	0.541883	BRCA
ARHGAP19	0.573117	2.98119e-11	BRCA
ARHGAP20	0.288533	7.45025e-47	BRCA
ARHGAP21	0.590376	3.45061e-16	BRCA
ARHGAP22	1.1088	0.0566623	BRCA
ARHGAP23	0.587422	3.06726e-13	BRCA
ARHGAP23P1	1.04736	0.00999037	BRCA
ARHGAP24	0.553018	1.61754e-21	BRCA
ARHGAP25	0.661929	5.85574e-08	BRCA
ARHGAP26	0.560979	3.54819e-12	BRCA
ARHGAP27	0.956812	0.511463	BRCA
ARHGAP27P2	0.966243	0.270383	BRCA
ARHGAP28	0.821649	0.00442804	BRCA
ARHGAP29	0.67379	1.64107e-05	BRCA
ARHGAP30	1.11671	0.219641	BRCA
ARHGAP31	0.561709	3.99412e-16	BRCA
ARHGAP32	1.54786	2.36379e-07	BRCA
ARHGAP33	1.18611	0.0429882	BRCA
ARHGAP35	1.01908	0.804909	BRCA
ARHGAP36	0.431692	2.4437e-06	BRCA
ARHGAP39	2.16812	4.66197e-15	BRCA
ARHGAP4	0.982138	0.834194	BRCA
ARHGAP40	0.338141	9.57343e-09	BRCA
ARHGAP42	0.625492	7.22859e-11	BRCA
ARHGAP42P1	1.05146	0.00741769	BRCA
ARHGAP42P2	1.09398	2.03776e-05	BRCA
ARHGAP42P3	1.05032	0.00741769	BRCA
ARHGAP42P4	1.04957	0.00781336	BRCA
ARHGAP42P5	1.04998	0.00741769	BRCA
ARHGAP44	0.904836	0.116526	BRCA
ARHGAP45	1.10752	0.169852	BRCA
ARHGAP5	0.735865	0.00121492	BRCA
ARHGAP6	0.619793	4.23799e-16	BRCA
ARHGAP8	1.09385	0.243199	BRCA
ARHGAP9	1.04646	0.562592	BRCA
ARHGDIA	1.30292	0.00050168	BRCA
ARHGDIB	1.44706	8.6309e-05	BRCA
ARHGDIG	0.818767	0.00741769	BRCA
ARHGEF1	1.05095	0.482404	BRCA
ARHGEF10	0.953996	0.0812082	BRCA
ARHGEF10L	0.804171	0.00239403	BRCA
ARHGEF11	1.3136	7.88285e-07	BRCA
ARHGEF12	0.967923	0.657154	BRCA
ARHGEF15	0.354423	1.42654e-29	BRCA
ARHGEF16	1.68702	7.44067e-09	BRCA
ARHGEF17	0.750818	1.46208e-05	BRCA
ARHGEF18	1.29418	3.25265e-05	BRCA
ARHGEF19	1.48492	0.000361503	BRCA
ARHGEF2	1.01015	0.879169	BRCA
ARHGEF25	0.636868	2.01106e-12	BRCA
ARHGEF26	1.05695	0.524511	BRCA
ARHGEF28	0.55515	8.27775e-17	BRCA
ARHGEF3	1.07719	0.312773	BRCA
ARHGEF33	0.96579	0.316446	BRCA
ARHGEF34P	0.905451	0.23438	BRCA
ARHGEF35	1.05184	0.620606	BRCA
ARHGEF37	0.514676	2.96028e-09	BRCA
ARHGEF38	1.11763	0.399734	BRCA
ARHGEF39	1.51979	5.78997e-14	BRCA
ARHGEF4	0.514716	1.32039e-23	BRCA
ARHGEF40	0.423548	1.67068e-30	BRCA
ARHGEF5	0.882933	0.154675	BRCA
ARHGEF6	0.376109	2.82087e-23	BRCA
ARHGEF7	0.693648	3.31719e-13	BRCA
ARHGEF9	0.846505	0.0103649	BRCA
ARID1A	1.2782	0.000230774	BRCA
ARID1B	0.883823	0.0103254	BRCA
ARID2	1.25694	0.00160446	BRCA
ARID3A	1.27414	2.02349e-05	BRCA
ARID3B	1.0564	0.271104	BRCA
ARID3BP1	1.05534	0.0141622	BRCA
ARID3C	0.889939	0.00849169	BRCA
ARID4A	0.734657	5.07806e-07	BRCA
ARID4B	1.32628	0.000131647	BRCA
ARID5A	0.406079	3.6465e-14	BRCA
ARID5B	0.395413	1.32758e-29	BRCA
ARIH1	0.987478	0.803514	BRCA
ARIH2	0.83332	0.000901033	BRCA
ARIH2OS	0.853198	0.00613238	BRCA
ARIH2P1	1.05194	0.00741769	BRCA
ARL1	1.35733	1.70481e-10	BRCA
ARL10	0.68851	2.02085e-09	BRCA
ARL11	1.44568	2.97523e-08	BRCA
ARL13A	0.962168	0.24933	BRCA
ARL13B	0.938558	0.300837	BRCA
ARL14	1.14128	5.83274e-05	BRCA
ARL14EP	0.923728	0.108288	BRCA
ARL14EPL	1.04206	0.0199784	BRCA
ARL14EPP1	1.06147	0.00305662	BRCA
ARL15	0.808288	0.00596108	BRCA
ARL16	0.993211	0.917989	BRCA
ARL17A	1.03312	0.338645	BRCA
ARL17B	1.00342	0.92249	BRCA
ARL2	0.725415	1.17996e-07	BRCA
ARL2BP	1.06208	0.116365	BRCA
ARL2BPP1	1.05369	0.00558608	BRCA
ARL2BPP10	1.04998	0.00741769	BRCA
ARL2BPP2	1.04937	0.00803983	BRCA
ARL2BPP3	1.05122	0.00741769	BRCA
ARL2BPP4	1.21639	3.30133e-09	BRCA
ARL2BPP5	1.05025	0.00741769	BRCA
ARL2BPP6	1.04565	0.0141335	BRCA
ARL2BPP7	1.05022	0.00741769	BRCA
ARL2BPP8	1.05378	0.00637667	BRCA
ARL3	1.46388	7.52355e-08	BRCA
ARL4A	0.373288	4.2205e-21	BRCA
ARL4AP1	1.06207	0.000992873	BRCA
ARL4AP2	0.932636	0.0833534	BRCA
ARL4AP3	1.04837	0.00741769	BRCA
ARL4AP4	0.99217	0.876866	BRCA
ARL4AP5	1.06191	0.0240755	BRCA
ARL4C	0.648444	0.000389601	BRCA
ARL4D	0.662185	2.6029e-06	BRCA
ARL5A	1.05245	0.278436	BRCA
ARL5AP1	1.05121	0.00741769	BRCA
ARL5AP2	1.05124	0.00741769	BRCA
ARL5AP3	0.913917	0.00680553	BRCA
ARL5AP4	1.05138	0.00743021	BRCA
ARL5AP5	1.04308	0.0269278	BRCA
ARL5B	1.11371	0.0653207	BRCA
ARL5C	1.02605	0.160713	BRCA
ARL6	1.00318	0.954072	BRCA
ARL6IP1	2.02686	2.67372e-27	BRCA
ARL6IP1P1	1.05251	0.00674566	BRCA
ARL6IP1P2	1.13043	1.69409e-06	BRCA
ARL6IP1P3	1.08111	2.75233e-05	BRCA
ARL6IP4	1.00181	0.93849	BRCA
ARL6IP5	0.809588	0.000493767	BRCA
ARL6IP6	1.15291	0.0131958	BRCA
ARL8A	1.4066	2.69752e-09	BRCA
ARL8B	1.2955	4.32001e-07	BRCA
ARL9	1.1057	0.19229	BRCA
ARLNC1	1.04725	0.00996951	BRCA
ARMC1	1.39944	9.85519e-10	BRCA
ARMC10	1.32079	6.2646e-08	BRCA
ARMC10P1	1.10717	0.000267883	BRCA
ARMC12	1.06971	0.0729546	BRCA
ARMC2	0.954594	0.347689	BRCA
ARMC3	1.41049	3.49836e-09	BRCA
ARMC4	1.07585	0.10887	BRCA
ARMC4P1	1.04781	0.0551121	BRCA
ARMC5	1.11819	0.0689064	BRCA
ARMC6	1.42755	1.36819e-08	BRCA
ARMC7	1.39602	2.89249e-05	BRCA
ARMC8	0.998093	0.96454	BRCA
ARMC8P1	1.07101	0.000909686	BRCA
ARMC9	1.53489	4.91795e-08	BRCA
ARMCX1	0.670654	1.77834e-07	BRCA
ARMCX2	1.06674	0.499449	BRCA
ARMCX3	0.976234	0.68128	BRCA
ARMCX4	0.645011	8.86435e-09	BRCA
ARMCX5	1.03418	0.57014	BRCA
ARMCX6	1.09642	0.111367	BRCA
ARMCX7P	1.05991	0.00941392	BRCA
ARMH1	1.05838	0.281869	BRCA
ARMH2	1.04924	0.00903525	BRCA
ARMH3	1.04013	0.428334	BRCA
ARMH4	0.972455	0.679894	BRCA
ARMS2	0.939139	0.00741769	BRCA
ARMT1	1.65297	2.01488e-05	BRCA
ARNILA	0.784854	0.000101561	BRCA
ARNT	0.925597	0.0683169	BRCA
ARNT2	2.76997	6.47426e-14	BRCA
ARNTL	0.925601	0.253334	BRCA
ARNTL2	1.25728	0.00840862	BRCA
ARPC1A	1.24293	6.88397e-05	BRCA
ARPC1B	1.10755	0.000294351	BRCA
ARPC1BP1	1.04295	0.0243636	BRCA
ARPC2	1.26377	9.65387e-06	BRCA
ARPC3	1.65067	1.02542e-18	BRCA
ARPC3P1	1.21636	7.32062e-09	BRCA
ARPC3P2	1.08364	0.000157763	BRCA
ARPC3P3	1.28532	5.14022e-08	BRCA
ARPC3P4	1.01802	0.583495	BRCA
ARPC3P5	1.09402	8.72735e-05	BRCA
ARPC4	1.3832	2.94718e-11	BRCA
ARPC5	1.53481	8.24095e-13	BRCA
ARPC5L	1.57157	4.66393e-13	BRCA
ARPIN	0.852943	0.0177043	BRCA
ARPP19	0.988519	0.82489	BRCA
ARPP19P1	1.03014	0.12885	BRCA
ARPP19P2	1.04654	0.0147442	BRCA
ARPP21	1.052	0.185937	BRCA
ARR3	0.931391	0.100807	BRCA
ARRB1	0.461143	3.7626e-22	BRCA
ARRB2	1.01719	0.813501	BRCA
ARRDC1	1.69122	1.96159e-09	BRCA
ARRDC2	0.701364	6.23425e-06	BRCA
ARRDC3	0.457993	1.10329e-14	BRCA
ARRDC4	0.550706	3.53198e-13	BRCA
ARRDC5	1.0472	0.109186	BRCA
ARSA	0.9974	0.972758	BRCA
ARSB	1.48141	2.83853e-09	BRCA
ARSD	1.17788	0.0897089	BRCA
ARSDP1	1.05234	0.00782903	BRCA
ARSF	1.06716	0.0385549	BRCA
ARSFP1	1.05064	0.00741769	BRCA
ARSG	1.27519	0.00595569	BRCA
ARSH	1.17181	0.0164975	BRCA
ARSI	1.75982	1.20652e-10	BRCA
ARSJ	0.831066	0.0395221	BRCA
ARSK	0.884328	0.0287772	BRCA
ARSL	1.25342	0.00816778	BRCA
ARSLP1	1.06637	0.00876684	BRCA
ART1	1.12993	0.00741769	BRCA
ART2BP	1.04843	0.00843653	BRCA
ART2P	1.06259	0.00204984	BRCA
ART3	1.20221	0.112392	BRCA
ART4	0.714516	1.60547e-10	BRCA
ART5	0.65786	6.52127e-10	BRCA
ARTN	1.95967	2.26664e-14	BRCA
ARV1	1.71995	2.28569e-17	BRCA
ARVCF	0.786349	0.0133121	BRCA
ARX	1.10276	0.122699	BRCA
AS3MT	1.05052	0.00741769	BRCA
ASAH1	1.02268	0.812824	BRCA
ASAH2	1.09949	0.00224881	BRCA
ASAH2B	1.22027	0.00018467	BRCA
ASAP1	1.24054	0.00279478	BRCA
ASAP2	1.02941	0.709687	BRCA
ASAP3	1.05307	0.407902	BRCA
ASB1	0.496129	6.09497e-36	BRCA
ASB10	1.02485	0.437218	BRCA
ASB11	0.989984	0.795763	BRCA
ASB12	0.863222	0.00152621	BRCA
ASB13	1.521	4.26532e-06	BRCA
ASB14	0.937685	0.0729305	BRCA
ASB15	1.03803	0.290159	BRCA
ASB16	1.28992	0.000351064	BRCA
ASB17	1.04766	0.00957166	BRCA
ASB18	1.04576	0.0131892	BRCA
ASB2	0.828777	0.00462356	BRCA
ASB3	1.0602	0.23837	BRCA
ASB4	0.89164	0.00522242	BRCA
ASB5	0.962222	0.395296	BRCA
ASB6	1.10987	0.066782	BRCA
ASB7	1.09064	0.0854033	BRCA
ASB8	0.990651	0.854034	BRCA
ASB9	0.774959	0.000139836	BRCA
ASB9P1	0.983599	0.61939	BRCA
ASCC1	1.26519	2.64509e-06	BRCA
ASCC2	1.00546	0.914761	BRCA
ASCC3	1.36874	5.42865e-06	BRCA
ASCL1	1.56522	3.16298e-05	BRCA
ASCL2	1.95212	7.44343e-09	BRCA
ASCL3	1.03947	0.0827381	BRCA
ASCL4	1.13262	0.000132581	BRCA
ASCL5	1.10331	0.000218416	BRCA
ASDURF	1.05064	0.00741769	BRCA
ASF1A	1.15108	0.00644652	BRCA
ASF1B	5.97343	8.75342e-40	BRCA
ASGR1	0.953882	0.141089	BRCA
ASGR2	1.0216	0.530767	BRCA
ASH1L	1.03346	0.66582	BRCA
ASH2L	1.07353	0.333828	BRCA
ASH2LP1	1.04955	0.00854654	BRCA
ASH2LP2	1.05205	0.00698525	BRCA
ASH2LP3	1.06797	0.00237674	BRCA
ASIC1	0.784973	0.00672222	BRCA
ASIC2	1.14262	0.00583172	BRCA
ASIC3	1.26361	1.21206e-05	BRCA
ASIC4	1.05227	0.00874785	BRCA
ASIC5	1.07168	0.000373747	BRCA
ASIP	0.92895	0.0365807	BRCA
ASL	1.14941	0.0166111	BRCA
ASLP1	0.890005	0.00805662	BRCA
ASMT	0.972159	0.242393	BRCA
ASMTL	0.852471	0.0197526	BRCA
ASNS	1.04605	0.195734	BRCA
ASNSD1	0.949155	0.218299	BRCA
ASNSP1	1.11803	0.000642358	BRCA
ASNSP3	1.0774	0.00494463	BRCA
ASNSP4	1.06074	0.00232382	BRCA
ASNSP6	1.0493	0.00842907	BRCA
ASPA	0.311117	2.69685e-40	BRCA
ASPDH	0.912158	0.010697	BRCA
ASPG	0.973125	0.389558	BRCA
ASPH	0.563284	2.13935e-08	BRCA
ASPHD1	1.26174	0.0207362	BRCA
ASPHD2	1.48166	3.56189e-13	BRCA
ASPM	4.10297	7.55498e-38	BRCA
ASPN	4.01718	2.26812e-15	BRCA
ASPRV1	0.681894	2.20871e-13	BRCA
ASPSCR1	1.3961	4.99129e-08	BRCA
ASRGL1	1.12191	0.19636	BRCA
ASS1	0.497188	4.52405e-07	BRCA
ASS1P1	0.990772	0.769482	BRCA
ASS1P10	1.02526	0.198964	BRCA
ASS1P11	1.00621	0.820043	BRCA
ASS1P12	1.04998	0.00741769	BRCA
ASS1P13	1.04231	0.0248937	BRCA
ASS1P14	1.04445	0.0153089	BRCA
ASS1P2	1.03985	0.163545	BRCA
ASS1P3	1.03359	0.0705641	BRCA
ASS1P4	1.04737	0.00965408	BRCA
ASS1P5	1.04233	0.0196669	BRCA
ASS1P6	1.04673	0.010397	BRCA
ASS1P7	1.04466	0.0135611	BRCA
ASS1P8	1.05302	0.00510045	BRCA
ASS1P9	1.03476	0.0601533	BRCA
ASTE1	0.970159	0.577034	BRCA
ASTL	1.11137	0.0167773	BRCA
ASTN1	0.640801	1.81998e-12	BRCA
ASTN2	1.17683	0.119805	BRCA
ASXL1	0.81224	0.000133854	BRCA
ASXL2	0.967791	0.606508	BRCA
ASXL3	0.8613	0.00119269	BRCA
ASZ1	1.06922	0.000926592	BRCA
ATAD1	0.984415	0.770947	BRCA
ATAD2	3.10143	6.15593e-23	BRCA
ATAD2B	1.26667	8.59049e-05	BRCA
ATAD3A	1.43689	6.91026e-06	BRCA
ATAD3B	1.01714	0.819646	BRCA
ATAD3C	0.846311	0.102182	BRCA
ATAD5	1.44218	1.92788e-07	BRCA
ATAT1	1.14239	0.0775249	BRCA
ATCAY	1.03444	0.0622634	BRCA
ATE1	0.926718	0.167753	BRCA
ATF1	1.05527	0.317346	BRCA
ATF1P1	1.0473	0.0110759	BRCA
ATF2	1.01578	0.796953	BRCA
ATF3	0.25739	1.99432e-18	BRCA
ATF4	0.843312	0.00336667	BRCA
ATF4P1	1.04697	0.0113857	BRCA
ATF4P2	1.05042	0.00751303	BRCA
ATF4P3	1.00264	0.934824	BRCA
ATF4P4	1.01208	0.596144	BRCA
ATF5	1.41147	1.1983e-06	BRCA
ATF6	1.40773	1.43899e-08	BRCA
ATF6B	1.43509	5.49596e-07	BRCA
ATF7	0.734369	4.37182e-08	BRCA
ATF7IP	1.05069	0.393102	BRCA
ATF7IP2	1.31119	9.67574e-05	BRCA
ATG10	0.931308	0.0864999	BRCA
ATG101	1.32161	0.000106252	BRCA
ATG12	1.07956	0.0947662	BRCA
ATG12P1	1.18821	7.52355e-08	BRCA
ATG12P2	1.08616	0.00460225	BRCA
ATG13	0.951902	0.26101	BRCA
ATG14	0.814073	0.000209849	BRCA
ATG16L1	1.39909	4.2463e-07	BRCA
ATG16L2	0.899676	0.12842	BRCA
ATG2A	0.963537	0.545893	BRCA
ATG2B	0.834479	0.00438254	BRCA
ATG3	1.21115	8.8956e-06	BRCA
ATG3P1	1.05021	0.0070672	BRCA
ATG4A	1.26085	6.93112e-07	BRCA
ATG4AP1	1.05023	0.00807353	BRCA
ATG4B	1.02333	0.679849	BRCA
ATG4C	0.91183	0.0398692	BRCA
ATG4D	1.55857	2.18461e-10	BRCA
ATG5	1.05739	0.237689	BRCA
ATG7	1.12549	0.00741769	BRCA
ATG9A	0.841127	0.00220542	BRCA
ATG9B	1.23601	1.53051e-08	BRCA
ATIC	1.82	6.32043e-18	BRCA
ATL1	0.737803	8.50387e-05	BRCA
ATL2	0.750074	0.000328638	BRCA
ATL3	1.06485	0.253028	BRCA
ATM	0.814231	0.00335953	BRCA
ATMIN	0.912817	0.0605828	BRCA
ATN1	0.756682	0.000256728	BRCA
ATOH1	1.05179	0.00712777	BRCA
ATOH7	1.00258	0.927798	BRCA
ATOH8	0.248823	5.81889e-54	BRCA
ATOX1	1.60783	3.2488e-13	BRCA
ATP10A	1.09793	0.101376	BRCA
ATP10B	1.03253	0.23757	BRCA
ATP10D	0.77382	0.000741847	BRCA
ATP11A	0.761117	0.000333133	BRCA
ATP11AUN	1.04528	0.0146831	BRCA
ATP11B	0.786197	0.00585782	BRCA
ATP11C	0.823113	0.00741769	BRCA
ATP12A	1.01701	0.644495	BRCA
ATP13A1	1.58886	7.17121e-11	BRCA
ATP13A2	1.63564	3.77691e-09	BRCA
ATP13A3	1.27654	0.000317442	BRCA
ATP13A4	0.58578	0.000435174	BRCA
ATP13A5	0.474532	1.90073e-07	BRCA
ATP1A1	1.0815	0.420256	BRCA
ATP1A2	0.119201	3.50928e-37	BRCA
ATP1A3	1.206	9.59228e-08	BRCA
ATP1A4	1.33148	0.00644975	BRCA
ATP1B1	1.51876	0.00509495	BRCA
ATP1B1P1	1.05668	0.013108	BRCA
ATP1B2	0.472768	1.99114e-24	BRCA
ATP1B3	1.20023	0.00786643	BRCA
ATP1B3P1	1.05556	0.00619393	BRCA
ATP1B4	1.02313	0.479271	BRCA
ATP23	0.853037	0.00140666	BRCA
ATP2A1	1.11467	0.190706	BRCA
ATP2A2	1.2027	0.00404895	BRCA
ATP2A3	1.88173	1.65391e-07	BRCA
ATP2B1	0.786066	0.0045222	BRCA
ATP2B2	0.972452	0.614545	BRCA
ATP2B3	1.06929	0.000846124	BRCA
ATP2B4	0.601075	9.01743e-09	BRCA
ATP2C1	1.2457	0.00022413	BRCA
ATP2C2	1.64619	3.16599e-06	BRCA
ATP4A	1.00927	0.659027	BRCA
ATP4B	1.07707	0.0023142	BRCA
ATP5F1A	0.940422	0.16113	BRCA
ATP5F1AP1	1.04366	0.0176653	BRCA
ATP5F1AP10	1.05107	0.00741769	BRCA
ATP5F1AP2	1.04724	0.0284375	BRCA
ATP5F1AP3	1.00704	0.753419	BRCA
ATP5F1AP4	1.04821	0.00931162	BRCA
ATP5F1AP7	1.04945	0.00741769	BRCA
ATP5F1AP8	1.04914	0.00851033	BRCA
ATP5F1B	1.05192	0.328898	BRCA
ATP5F1BP1	1.04615	0.0123693	BRCA
ATP5F1C	1.33066	1.7506e-10	BRCA
ATP5F1CP1	1.07304	0.000673019	BRCA
ATP5F1D	0.948993	0.5639	BRCA
ATP5F1E	1.36541	5.42112e-09	BRCA
ATP5F1EP1	0.989335	0.779107	BRCA
ATP5F1EP2	1.26094	0.000899943	BRCA
ATP5IF1	1.634	7.55418e-13	BRCA
ATP5MC1	1.52562	3.84608e-07	BRCA
ATP5MC1P1	1.1388	2.84124e-06	BRCA
ATP5MC1P2	1.00753	0.795469	BRCA
ATP5MC1P3	0.940078	0.0164596	BRCA
ATP5MC1P4	1.48448	1.47313e-14	BRCA
ATP5MC1P5	1.06341	0.0026747	BRCA
ATP5MC1P6	0.847082	3.80533e-05	BRCA
ATP5MC1P7	1.06644	0.00352606	BRCA
ATP5MC1P8	1.04678	0.014931	BRCA
ATP5MC2	1.19055	0.00741769	BRCA
ATP5MC2P1	1.04601	0.0453218	BRCA
ATP5MC2P2	1.06688	0.00682717	BRCA
ATP5MC2P3	1.01987	0.442489	BRCA
ATP5MC2P4	1.08567	0.00737173	BRCA
ATP5MC3	1.10827	0.0363971	BRCA
ATP5MD	1.16385	0.00526355	BRCA
ATP5MDP1	1.07734	0.0362569	BRCA
ATP5ME	1.22143	0.0011032	BRCA
ATP5MF	1.36523	4.82647e-08	BRCA
ATP5MFP1	1.06019	0.00283842	BRCA
ATP5MFP2	1.05081	0.497492	BRCA
ATP5MFP3	1.04913	0.00851245	BRCA
ATP5MFP4	1.04493	0.20377	BRCA
ATP5MFP5	1.06922	0.00741769	BRCA
ATP5MFP6	1.01374	0.499798	BRCA
ATP5MG	0.880405	0.00907554	BRCA
ATP5MGL	1.03373	0.073747	BRCA
ATP5MGP1	1.01684	0.749527	BRCA
ATP5MGP2	1.05211	0.0151467	BRCA
ATP5MGP3	1.06986	0.00284348	BRCA
ATP5MGP4	1.04038	0.0332813	BRCA
ATP5MGP5	1.05096	0.00741769	BRCA
ATP5MGP6	1.06292	0.0053357	BRCA
ATP5MGP7	1.03741	0.049056	BRCA
ATP5MGP8	0.951234	0.118445	BRCA
ATP5MPL	1.25613	1.3879e-05	BRCA
ATP5PB	1.14382	0.00171088	BRCA
ATP5PBP1	1.03509	0.0745207	BRCA
ATP5PBP2	1.04454	0.0148054	BRCA
ATP5PBP3	1.06492	0.00366703	BRCA
ATP5PBP4	1.04998	0.00741769	BRCA
ATP5PBP5	1.04998	0.00741769	BRCA
ATP5PBP6	1.05037	0.00771248	BRCA
ATP5PBP7	1.08068	0.00128828	BRCA
ATP5PD	1.32363	4.28422e-07	BRCA
ATP5PDP1	1.05952	0.00222584	BRCA
ATP5PDP2	1.04682	0.036342	BRCA
ATP5PDP3	1.05401	0.00689218	BRCA
ATP5PDP4	0.908785	0.104465	BRCA
ATP5PF	1.03907	0.494634	BRCA
ATP5PFP1	1.06738	0.00341266	BRCA
ATP5PO	0.939247	0.203027	BRCA
ATP5POP1	1.05117	0.00741769	BRCA
ATP6AP1	2.09107	5.45965e-24	BRCA
ATP6AP1L	1.02947	0.605482	BRCA
ATP6AP2	1.40219	1.6197e-09	BRCA
ATP6V0A1	0.8765	0.0149443	BRCA
ATP6V0A2	1.05317	0.229232	BRCA
ATP6V0A4	0.9327	0.631563	BRCA
ATP6V0B	2.16797	4.19582e-28	BRCA
ATP6V0C	1.0253	0.301064	BRCA
ATP6V0CP1	1.03019	0.117616	BRCA
ATP6V0CP2	0.939739	0.0153913	BRCA
ATP6V0CP3	1.00623	0.830677	BRCA
ATP6V0CP4	1.09692	0.000198201	BRCA
ATP6V0D1	1.11326	0.0658546	BRCA
ATP6V0D2	1.42272	2.28846e-05	BRCA
ATP6V0E1	1.30673	2.29587e-07	BRCA
ATP6V0E1P1	1.0382	0.153676	BRCA
ATP6V0E1P2	1.04963	0.102193	BRCA
ATP6V0E1P3	1.04646	0.0161212	BRCA
ATP6V0E1P4	1.05911	0.00633722	BRCA
ATP6V0E2	1.3295	0.00128812	BRCA
ATP6V1A	1.45949	8.06044e-10	BRCA
ATP6V1B1	0.916302	0.18125	BRCA
ATP6V1B2	1.17909	0.00741769	BRCA
ATP6V1C1	1.34579	8.67809e-06	BRCA
ATP6V1C2	0.920513	0.323103	BRCA
ATP6V1D	1.2631	4.85762e-07	BRCA
ATP6V1E1	1.05894	0.236359	BRCA
ATP6V1E1P1	1.06939	0.00228412	BRCA
ATP6V1E1P2	1.04281	0.0241687	BRCA
ATP6V1E1P3	1.05934	0.00741769	BRCA
ATP6V1E2	0.824753	0.00202701	BRCA
ATP6V1F	1.49263	2.09537e-10	BRCA
ATP6V1FNB	0.985345	0.6121	BRCA
ATP6V1G1	1.70616	8.64006e-15	BRCA
ATP6V1G1P1	1.05331	0.00580461	BRCA
ATP6V1G1P2	1.04327	0.109329	BRCA
ATP6V1G1P3	1.10395	2.68729e-05	BRCA
ATP6V1G1P4	1.02134	0.316052	BRCA
ATP6V1G1P5	1.04339	0.0298861	BRCA
ATP6V1G1P6	1.05733	0.00152808	BRCA
ATP6V1G1P7	1.04849	0.00851308	BRCA
ATP6V1G2	1.15073	0.0239122	BRCA
ATP6V1G3	1.05719	0.00466381	BRCA
ATP6V1H	1.25104	5.38445e-05	BRCA
ATP7A	1.03719	0.631289	BRCA
ATP7B	1.49518	5.31983e-06	BRCA
ATP7BP1	1.04979	0.00812678	BRCA
ATP8A1	0.614615	2.01195e-09	BRCA
ATP8A2	1.24649	0.0363763	BRCA
ATP8A2P2	1.05001	0.00678816	BRCA
ATP8A2P3	1.04955	0.00766239	BRCA
ATP8B1	1.88123	9.94528e-11	BRCA
ATP8B2	0.787699	0.00380665	BRCA
ATP8B3	1.20886	0.000563687	BRCA
ATP8B4	0.652859	8.57102e-14	BRCA
ATP8B5P	1.06668	0.0133635	BRCA
ATP9A	0.777991	0.00137591	BRCA
ATP9B	0.864088	0.00700231	BRCA
ATPAF1	0.922836	0.101895	BRCA
ATPAF2	1.12658	0.0106494	BRCA
ATPSCKMT	1.24432	0.000241999	BRCA
ATR	1.04228	0.470404	BRCA
ATRAID	1.10007	0.0290921	BRCA
ATRIP	1.32167	1.03385e-05	BRCA
ATRN	0.989399	0.865695	BRCA
ATRNL1	1.17523	0.134237	BRCA
ATRX	0.956191	0.515819	BRCA
ATXN1	1.1646	0.00911403	BRCA
ATXN10	1.21907	0.0014731	BRCA
ATXN1L	0.639591	1.87726e-13	BRCA
ATXN2	1.05959	0.190571	BRCA
ATXN2L	1.33813	2.60642e-05	BRCA
ATXN3	0.85298	0.00162314	BRCA
ATXN3L	1.05028	0.00741769	BRCA
ATXN7	0.876362	0.0199608	BRCA
ATXN7L1	0.875353	0.00963132	BRCA
ATXN7L2	0.993839	0.919297	BRCA
ATXN7L3	1.29181	2.02453e-05	BRCA
ATXN7L3B	1.08264	0.187278	BRCA
ATXN7L3P1	1.05142	0.00741769	BRCA
ATXN8OS	1.12134	0.00249266	BRCA
AUH	0.675873	3.22643e-16	BRCA
AUNIP	2.20714	2.01391e-26	BRCA
AUP1	1.37942	8.72748e-11	BRCA
AURKA	4.95896	5.62945e-42	BRCA
AURKAIP1	1.36206	0.000256477	BRCA
AURKAP1	1.05157	0.00668747	BRCA
AURKAP2	1.0779	0.000800821	BRCA
AURKB	4.00887	5.98492e-31	BRCA
AURKBP1	1.05488	0.005018	BRCA
AURKC	0.922835	0.166413	BRCA
AUTS2	1.03713	0.701757	BRCA
AVEN	0.977378	0.656453	BRCA
AVIL	0.95668	0.412239	BRCA
AVL9	1.53874	2.05069e-11	BRCA
AVP	0.998485	0.940496	BRCA
AVPI1	0.477491	1.0497e-17	BRCA
AVPR1A	0.530102	2.0411e-14	BRCA
AVPR1B	1.06401	0.00113547	BRCA
AVPR2	0.273061	1.60324e-47	BRCA
AWAT1	1.14417	0.00260152	BRCA
AWAT2	1.04217	0.468679	BRCA
AXDND1	1.09321	3.64333e-05	BRCA
AXIN1	1.42698	1.75245e-07	BRCA
AXIN2	0.590387	1.37096e-13	BRCA
AXL	0.704476	1.36563e-05	BRCA
AZGP1	1.00289	0.98825	BRCA
AZGP1P1	1.75611	2.35341e-05	BRCA
AZGP1P2	1.06123	0.435029	BRCA
AZI2	0.913273	0.0535289	BRCA
AZIN1	1.43157	1.07531e-07	BRCA
AZIN2	1.26187	9.47175e-05	BRCA
AZU1	1.054	0.463701	BRCA
AZU1P1	1.04292	0.0273003	BRCA
B2M	1.15764	0.075841	BRCA
B3GALNT1	1.56065	1.73339e-08	BRCA
B3GALNT1P1	1.04815	0.00741769	BRCA
B3GALNT2	1.43222	3.1142e-12	BRCA
B3GALNT2P1	1.04787	0.0091695	BRCA
B3GALT1	0.546154	2.22203e-22	BRCA
B3GALT2	0.931026	0.0173071	BRCA
B3GALT4	1.06553	0.36209	BRCA
B3GALT5	0.719012	0.0221728	BRCA
B3GALT6	1.25786	0.00112715	BRCA
B3GAT1	0.692245	7.83808e-06	BRCA
B3GAT2	0.989159	0.66819	BRCA
B3GAT3	1.423	1.80045e-05	BRCA
B3GAT3P1	1.08415	0.00218766	BRCA
B3GLCT	0.998107	0.9766	BRCA
B3GNT10	1.26293	0.000553158	BRCA
B3GNT2	1.10598	0.157488	BRCA
B3GNT2P1	1.05125	0.00741769	BRCA
B3GNT3	0.556202	0.000522993	BRCA
B3GNT4	1.15971	6.91282e-07	BRCA
B3GNT5	0.613803	1.10009e-07	BRCA
B3GNT6	1.06242	0.00741769	BRCA
B3GNT7	0.957628	0.594	BRCA
B3GNT8	1.02607	0.724728	BRCA
B3GNT9	1.21083	0.0101749	BRCA
B3GNTL1	1.05319	0.267266	BRCA
B3GNTL1P1	1.04419	0.0375139	BRCA
B3GNTL1P2	1.04874	0.00855953	BRCA
B4GALNT1	1.32265	1.05064e-05	BRCA
B4GALNT2	1.26085	0.00357255	BRCA
B4GALNT2P1	1.05503	0.00490251	BRCA
B4GALNT3	2.01987	1.84323e-08	BRCA
B4GALNT4	2.20187	5.59819e-10	BRCA
B4GALT1	1.59384	8.08605e-07	BRCA
B4GALT2	1.26063	6.52673e-05	BRCA
B4GALT3	2.07254	6.08903e-22	BRCA
B4GALT4	1.46758	2.76717e-13	BRCA
B4GALT5	0.910425	0.177452	BRCA
B4GALT6	0.613561	1.82904e-16	BRCA
B4GALT7	1.2362	0.000183221	BRCA
B4GAT1	0.719387	1.52167e-08	BRCA
B9D1	0.9733	0.672664	BRCA
B9D2	1.1668	0.014707	BRCA
BAALC	0.614561	3.32715e-06	BRCA
BAAT	1.02323	0.223506	BRCA
BABAM1	1.24424	9.19964e-06	BRCA
BABAM2	1.06443	0.156833	BRCA
BACE1	0.767462	8.24688e-06	BRCA
BACE2	1.1463	0.122472	BRCA
BACH1	1.05356	0.447487	BRCA
BACH2	0.557059	2.26812e-15	BRCA
BAD	1.15738	0.0342835	BRCA
BAG1	1.06289	0.401362	BRCA
BAG1P1	1.05372	0.00623733	BRCA
BAG2	1.05295	0.437194	BRCA
BAG3	0.985304	0.843212	BRCA
BAG4	1.09803	0.163978	BRCA
BAG5	0.883833	0.00925327	BRCA
BAG6	1.11765	0.0181652	BRCA
BAGE2	1.1038	0.00260262	BRCA
BAHCC1	0.735682	2.9279e-05	BRCA
BAHD1	1.03051	0.638726	BRCA
BAIAP2	1.45828	1.08009e-05	BRCA
BAIAP2L1	1.7373	2.94488e-09	BRCA
BAIAP2L2	1.08328	0.280295	BRCA
BAIAP3	1.02905	0.806017	BRCA
BAK1	1.77142	1.5317e-15	BRCA
BAK1P1	0.985001	0.705296	BRCA
BAK1P2	1.14134	0.00123995	BRCA
BAMBI	1.81491	0.000455369	BRCA
BANCR	0.99294	0.824597	BRCA
BANF1	1.5505	8.06422e-10	BRCA
BANF1P1	0.964634	0.209969	BRCA
BANF1P2	0.841	0.00386655	BRCA
BANF1P3	1.23756	0.000303581	BRCA
BANF1P4	1.06244	0.00641785	BRCA
BANF1P5	1.04364	0.0214743	BRCA
BANF2	1.03877	0.0516152	BRCA
BANK1	0.587453	5.72975e-09	BRCA
BANP	1.08001	0.152753	BRCA
BAP1	0.957721	0.39859	BRCA
BARD1	1.96516	1.34507e-19	BRCA
BARHL1	1.06371	0.00478809	BRCA
BARHL2	1.05115	0.00666467	BRCA
BARX1	1.19591	0.0515577	BRCA
BARX2	0.51547	0.000486035	BRCA
BASP1	2.14657	1.12844e-12	BRCA
BASP1P1	1.05262	0.00682442	BRCA
BATF	1.86179	1.17883e-05	BRCA
BATF2	1.22367	0.0405504	BRCA
BATF3	0.906253	0.0696275	BRCA
BAX	1.70217	2.46617e-12	BRCA
BAZ1A	1.5475	4.51409e-11	BRCA
BAZ1B	1.31969	1.03064e-06	BRCA
BAZ2A	1.02326	0.745102	BRCA
BAZ2B	0.771837	0.000117995	BRCA
BBC3	1.64005	1.64102e-07	BRCA
BBIP1	0.807537	5.12117e-06	BRCA
BBIP1P1	1.11897	0.0287055	BRCA
BBOF1	1.12525	0.148171	BRCA
BBOX1	0.194654	6.88372e-19	BRCA
BBS1	1.04289	0.121667	BRCA
BBS10	0.731521	2.36786e-07	BRCA
BBS12	0.784283	4.71459e-05	BRCA
BBS2	0.659053	1.22516e-10	BRCA
BBS4	1.08509	0.242001	BRCA
BBS5	0.913711	0.0805717	BRCA
BBS7	0.823522	0.00033514	BRCA
BBS9	0.958718	0.362069	BRCA
BBX	0.905198	0.161836	BRCA
BCAM	1.09692	0.473088	BRCA
BCAN	0.995432	0.948481	BRCA
BCAP29	1.10236	8.47405e-05	BRCA
BCAP31	1.10414	0.0722147	BRCA
BCAP31P1	1.06262	0.136209	BRCA
BCAP31P2	1.05449	0.103441	BRCA
BCAR1	1.09319	0.245314	BRCA
BCAR1P1	1.05134	0.00741769	BRCA
BCAR1P2	1.04695	0.0110079	BRCA
BCAR3	0.864726	0.0403624	BRCA
BCAR4	1.17611	0.000264813	BRCA
BCAS1	2.33089	1.68404e-08	BRCA
BCAS2	1.13636	0.00741769	BRCA
BCAS2P1	1.03284	0.100078	BRCA
BCAS2P2	1.11445	0.00277898	BRCA
BCAS2P3	1.04837	0.00894465	BRCA
BCAS3	0.987242	0.816714	BRCA
BCAS4	2.4653	6.19201e-19	BRCA
BCAT1	1.45443	0.000267307	BRCA
BCAT2	1.34868	1.91166e-05	BRCA
BCCIP	1.42694	4.54783e-09	BRCA
BCDIN3D	1.19273	0.00158602	BRCA
BCHE	0.499783	1.06346e-09	BRCA
BCKDHA	1.08395	0.000450671	BRCA
BCKDHB	0.762368	7.48699e-05	BRCA
BCKDK	1.36682	1.89261e-06	BRCA
BCL10	1.06553	0.222938	BRCA
BCL11A	0.728062	0.000127804	BRCA
BCL11B	0.959144	0.648964	BRCA
BCL2	0.708696	0.0016766	BRCA
BCL2A1	1.59932	4.28165e-05	BRCA
BCL2L1	1.37905	2.06604e-07	BRCA
BCL2L10	0.795494	0.000183259	BRCA
BCL2L11	1.30779	0.00154025	BRCA
BCL2L12	1.66852	6.47576e-12	BRCA
BCL2L12P1	1.0221	0.274871	BRCA
BCL2L13	0.86366	0.00406831	BRCA
BCL2L14	0.991605	0.905533	BRCA
BCL2L15	1.06072	0.0105714	BRCA
BCL2L2	0.529336	2.98115e-23	BRCA
BCL3	1.80518	5.98276e-09	BRCA
BCL6	0.450934	3.56593e-25	BRCA
BCL6B	0.709432	2.99238e-05	BRCA
BCL7A	1.00182	0.97869	BRCA
BCL7B	1.01118	0.833345	BRCA
BCL7C	1.10836	0.0566142	BRCA
BCL9	2.27324	3.57318e-26	BRCA
BCL9L	0.938928	0.396573	BRCA
BCL9P1	1.04514	0.0151246	BRCA
BCLAF1	1.01088	0.870527	BRCA
BCLAF1P1	1.0472	0.0139563	BRCA
BCLAF1P2	1.06528	0.00577049	BRCA
BCLAF3	0.889386	0.0317525	BRCA
BCO1	1.04567	0.253543	BRCA
[truncated: 719,099+ more rows]

## Sheet: mRNA summary
gene	BLCA	BRCA	CESC	CHOL	COAD	ESCA	HNSC	KICH	KIRC	KIRP	LIHC	LUAD	LUSC	PAAD	PCPG	PRAD	READ	SARC	STAD	THCA	THYM	UCEC	Tumor < Normal (COUNT -1), Tumor suppressive mRNAs	Tumor > Normal (COUNT 1), oncogenic mRNAs
TPX2	1	1	1	1	1	1	1	1	1	1	1	1	1	1	1	1	1	1	1	1	1	1	0	22
UBE2C	1	1	1	1	1	1	1	1	1	1	1	1	1	1	1	1	1	1	1	1	1	1	0	22
BUB1	1	1	1	1	1	1	1	1	1	1	1	1	1	0	1	1	1	1	1	1	1	1	0	21
CDKN2A	1	1	1	1	1	1	1	1	1	1	1	1	1	0	1	1	1	1	1	1	1	1	0	21
CDT1	1	1	1	1	1	1	1	1	1	1	1	1	1	0	1	1	1	1	1	1	1	1	0	21
FOXM1	1	1	1	1	1	1	1	1	1	1	1	1	1	1	1	1	1	1	1	0	1	1	0	21
KIF20A	1	1	1	1	1	1	1	0	1	1	1	1	1	1	1	1	1	1	1	1	1	1	0	21
KIF4A	1	1	1	1	1	1	1	0	1	1	1	1	1	1	1	1	1	1	1	1	1	1	0	21
PBK	1	1	1	1	1	1	1	1	1	1	1	1	1	1	1	1	0	1	1	1	1	1	0	21
SAPCD2	1	1	1	1	1	1	1	1	1	1	1	1	1	1	1	1	1	1	1	1	0	1	0	21
TOP2A	1	1	1	1	1	1	1	0	1	1	1	1	1	1	1	1	1	1	1	1	1	1	0	21
UBE2T	1	1	1	1	1	1	1	0	1	1	1	1	1	1	1	1	1	1	1	1	1	1	0	21
ANLN	1	1	1	1	1	1	1	0	1	1	1	1	1	1	1	1	1	1	1	1	0	1	0	20
AURKA	1	1	1	1	1	1	1	1	1	1	1	1	1	1	1	1	1	0	1	-1	1	1	1	20
BIRC5	1	1	1	1	1	1	1	0	1	1	1	1	1	0	1	1	1	1	1	1	1	1	0	20
BUB1B	1	1	1	1	1	1	1	0	1	1	1	1	1	0	1	1	1	1	1	1	1	1	0	20
CCNB2	1	1	1	1	1	1	1	0	1	1	1	1	1	0	1	1	1	1	1	1	1	1	0	20
CDC20	1	1	1	1	1	1	1	0	1	1	1	1	1	1	1	1	1	1	1	0	1	1	0	20
CDC45	1	1	1	1	1	1	1	0	1	1	1	1	1	0	1	1	1	1	1	1	1	1	0	20
CDC6	1	1	1	1	1	1	1	0	1	1	1	1	1	1	0	1	1	1	1	1	1	1	0	20
CDCA8	1	1	1	1	1	1	1	0	1	1	1	1	1	1	1	1	1	1	1	0	1	1	0	20
CENPF	1	1	1	1	1	1	1	0	1	1	1	1	1	1	1	1	1	1	1	0	1	1	0	20
CENPU	1	1	1	1	1	1	1	1	1	1	1	1	1	0	1	1	1	0	1	1	1	1	0	20
CEP55	1	1	1	1	1	1	1	0	1	1	1	1	1	1	1	1	1	1	1	0	1	1	0	20
DLGAP5	1	1	1	1	1	1	1	0	1	1	1	1	1	1	1	1	1	1	1	0	1	1	0	20
DTL	1	1	1	1	1	1	1	0	1	1	1	1	1	0	1	1	1	1	1	1	1	1	0	20
FAM111B	1	1	1	1	1	1	1	0	1	1	1	1	1	0	1	1	1	1	1	1	1	1	0	20
GINS2	1	1	1	1	1	1	1	1	1	1	1	1	1	0	1	0	1	1	1	1	1	1	0	20
IQGAP3	1	1	1	1	1	1	1	0	1	1	1	1	1	1	1	1	1	1	1	1	0	1	0	20
KIF14	1	1	1	1	1	1	1	0	1	1	1	1	1	1	1	1	1	1	1	0	1	1	0	20
KPNA2	1	1	1	1	1	1	1	-1	1	1	1	1	1	0	1	1	1	1	1	1	1	1	1	20
MELK	1	1	1	1	1	1	1	0	1	1	1	1	1	0	1	1	1	1	1	1	1	1	0	20
NEK2	1	1	1	1	1	1	1	0	1	1	1	1	1	1	1	1	1	1	1	0	1	1	0	20
PAQR4	1	1	1	1	1	1	1	1	1	1	1	1	1	0	1	1	1	1	1	1	0	1	0	20
PCLAF	1	1	1	1	1	1	1	0	1	1	1	1	1	0	1	1	1	1	1	1	1	1	0	20
PLXNA3	1	1	0	1	1	1	1	1	1	1	1	1	1	1	1	1	1	1	1	1	0	1	0	20
RRM2	1	1	1	1	1	1	1	0	1	1	1	1	1	1	1	1	1	1	1	0	1	1	0	20
SKA3	1	1	1	1	1	1	1	0	1	1	1	1	1	0	1	1	1	1	1	1	1	1	0	20
SPC24	1	1	1	1	1	1	1	0	1	1	1	1	1	0	1	1	1	1	1	1	1	1	0	20
SPC25	1	1	1	1	1	1	1	0	1	1	1	1	1	1	1	1	1	1	1	0	1	1	0	20
TK1	1	1	1	1	1	1	1	-1	1	1	1	1	1	0	1	1	1	1	1	1	1	1	1	20
TROAP	1	1	1	1	1	1	1	1	1	1	1	1	1	0	1	1	1	1	1	0	1	1	0	20
UBE2S	1	1	1	1	1	1	1	0	1	1	1	1	1	1	1	1	1	1	1	0	1	1	0	20
UHRF1	1	1	1	1	1	1	1	0	1	1	1	1	1	0	1	1	1	1	1	1	1	1	0	20
ZWINT	1	1	1	1	1	1	1	-1	1	1	1	1	1	0	1	1	1	1	1	1	1	1	1	20
ASF1B	1	1	1	1	1	1	1	0	1	1	1	1	1	0	0	1	1	1	1	1	1	1	0	19
ASPM	1	1	1	1	1	1	1	0	1	1	1	1	1	0	1	1	1	1	1	0	1	1	0	19
ATAD2	1	1	1	1	1	1	1	0	1	1	1	1	1	0	1	0	1	1	1	1	1	1	0	19
AURKB	1	1	1	1	1	1	1	0	1	1	1	1	1	0	1	1	1	1	1	0	1	1	0	19
BLM	1	1	1	1	1	1	1	0	1	1	1	1	1	0	1	1	1	1	1	0	1	1	0	19
BRIP1	1	1	1	1	1	1	1	0	1	1	1	1	1	0	1	0	1	1	1	1	1	1	0	19
CDC25C	1	1	1	1	1	1	1	0	1	1	1	1	1	0	1	1	1	1	1	0	1	1	0	19
CDCA2	1	1	1	1	1	1	1	0	1	1	1	1	1	0	1	1	1	1	1	0	1	1	0	19
CDCA5	1	1	1	1	1	1	1	0	1	1	1	1	1	0	1	1	1	1	1	0	1	1	0	19
CDK1	1	1	1	1	1	1	1	0	1	1	1	1	1	0	1	1	1	1	1	0	1	1	0	19
CDKN3	1	1	1	1	1	1	1	0	1	1	1	1	1	0	1	1	1	1	1	0	1	1	0	19
CENPA	1	1	1	1	1	1	1	0	1	1	1	1	1	0	1	1	1	1	1	0	1	1	0	19
CENPE	1	1	1	1	1	1	1	0	1	1	1	1	1	0	1	1	1	1	1	0	1	1	0	19
CENPM	1	1	1	1	1	1	1	1	1	1	1	1	1	0	1	1	0	0	1	1	1	1	0	19
CHAF1A	1	1	1	1	1	1	1	1	1	1	1	1	1	0	0	1	1	1	1	1	0	1	0	19
CKAP2L	1	1	1	1	1	1	1	0	1	1	1	1	1	0	1	1	1	1	1	0	1	1	0	19
CLSPN	1	1	1	1	1	1	1	0	1	1	1	1	1	0	1	1	1	1	1	1	0	1	0	19
E2F1	1	1	1	1	1	1	1	1	1	1	1	1	1	0	0	1	1	1	1	1	0	1	0	19
ECT2	1	1	1	1	1	1	1	0	1	1	1	1	1	1	1	1	1	1	1	0	0	1	0	19
ERCC6L	1	1	1	1	1	1	1	0	1	1	1	1	1	0	1	1	1	1	1	0	1	1	0	19
ERO1A	1	1	1	1	1	1	1	1	1	1	1	1	1	1	1	-1	1	0	1	1	0	1	1	19
EXO1	1	1	1	1	1	1	1	0	1	1	1	1	1	0	1	1	1	1	1	0	1	1	0	19
EZH2	1	1	1	1	1	1	1	0	1	1	1	1	1	0	0	1	1	1	1	1	1	1	0	19
GARS1	1	1	0	1	1	1	1	1	1	1	1	1	1	0	1	1	1	1	1	1	0	1	0	19
H2AW	1	1	0	1	1	1	1	1	1	1	1	1	1	1	-1	1	1	1	1	1	0	1	1	19
H2BC17	1	1	1	1	1	1	1	-1	1	1	1	1	1	1	0	1	1	1	1	0	1	1	1	19
HASPIN	1	1	1	1	1	1	1	0	1	1	1	1	1	0	1	1	1	1	1	-1	1	1	1	19
HJURP	1	1	1	1	1	1	1	0	1	1	1	1	1	0	1	1	1	1	1	0	1	1	0	19
HMGA2	1	1	0	1	1	1	1	0	1	1	1	1	1	1	1	0	1	1	1	1	1	1	0	19
HMMR	1	1	1	1	1	1	1	0	1	1	1	1	1	0	1	1	1	1	1	0	1	1	0	19
KIF11	1	1	1	1	1	1	1	0	1	1	1	1	1	0	1	1	1	1	1	0	1	1	0	19
KIF15	1	1	1	1	1	1	1	0	1	1	1	1	1	0	1	1	1	1	1	0	1	1	0	19
KIF2C	1	1	1	1	1	1	1	0	1	1	1	1	1	0	1	1	1	1	1	0	1	1	0	19
KIFC1	1	1	1	1	1	1	1	0	1	1	1	1	1	0	1	1	1	1	1	0	1	1	0	19
LIMK1	1	1	0	1	1	1	1	1	1	1	1	1	1	0	1	1	1	1	1	1	0	1	0	19
LMNB1	1	1	1	1	1	1	1	-1	1	1	1	1	1	0	1	1	1	1	1	0	1	1	1	19
MCM10	1	1	1	1	1	1	1	0	1	1	1	1	1	0	1	1	1	1	1	0	1	1	0	19
MCM6	1	1	1	1	1	1	1	-1	1	1	1	1	1	0	1	0	1	1	1	1	1	1	1	19
MKI67	1	1	1	1	1	1	1	0	1	1	1	1	1	0	1	1	1	1	1	0	1	1	0	19
MMP11	1	1	1	1	1	1	1	0	1	1	1	1	1	0	1	1	1	1	1	1	0	1	0	19
MTHFD1L	1	1	1	1	1	1	1	0	1	1	1	1	1	0	1	1	1	1	1	1	0	1	0	19
MYBL2	1	1	1	1	1	1	1	0	1	1	1	1	1	0	1	1	1	1	1	0	1	1	0	19
NCAPG	1	1	1	1	1	1	1	0	1	1	1	1	1	0	1	1	1	1	1	0	1	1	0	19
NCAPG2	1	1	1	1	1	1	1	0	1	1	1	1	1	0	1	1	1	1	1	-1	1	1	1	19
NCAPH	1	1	1	1	1	1	1	0	1	1	1	1	1	0	1	1	1	1	1	0	1	1	0	19
NDC80	1	1	1	1	1	1	1	0	1	1	1	1	1	0	1	-1	1	1	1	1	1	1	1	19
NEIL3	1	1	1	1	1	1	1	0	1	1	1	1	1	0	1	1	1	1	1	0	1	1	0	19
NUF2	1	1	1	1	1	1	1	0	1	1	1	1	1	0	1	1	1	1	1	0	1	1	0	19
OCIAD2	1	1	1	1	1	1	1	-1	1	1	0	1	1	1	1	1	1	-1	1	1	1	1	2	19
ORC6	1	1	1	1	1	1	1	0	1	1	1	1	1	0	1	1	1	1	1	1	0	1	0	19
PKMYT1	1	1	1	1	1	1	1	0	1	1	1	1	1	0	1	1	1	1	1	1	0	1	0	19
PLK1	1	1	1	1	1	1	1	0	1	1	1	1	1	0	1	1	1	1	1	0	1	1	0	19
POC1A	1	1	1	1	1	1	1	0	1	1	1	1	1	1	0	1	0	1	1	1	1	1	0	19
PRR11	1	1	1	1	1	1	1	0	1	1	1	1	1	0	1	1	1	1	1	-1	1	1	1	19
PTTG1	1	1	1	1	1	1	1	0	1	1	1	1	1	0	1	1	1	1	1	-1	1	1	1	19
RACGAP1	1	1	1	1	1	1	1	0	1	1	1	1	1	0	1	1	1	1	1	0	1	1	0	19
RAD51AP1	1	1	1	1	1	1	1	0	1	1	1	1	1	0	1	1	1	1	1	0	1	1	0	19
RAD54L	1	1	1	1	1	1	1	0	1	1	1	1	1	0	1	1	1	1	1	0	1	1	0	19
RCC1	1	1	1	1	1	1	1	-1	1	1	1	1	1	0	-1	1	1	1	1	1	1	1	2	19
RMI2	1	1	1	1	1	1	1	1	1	1	1	1	1	0	0	0	1	1	1	1	1	1	0	19
S100A11	1	1	1	1	1	1	1	-1	1	1	1	1	1	1	1	-1	1	1	1	1	0	1	2	19
SALL4	1	1	1	1	1	1	1	1	1	1	1	1	1	1	1	0	1	1	1	-1	0	1	1	19
SGO1	1	1	1	1	1	1	1	0	1	1	1	1	1	0	1	1	1	1	1	0	1	1	0	19
SGO2	1	1	1	1	1	1	1	-1	1	1	1	1	1	0	1	1	1	1	1	-1	1	1	2	19
SIX1	1	1	1	1	1	1	0	1	1	1	1	1	1	1	0	1	1	1	1	-1	1	1	1	19
SKA1	1	1	1	1	1	1	1	0	1	1	1	1	1	0	1	1	1	1	1	0	1	1	0	19
SPDL1	1	1	1	1	1	1	1	-1	1	1	1	1	1	0	1	1	1	1	1	-1	1	1	2	19
TEDC2	1	1	1	1	1	1	1	0	1	1	1	1	1	0	1	1	1	0	1	1	1	1	0	19
TMEM132A	1	1	1	1	1	1	1	0	1	1	1	1	1	0	1	1	1	1	1	1	0	1	0	19
TONSL	1	1	1	1	1	1	1	0	1	1	1	1	1	1	1	1	1	1	1	-1	0	1	1	19
ULBP2	1	1	1	1	1	1	1	-1	1	1	1	0	1	1	1	1	1	1	1	1	0	1	1	19
WDHD1	1	1	1	1	1	1	1	0	1	1	1	1	1	0	1	0	1	1	1	1	1	1	0	19
AEN	0	1	0	1	1	1	1	1	1	1	1	1	1	0	1	1	1	1	1	1	0	1	0	18
AP1S1	1	1	0	1	1	1	1	-1	1	1	1	1	1	1	1	1	1	0	1	1	0	1	1	18
ARHGAP11A	1	1	1	1	1	1	1	0	1	1	1	1	1	0	1	1	0	1	1	0	1	1	0	18
ATXN2L	1	1	0	1	1	1	1	1	1	1	1	1	1	0	1	1	1	1	1	0	0	1	0	18
BAX	1	1	1	1	1	1	1	-1	1	1	1	1	1	0	1	1	1	0	1	1	0	1	1	18
C10orf88B	1	1	1	1	1	1	1	-1	1	1	1	1	1	0	1	1	1	1	1	0	0	1	1	18
C19orf48	1	1	1	1	1	1	1	1	1	1	1	1	1	0	-1	1	1	0	1	-1	1	1	2	18
C4orf48	1	1	1	1	1	1	1	0	0	1	1	1	1	0	1	1	1	1	1	1	0	1	0	18
CCNA2	1	1	1	1	1	1	1	0	1	1	1	1	1	0	1	1	0	1	1	0	1	1	0	18
CCNB1	1	1	1	1	1	1	1	0	1	1	1	1	1	1	0	1	1	0	1	0	1	1	0	18
CDC25B	1	1	1	1	1	1	1	-1	1	1	1	1	1	0	1	0	1	1	1	1	0	1	1	18
CDCA3	1	1	1	1	1	1	1	0	1	1	1	1	1	0	0	1	1	1	1	0	1	1	0	18
CDCA4	1	1	1	1	1	1	1	-1	1	1	1	1	1	0	1	0	1	1	1	1	0	1	1	18
CDK5	1	1	1	1	1	1	1	-1	1	1	1	1	1	0	1	1	1	0	1	1	0	1	1	18
CELSR3	1	1	1	1	1	1	1	0	1	1	1	1	1	1	1	1	1	0	1	0	0	1	0	18
CENPH	1	1	1	1	1	1	1	0	1	1	1	1	1	0	1	0	1	0	1	1	1	1	0	18
CENPK	1	1	1	1	1	1	1	0	1	1	1	1	1	0	1	0	0	1	1	1	1	1	0	18
CHEK1	1	1	1	1	1	1	1	0	1	1	1	1	1	0	1	-1	1	0	1	1	1	1	1	18
CHEK2	1	1	1	1	1	1	1	-1	1	1	1	1	1	0	0	1	1	1	1	0	1	1	1	18
CHTF18	1	1	1	1	1	1	1	0	1	1	1	1	1	0	0	1	1	1	1	1	0	1	0	18
CILP2	1	1	0	1	1	1	1	-1	1	1	1	1	1	1	1	0	1	1	1	1	0	1	1	18
CKAP2	1	1	1	1	1	1	1	0	1	1	1	1	1	0	1	1	1	0	1	0	1	1	0	18
CKS1B	1	1	1	1	1	1	1	-1	1	1	1	1	1	1	0	-1	1	1	1	0	1	1	2	18
CKS2	1	1	1	1	1	1	1	1	1	1	1	1	1	0	-1	0	1	0	1	1	1	1	1	18
CNPY3	1	1	0	1	1	1	1	-1	1	1	1	1	1	-1	1	1	1	1	1	1	0	1	2	18
COL11A1	1	1	0	1	1	1	1	0	1	1	1	1	1	0	1	0	1	1	1	1	1	1	0	18
CTHRC1	1	1	0	1	1	1	1	0	1	1	1	1	1	0	1	1	1	1	1	1	0	1	0	18
DLX4	1	1	1	1	1	1	1	-1	1	1	1	1	1	0	0	0	1	1	1	1	1	1	1	18
DLX6	1	1	0	1	1	1	1	-1	1	1	1	1	1	1	1	1	1	1	1	0	-1	1	2	18
DMBX1	1	1	1	1	1	1	1	-1	1	1	1	1	1	1	1	0	1	0	1	1	0	1	1	18
DNA2	1	1	1	1	1	1	1	-1	1	1	1	1	1	0	1	1	1	1	1	0	0	1	1	18
DNMT1	1	1	1	1	1	1	1	0	1	1	1	1	1	0	1	0	1	1	1	1	0	1	0	18
DNMT3B	1	1	1	1	1	1	1	-1	1	1	1	1	1	0	1	0	1	1	1	-1	1	1	2	18
DPF1	1	1	1	1	1	1	1	-1	1	1	1	1	1	0	1	1	1	1	1	-1	0	1	2	18
DRAXIN	1	1	0	1	1	1	1	1	1	0	1	1	1	0	1	1	1	1	1	1	0	1	0	18
DSCC1	1	1	1	1	1	1	1	0	1	1	1	1	1	0	0	1	1	1	1	-1	1	1	1	18
EFNA4	1	1	0	1	1	1	1	-1	1	1	1	1	1	1	-1	1	1	1	1	1	0	1	2	18
EIF4EBP1	1	1	1	1	1	1	1	-1	1	1	1	1	1	0	1	1	1	0	1	1	0	1	1	18
EME1	1	1	1	1	1	1	1	0	1	1	1	1	1	0	0	1	1	1	1	0	1	1	0	18
EXOSC5	1	1	1	1	1	1	1	-1	1	1	1	1	1	1	0	1	1	0	1	1	0	1	1	18
FANCI	1	1	1	1	1	1	1	0	1	1	1	1	1	0	0	0	1	1	1	1	1	1	0	18
FEN1	1	1	1	1	1	1	1	0	1	1	1	1	1	0	0	1	1	0	1	1	1	1	0	18
GAPDH	1	1	1	1	1	1	1	0	1	1	1	1	1	1	1	0	1	0	1	1	0	1	0	18
GINS1	1	1	1	1	1	1	1	-1	1	1	1	1	1	0	0	0	1	1	1	1	1	1	1	18
GPI	1	1	1	1	1	1	1	1	1	1	1	1	1	1	0	1	1	0	1	0	0	1	0	18
GPRIN1	1	1	1	1	1	1	1	0	1	1	1	1	1	0	1	1	0	1	1	1	0	1	0	18
GRIN2D	1	1	1	1	1	1	1	-1	1	1	1	1	1	1	1	0	1	1	1	-1	0	1	2	18
GTSE1	1	1	1	1	1	1	1	0	1	1	1	1	1	0	0	1	1	1	1	0	1	1	0	18
H2AX	1	1	1	1	1	1	1	0	1	1	1	1	1	0	0	1	1	0	1	1	1	1	0	18
H2BC11	1	1	1	1	1	1	1	0	1	1	1	1	1	1	1	1	1	0	1	0	0	1	0	18
H2BC7	1	1	0	1	1	1	1	-1	1	1	1	1	1	1	1	1	1	1	1	0	0	1	1	18
HAGHL	1	1	0	1	1	1	1	1	1	1	1	1	1	0	1	1	1	0	1	1	0	1	0	18
HMGA1	1	1	1	1	1	1	1	0	-1	1	1	1	1	1	1	0	1	0	1	1	1	1	1	18
HROB	1	1	1	1	1	1	1	0	1	1	1	1	1	0	1	0	1	1	1	1	0	1	0	18
IGF2BP3	1	1	1	1	1	1	1	0	1	1	1	1	1	1	1	0	1	1	1	0	0	1	0	18
KCTD13	1	1	0	1	1	1	1	-1	1	1	1	1	1	0	1	1	1	1	1	1	0	1	1	18
KIF18A	1	1	1	1	1	1	1	0	1	1	1	1	1	0	1	0	1	1	1	-1	1	1	1	18
KIF18B	1	1	1	1	1	1	1	0	1	1	1	1	1	0	1	1	1	1	1	0	0	1	0	18
KIF22	1	1	1	1	1	1	1	-1	1	1	1	1	1	0	1	0	0	1	1	1	1	1	1	18
KMT5C	1	1	1	1	1	1	1	0	1	1	1	1	1	1	0	1	1	0	1	1	0	1	0	18
KNTC1	1	1	1	1	1	1	1	1	1	1	1	1	1	0	0	0	1	1	1	1	0	1	0	18
LBX2	1	1	1	0	1	1	1	-1	1	1	1	1	1	1	1	0	1	1	1	1	0	1	1	18
LINC00511	1	1	1	1	1	1	1	-1	1	1	1	1	1	0	1	0	1	1	1	1	0	1	1	18
LINC01977	1	1	0	1	1	1	1	0	1	1	1	1	1	1	1	1	1	0	1	1	0	1	0	18
LINC02041	1	1	1	1	1	1	1	1	1	1	1	1	1	1	1	0	0	0	1	0	1	1	0	18
LINC02100	1	1	1	1	1	1	1	-1	1	1	1	1	1	0	0	1	1	1	1	0	1	1	1	18
MAD2L1	1	1	1	1	1	1	1	0	1	1	1	1	1	0	1	1	1	0	1	0	1	1	0	18
MCM2	1	1	1	1	1	1	1	0	1	1	1	1	1	0	1	0	1	1	1	0	1	1	0	18
MDK	1	1	0	1	1	1	1	-1	1	1	1	1	1	1	1	0	0	1	1	1	1	1	1	18
MEX3A	1	1	0	1	1	1	1	-1	1	1	1	1	1	0	1	1	1	1	1	1	0	1	1	18
MEX3D	1	1	0	1	1	1	1	0	1	1	1	1	1	0	1	1	1	1	1	1	0	1	0	18
MIR4653	1	1	0	1	1	1	1	0	1	1	1	1	1	1	1	1	1	0	1	1	0	1	0	18
MMP1	1	1	1	1	1	1	1	-1	1	0	1	1	1	1	1	0	1	1	1	1	0	1	1	18
MMP9	1	1	1	1	1	1	1	0	1	1	1	1	1	0	1	1	1	0	1	1	0	1	0	18
MTFR2	1	1	1	1	1	1	1	0	1	1	1	1	1	0	0	1	1	1	1	0	1	1	0	18
NXPH4	1	1	1	1	1	1	1	1	1	1	1	1	1	0	1	0	1	1	1	0	-1	1	1	18
OTX1	1	1	1	1	1	1	0	0	1	1	1	1	1	1	1	1	1	1	1	0	0	1	0	18
PDIA4	1	1	0	1	1	1	1	-1	1	1	1	1	1	1	1	1	1	1	1	-1	0	1	2	18
PIMREG	1	1	1	1	1	1	1	0	1	1	1	1	1	0	0	1	0	1	1	1	1	1	0	18
PLK4	1	1	1	1	1	1	1	0	1	1	1	1	1	0	1	0	1	1	1	0	1	1	0	18
PLOD3	1	1	-1	1	1	1	1	0	1	1	1	1	1	1	1	1	1	1	1	1	0	0	1	18
POLQ	1	1	1	1	1	1	1	0	1	1	1	1	1	0	1	1	1	1	1	0	0	1	0	18
PPFIA3	1	1	1	1	1	1	1	-1	1	1	1	1	1	1	1	1	1	0	1	-1	0	1	2	18
PPP1R14B	1	1	1	1	1	1	1	1	1	1	1	1	1	0	0	1	1	0	1	1	0	1	0	18
PRICKLE3	1	1	1	1	1	1	1	1	1	1	1	1	1	1	0	-1	1	1	1	0	0	1	1	18
PRR7	1	1	0	1	1	1	1	-1	1	1	1	1	1	1	0	1	1	1	1	1	0	1	1	18
PSRC1	1	1	1	1	1	1	1	-1	1	1	1	1	1	0	1	-1	1	1	1	-1	1	1	3	18
PYCR1	1	1	0	1	1	1	1	1	1	1	1	1	1	0	1	1	1	1	1	0	0	1	0	18
RAD51	1	1	1	1	1	1	1	0	1	1	1	1	1	0	1	1	0	1	1	0	1	1	0	18
RCC2	1	1	1	1	1	1	1	-1	1	1	1	1	1	0	0	1	1	1	1	1	0	1	1	18
RDM1	1	1	1	1	1	1	1	0	1	1	1	1	1	0	1	1	0	0	1	1	1	1	0	18
RECQL4	1	1	1	1	1	1	1	1	1	1	1	1	1	0	1	0	1	1	1	0	0	1	0	18
RPSAP52	1	1	0	1	1	1	1	-1	0	1	1	1	1	1	1	0	1	1	1	1	1	1	1	18
RUNX1	1	1	1	1	1	1	1	0	1	1	1	1	1	0	1	0	1	1	1	1	0	1	0	18
SEPTIN3	1	1	1	1	1	0	1	0	1	1	1	1	1	1	1	1	0	1	1	1	0	1	0	18
SEZ6L2	1	1	1	1	1	0	1	0	1	1	1	1	1	1	1	1	0	1	1	1	0	1	0	18
SLC2A1	1	1	1	1	1	1	1	-1	1	0	1	1	1	1	1	0	1	1	1	1	0	1	1	18
SLC7A11	0	1	1	1	1	1	1	1	1	1	1	1	1	1	1	1	1	1	1	0	0	0	0	18
SNRPB	1	1	1	1	1	1	1	0	1	1	1	1	1	0	0	1	1	0	1	1	1	1	0	18
SPATS2	1	1	0	1	1	1	1	0	1	1	1	1	1	0	1	1	1	1	1	1	0	1	0	18
STIL	1	1	1	1	1	1	1	0	1	1	1	1	1	0	1	1	1	1	1	0	0	1	0	18
TACC3	1	1	1	1	1	1	1	0	1	1	1	1	1	0	0	1	1	1	1	0	1	1	0	18
TLCD3A	0	1	1	1	1	1	1	-1	1	1	1	1	1	0	1	1	1	1	1	1	0	1	1	18
TRIB3	1	1	1	1	1	1	1	1	1	1	1	1	1	0	0	1	1	1	1	0	0	1	0	18
TTK	1	1	1	1	1	1	1	0	1	1	1	1	1	0	0	1	1	1	1	0	1	1	0	18
XPOT	1	1	0	1	1	1	1	1	1	1	1	1	1	0	1	1	1	1	1	-1	0	1	1	18
XRCC2	1	1	1	1	1	1	1	0	1	1	1	1	1	0	1	1	1	1	1	0	0	1	0	18
YARS1	1	1	1	1	1	1	1	0	1	1	1	1	1	0	0	1	1	1	1	1	0	1	0	18
ZFP69B	1	1	0	1	1	1	1	-1	1	1	1	1	1	0	1	1	1	1	1	1	0	1	1	18
ZIC2	1	1	1	1	1	1	1	0	1	1	1	1	1	1	0	1	1	1	1	-1	0	1	1	18
ZIC5	1	1	1	1	1	1	1	-1	1	1	1	1	1	1	1	1	1	0	1	-1	0	1	2	18
ZNF695	1	1	0	1	1	1	1	-1	1	1	1	1	1	1	1	1	1	1	1	0	0	1	1	18
ADAM12	1	1	1	1	1	1	1	0	1	1	1	1	1	0	1	0	1	1	1	1	-1	0	1	17
ADAM8	1	1	1	1	1	1	1	-1	1	1	0	1	1	1	1	0	1	1	1	0	0	1	1	17
ADAMTS14	1	1	0	1	1	1	1	0	1	1	1	1	1	0	1	0	1	1	1	1	0	1	0	17
AGRN	1	1	0	1	1	1	1	-1	1	0	1	1	1	1	1	1	1	0	1	1	0	1	1	17
ARFGAP1	1	1	0	1	1	1	1	0	1	1	1	1	1	0	1	1	1	1	1	0	0	1	0	17
ATAD5	1	1	1	1	1	1	1	-1	1	1	1	1	1	0	1	0	1	1	1	-1	0	1	2	17
B4GALT3	1	1	0	1	1	1	1	-1	1	0	1	1	1	1	1	1	1	0	1	1	0	1	1	17
BAZ1A	1	1	1	1	0	1	1	-1	1	1	1	1	1	0	0	1	1	1	1	1	0	1	1	17
BCL2L12	1	1	1	1	1	1	1	-1	1	1	1	1	1	0	-1	1	1	0	1	1	0	1	2	17
BOP1	1	1	1	1	1	1	1	0	1	1	1	1	1	0	0	1	1	1	1	0	0	1	0	17
BRCA1	1	1	1	1	1	1	1	0	1	1	1	1	1	0	1	0	1	1	1	-1	0	1	1	17
BRCA2	1	1	1	1	1	1	1	0	1	1	1	1	1	0	1	0	1	1	1	0	0	1	0	17
BYSL	1	1	0	1	1	1	1	-1	1	1	1	1	1	0	0	1	1	1	1	0	1	1	1	17
C5orf34	1	1	1	1	1	1	1	0	1	1	1	1	1	0	1	-1	1	1	1	-1	0	1	2	17
CAPN15	1	1	0	1	1	1	1	1	1	1	1	1	1	0	0	1	1	0	1	1	0	1	0	17
CBFB	1	1	0	1	1	1	1	-1	1	1	1	1	1	0	1	1	1	1	1	1	0	0	1	17
CBX3	1	1	0	1	1	1	1	-1	1	1	1	1	1	0	0	1	1	1	1	1	0	1	1	17
CCDC167	1	1	1	1	1	1	1	-1	1	1	1	1	1	0	1	1	0	0	1	-1	1	1	2	17
CCDC34	1	0	1	1	1	1	1	1	1	1	1	1	1	0	1	1	0	1	1	0	1	0	0	17
CCNE1	1	1	1	1	1	1	1	0	1	1	1	1	1	0	0	0	1	1	1	1	0	1	0	17
CCNF	1	1	1	1	1	1	1	0	1	1	1	1	1	0	1	0	1	1	1	-1	0	1	1	17
CD276	1	1	0	1	1	1	1	0	1	1	1	1	1	0	0	1	1	1	1	1	0	1	0	17
CDC25A	1	1	1	1	1	1	1	0	0	1	1	1	1	0	0	1	1	1	1	-1	1	1	1	17
CDCA7	1	1	1	1	1	1	1	0	1	1	1	1	1	0	1	-1	1	1	1	0	0	1	1	17
CDH24	1	1	0	1	1	1	1	-1	1	1	1	1	1	0	1	0	1	1	1	1	0	1	1	17
CENPI	1	1	1	1	1	1	1	0	1	1	1	1	1	0	1	0	1	1	1	0	0	1	0	17
CENPL	1	1	1	1	1	1	1	0	1	1	1	1	1	0	1	0	1	1	1	-1	0	1	1	17
CENPN	1	1	1	1	1	1	1	0	1	0	1	1	1	0	0	1	1	1	1	-1	1	1	1	17
CENPO	1	1	1	1	1	1	1	-1	1	1	1	1	1	0	0	1	1	1	1	-1	0	1	2	17
CEP131	1	1	0	1	1	1	1	0	1	1	1	1	1	0	1	1	1	0	1	1	0	1	0	17
CHAF1B	1	1	1	1	1	1	1	0	0	0	1	1	1	0	1	1	1	1	1	1	0	1	0	17
CIP2A	1	1	1	1	1	1	1	0	1	1	1	1	1	0	0	0	1	1	1	-1	1	1	1	17
COLGALT1	1	1	0	1	1	1	1	0	1	1	1	0	1	0	1	1	1	1	1	1	0	1	0	17
CPSF1	1	1	0	1	1	1	1	0	1	1	1	1	1	0	0	1	1	1	1	1	0	1	0	17
CST1	1	1	0	1	1	1	1	-1	1	1	1	1	1	1	1	0	1	0	1	1	0	1	1	17
CYBC1	1	1	0	1	1	1	1	-1	1	1	1	1	1	0	0	1	1	1	1	1	0	1	1	17
DBF4	1	1	0	1	1	1	1	1	1	1	1	1	1	0	0	1	1	1	1	0	0	1	0	17
DDIAS	1	1	1	1	1	1	1	0	1	1	1	1	1	0	1	0	1	1	1	0	0	1	0	17
DDX39A	1	1	1	1	1	1	1	-1	1	1	1	1	1	0	0	1	1	1	1	0	0	1	1	17
DEPDC1	1	1	1	1	1	1	1	0	1	1	1	1	1	0	1	0	0	1	1	0	1	1	0	17
DIAPH3	1	1	1	1	1	1	1	0	0	1	1	0	1	0	1	1	1	1	1	0	1	1	0	17
DLL3	1	1	1	1	1	1	1	-1	1	1	1	1	1	0	1	1	1	0	1	0	0	1	1	17
DMRTA2	1	1	1	1	1	1	1	-1	1	1	1	1	1	1	1	0	1	1	0	-1	0	1	2	17
DONSON	1	1	1	1	1	1	1	-1	1	1	1	1	1	0	1	0	1	0	1	1	0	1	1	17
DTYMK	1	1	1	1	1	1	1	-1	1	1	1	1	1	0	0	1	1	0	1	1	0	1	1	17
E2F2	1	1	1	1	-1	1	1	0	1	1	1	1	1	0	1	1	0	1	1	0	1	1	1	17
E2F7	1	1	1	1	1	1	1	0	1	1	1	1	1	0	1	0	1	1	1	0	0	1	0	17
E2F8	1	1	1	1	1	1	1	1	1	1	1	1	1	0	1	0	0	1	1	0	0	1	0	17
EEF1AKMT4	1	1	1	1	1	1	1	-1	1	1	1	1	1	0	-1	1	1	1	1	0	0	1	2	17
EFNA3	1	1	1	1	1	1	0	-1	1	1	1	1	1	1	0	0	1	1	1	1	0	1	1	17
ERBB3	1	1	1	1	1	1	-1	-1	1	1	1	1	-1	1	1	1	1	0	1	1	0	1	3	17
ERFE	1	1	1	1	1	1	1	-1	-1	1	1	1	1	0	1	-1	1	1	1	1	0	1	3	17
ESCO2	1	1	1	1	1	1	1	0	1	1	1	1	1	0	0	1	0	1	1	0	1	1	0	17
ESM1	1	1	0	1	1	1	1	1	1	0	1	0	0	1	1	0	1	1	1	1	1	1	0	17
F12	1	1	1	-1	1	1	1	-1	1	1	-1	1	1	1	1	1	1	0	1	1	0	1	3	17
FAM110A	1	1	1	1	1	1	1	-1	1	1	1	0	1	0	1	1	1	0	1	1	0	1	1	17
FAM189B	1	1	0	1	1	1	1	-1	1	1	1	1	1	0	1	1	1	1	1	-1	0	1	2	17
FAM72D	1	1	1	1	1	1	1	-1	1	1	1	1	1	0	1	0	1	1	1	-1	0	1	2	17
FANCD2	1	1	1	1	1	1	1	-1	1	1	1	1	1	0	0	1	1	1	1	0	0	1	1	17
FBXL19	1	1	0	1	1	1	1	0	1	1	1	1	1	0	1	1	1	0	1	1	0	1	0	17
FIBP	1	1	0	1	1	1	1	-1	1	1	1	1	1	0	1	1	1	0	1	1	0	1	1	17
FLAD1	1	1	0	1	1	1	1	-1	1	1	1	1	1	0	0	1	1	1	1	1	0	1	1	17
GABRD	1	1	0	1	1	1	1	1	1	1	1	1	0	0	1	1	1	1	1	1	0	0	0	17
GEN1	1	1	1	1	1	1	1	-1	1	1	1	1	1	0	1	0	1	1	1	-1	0	1	2	17
GGCT	1	1	1	1	1	1	1	-1	0	1	1	1	1	0	0	1	1	1	1	1	0	1	1	17
GNGT1	1	1	0	1	1	1	1	0	1	1	1	1	1	1	1	0	1	0	1	-1	1	1	1	17
GPC2	1	1	0	1	1	1	1	0	1	1	1	1	1	0	1	1	1	1	1	0	0	1	0	17
GPSM2	1	1	1	1	1	1	1	1	1	1	1	1	1	0	0	-1	1	1	1	-1	0	1	2	17
GSS	1	1	1	1	1	1	1	-1	1	1	1	1	1	1	0	0	1	0	1	1	0	1	1	17
GTPBP2	1	1	0	1	1	1	1	-1	1	1	1	1	1	0	1	0	1	1	1	1	0	1	1	17
H2AC13	1	1	1	1	-1	1	1	0	1	1	1	1	1	1	1	1	-1	1	1	0	0	1	2	17
H2BC12	1	1	0	1	0	1	1	-1	1	1	1	1	1	1	1	1	1	1	1	0	1	0	1	17
H3C12	1	1	0	1	1	0	1	-1	1	1	1	1	1	1	1	1	1	1	1	-1	0	1	2	17
H3C2	1	1	1	1	1	1	1	-1	1	1	1	1	1	0	1	0	0	1	1	-1	1	1	2	17
H4C9	1	1	0	1	0	1	1	-1	1	1	1	1	1	1	1	1	1	1	1	0	1	0	1	17
HCN3	1	1	0	1	1	1	1	0	1	1	1	1	1	1	1	0	1	1	1	0	0	1	0	17
HMGB3	1	1	1	1	1	1	1	1	-1	1	1	1	1	0	0	1	1	0	1	0	1	1	1	17
HOXC11	1	1	1	1	1	1	1	-1	1	1	1	1	1	1	1	0	1	1	1	-1	0	0	2	17
IBSP	1	1	0	1	1	1	1	0	1	1	1	1	1	0	1	0	1	1	1	1	0	1	0	17
IMPDH1	1	1	0	1	1	1	1	-1	1	1	1	1	1	0	0	1	1	1	1	1	0	1	1	17
INTS7	1	1	1	1	1	1	1	-1	1	1	1	1	1	0	1	0	1	0	1	-1	1	1	2	17
INTS8	1	1	0	1	1	1	1	0	1	1	1	1	1	0	1	1	1	1	1	-1	0	1	1	17
IRAK1	1	1	1	1	1	1	1	0	1	1	1	1	1	0	0	1	1	1	1	-1	0	1	1	17
ISG15	1	1	1	1	1	1	1	-1	1	0	0	1	0	0	1	1	1	1	1	1	1	1	1	17
ITIH6	1	1	0	1	1	1	1	-1	1	1	1	1	1	1	1	1	1	1	1	-1	0	0	2	17
KIF20B	1	1	1	1	1	1	1	-1	1	1	1	1	1	0	1	0	1	1	1	-1	0	1	2	17
KIF23	1	1	1	1	1	1	1	0	1	0	1	1	1	0	0	0	1	1	1	1	1	1	0	17
KIFC2	1	1	0	1	1	1	1	1	1	1	1	1	1	0	1	0	1	0	1	1	0	1	0	17
KNL1	1	1	1	1	1	1	1	0	0	0	1	1	1	0	1	1	1	1	1	0	1	1	0	17
KNOP1	1	1	0	1	1	1	1	0	1	1	1	1	1	0	0	1	1	1	1	1	0	1	0	17
KNSTRN	1	1	1	1	1	1	1	0	1	1	1	1	1	0	0	1	1	0	1	-1	1	1	1	17
KREMEN2	1	1	1	1	1	1	1	0	1	1	1	1	1	0	1	0	1	1	1	1	0	0	0	17
LAD1	1	1	1	1	1	1	1	-1	-1	-1	1	1	1	1	1	1	1	-1	1	1	0	1	4	17
LAGE3	1	1	1	1	1	1	1	0	1	1	1	1	1	0	0	1	1	0	1	1	0	1	0	17
LINC02163	1	1	0	1	1	1	1	-1	1	1	1	1	1	0	1	1	1	0	1	-1	1	1	2	17
LMNB2	1	1	1	1	1	1	1	0	1	1	1	1	1	0	0	1	1	1	1	0	0	1	0	17
LONP1	1	1	0	1	1	1	1	1	1	1	1	1	1	0	-1	1	1	0	1	1	0	1	1	17
LOXL2	1	1	0	1	1	1	1	0	1	1	1	1	1	0	1	-1	1	1	1	1	-1	1	2	17
LPAR2	1	1	1	1	1	1	1	-1	1	0	1	1	1	0	1	1	1	1	1	-1	0	1	2	17
MACROH2A1	1	1	1	1	1	1	1	-1	1	1	1	1	1	0	0	1	1	0	1	1	0	1	1	17
MCM4	1	1	1	1	1	1	1	0	0	1	1	1	1	0	1	0	1	0	1	1	1	1	0	17
MCM5	1	1	1	1	1	1	1	-1	1	1	1	1	1	0	0	0	1	1	1	1	0	1	1	17
MCM7	1	1	1	1	1	1	1	-1	1	1	1	1	1	0	1	0	1	0	1	1	0	1	1	17
MICALL2	1	1	1	1	1	1	1	0	1	1	1	1	1	1	-1	1	1	0	1	1	0	0	1	17
MMP13	1	1	1	1	1	1	1	-1	1	1	1	1	1	1	1	0	1	0	1	1	0	0	1	17
MRPL17	1	1	1	1	1	1	1	-1	1	1	1	1	1	0	0	1	1	0	1	1	0	1	1	17
MRPS34	1	1	1	1	1	1	1	0	1	1	1	1	1	0	0	1	1	0	1	1	0	1	0	17
MTBP	1	1	1	1	1	1	1	0	1	1	1	1	1	0	1	0	1	1	1	-1	0	1	1	17
MYO19	1	1	1	1	1	1	1	1	0	1	1	1	1	0	1	1	1	0	1	0	0	1	0	17
NAA10	1	1	1	1	1	1	1	-1	1	1	1	1	1	0	0	1	1	0	1	1	0	1	1	17
NETO2	1	1	1	1	0	1	1	0	1	1	1	1	1	0	1	1	1	1	1	-1	0	1	1	17
NFE2L3	1	1	1	1	1	1	1	-1	1	1	1	1	1	0	0	1	1	0	1	1	0	1	1	17
NME1	1	1	1	1	1	1	1	-1	1	1	1	1	1	0	0	1	1	0	1	1	0	1	1	17
NOMO1	1	1	0	1	1	1	1	-1	1	1	1	1	1	0	1	1	1	0	1	1	0	1	1	17
NR2C2AP	1	1	1	1	1	1	1	0	1	1	1	1	1	0	0	1	1	0	1	1	0	1	0	17
NUDT1	1	1	1	1	1	1	1	0	1	1	1	1	1	0	0	0	1	0	1	1	1	1	0	17
NUP155	1	1	1	1	1	1	1	0	1	1	1	1	1	0	1	1	1	1	1	-1	0	0	1	17
NUP188	1	1	0	1	1	1	1	-1	1	1	1	1	1	0	0	1	1	1	1	1	0	1	1	17
OR2B6	1	1	0	1	1	1	1	-1	1	1	1	1	1	1	1	1	0	1	1	0	0	1	1	17
ORC1	1	1	1	1	1	1	1	0	1	1	1	1	1	0	0	0	1	1	1	0	1	1	0	17
P3H1	1	1	0	1	1	1	1	-1	1	1	1	1	1	0	0	1	1	1	1	1	0	1	1	17
PAFAH1B3	1	1	1	1	1	1	1	-1	0	1	1	1	1	0	0	1	1	0	1	1	1	1	1	17
PARPBP	1	1	1	1	1	1	1	0	1	1	1	1	1	0	1	0	1	1	1	0	0	1	0	17
PASK	1	1	0	1	1	1	1	-1	1	0	1	1	1	0	1	1	1	1	1	0	1	1	1	17
PCGF1	1	1	0	1	1	1	1	-1	1	1	1	1	1	0	1	1	1	0	1	1	0	1	1	17
PCNA	1	1	1	1	1	1	1	-1	1	1	1	1	1	0	0	0	1	0	1	1	1	1	1	17
PDZD11	1	1	1	1	1	1	1	0	1	1	1	1	1	0	1	1	0	0	1	1	0	1	0	17
PKM	1	1	1	1	1	1	1	0	1	1	1	1	1	1	0	-1	1	0	1	1	0	1	1	17
PLOD1	1	1	0	0	1	1	1	-1	1	1	1	1	1	0	1	1	1	1	1	1	0	1	1	17
PLPP2	1	1	1	1	1	1	1	-1	1	1	1	1	1	0	-1	0	1	1	1	1	0	1	2	17
PODNL1	1	1	0	1	1	1	1	0	1	1	1	1	1	1	1	0	1	1	1	1	0	0	0	17
POLE2	1	1	1	1	1	1	1	0	1	1	1	1	1	0	0	1	1	0	1	1	0	1	0	17
PPIA	1	1	1	1	1	1	1	0	1	1	1	1	1	0	0	1	1	0	1	0	1	1	0	17
PRAME	1	1	-1	1	1	1	1	-1	1	1	1	1	1	1	0	1	1	0	1	0	1	1	2	17
PRIM1	1	1	1	1	1	1	1	-1	1	1	1	1	1	0	1	0	1	1	1	0	1	0	1	17
PSMG3	1	1	1	1	1	1	1	-1	1	1	1	1	1	0	0	1	1	0	1	1	0	1	1	17
RAET1K	1	1	0	1	1	1	1	-1	1	1	1	1	1	0	1	1	1	1	1	0	0	1	1	17
RELT	1	1	1	1	1	1	1	1	1	1	1	0	0	0	1	0	1	1	1	1	0	1	0	17
RFC2	1	1	1	1	1	1	1	-1	1	1	1	1	1	0	1	0	1	0	1	1	0	1	1	17
RIPPLY3	1	1	1	1	1	1	1	-1	-1	0	1	1	1	1	0	1	1	1	1	1	0	1	2	17
RNF44	1	1	0	1	1	1	1	1	1	1	1	1	1	0	1	1	1	1	1	-1	0	0	1	17
RPL22L1	1	1	1	1	1	1	1	-1	1	1	1	1	1	0	0	1	1	0	1	1	0	1	1	17
SAC3D1	1	1	1	1	1	1	1	0	1	1	1	1	1	0	0	1	1	0	1	1	0	1	0	17
SAMD1	1	1	1	1	1	1	1	0	1	1	1	1	1	0	0	0	1	1	1	1	0	1	0	17
SCRIB	1	1	0	1	1	1	0	1	0	1	1	1	1	1	0	1	1	1	1	1	0	1	0	17
SHCBP1	1	1	1	1	1	1	1	-1	1	0	1	1	1	0	1	1	1	1	1	0	0	1	1	17
SHKBP1	1	1	1	1	1	1	1	0	1	1	1	1	1	0	1	0	1	1	1	0	0	1	0	17
SLC52A2	1	1	0	1	1	1	1	0	1	1	1	1	1	0	0	1	1	1	1	1	0	1	0	17
SNRPF	1	1	1	1	1	1	1	-1	1	1	1	1	1	0	0	1	1	0	1	0	1	1	1	17
SOX4	1	1	0	1	1	1	1	-1	0	1	1	1	1	0	1	1	1	1	1	1	0	1	1	17
SPINDOC	1	1	0	1	1	1	1	0	1	1	1	1	1	0	1	0	1	1	1	1	0	1	0	17
SPP1	1	1	1	1	1	1	1	-1	0	1	1	1	1	0	1	1	1	0	1	1	0	1	1	17
SPRED3	1	1	0	1	1	0	1	-1	1	1	1	1	1	1	1	0	1	1	1	1	0	1	1	17
STAT1	1	1	1	1	1	1	1	-1	1	1	1	1	1	0	1	0	1	1	1	1	0	0	1	17
STX6	1	1	0	1	1	1	1	-1	1	1	1	1	1	0	1	1	1	0	1	0	1	1	1	17
TERT	1	1	0	1	1	1	1	0	1	1	1	1	1	1	1	0	1	1	1	-1	0	1	1	17
TIMELESS	1	1	1	1	1	1	1	-1	0	1	1	1	1	0	1	1	1	1	1	0	0	1	1	17
TLCD1	1	1	1	1	1	1	1	-1	-1	1	1	1	1	1	0	1	1	0	1	1	0	1	2	17
TMEM241	1	1	0	1	1	1	1	-1	1	1	1	1	1	0	1	1	1	1	1	-1	0	1	2	17
TOMM40	1	1	1	1	1	1	1	1	1	1	1	1	1	0	0	1	1	0	1	0	0	1	0	17
TRAIP	1	1	1	1	1	1	1	0	1	1	1	1	1	0	0	1	1	1	1	0	0	1	0	17
TRIM59	1	1	0	1	1	1	1	-1	1	1	1	1	1	0	1	1	1	0	1	1	0	1	1	17
TRIP13	1	1	1	1	1	1	1	0	1	1	1	1	1	0	0	1	1	0	1	0	1	1	0	17
TRPM2	1	1	1	1	1	1	1	0	1	1	1	1	1	-1	0	1	1	1	1	0	0	1	1	17
TTYH3	1	1	0	1	1	1	1	-1	1	1	1	1	1	1	0	1	1	1	1	0	0	1	1	17
TUBB	1	1	0	1	1	1	1	-1	1	1	1	1	1	0	1	0	1	1	1	0	1	1	1	17
TYMS	1	1	1	1	1	1	1	0	1	1	1	1	1	0	1	0	0	0	1	1	1	1	0	17
UBE2SP1	1	1	1	1	1	1	1	0	1	1	1	1	1	0	1	1	1	0	1	0	0	1	0	17
UGGT1	1	1	0	1	1	1	1	-1	1	1	1	1	1	0	1	1	1	1	1	-1	0	1	2	17
ULBP1	1	1	1	1	1	1	1	-1	1	0	1	0	1	0	1	1	1	1	1	1	0	1	1	17
VARS1	1	1	0	1	1	1	1	-1	1	1	1	1	1	0	1	1	1	0	1	1	0	1	1	17
WDR62	1	1	1	1	1	1	1	0	1	1	1	1	1	0	1	0	1	1	1	0	0	1	0	17
WDR76	1	1	1	1	1	1	1	-1	1	1	1	1	1	0	1	0	0	1	1	0	1	1	1	17
XPO5	1	1	0	1	1	1	1	-1	1	1	1	1	1	0	1	1	1	1	1	0	0	1	1	17
YIF1B	1	1	0	1	1	1	1	-1	1	1	1	1	1	0	0	1	1	1	1	1	0	1	1	17
ZBTB33	1	0	1	1	1	1	1	0	1	1	1	1	1	0	1	1	1	1	1	1	0	0	0	17
ZWILCH	1	1	1	1	1	1	1	-1	0	1	1	1	1	0	1	1	1	1	1	0	0	1	1	17
ABHD12	1	1	0	1	1	1	1	0	1	1	1	1	1	0	1	1	1	0	1	-1	0	1	1	16
ACLY	1	1	0	1	1	1	1	-1	1	1	1	1	1	0	1	1	1	1	1	0	0	0	1	16
ADAM15	1	1	0	1	1	0	0	-1	1	1	1	1	1	1	1	1	1	1	1	1	-1	0	2	16
AMH	1	1	0	1	1	1	1	0	1	1	1	0	1	0	1	1	1	1	1	0	0	1	0	16
AMMECR1	1	1	1	1	1	1	1	-1	0	1	1	1	1	0	0	1	1	1	1	0	0	1	1	16
ANKEF1	1	1	1	1	1	1	1	-1	1	1	1	1	1	0	1	1	1	0	1	-1	0	0	2	16
ANKRD13B	1	1	0	1	1	1	1	-1	1	1	1	1	1	0	1	1	1	1	1	0	0	0	1	16
ANKRD13D	1	1	0	1	1	1	1	-1	1	1	1	1	1	0	1	0	1	0	1	1	0	1	1	16
ANKRD61	1	1	0	1	1	1	1	0	1	1	1	1	1	0	1	1	1	1	1	-1	0	0	1	16
ANO9	1	1	1	1	1	1	1	0	1	1	1	1	1	0	1	0	1	0	1	0	0	1	0	16
AP2S1	1	1	1	1	1	1	1	-1	1	1	1	1	1	0	0	1	0	0	1	1	0	1	1	16
AP5Z1	1	1	0	1	1	1	1	0	1	1	1	1	1	0	0	1	1	1	1	0	0	1	0	16
APBA2	1	1	0	1	1	0	1	0	1	1	1	1	1	0	1	1	0	1	1	-1	1	1	1	16
APEX2	1	1	1	1	1	1	1	-1	1	1	1	1	1	0	0	0	1	1	1	0	0	1	1	16
ARHGEF19	1	1	1	1	1	1	1	-1	1	0	1	1	1	1	-1	-1	1	1	1	0	0	1	3	16
ARNTL2	1	1	1	1	1	1	1	0	1	1	1	1	1	0	1	0	1	0	1	1	0	0	0	16
ASCC3	1	1	0	1	1	1	1	-1	1	1	1	1	1	0	1	0	1	1	1	1	0	0	1	16
ASPHD1	1	1	0	1	1	0	1	0	1	1	1	1	1	1	1	1	1	0	1	1	0	0	0	16
ATAD3A	1	1	0	1	1	1	1	0	1	1	1	1	1	0	0	1	1	1	1	0	0	1	0	16
ATP13A1	1	1	0	1	1	1	1	0	1	1	1	1	1	0	0	1	1	1	1	0	0	1	0	16
ATP13A2	1	1	0	1	1	1	1	-1	1	1	1	1	1	0	1	1	1	0	1	0	0	1	1	16
B3GAT3	1	1	0	1	1	1	1	0	1	1	1	1	1	0	1	1	0	0	1	1	0	1	0	16
BAIAP2L1	1	1	1	1	1	1	1	1	-1	0	1	1	1	1	-1	1	1	0	1	-1	0	1	3	16
BORA	1	1	1	1	1	1	1	0	1	1	1	1	1	0	0	0	1	1	1	-1	0	1	1	16
C1orf112	1	1	1	1	1	1	1	-1	1	1	1	1	1	0	0	0	1	1	1	0	0	1	1	16
CAMK2N2	1	1	1	1	1	0	1	0	1	1	1	1	1	0	0	1	0	1	1	1	0	1	0	16
CASC8	1	-1	0	1	1	1	1	-1	1	1	1	1	1	1	0	1	1	0	1	-1	1	1	3	16
CASP2	1	1	0	1	1	1	1	-1	1	1	1	1	1	0	1	0	1	1	1	-1	0	1	2	16
CBX2	1	1	0	1	1	1	1	-1	0	0	1	1	1	0	1	1	1	1	1	1	0	1	1	16
CBX8	1	1	0	1	1	1	1	-1	1	1	1	1	1	0	1	1	1	0	1	0	0	1	1	16
CCDC138	1	1	1	1	1	1	1	-1	1	0	1	1	1	0	0	1	1	0	1	-1	1	1	2	16
CCDC18	1	1	1	1	1	1	1	-1	1	1	1	1	1	0	0	0	1	1	1	-1	0	1	2	16
CCNO	1	1	1	1	1	0	1	0	-1	1	1	1	1	1	1	0	1	1	1	0	0	1	1	16
CCR8	0	1	0	1	1	1	1	-1	1	1	1	1	1	0	1	0	1	1	1	1	0	1	1	16
CCT2	1	1	0	1	1	1	1	-1	1	1	1	1	1	0	0	1	1	1	1	-1	0	1	2	16
CDC34	1	1	0	1	1	1	1	0	1	1	1	1	1	0	0	1	1	0	1	1	0	1	0	16
CDC7	1	1	1	1	1	1	1	-1	1	1	1	1	1	0	0	0	1	1	1	0	0	1	1	16
CDK16	1	1	1	1	1	1	1	1	0	0	1	1	1	0	0	1	1	0	1	1	0	1	0	16
CDK2	1	1	1	1	1	1	1	-1	1	1	1	1	1	0	0	0	1	0	1	0	1	1	1	16
CDK5R1	1	1	0	1	1	1	1	1	1	1	1	1	1	0	1	1	0	0	1	0	0	1	0	16
CENPW	1	1	1	1	1	1	1	0	1	1	1	1	1	0	0	0	0	0	1	1	1	1	0	16
CHPF	1	1	-1	1	1	1	1	-1	1	1	1	1	1	0	1	1	1	0	1	-1	0	1	3	16
CHPF2	1	1	0	1	1	1	1	0	1	1	1	1	1	0	0	1	0	1	1	1	0	1	0	16
CHRNA5	1	1	0	1	1	1	1	0	1	1	1	1	1	1	1	1	0	0	1	0	0	1	0	16
CKAP5	1	1	0	1	1	1	1	0	1	1	1	1	1	0	0	1	1	1	1	0	0	1	0	16
CLN6	1	1	0	1	1	1	1	1	1	1	1	0	1	0	1	1	1	0	1	-1	0	1	1	16
CLPTM1L	1	1	0	1	1	1	1	-1	1	0	1	1	1	1	1	1	1	0	1	0	0	1	1	16
CNOT9	1	1	0	1	1	1	1	-1	1	1	1	1	1	0	0	1	1	1	1	0	0	1	1	16
COL10A1	1	1	1	1	1	1	1	-1	0	0	1	1	1	0	1	1	1	0	1	1	0	1	1	16
COL1A1	1	1	-1	1	1	1	1	0	1	1	1	1	1	0	1	0	1	1	1	1	-1	0	2	16
CPNE7	0	1	1	1	1	1	1	0	1	1	1	1	1	0	1	1	1	0	1	-1	0	1	1	16
CPSF3	1	1	1	1	1	1	1	-1	1	1	1	1	1	0	0	0	1	0	1	1	0	1	1	16
CSNK1E	1	0	0	1	1	1	1	0	1	1	1	1	1	0	1	1	1	1	1	1	0	0	0	16
CST4	1	1	0	1	1	1	-1	-1	1	1	1	1	1	1	1	-1	1	0	1	0	1	1	3	16
CYRIB	1	1	1	1	1	1	1	-1	1	1	1	1	1	0	0	0	1	1	1	-1	0	1	2	16
DAP3	1	1	0	1	1	1	1	-1	1	1	1	1	1	0	0	1	1	1	1	0	0	1	1	16
DCBLD1	1	1	1	1	1	1	1	-1	1	0	1	1	1	0	1	1	1	0	1	0	0	1	1	16
DDIT4	1	0	1	1	1	1	1	-1	1	1	1	1	1	1	0	-1	1	1	1	1	0	0	2	16
DEPDC1B	1	1	1	1	1	1	1	0	0	0	1	1	1	0	0	1	1	0	1	1	1	1	0	16
DHX37	1	1	0	1	1	1	1	0	1	1	1	1	1	0	0	1	1	1	1	0	0	1	0	16
DKC1	1	1	1	1	1	1	1	-1	1	1	1	1	1	0	0	1	1	1	1	-1	0	0	2	16
DNAJC10	1	1	0	1	1	1	1	-1	0	1	1	1	1	0	1	1	1	1	1	-1	0	1	2	16
DSN1	1	1	1	1	1	1	1	0	1	1	1	1	1	0	0	0	1	1	1	0	0	1	0	16
DTX2	1	1	1	1	1	1	1	0	1	1	1	1	1	1	0	0	1	0	1	1	0	0	0	16
DUXAP8	1	1	0	1	1	1	1	-1	1	1	1	1	1	0	0	1	1	1	1	0	0	1	1	16
EIF2AK1	1	1	0	1	1	1	1	0	1	1	1	1	1	0	0	1	1	1	1	-1	0	1	1	16
EIF5A	1	1	1	1	1	1	1	-1	1	1	1	1	1	0	0	1	0	0	1	1	0	1	1	16
EIF6	1	1	1	1	1	1	1	-1	1	1	1	1	1	1	0	0	1	0	1	0	0	1	1	16
ELAVL2	0	1	1	1	1	0	1	1	1	1	1	1	1	0	1	1	1	1	1	-1	0	0	1	16
ELK1	1	1	0	1	1	1	1	-1	1	1	1	1	1	0	0	1	1	1	1	1	0	0	1	16
EMSLR	1	1	0	1	1	1	1	1	1	1	1	1	1	0	1	0	1	0	1	-1	0	1	1	16
EN2	1	0	1	1	1	1	1	-1	1	1	1	1	1	0	0	1	1	1	1	-1	0	1	2	16
ENOPH1	1	1	0	1	1	1	1	0	1	0	1	1	1	0	1	1	1	0	1	1	0	1	0	16
FAAP24	1	1	1	1	1	1	1	0	1	1	1	1	1	0	0	0	1	1	1	0	0	1	0	16
FAM136A	1	1	1	1	1	1	1	-1	1	1	1	1	1	0	0	1	1	0	1	0	0	1	1	16
FAM174C	1	1	0	1	1	1	1	0	1	1	1	1	1	0	0	1	1	0	1	1	0	1	0	16
FAM220A	1	1	1	1	1	1	1	0	1	1	1	1	1	0	1	0	1	1	1	-1	0	0	1	16
FAM241B	1	1	1	1	1	1	1	-1	1	1	1	1	1	0	1	0	1	0	1	0	0	1	1	16
FAM50A	1	1	1	1	1	1	1	0	1	1	1	1	0	0	0	1	1	0	1	1	0	1	0	16
FAM72B	1	1	1	1	1	1	1	-1	1	1	1	1	1	0	0	0	0	1	1	-1	1	1	2	16
FANCA	1	1	1	1	1	1	1	0	1	1	1	1	1	0	0	0	1	1	1	0	0	1	0	16
FAR2P1	1	1	0	1	1	1	1	-1	1	1	1	0	1	1	1	1	0	0	1	-1	1	1	2	16
FBXL6	1	1	0	1	1	1	1	0	1	1	1	1	1	0	0	1	1	0	1	1	0	1	0	16
FBXO45	1	1	1	1	1	1	1	-1	1	1	1	1	1	0	0	1	1	0	1	0	0	1	1	16
FER1L4	1	1	1	1	1	0	1	-1	1	1	1	1	1	1	1	-1	1	0	0	1	-1	1	3	16
FIGNL1	1	1	1	1	1	1	1	-1	1	1	1	1	1	0	1	0	1	1	1	0	0	0	1	16
FLVCR1	1	1	0	1	1	1	1	-1	1	1	1	1	1	0	1	1	1	0	1	-1	0	1	2	16
GBAP1	1	1	0	1	1	1	1	-1	1	1	1	1	1	0	1	-1	1	1	1	0	0	1	2	16
GDF15	0	1	1	1	1	1	1	-1	-1	0	1	1	-1	1	1	1	1	1	1	1	0	1	3	16
GFUS	1	1	1	1	1	0	0	-1	1	1	1	1	1	1	0	1	1	0	1	1	0	1	1	16
GINS4	1	1	1	1	1	1	1	0	1	1	1	1	1	0	0	0	1	1	1	-1	0	1	1	16
GPR84	1	1	0	1	1	1	1	-1	1	1	1	1	1	0	0	0	1	1	1	1	0	1	1	16
GTF2IRD1	1	1	0	1	1	1	1	-1	-1	1	1	1	1	1	1	0	1	0	1	1	0	1	2	16
H2AC12	1	1	0	1	1	1	1	-1	1	1	1	1	1	0	1	0	1	0	1	-1	1	1	2	16
H2AZ1	1	1	1	1	1	1	1	0	1	1	1	1	1	0	1	-1	0	0	1	0	1	1	1	16
H2BC13	1	1	0	1	1	1	1	-1	1	1	1	1	1	0	1	1	0	1	1	-1	0	1	2	16
H2BC14	1	1	0	1	1	1	1	-1	1	1	1	1	1	0	1	0	0	1	1	-1	1	1	2	16
H2BC5	1	1	1	1	-1	1	1	-1	1	0	1	1	1	1	1	1	0	0	1	0	1	1	2	16
H2BU1	1	1	0	1	1	1	1	0	1	1	1	0	1	1	0	1	1	1	1	1	0	0	0	16
H3C10	1	1	1	1	-1	1	1	0	1	1	1	1	1	1	0	1	0	1	1	0	0	1	1	16
H4C2	1	1	0	1	1	1	1	-1	1	0	1	1	1	0	1	1	1	0	1	-1	1	1	2	16
H4C5	1	1	0	1	1	1	1	-1	1	0	1	1	1	0	1	1	1	0	1	0	1	1	1	16
HDGF	1	1	1	1	1	1	1	-1	1	0	1	1	1	0	0	1	1	0	1	0	1	1	1	16
HELLS	1	1	1	1	1	1	1	-1	0	0	1	1	1	0	1	0	1	1	1	1	0	1	1	16
HGH1	1	1	0	1	1	1	1	0	1	1	1	1	1	0	0	1	1	0	1	1	0	1	0	16
HNRNPA1P21	1	1	0	1	1	1	1	0	1	1	1	1	1	0	1	0	1	0	1	1	0	1	0	16
HOXB13	0	1	1	1	0	1	1	0	1	1	1	1	1	1	1	1	-1	1	1	-1	0	1	2	16
HOXC13	1	1	1	1	1	1	1	-1	1	1	1	1	1	1	1	0	0	1	1	-1	0	0	2	16
HSP90AB1	1	1	0	1	1	1	1	-1	1	1	1	1	1	0	1	1	1	1	1	0	0	0	1	16
IKBKE	1	1	1	1	1	1	0	-1	1	1	1	1	1	0	0	-1	1	1	1	1	0	1	2	16
ILF3	1	1	0	1	1	1	1	0	1	1	1	1	1	0	0	1	1	1	1	0	0	1	0	16
INCENP	1	1	1	1	1	1	1	0	1	0	1	1	1	0	1	0	1	1	1	-1	0	1	1	16
JPT2	1	1	1	1	1	1	1	-1	1	1	1	1	1	0	0	1	1	0	1	-1	0	1	2	16
KDELR3	1	1	0	1	1	1	1	-1	1	1	1	1	1	0	0	0	1	1	1	1	-1	1	2	16
KLHL17	1	1	0	1	1	1	1	-1	1	0	1	1	1	0	1	1	1	0	1	1	0	1	1	16
KLHL35	1	1	1	1	1	1	1	-1	1	1	1	1	0	0	1	1	1	0	1	-1	0	1	2	16
KRTCAP2	1	1	0	1	1	1	1	-1	1	1	1	1	1	0	0	1	1	1	1	0	0	1	1	16
LAMTOR2	1	1	1	1	1	1	1	-1	1	1	1	1	1	0	0	1	0	0	1	1	0	1	1	16
LDLRAD3	1	1	-1	1	1	1	1	-1	1	1	1	1	1	0	1	1	1	1	0	1	0	0	2	16
LHB	1	0	1	1	1	1	1	0	1	1	1	1	1	1	-1	0	1	0	1	1	0	1	1	16
LINC00634	1	1	1	1	1	1	1	0	1	1	1	1	1	0	1	1	0	0	1	0	0	1	0	16
LINC01748	1	1	0	1	1	1	1	-1	1	1	1	1	1	1	1	0	1	0	1	-1	1	0	2	16
LRRC45	1	1	1	1	1	1	1	-1	1	1	1	1	1	0	0	1	1	0	1	-1	0	1	2	16
LSM7	1	1	0	1	1	1	1	-1	1	1	1	1	1	0	1	1	1	0	1	0	0	1	1	16
LSR	1	1	1	1	1	1	1	0	1	1	0	1	1	1	-1	1	0	0	1	1	0	1	1	16
MAD2L2	1	1	0	1	1	1	1	0	1	0	1	1	1	0	0	1	1	0	1	1	1	1	0	16
MANEAL	1	1	1	1	1	1	0	-1	-1	1	1	1	1	1	1	1	0	1	1	1	0	0	2	16
MANF	1	1	0	1	1	1	1	0	1	1	1	1	1	0	1	1	1	0	1	-1	0	1	1	16
MAP4K4	1	0	0	1	1	1	1	0	1	1	1	1	1	0	1	1	0	1	1	1	0	1	0	16
MARCHF9	1	1	0	1	1	1	1	-1	1	1	1	1	0	0	1	1	1	1	1	0	0	1	1	16
MARCKSL1	1	1	0	1	1	1	1	-1	1	0	1	1	1	0	0	1	1	1	1	1	0	1	1	16
MARS1	1	1	0	1	1	1	1	0	0	1	1	1	1	0	1	1	1	1	1	0	0	1	0	16
MASTL	1	1	1	1	1	1	1	-1	1	1	1	1	1	0	1	0	1	0	1	-1	0	1	2	16
MCIDAS	1	1	1	1	1	1	1	0	-1	1	1	1	1	0	1	0	1	1	1	-1	0	1	2	16
MCM3	1	1	1	1	1	1	1	-1	0	1	1	1	1	0	1	-1	1	1	1	0	0	1	2	16
MDFI	1	-1	1	1	1	1	1	-1	1	0	1	1	1	1	1	0	1	1	1	1	0	0	2	16
MET	1	-1	1	1	1	1	1	1	1	1	1	1	0	1	1	-1	1	0	1	1	0	0	2	16
METTL26	1	1	0	1	1	1	1	-1	1	1	1	1	1	0	0	1	1	0	1	1	0	1	1	16
MFSD10	1	1	0	1	1	1	1	0	1	1	1	0	0	1	1	1	1	0	1	1	0	1	0	16
MIR4713HG	1	1	0	1	1	1	1	-1	1	1	1	1	1	1	1	0	1	0	1	-1	1	0	2	16
MIR924HG	1	1	1	1	1	1	1	0	1	1	1	1	1	1	1	0	0	1	1	0	0	0	0	16
MMP10	0	1	1	1	1	1	1	-1	0	1	1	1	1	0	1	1	1	0	1	1	0	1	1	16
MMP12	1	1	1	1	1	1	1	0	1	0	1	1	1	0	1	0	1	0	1	1	0	1	0	16
MMP14	1	1	0	1	1	1	1	-1	1	1	1	1	1	0	1	-1	1	1	1	1	0	0	2	16
MMS22L	1	1	1	1	1	1	1	-1	1	1	1	1	1	0	0	0	1	1	1	0	0	1	1	16
MNX1	1	1	0	1	1	1	1	-1	1	1	1	1	1	0	1	1	1	0	1	-1	0	1	2	16
MOV10	1	1	1	1	1	1	1	-1	1	0	1	1	1	0	0	1	1	0	1	1	0	1	1	16
MROH6	1	1	1	1	1	1	0	-1	1	1	1	1	1	1	0	-1	1	0	1	1	0	1	2	16
MRPL40P1	1	1	0	1	1	1	1	-1	1	1	1	1	1	0	1	0	1	0	1	1	0	1	1	16
MTHFD2	1	1	0	1	1	1	1	0	1	1	1	1	1	0	1	1	1	0	1	0	0	1	0	16
MXD3	1	1	1	1	1	1	1	0	1	1	1	1	1	0	0	1	0	1	1	0	0	1	0	16
MZT1	1	1	1	1	1	1	1	-1	1	0	1	1	1	1	1	0	1	0	1	0	0	1	1	16
NCAPD2	1	1	1	1	1	1	1	0	1	1	1	1	1	0	0	0	1	1	1	-1	0	1	1	16
NCAPD3	1	1	1	1	1	1	1	0	0	0	1	1	1	0	1	1	1	1	1	-1	0	1	1	16
NFKBIE	1	1	1	1	1	1	1	-1	1	1	1	1	0	0	1	0	0	1	1	1	0	1	1	16
NME2	1	1	0	1	1	1	1	-1	1	1	1	1	1	0	1	1	1	0	1	0	0	1	1	16
NOC4L	1	1	0	1	1	1	1	-1	1	1	1	1	1	0	0	1	1	0	1	1	0	1	1	16
NOP16	1	1	0	1	1	1	1	0	1	1	1	1	1	0	0	1	1	0	1	1	0	1	0	16
NSD2	1	1	0	1	1	1	1	0	1	1	1	1	1	0	1	1	0	1	1	0	0	1	0	16
NSUN5	1	1	0	1	1	1	1	0	1	1	1	1	1	0	0	1	1	0	1	1	0	1	0	16
NSUN5P1	1	-1	0	1	1	1	1	1	1	1	1	1	1	0	0	1	1	0	1	1	0	1	1	16
NUP210	1	1	1	1	1	1	1	0	0	1	1	1	1	0	1	1	1	0	1	-1	0	1	1	16
NUP93	1	1	0	1	1	1	1	-1	0	1	1	1	1	0	1	1	1	1	1	-1	0	1	2	16
OAS3	1	1	1	1	1	1	1	-1	1	1	0	1	1	0	1	0	1	1	1	0	0	1	1	16
ODF2	1	1	0	1	1	1	1	-1	1	0	1	1	1	0	1	1	1	1	1	0	0	1	1	16
OLA1	1	1	0	1	1	1	1	-1	1	1	1	1	1	0	1	1	1	0	1	0	0	1	1	16
OPRK1	1	1	0	1	1	1	1	-1	1	1	1	1	1	1	1	0	0	1	1	-1	0	1	2	16
P3H4	1	1	0	1	1	1	1	-1	1	1	1	1	1	0	0	1	1	1	1	-1	0	1	2	16
PA2G4	1	1	1	1	1	1	1	-1	1	1	1	1	1	0	0	1	1	0	1	0	0	1	1	16
PABPC1	1	1	0	1	1	1	1	0	1	1	1	1	1	0	0	1	1	0	1	1	0	1	0	16
PCAT6	1	1	0	1	1	1	1	-1	1	1	1	1	1	1	0	1	1	0	0	1	0	1	1	16
PDCD2L	1	1	0	1	1	1	1	-1	1	1	1	1	1	0	0	1	1	0	1	1	0	1	1	16
PDCD5	1	1	1	1	1	1	1	0	1	1	1	1	1	0	0	1	1	0	1	0	0	1	0	16
PFDN2	1	1	0	1	1	1	1	-1	1	1	1	1	1	0	1	0	1	0	1	1	0	1	1	16
PHF14	1	1	0	1	1	1	1	-1	1	1	1	1	1	0	1	1	1	1	1	-1	0	0	2	16
PHLDA2	0	1	1	1	1	1	1	-1	0	-1	1	1	1	1	1	0	1	1	1	1	0	1	2	16
PIF1	1	1	1	1	1	1	1	0	1	1	1	1	1	0	1	0	1	0	1	0	0	1	0	16
PNKP	1	1	1	1	1	1	1	0	1	1	1	1	1	0	0	1	0	0	1	1	0	1	0	16
POLD1	1	1	1	1	1	1	1	0	1	1	1	1	1	0	0	0	1	0	1	1	0	1	0	16
POLR1G	1	1	0	1	1	1	1	0	1	1	1	1	1	0	0	1	1	0	1	1	0	1	0	16
POP7	1	1	0	1	1	1	1	0	1	1	1	1	1	0	0	1	1	0	1	1	0	1	0	16
PPIH	1	1	1	1	1	1	1	-1	1	1	1	1	1	0	0	1	1	0	1	-1	0	1	2	16
PPP1R14BP3	1	1	1	1	1	0	1	1	1	1	1	1	1	0	0	1	0	0	1	1	0	1	0	16
PPP1R35	1	1	0	1	1	1	1	-1	1	1	1	1	1	0	0	1	1	0	1	1	0	1	1	16
PPP4C	1	1	1	1	1	1	1	-1	1	1	1	1	1	0	0	0	1	0	1	1	0	1	1	16
PRIM2	1	1	1	1	1	1	1	-1	1	1	1	1	1	0	0	0	1	1	1	-1	1	0	2	16
PROSER3	1	1	0	1	1	1	1	-1	1	1	1	1	1	1	1	0	1	1	1	-1	0	0	2	16
PRR19	1	1	1	1	1	1	1	-1	1	1	1	1	1	0	0	1	1	0	1	0	0	1	1	16
PSMB2	1	1	1	1	1	1	1	-1	1	1	1	1	1	0	0	0	1	0	1	1	0	1	1	16
PSMB3	1	1	1	1	1	1	1	-1	1	1	1	1	1	0	0	0	1	0	1	1	0	1	1	16
PSME2	1	1	1	1	0	1	1	0	1	1	1	1	1	0	0	1	1	0	1	1	0	1	0	16
PTBP1	1	1	0	1	1	1	1	-1	1	1	1	1	1	0	0	1	1	1	1	-1	0	1	2	16
QPCTL	1	1	0	1	1	1	1	-1	1	1	1	1	1	1	0	1	1	0	1	0	0	1	1	16
RAVER1	1	1	0	1	1	1	1	0	1	1	1	1	1	0	1	1	1	1	1	0	0	0	0	16
RBL1	1	1	1	1	1	1	1	-1	1	1	1	1	1	0	1	0	1	1	1	-1	0	0	2	16
RCOR2	1	1	0	1	1	1	1	1	0	0	1	1	1	1	1	-1	1	0	1	1	0	1	1	16
REEP4	1	1	1	1	0	1	1	1	1	1	1	1	1	0	0	0	0	1	1	1	0	1	0	16
RFC4	1	1	1	1	1	1	1	-1	1	1	1	1	1	0	0	0	1	0	1	0	1	1	1	16
RFC5	1	1	1	1	1	1	1	-1	1	1	1	1	1	0	0	0	1	0	1	0	1	1	1	16
RHBDF2	1	1	1	1	1	1	1	0	1	1	1	1	1	0	0	0	1	1	1	0	0	1	0	16
RHEBL1	1	1	1	1	1	1	1	0	1	1	1	1	1	0	1	0	1	1	1	0	0	0	0	16
RHNO1	1	1	1	1	1	1	1	-1	1	1	1	1	1	0	0	0	0	0	1	1	1	1	1	16
RHPN1	1	1	1	1	1	1	1	-1	-1	1	1	1	0	0	1	1	1	0	1	1	0	1	2	16
RIN1	0	0	1	1	1	1	1	0	1	1	1	1	1	1	1	-1	1	1	1	1	0	-1	2	16
RNA5SP174	1	1	0	1	1	1	1	0	1	1	1	1	1	1	1	0	0	1	1	-1	0	1	1	16
RNFT2	1	1	0	1	1	1	1	-1	0	1	1	1	1	0	1	1	1	0	1	1	0	1	1	16
RPLP0P2	1	1	0	1	1	1	1	-1	-1	-1	1	1	1	0	1	1	1	1	1	1	0	1	3	16
RPS2	0	1	0	1	1	1	1	1	1	1	1	1	1	0	0	1	1	0	1	1	0	1	0	16
RPUSD1	1	1	0	1	1	1	1	0	1	1	1	1	1	0	0	1	1	0	1	1	0	1	0	16
RRP1	1	1	0	1	1	1	1	-1	1	1	1	1	1	0	0	1	1	0	1	1	0	1	1	16
RTKN	1	1	1	1	1	1	1	-1	0	0	1	1	1	0	1	1	1	0	1	1	0	1	1	16
RUVBL2	1	1	0	1	1	1	1	-1	1	1	1	1	1	1	0	1	1	0	1	0	0	1	1	16
SAMD10	1	1	1	1	1	1	0	0	1	1	1	1	1	0	0	1	1	0	1	1	0	1	0	16
SERPINH1	1	1	0	1	1	1	1	-1	1	1	1	1	1	0	0	0	1	1	1	1	0	1	1	16
SKP2	1	1	0	1	1	1	1	-1	1	1	1	1	1	0	1	0	1	1	1	-1	0	1	2	16
SLC16A3	1	1	1	1	1	1	1	-1	1	1	1	1	1	1	0	-1	0	0	1	1	0	1	2	16
SLC25A22	1	1	0	1	1	1	1	-1	0	1	1	1	1	0	1	1	1	1	1	0	0	1	1	16
SLC35B1	1	1	0	1	1	1	1	-1	1	1	1	1	1	0	1	1	1	0	1	-1	0	1	2	16
SLC38A7	1	1	0	1	1	1	1	1	0	1	1	1	1	0	0	1	1	1	1	0	0	1	0	16
SLC50A1	1	1	1	1	0	1	1	-1	0	1	1	1	1	1	-1	1	0	1	1	1	0	1	2	16
SLX4	0	1	0	1	1	1	1	0	1	1	1	1	1	0	1	1	1	1	1	-1	0	1	1	16
SMARCA4	1	1	0	1	1	1	1	0	-1	0	1	1	1	0	1	1	1	1	1	1	0	1	1	16
SMC2	1	1	1	1	1	1	1	-1	0	0	1	1	1	0	1	0	1	1	1	0	1	1	1	16
SMC4	1	1	1	1	1	1	1	0	1	0	1	1	1	0	1	0	1	1	1	0	0	1	0	16
SMPD4	1	1	0	1	1	1	1	-1	1	1	1	1	1	0	1	1	1	0	1	-1	0	1	2	16
SMYD2	1	1	0	1	1	1	1	1	1	1	1	0	1	0	1	1	1	0	1	-1	0	1	1	16
SMYD3	1	1	0	1	1	1	1	-1	1	0	1	1	1	1	0	1	1	0	1	-1	1	1	2	16
SNHG1	1	0	0	1	1	1	1	0	1	1	1	1	1	0	1	1	1	0	1	1	0	1	0	16
SNRPA1	1	1	1	1	1	1	1	-1	1	1	1	1	1	0	0	1	1	0	1	0	0	1	1	16
SNRPGP10	1	1	1	1	1	1	1	-1	1	1	1	1	1	0	0	0	1	0	1	0	1	1	1	16
SNX25P1	1	1	0	1	1	1	1	0	1	1	1	1	1	0	1	1	1	0	1	1	0	0	0	16
SP8	0	1	0	1	1	1	1	-1	1	1	1	1	1	1	1	0	1	1	1	-1	0	1	2	16
SPAG4	1	1	0	1	1	1	1	1	1	1	1	1	1	1	1	-1	0	0	0	1	-1	1	2	16
SPAG5	1	1	1	1	1	1	1	-1	0	-1	1	1	1	0	1	1	1	0	1	-1	1	1	3	16
SPHK1	1	1	1	1	1	1	1	0	1	1	1	1	1	0	1	0	1	0	1	1	0	0	0	16
SRM	1	0	0	1	1	1	1	-1	1	1	1	1	1	0	0	1	1	1	1	1	0	1	1	16
SSBP1	1	1	0	1	1	1	1	0	1	1	1	1	1	0	0	1	1	0	1	1	0	1	0	16
STK35	1	1	0	1	1	1	1	1	1	1	1	1	1	0	0	1	1	0	1	0	0	1	0	16
STMN1	1	1	1	1	1	1	1	-1	0	0	1	1	1	0	1	0	0	1	1	1	1	1	1	16
STX1A	1	1	0	1	1	1	1	0	1	1	1	1	1	1	1	-1	1	1	1	0	0	0	1	16
SUV39H1	1	1	1	1	1	1	1	-1	1	1	1	1	1	0	1	0	1	0	1	-1	0	1	2	16
SUV39H2	1	1	1	1	1	1	1	-1	1	0	1	1	1	0	0	1	1	0	1	-1	1	1	2	16
TARS1	1	1	1	1	1	1	1	0	1	1	1	1	1	0	0	1	1	0	1	-1	0	1	1	16
TAS2R38	1	1	0	1	1	1	1	-1	1	1	1	0	1	1	1	1	1	0	1	-1	1	0	2	16
TBC1D31	1	1	1	1	1	1	1	0	1	1	1	1	1	0	0	0	1	1	1	-1	0	1	1	16
TBRG4	1	1	0	1	1	1	1	0	1	1	1	1	1	0	0	1	1	0	1	1	0	1	0	16
TCF3	1	1	0	1	1	1	1	0	1	1	1	1	1	0	0	1	1	1	1	0	0	1	0	16
TCOF1	1	1	1	1	1	1	1	0	1	1	1	1	1	0	1	1	1	0	1	0	0	0	0	16
TELO2	1	1	0	1	1	1	1	0	1	1	1	1	1	0	0	1	1	0	1	1	0	1	0	16
TET3	1	1	1	1	0	1	1	-1	1	1	1	0	1	0	1	1	0	1	1	1	0	1	1	16
TFAP2A	1	1	1	1	1	1	1	-1	-1	-1	1	1	1	1	1	0	1	0	1	0	1	1	3	16
THOC6	1	1	1	1	1	1	1	-1	1	1	1	1	1	0	0	0	1	0	1	1	0	1	1	16
THOP1	1	1	0	1	1	1	1	0	1	1	1	1	1	0	1	1	1	0	1	0	0	1	0	16
TICRR	1	1	1	1	1	1	1	0	1	1	1	1	1	0	0	0	1	1	1	0	0	1	0	16
TMEM145	1	1	0	1	1	1	1	0	1	1	1	1	1	1	1	1	0	0	1	0	0	1	0	16
TMEM184B	1	1	0	1	1	1	1	0	1	0	1	1	1	1	1	0	1	1	1	0	0	1	0	16
TMEM54	1	1	1	1	-1	1	1	-1	1	1	1	1	1	1	1	1	-1	0	1	1	0	0	3	16
TMPO	1	1	1	1	1	1	1	-1	1	0	1	1	1	0	0	0	1	1	1	0	1	1	1	16
TNNI3	1	1	1	1	1	1	1	0	1	1	1	1	1	1	0	0	1	0	1	0	0	1	0	16
TNNT1	1	1	1	1	1	1	0	0	1	1	1	1	1	1	1	-1	1	1	1	0	-1	0	2	16
TOP3A	1	1	0	1	1	1	1	-1	1	1	1	1	1	0	1	1	0	1	1	-1	0	1	2	16
TOPBP1	1	1	1	1	1	1	1	0	1	1	1	1	1	0	0	0	1	1	1	-1	0	1	1	16
TPSP2	0	1	1	1	1	0	1	1	1	1	1	1	1	1	1	0	1	0	1	0	0	1	0	16
TRIM11	1	1	0	1	1	1	1	-1	1	1	1	1	1	0	0	1	1	0	1	1	0	1	1	16
TRIM65	1	1	0	1	1	1	1	-1	1	1	1	1	1	0	1	1	1	0	1	1	0	0	1	16
TTLL12	1	1	1	1	1	1	1	-1	1	1	1	1	1	1	-1	1	1	0	1	-1	0	0	3	16
TUBB3	1	1	0	1	1	1	1	0	1	1	1	1	1	0	1	0	1	1	1	0	0	1	0	16
TUBG1	1	1	1	1	1	1	1	-1	0	1	1	1	1	0	0	1	1	0	1	1	0	1	1	16
TUFT1	1	1	1	1	1	1	1	-1	-1	0	1	1	1	1	1	1	1	-1	1	-1	0	1	4	16
TXN	1	1	1	1	0	1	0	-1	1	1	1	1	1	1	0	1	0	0	1	1	1	1	1	16
UBALD2	1	0	1	1	1	1	1	-1	0	1	1	1	1	0	1	1	1	0	1	1	0	1	1	16
UBAP2L	1	1	0	1	1	1	1	-1	1	1	1	1	1	0	0	1	1	1	1	0	0	1	1	16
UBE2Q1	1	1	0	1	1	1	1	-1	1	1	1	1	1	0	1	1	1	0	1	0	0	1	1	16
UCK2	1	0	0	1	1	1	1	-1	1	1	1	1	1	0	1	1	1	0	1	-1	1	1	2	16
WDR4	1	1	0	1	1	1	1	-1	1	1	1	1	1	0	0	1	1	1	1	-1	0	1	2	16
XPO6	1	1	0	1	1	1	1	0	1	1	1	1	1	0	1	1	1	1	1	-1	0	0	1	16
YDJC	1	1	1	1	1	1	1	0	1	1	1	1	1	0	0	1	1	0	1	0	0	1	0	16
YKT6	1	1	0	1	1	1	1	0	1	1	1	1	1	0	1	1	0	1	1	-1	0	1	1	16
ZC3H3	1	1	0	1	1	1	1	0	1	1	1	1	1	0	0	1	1	1	1	-1	0	1	1	16
ZMYND19	1	1	0	1	1	1	1	0	1	1	1	1	1	0	0	1	1	0	1	1	0	1	0	16
ZNF205	1	1	0	1	1	1	1	0	1	1	1	1	1	0	0	1	1	0	1	1	0	1	0	16
ZNF598	0	1	0	1	1	1	1	1	1	1	1	1	1	0	1	1	1	1	1	0	0	0	0	16
ZNF623	1	1	0	1	1	1	1	0	1	1	1	1	1	0	1	1	1	1	1	0	0	0	0	16
ABCA12	1	1	1	1	1	1	1	-1	1	1	1	1	1	1	1	-1	0	0	0	0	0	1	2	15
ABHD11	0	1	1	1	1	1	0	0	0	1	1	1	1	1	0	1	1	0	1	1	0	1	0	15
ACAN	1	1	0	1	1	1	1	0	1	0	1	1	1	0	1	1	1	0	1	1	0	0	0	15
ACOT7	1	1	0	1	1	1	1	-1	1	-1	1	1	1	0	1	0	1	0	1	1	0	1	2	15
ACTL6A	1	1	1	1	1	1	1	-1	0	0	1	1	1	0	0	1	1	1	1	0	0	1	1	15
ADAMDEC1	0	1	1	1	-1	1	1	1	1	1	1	1	1	-1	1	0	-1	1	1	-1	-1	1	5	15
ADAMTS7	1	1	0	1	1	1	1	0	1	1	1	0	0	0	1	0	1	1	1	1	0	1	0	15
ADGRF4	1	1	1	1	1	1	1	-1	1	1	1	1	1	1	1	-1	0	0	0	1	0	0	2	15
ADGRG1	1	0	1	1	1	1	1	1	-1	-1	1	1	1	1	0	0	1	0	1	1	1	0	2	15
ADIPOR1	1	1	0	1	1	0	1	-1	1	0	1	1	1	1	1	1	1	0	1	0	0	1	1	15
ADRM1	1	1	0	1	1	1	1	-1	1	1	1	1	1	0	0	0	1	0	1	1	0	1	1	15
ALDH18A1	1	1	0	1	0	1	1	-1	1	1	1	1	1	0	0	1	1	1	1	-1	0	1	2	15
ALDOA	1	1	1	1	1	1	1	1	1	1	1	1	1	1	0	0	0	0	0	0	0	1	0	15
ALG3	1	1	0	1	1	1	1	-1	1	1	1	1	1	0	-1	1	1	0	1	0	0	1	2	15
ALG8	1	1	0	1	1	1	1	-1	1	1	1	1	1	0	0	1	1	0	1	0	0	1	1	15
ALYREF	1	1	1	1	1	1	1	-1	1	1	1	1	1	0	0	0	1	0	1	0	0	1	1	15
AP1G2	1	1	0	1	1	1	1	-1	1	1	1	1	1	0	0	1	1	0	1	0	0	1	1	15
AP4M1	1	1	0	1	1	1	1	-1	1	1	1	1	1	0	0	1	1	0	1	1	0	0	1	15
APLN	1	0	1	1	1	1	1	0	1	-1	1	-1	-1	1	0	1	1	0	1	1	1	1	3	15
APOBEC3B	1	1	1	1	-1	1	1	0	1	1	1	1	1	0	0	1	-1	1	1	-1	0	1	3	15
APRT	1	1	0	1	1	1	1	1	1	1	1	1	1	0	-1	1	0	0	1	0	0	1	1	15
ARHGEF39	1	1	1	1	1	1	1	0	1	1	1	1	1	0	0	0	1	0	1	0	0	1	0	15
ARPC1A	1	1	0	1	1	1	1	1	1	1	1	1	1	0	0	0	0	0	1	1	0	1	0	15
ARPC3	1	1	1	1	0	1	1	-1	1	1	1	1	1	0	0	1	0	0	1	1	0	1	1	15
ARPC5L	1	1	1	1	1	1	1	-1	0	0	1	1	1	0	0	1	1	0	1	1	0	1	1	15
ATIC	1	1	0	1	1	1	1	-1	1	1	1	1	1	0	0	0	1	0	1	1	0	1	1	15
ATP5MC1P4	1	1	1	1	1	1	1	0	1	1	1	1	1	0	0	0	1	0	1	0	0	1	0	15
ATP6V0CP4	0	1	1	1	1	1	1	-1	1	0	1	1	1	1	1	0	1	0	1	-1	0	1	2	15
ATXN7L3	1	1	0	1	1	1	1	-1	0	1	1	1	1	0	1	0	1	1	1	0	0	1	1	15
AVL9	1	1	0	1	1	1	1	0	0	1	1	1	1	0	0	1	1	1	1	0	0	1	0	15
AXIN1	0	1	0	1	1	1	1	0	1	1	1	1	1	0	0	1	1	0	1	1	0	1	0	15
B4GALT7	1	1	0	1	1	1	1	0	1	1	1	1	1	0	0	0	1	1	1	0	0	1	0	15
BAZ1B	1	1	0	1	1	1	1	0	1	1	1	1	1	0	1	0	1	1	1	0	0	0	0	15
BBC3	1	1	0	1	1	1	1	1	1	1	1	1	0	0	1	0	1	0	1	1	0	0	0	15
BCL2L1	1	1	0	1	1	1	1	0	1	1	1	0	-1	1	1	1	1	0	1	1	0	0	1	15
BID	1	1	0	1	1	1	1	-1	1	1	1	0	1	0	0	1	1	0	1	1	0	1	1	15
BLACAT1	1	-1	1	1	1	1	1	-1	-1	1	1	1	1	1	1	-1	1	0	1	1	0	0	4	15
BLOC1S4	1	1	0	1	1	1	1	-1	1	1	1	1	1	0	0	1	1	0	1	1	0	0	1	15
BMP8A	1	1	0	1	1	1	1	-1	1	0	1	1	1	0	1	1	1	1	1	-1	0	-1	3	15
BZW2	1	1	0	1	1	1	1	-1	0	1	1	1	1	1	0	0	1	1	1	-1	0	1	2	15
C12orf56	1	1	1	1	1	1	1	-1	0	0	1	1	1	1	1	1	0	0	0	1	0	1	1	15
C19orf53	1	1	0	1	1	1	1	-1	1	1	1	1	1	0	0	0	1	0	1	1	0	1	1	15
C1orf53	1	1	1	0	1	1	1	1	-1	1	1	1	1	1	-1	1	0	0	1	-1	0	1	3	15
C1QL4	0	0	0	1	1	1	1	-1	1	1	1	1	1	0	1	-1	1	1	1	1	0	1	2	15
C1QTNF12	1	1	0	1	-1	1	1	-1	1	0	1	1	1	1	1	0	-1	0	1	1	1	1	3	15
C1QTNF6	1	1	0	1	1	1	1	-1	1	1	1	1	1	0	0	0	1	0	1	1	0	1	1	15
C20orf204	1	1	0	1	1	1	1	-1	1	1	1	1	1	0	1	0	1	0	1	0	1	0	1	15
C2orf27A	1	1	0	1	1	1	1	-1	1	1	1	1	1	0	1	0	1	1	1	0	0	0	1	15
CABLES2	1	1	0	1	1	1	1	0	1	1	1	1	1	0	1	0	1	0	1	0	0	1	0	15
CABYR	1	1	0	1	1	1	1	-1	1	1	1	1	1	0	1	-1	0	1	1	0	0	1	2	15
CACNB3	1	1	0	1	1	1	1	0	1	1	1	1	1	0	1	0	0	1	1	1	0	0	0	15
CAD	1	1	0	1	1	1	1	-1	1	1	1	1	1	0	0	1	1	1	1	0	0	0	1	15
CAPN12	1	0	0	1	1	1	1	-1	1	1	1	1	1	1	1	-1	1	0	1	0	0	1	2	15
CARS1	1	1	0	1	1	1	1	1	1	1	1	1	1	0	1	0	0	0	1	-1	0	1	1	15
CBX4	1	1	0	1	1	1	1	-1	0	0	1	1	1	0	0	1	1	1	1	1	0	1	1	15
CCDC120	1	1	1	1	1	1	0	-1	-1	0	1	1	1	1	1	1	1	0	0	1	0	1	2	15
CCDC137	1	1	1	1	1	1	1	-1	1	1	1	1	1	0	0	0	1	0	1	0	0	1	1	15
CCDC150	1	1	0	1	1	1	1	-1	1	1	1	1	1	0	1	0	1	0	1	-1	0	1	2	15
CCDC43	1	1	0	1	1	1	1	-1	1	1	1	1	1	0	0	1	1	0	1	0	0	1	1	15
CCDC77	1	1	0	1	1	1	1	-1	1	1	1	1	1	0	0	1	1	0	1	-1	0	1	2	15
CCNE2	1	1	1	1	1	1	1	0	1	1	1	1	1	0	0	0	0	1	1	0	0	1	0	15
CCSAP	1	1	0	1	1	1	1	-1	1	1	1	0	1	0	1	0	1	1	1	0	0	1	1	15
CCT3	1	1	0	1	1	1	1	-1	1	1	1	1	1	0	0	1	1	0	1	0	0	1	1	15
CCT5	1	1	0	1	1	1	1	-1	1	1	1	1	1	0	0	1	1	0	1	-1	0	1	2	15
CCT6A	1	1	0	1	1	1	1	-1	1	1	1	1	1	0	0	1	1	0	1	0	0	1	1	15
CDC42SE1	1	1	0	1	1	1	1	-1	1	0	1	1	1	0	0	1	1	1	1	0	0	1	1	15
CDK13	1	1	0	1	1	1	1	0	1	1	1	1	1	0	0	1	1	1	1	-1	0	0	1	15
CDK2AP1	1	1	0	1	1	1	1	-1	1	1	1	1	1	0	1	0	0	0	1	1	0	1	1	15
CDK7	1	1	0	1	1	1	0	-1	1	1	1	1	1	0	0	1	1	0	1	1	0	1	1	15
CDR2L	1	1	0	1	1	1	1	-1	-1	1	1	1	0	0	1	1	1	0	1	1	-1	1	3	15
CENPP	1	1	0	1	1	1	1	-1	1	1	1	1	1	0	1	0	1	1	1	-1	0	0	2	15
CENPX	1	1	1	1	1	1	1	-1	1	1	1	1	1	0	0	1	0	0	1	-1	0	1	2	15
CEP250	1	1	0	1	1	1	1	0	1	1	1	1	1	0	1	0	1	0	1	-1	0	1	1	15
CEP72	1	1	1	1	1	1	1	-1	1	0	1	1	1	0	1	0	1	0	1	-1	0	1	2	15
CEP85	1	1	1	1	1	1	1	0	-1	0	1	1	1	0	1	0	1	1	1	-1	0	1	2	15
CGB5	1	1	1	1	1	1	1	-1	1	1	1	1	1	1	1	0	0	0	1	0	0	0	1	15
CHD4	1	1	0	1	1	1	1	0	1	1	1	1	1	0	0	0	1	0	1	1	0	1	0	15
CIT	1	1	1	1	1	1	1	0	1	-1	1	1	1	0	-1	1	1	0	1	0	0	1	2	15
CKS1BP7	1	1	0	1	1	1	1	-1	1	0	1	1	1	1	1	0	0	1	1	0	1	0	1	15
CLIC1	1	1	1	1	1	1	1	-1	1	1	1	1	0	0	1	1	0	0	1	1	0	0	1	15
CLK2	1	1	0	1	1	1	1	-1	1	1	1	1	1	0	0	0	1	1	1	0	0	1	1	15
CLPB	1	1	0	1	1	1	1	1	-1	-1	1	1	1	0	1	1	1	0	1	-1	0	1	3	15
CLSTN3	1	1	-1	1	1	1	1	-1	1	0	1	1	1	0	1	1	1	0	1	0	0	1	2	15
CNOT11	1	1	0	1	1	1	1	-1	1	1	1	1	1	0	0	1	1	0	1	0	0	1	1	15
CNOT3	1	1	0	1	1	1	1	-1	1	0	1	1	1	0	0	1	1	1	1	-1	0	1	2	15
COL5A1	1	1	-1	1	1	1	1	-1	1	0	1	1	1	0	1	0	1	1	1	1	-1	-1	4	15
COL5A2	1	1	-1	1	1	1	1	-1	1	0	1	1	1	0	1	0	1	1	1	1	-1	0	3	15
COL7A1	1	-1	1	1	1	1	1	-1	0	-1	1	1	1	1	1	-1	1	1	1	1	0	0	4	15
COMMD4	1	1	1	1	1	1	1	-1	1	1	1	1	1	0	0	0	0	0	1	1	0	1	1	15
COMMD5	1	1	0	1	1	1	1	-1	1	1	1	1	1	0	0	1	0	0	1	1	0	1	1	15
COPZ1	1	1	0	1	1	1	1	-1	1	1	1	1	1	1	0	1	1	0	1	-1	0	0	2	15
CORO2A	1	1	1	1	-1	1	1	-1	1	1	1	0	1	1	1	1	0	0	1	1	0	0	2	15
CRCP	1	1	0	1	1	1	1	-1	1	1	1	1	1	0	1	1	1	0	1	0	0	0	1	15
CRNDE	1	1	1	1	1	0	1	-1	1	1	1	0	0	1	1	1	1	0	1	1	0	0	1	15
CRNKL1	1	1	0	1	1	1	1	-1	1	1	1	1	1	0	1	1	1	0	1	-1	0	-1	3	15
CSAG1	1	1	0	1	1	1	1	0	1	1	1	1	1	1	1	0	1	0	1	0	0	0	0	15
CSNK2B	1	1	0	1	1	1	1	-1	1	0	1	1	1	0	0	1	1	0	1	1	0	1	1	15
CST2	1	1	0	1	1	1	0	-1	1	1	1	1	1	0	0	1	1	0	1	1	0	1	1	15
CTTN	1	1	0	1	1	1	1	-1	1	1	1	1	1	1	0	1	0	0	1	1	0	0	1	15
CUL7	1	1	0	1	1	1	1	-1	1	1	1	1	1	0	0	1	1	0	1	1	0	0	1	15
CXCL10	1	1	1	0	1	1	1	1	1	0	1	1	0	0	1	1	1	1	1	0	-1	0	1	15
DAZAP1	1	1	0	1	1	1	1	0	1	1	1	1	1	0	0	1	1	0	1	0	0	1	0	15
DBF4B	1	1	0	1	1	1	1	-1	1	1	1	1	1	0	1	0	1	0	1	0	0	1	1	15
DBF4P1	0	1	0	1	1	1	1	-1	1	1	1	1	1	1	1	0	1	1	1	-1	0	0	2	15
DCAF15	1	0	0	1	1	1	1	-1	1	1	1	0	1	0	1	-1	1	1	1	1	0	1	2	15
DCLRE1B	1	1	0	1	1	1	1	-1	1	1	1	1	1	0	0	0	1	1	1	-1	0	1	2	15
DCUN1D5	1	1	0	1	1	1	1	0	1	0	1	1	1	0	1	1	1	0	1	-1	0	1	1	15
DDOST	1	1	0	1	1	1	1	-1	1	1	1	1	1	0	0	1	1	0	1	-1	0	1	2	15
DDX11	1	1	1	1	1	1	1	0	1	1	1	1	1	0	0	0	1	0	1	0	0	1	0	15
DDX12P	1	1	0	1	1	1	1	0	1	1	1	1	1	0	0	0	1	1	1	0	0	1	0	15
DDX49	1	1	0	1	1	1	1	-1	1	1	1	1	1	0	0	1	1	0	1	0	0	1	1	15
DDX56	1	1	0	1	1	1	1	-1	1	1	1	1	1	0	0	1	1	0	1	0	0	1	1	15
DEF6	0	1	1	1	1	0	1	0	1	1	1	1	1	0	1	0	1	1	1	0	0	1	0	15
DEFB126	1	1	0	1	1	1	1	-1	1	1	1	0	1	1	1	0	0	0	1	-1	1	1	2	15
DGUOK	1	1	0	1	1	1	1	-1	1	1	1	1	1	0	1	0	1	0	1	0	0	1	1	15
DHX34	1	1	0	1	1	1	1	-1	1	1	1	1	1	0	0	1	1	0	1	-1	0	1	2	15
DISP3	1	1	0	1	1	0	1	0	1	1	1	1	1	1	1	1	0	0	1	0	0	1	0	15
DLX2	1	1	0	1	1	0	1	0	1	1	1	0	1	1	1	1	0	1	1	-1	0	1	1	15
DLX5	1	1	-1	1	1	0	1	-1	1	1	1	1	1	0	1	0	1	1	0	1	-1	1	3	15
DNAJB11	1	1	0	1	1	1	1	-1	1	0	1	1	1	0	1	1	1	0	1	-1	0	1	2	15
DNAJC9	1	1	0	1	1	1	1	0	1	1	1	1	1	0	1	0	0	1	1	0	0	1	0	15
DPM2	1	1	0	1	1	1	1	-1	1	1	1	1	1	0	0	1	1	0	1	0	0	1	1	15
DPY19L1P1	1	-1	0	1	1	1	1	-1	1	1	1	1	1	1	1	0	1	1	1	0	0	-1	3	15
DQX1	1	1	1	1	-1	1	1	-1	1	1	1	1	1	1	1	0	0	0	1	-1	0	1	3	15
DTD1	1	0	0	1	1	1	1	-1	1	1	1	0	1	0	1	1	1	0	1	1	0	1	1	15
DUS1L	1	1	0	1	1	1	1	-1	1	1	1	1	1	0	0	1	1	0	1	0	0	1	1	15
DUSP9	1	0	1	1	1	1	1	-1	-1	-1	1	1	1	1	1	0	1	-1	1	0	1	1	4	15
DUXAP9	1	1	0	1	1	1	1	-1	1	1	1	1	1	0	1	0	0	1	1	0	0	1	1	15
DYNC2I2	1	1	1	1	1	1	1	-1	0	0	1	1	1	0	0	1	1	0	1	0	1	1	1	15
E2F3	1	1	0	1	1	1	1	0	1	1	1	1	1	0	0	1	1	0	1	0	0	1	0	15
E4F1	1	1	0	1	1	1	1	-1	1	1	1	1	1	0	0	1	1	0	1	0	0	1	1	15
EIF3I	1	1	0	1	1	1	1	-1	1	0	1	1	1	0	-1	1	1	0	1	1	0	1	2	15
ELF4	1	1	1	1	-1	1	1	1	1	1	1	-1	1	0	1	-1	0	1	1	1	0	-1	4	15
ELMO3	1	1	1	1	1	1	1	-1	-1	-1	1	1	1	1	1	1	0	0	1	1	0	0	3	15
EML4	1	0	1	1	1	1	1	-1	1	1	1	1	1	0	0	1	1	0	1	0	0	1	1	15
ENTR1	1	1	0	1	1	1	1	-1	1	1	1	1	1	0	0	1	1	0	1	-1	0	1	2	15
EPHA10	1	1	0	1	-1	1	1	0	1	1	1	1	1	1	1	1	-1	0	1	1	0	0	2	15
ETV4	1	-1	1	1	1	1	1	0	-1	0	1	1	1	1	0	-1	1	1	1	1	0	1	3	15
EXOSC1	1	1	0	1	1	1	1	-1	1	1	1	1	1	0	0	0	1	0	1	1	0	1	1	15
FAAP100	1	1	0	1	1	1	1	-1	1	1	1	1	1	0	0	1	1	0	1	0	0	1	1	15
FAM222B	1	1	0	1	0	1	1	-1	1	1	1	1	1	0	1	1	1	0	1	0	0	1	1	15
FAM72A	1	1	0	1	1	1	1	-1	1	1	1	1	1	0	0	0	1	1	1	-1	0	1	2	15
FAM72C	1	1	0	1	1	1	1	-1	1	1	1	1	1	0	1	0	0	1	1	-1	0	1	2	15
FAM83H	1	1	1	1	1	1	1	-1	0	0	1	1	1	1	-1	1	1	0	1	0	0	1	2	15
FAM86C1P	1	1	0	1	1	1	1	-1	0	1	1	1	1	0	1	1	1	0	1	0	0	1	1	15
FAM91A1	1	1	0	1	1	1	1	0	1	1	1	1	1	0	1	0	1	1	1	-1	0	0	1	15
FANCB	1	1	1	1	1	1	1	-1	1	1	1	1	1	0	0	0	1	0	1	-1	0	1	2	15
FANCG	1	1	0	1	1	1	1	-1	1	1	1	1	1	0	1	0	1	0	1	0	0	1	1	15
FARSA	1	1	0	1	1	1	1	0	1	1	1	1	1	0	0	1	1	0	1	0	0	1	0	15
FARSB	1	1	0	1	1	1	1	-1	1	1	1	1	1	0	1	1	1	0	1	-1	0	0	2	15
FBXO41	1	1	0	1	1	1	1	0	1	1	1	1	1	0	1	0	1	0	1	1	0	0	0	15
FBXO43	0	1	0	1	1	1	1	-1	1	1	1	1	1	0	1	0	0	1	1	-1	1	1	2	15
FBXO5	1	1	0	1	1	1	1	-1	1	0	1	1	1	0	0	1	1	1	1	-1	1	0	2	15
FEZF1	1	1	0	1	1	1	1	-1	1	1	1	1	1	1	1	0	1	0	1	-1	0	0	2	15
FIRRE	1	0	0	1	1	1	1	-1	1	1	1	1	1	0	1	1	1	1	1	-1	0	0	2	15
FJX1	1	1	0	1	1	1	1	-1	1	1	1	1	1	0	0	0	1	1	1	1	-1	0	2	15
FKBP11	1	1	0	1	1	1	1	0	1	1	1	1	1	0	1	1	1	0	0	-1	0	1	1	15
FOXD1	1	1	1	1	1	1	1	0	0	0	1	1	1	1	0	1	1	1	1	-1	0	0	1	15
FRGCA	1	1	0	1	1	1	1	-1	1	0	1	1	1	1	1	0	1	0	1	1	0	0	1	15
FTSJ1	1	1	1	1	1	1	1	-1	1	0	1	1	1	0	0	0	1	1	1	0	0	1	1	15
GATAD2A	1	1	0	1	1	1	1	0	1	1	1	0	1	0	0	1	1	0	1	1	0	1	0	15
GINS3	1	1	1	1	1	1	1	-1	1	1	1	1	1	0	0	-1	1	0	1	0	0	1	2	15
GMPPA	1	1	0	1	1	1	1	-1	1	1	1	1	1	0	0	1	1	0	1	-1	0	1	2	15
GNL2	1	1	0	1	1	1	1	-1	1	1	1	1	1	0	0	1	1	0	1	0	0	1	1	15
GORASP2	1	1	0	1	1	1	1	-1	1	1	1	1	1	1	0	1	1	0	1	0	0	0	1	15
GPR158	1	1	0	1	0	1	1	-1	1	1	1	1	1	1	1	0	0	1	1	-1	1	0	2	15
GPR19	1	1	1	1	1	1	1	-1	1	1	1	1	1	0	1	0	1	0	1	0	0	0	1	15
GRHL2	1	1	1	1	1	1	1	-1	-1	-1	0	1	1	1	1	1	1	0	1	-1	0	1	4	15
GRM4	1	1	0	1	1	1	1	-1	1	1	1	1	1	1	1	0	0	0	1	1	0	0	1	15
GSC	0	-1	0	1	1	1	1	-1	1	1	1	1	1	0	1	1	1	1	1	-1	-1	1	4	15
GTF3C2	1	1	0	1	1	1	1	-1	1	1	1	1	1	0	0	1	1	0	1	-1	0	1	2	15
GTPBP3	1	1	0	1	1	1	1	0	1	1	1	1	1	0	0	1	1	0	1	0	0	1	0	15
H2AC11	1	1	0	1	0	1	1	0	1	1	1	1	1	0	1	1	0	1	1	0	0	1	0	15
H2AC8	1	1	1	1	0	1	1	0	1	1	1	1	1	0	1	1	0	0	1	0	0	1	0	15
H2BC16P	1	1	0	1	1	1	1	-1	1	1	1	1	1	1	1	0	0	1	1	-1	0	0	2	15
H2BC18	1	1	0	1	1	1	1	-1	0	0	1	1	1	1	1	1	1	0	1	0	0	1	1	15
H2BC20P	1	1	0	1	1	0	1	-1	1	1	1	1	1	0	0	1	1	1	1	0	0	1	1	15
H2BC8	1	1	1	1	0	1	1	-1	0	0	1	1	1	0	1	1	1	0	1	1	0	1	1	15
H2BC9	1	1	1	1	1	1	1	0	1	1	1	1	1	0	0	0	0	0	1	1	0	1	0	15
H3C11	1	1	0	1	1	1	1	-1	1	1	1	1	1	0	1	0	0	0	1	-1	1	1	2	15
HEATR3	1	1	0	1	1	1	1	-1	1	1	1	1	1	-1	0	1	1	0	1	0	0	1	2	15
HES6	1	1	0	1	1	1	1	-1	0	1	1	1	1	0	0	1	1	0	1	1	0	1	1	15
HK2	1	0	1	1	-1	1	1	0	1	1	1	0	1	1	1	1	0	0	1	1	-1	1	2	15
HM13	1	1	0	1	1	1	1	-1	1	1	1	1	1	0	0	1	1	0	1	0	0	1	1	15
HMGB2	1	1	1	1	1	1	1	-1	1	0	1	1	1	0	1	0	0	0	1	-1	1	1	2	15
HMGXB3	1	0	0	1	1	1	1	0	1	1	1	1	0	0	1	1	1	0	1	1	0	1	0	15
HNRNPAB	1	1	0	1	1	1	1	-1	1	1	1	1	1	0	-1	1	0	0	1	1	0	1	2	15
HORMAD1	1	1	0	1	1	1	1	-1	1	1	1	1	1	0	1	0	0	1	1	0	0	1	1	15
HOTAIR	0	1	0	1	1	1	1	-1	1	1	1	1	1	1	1	-1	1	1	1	-1	0	0	3	15
HPRT1	1	1	1	1	1	1	1	0	-1	-1	1	1	1	0	1	0	1	0	1	0	1	1	2	15
HSF1	1	1	0	1	1	1	1	1	1	1	1	1	1	0	0	1	1	0	1	0	0	0	0	15
HSP90B1	1	1	0	1	1	1	1	-1	1	1	1	1	1	0	0	1	1	0	1	-1	0	1	2	15
HSPA5	1	1	0	1	1	1	1	-1	1	0	1	1	1	0	1	1	1	0	1	-1	0	1	2	15
HSPD1	1	1	0	1	1	1	1	-1	0	1	1	1	1	1	-1	1	1	0	1	-1	0	1	3	15
HSPE1	1	1	0	1	1	1	1	-1	1	1	1	1	1	0	-1	1	1	0	1	0	0	1	2	15
HSPE1P2	1	1	0	1	1	1	1	-1	1	0	1	1	1	0	-1	1	1	1	1	-1	0	1	3	15
HTR1D	0	1	0	1	1	1	1	-1	1	1	1	1	0	1	1	-1	1	1	1	1	0	0	2	15
HYOU1	1	1	0	1	1	1	1	0	1	0	1	1	1	0	1	1	0	1	1	-1	0	1	1	15
IER5L	1	1	0	1	1	1	1	-1	0	1	0	1	1	0	1	0	1	1	1	1	0	1	1	15
IGSF8	1	1	0	1	1	1	1	-1	0	0	1	1	1	0	1	1	1	0	1	1	0	1	1	15
IL4I1	0	1	1	1	1	1	1	-1	1	1	1	1	1	0	1	0	0	1	1	1	-1	0	2	15
ILF2	1	1	0	1	1	1	1	-1	0	0	1	1	1	0	0	1	1	1	1	0	1	1	1	15
IMP4	1	1	0	1	1	1	1	-1	1	1	1	1	1	0	0	1	1	0	1	0	0	1	1	15
INTS13	1	1	0	1	1	1	1	0	1	1	1	1	1	0	0	1	1	0	1	-1	0	1	1	15
INTS2	1	1	0	1	1	1	1	-1	1	1	1	1	1	0	1	0	1	1	1	-1	0	0	2	15
IQANK1	1	1	1	1	1	1	1	-1	-1	0	1	1	1	1	0	1	1	0	1	0	0	1	2	15
ISL2	1	1	1	1	1	1	1	-1	1	1	1	1	1	0	1	-1	0	1	0	-1	0	1	3	15
ITGB4	1	-1	1	1	1	1	1	-1	1	1	1	1	1	1	1	-1	0	0	1	1	0	0	3	15
ITPA	1	1	0	1	1	1	1	-1	1	1	1	1	1	0	0	1	1	0	1	0	0	1	1	15
KDELR2	1	1	0	1	1	1	1	-1	1	1	1	1	1	1	0	1	0	1	1	-1	0	0	2	15
KIAA1549	1	1	-1	1	1	1	1	-1	0	0	1	1	1	0	1	1	1	1	1	0	0	1	2	15
KIAA1841	1	1	1	1	1	1	1	-1	1	1	1	0	1	0	1	0	0	1	1	0	0	1	1	15
KISS1	0	1	0	1	1	0	1	0	1	1	1	1	0	1	1	-1	1	0	1	1	1	1	1	15
KISS1R	1	1	0	1	1	1	1	0	1	1	1	1	1	1	0	0	0	0	1	1	0	1	0	15
KLHDC7B	1	1	1	1	1	1	1	1	0	0	1	1	1	0	1	0	0	1	1	1	0	0	0	15
KPNB1	1	1	0	1	1	1	1	-1	1	1	1	1	1	0	1	1	1	0	1	0	0	0	1	15
KRI1	1	1	0	1	1	1	1	-1	1	1	1	1	1	0	0	1	1	1	1	0	0	0	1	15
KRT18	1	1	1	1	1	1	1	0	1	1	0	1	0	0	-1	1	1	-1	1	1	0	1	2	15
LACTB2	1	1	1	-1	1	1	1	0	1	1	1	1	0	1	-1	0	1	0	1	1	0	1	2	15
LAMP3	1	1	1	1	1	1	1	1	1	0	1	-1	-1	0	1	-1	0	1	1	1	0	1	3	15
LASTR	1	1	0	1	1	1	1	-1	1	1	1	1	1	1	1	0	1	0	1	0	0	0	1	15
LDHA	1	1	1	0	1	1	1	-1	1	1	0	1	1	1	0	1	1	0	1	0	0	1	1	15
LEF1	1	1	0	1	1	1	1	0	1	-1	1	1	1	0	-1	1	1	1	1	0	0	1	2	15
LHX2	1	1	1	0	1	1	1	0	1	1	-1	1	1	0	1	0	0	1	1	0	1	1	1	15
LIG1	1	1	1	1	1	1	1	-1	1	1	1	1	1	0	0	0	1	0	1	0	0	1	1	15
LINC00858	1	1	0	1	1	1	1	-1	1	1	1	1	1	0	1	0	1	0	1	-1	0	1	2	15
LINC01012	1	1	0	1	1	1	1	-1	1	1	1	1	1	0	1	0	1	1	1	0	0	0	1	15
LINC01234	1	1	0	1	1	1	1	-1	1	1	1	1	1	1	1	0	1	0	1	-1	0	0	2	15
LINC01389	1	1	1	1	-1	1	1	-1	1	1	1	1	1	0	1	1	-1	0	1	0	0	1	3	15
LINC01572	1	1	0	1	1	1	1	-1	1	1	1	1	1	1	1	0	1	0	1	-1	0	0	2	15
LINC01614	1	1	0	1	1	1	1	-1	1	1	1	1	1	0	1	0	1	0	1	1	-1	0	2	15
LINC01929	1	1	0	1	1	1	1	-1	1	1	1	1	1	1	0	0	1	1	1	0	0	0	1	15
LINC02086	0	1	0	1	1	1	1	1	0	1	1	1	1	1	1	-1	1	0	1	-1	0	1	2	15
LINC02253	0	1	-1	1	1	1	1	-1	1	1	1	1	1	1	1	0	1	0	1	-1	1	0	3	15
LINC02321	1	1	1	0	1	1	1	-1	1	1	1	1	1	0	1	0	1	0	1	-1	0	1	2	15
LINC02418	0	1	0	1	1	0	1	-1	1	1	1	1	1	0	1	1	1	1	1	-1	0	1	2	15
LINC02585	1	1	0	1	1	1	1	0	1	1	1	1	1	0	1	1	1	0	1	0	0	0	0	15
LINC02709	1	1	0	1	1	1	1	1	1	1	1	1	1	0	1	1	0	0	1	-1	0	0	1	15
LINC02804	0	1	0	1	1	1	1	-1	1	1	1	1	1	0	1	1	1	0	1	0	1	0	1	15
LPCAT1	1	1	0	1	1	1	1	-1	1	1	1	-1	-1	-1	1	1	1	0	1	1	0	1	4	15
LRRC59	1	1	0	1	1	1	1	-1	1	1	1	1	1	0	-1	1	0	1	1	-1	0	1	3	15
LRWD1	1	1	0	1	1	1	1	-1	1	1	1	1	1	0	0	1	1	0	1	1	0	0	1	15
LSM2	1	1	0	1	1	1	1	-1	1	1	1	1	1	0	1	0	0	0	1	0	1	1	1	15
LTBR	1	1	0	1	1	1	1	-1	1	1	1	1	1	1	0	1	1	0	1	0	0	0	1	15
MAGEA12	1	1	0	1	1	1	1	-1	1	1	1	1	1	1	1	0	1	0	1	0	0	0	1	15
MAGEA6	1	1	0	1	1	1	1	-1	1	1	1	1	1	0	1	1	1	0	1	-1	0	0	2	15
MAN1B1	1	1	0	1	1	1	1	-1	1	1	1	1	1	0	1	1	1	0	1	0	0	0	1	15
MARVELD3	1	1	1	1	-1	1	1	-1	-1	0	1	1	1	1	1	1	-1	0	1	1	0	1	4	15
MAZ	1	1	0	1	1	1	1	0	1	1	1	1	1	0	1	1	0	1	1	-1	0	0	1	15
MEN1	1	1	0	1	1	1	1	-1	1	1	1	1	1	0	0	1	1	0	1	-1	0	1	2	15
MFAP2	1	1	-1	1	1	1	1	-1	-1	-1	1	1	1	0	1	-1	1	1	1	1	0	1	5	15
MGAT4B	1	1	0	1	0	1	1	1	1	1	1	1	0	1	0	1	0	0	1	1	0	1	0	15
MGME1	1	1	1	1	1	1	1	-1	1	1	1	1	1	0	0	0	1	0	1	-1	0	1	2	15
MIOX	1	1	1	1	1	0	1	-1	-1	-1	1	1	1	1	1	1	1	-1	1	-1	0	1	5	15
MIR3153	1	1	0	1	1	1	1	0	1	1	1	0	1	0	1	0	1	1	1	0	0	1	0	15
MIR4666A	0	1	-1	1	1	0	1	-1	1	1	1	0	1	1	1	1	1	1	1	0	1	0	2	15
MIS18A	1	1	1	1	1	1	1	-1	1	0	1	1	1	0	0	1	1	0	1	0	0	1	1	15
MLEC	0	1	0	1	1	1	1	1	1	1	1	1	1	0	-1	1	1	0	1	-1	0	1	2	15
MMP3	0	1	1	1	1	1	1	-1	0	1	1	1	1	1	1	0	1	0	1	0	0	1	1	15
MOGS	1	1	0	1	1	1	1	-1	1	1	1	1	1	0	0	1	1	0	1	0	0	1	1	15
MRGBP	1	1	0	1	1	1	1	0	1	1	1	1	1	1	0	0	1	0	1	0	0	1	0	15
MRPL37	1	1	1	1	1	1	1	0	1	0	1	1	1	0	0	1	1	0	1	0	0	1	0	15
MRPL58	1	1	0	1	1	1	1	-1	1	1	1	1	1	0	0	1	1	0	1	0	0	1	1	15
MRPS12	1	1	1	1	1	1	1	0	0	0	1	1	1	1	0	1	1	0	1	0	0	1	0	15
MRTO4	1	1	0	1	1	1	1	-1	1	1	1	1	1	0	0	1	1	0	1	0	0	1	1	15
MSH2	1	1	1	1	1	1	1	-1	1	0	1	1	1	0	1	0	1	0	1	-1	0	1	2	15
MSL1	1	1	0	1	1	1	1	-1	1	1	1	0	1	0	1	1	1	1	1	0	0	0	1	15
MSL3P1	0	1	0	1	1	1	1	-1	1	1	1	1	1	0	1	1	1	1	1	-1	0	0	2	15
MSTO1	1	1	0	1	1	1	1	-1	1	0	1	1	1	0	0	1	1	1	1	0	0	1	1	15
MTX1	1	1	0	1	1	1	1	-1	1	1	1	1	1	0	0	1	0	1	1	-1	0	1	2	15
MYBBP1A	1	0	0	1	1	1	1	-1	1	1	1	1	1	0	0	1	1	1	1	1	0	0	1	15
MYDGF	1	1	0	1	1	1	1	0	1	1	1	1	1	0	0	1	0	1	1	0	0	1	0	15
MYEOV	1	-1	1	1	1	1	0	0	1	1	0	1	1	1	1	-1	1	0	1	1	0	1	2	15
MZT2A	1	1	0	1	1	1	1	-1	1	1	1	1	1	0	1	1	1	0	1	0	0	0	1	15
MZT2B	1	1	0	1	1	1	1	-1	1	1	1	1	1	0	1	1	0	0	1	-1	0	1	2	15
NABP2	1	1	0	1	1	1	1	-1	1	1	1	1	1	0	0	0	1	0	1	1	0	1	1	15
NCLN	1	1	0	1	1	1	1	1	1	1	1	0	1	0	-1	1	1	0	1	0	0	1	1	15
NDC1	1	1	1	1	1	1	1	-1	0	0	1	1	1	0	0	1	1	1	1	-1	0	1	2	15
NDE1	1	1	1	1	1	1	1	-1	1	1	1	1	1	0	0	-1	1	1	1	0	0	0	2	15
NECTIN1	1	-1	1	1	1	1	1	-1	-1	0	1	1	1	1	1	0	1	0	1	1	0	1	3	15
NFYA	1	1	0	1	1	1	1	-1	0	1	1	1	1	0	0	1	1	1	1	-1	0	1	2	15
NKILA	1	1	0	1	1	1	1	-1	1	0	1	1	1	0	1	1	1	1	1	-1	0	0	2	15
NLN	1	1	0	1	1	1	1	0	0	1	1	1	1	0	1	1	0	0	1	1	0	1	0	15
NMRAL1	1	1	0	1	1	1	1	-1	1	1	1	1	1	0	0	1	1	0	1	-1	0	1	2	15
NONO	1	1	0	1	1	1	1	-1	1	1	1	1	1	0	0	1	1	1	1	0	0	0	1	15
NOP56	1	1	0	1	1	1	1	-1	1	1	1	1	1	0	1	1	1	0	1	0	0	0	1	15
NOTCH3	1	0	0	1	1	1	1	-1	1	-1	1	1	1	0	1	1	1	1	1	1	0	0	2	15
NPM1P9	1	1	0	1	1	1	1	-1	1	1	1	1	1	0	1	0	1	0	1	-1	0	1	2	15
NPM3	1	1	0	1	1	1	1	0	-1	1	1	1	1	0	0	1	1	0	1	1	0	1	1	15
NPRL3	1	1	0	1	1	1	1	1	1	1	1	1	1	0	0	1	1	0	1	-1	0	0	1	15
NUBP2	1	1	0	1	1	1	1	0	1	1	1	1	1	0	0	1	1	0	1	0	0	1	0	15
NUTF2	1	1	0	1	1	1	1	-1	1	1	1	1	1	0	0	0	1	0	1	1	0	1	1	15
OGFRP1	1	1	0	1	1	1	1	0	1	1	1	1	1	0	0	1	1	0	1	0	0	1	0	15
OIP5	1	1	1	1	1	1	1	0	1	1	1	1	1	0	0	0	0	0	1	0	1	1	0	15
OLR1	1	1	1	1	1	1	1	0	1	1	1	-1	-1	0	1	1	1	0	1	1	0	0	2	15
OR13Z2P	0	1	0	1	1	1	1	-1	1	1	1	1	1	1	1	0	0	0	1	-1	1	1	2	15
ORMDL2	1	1	0	1	1	1	1	-1	1	1	1	1	1	0	0	1	0	0	1	1	0	1	1	15
OXLD1	1	1	0	1	1	1	1	-1	0	1	1	1	1	0	0	1	1	0	1	1	0	1	1	15
P4HA1	1	1	0	0	1	1	1	-1	1	1	0	1	1	1	0	1	1	1	1	0	0	1	1	15
PABPC1L	1	0	0	1	1	1	1	-1	1	0	1	1	1	0	1	1	1	0	1	1	0	1	1	15
PAICS	1	1	0	1	1	1	1	-1	1	0	1	1	1	0	0	1	1	0	1	-1	1	1	2	15
PAXX	1	1	1	1	1	1	1	-1	1	1	1	1	1	0	0	0	1	0	1	0	0	1	1	15
PCNX2	0	0	0	1	1	1	1	-1	1	1	1	1	1	0	1	1	1	0	1	1	0	1	1	15
PDCD11	1	1	0	1	1	1	1	-1	1	1	1	1	1	0	0	1	1	1	1	0	0	0	1	15
PEDS1	1	1	1	1	1	1	1	0	1	1	1	0	1	1	0	-1	1	0	1	0	0	1	1	15
PFDN6	1	1	0	1	1	1	1	-1	1	1	1	1	1	0	0	1	0	0	1	1	0	1	1	15
PGK1	1	1	1	1	1	1	1	-1	1	0	1	1	1	1	0	0	1	0	1	-1	0	1	2	15
PGLS	1	1	0	1	1	1	1	0	1	1	1	0	1	0	0	1	1	0	1	1	0	1	0	15
PGM3	1	1	0	1	1	1	1	-1	1	1	0	1	1	0	0	1	1	1	1	-1	0	1	2	15
PHKG2	1	1	0	1	1	1	1	-1	1	1	1	1	1	0	0	0	1	0	1	1	0	1	1	15
PIDD1	1	0	0	1	1	1	1	0	1	1	1	1	1	0	0	1	1	0	1	1	0	1	0	15
PIGU	1	1	0	1	1	1	1	-1	1	1	1	1	1	1	0	1	1	0	1	0	0	0	1	15
PLAC1	0	1	1	1	1	1	1	-1	1	1	1	1	1	1	1	0	1	0	1	-1	0	0	2	15
PLAUR	0	1	1	1	1	1	1	-1	1	1	0	1	-1	1	1	0	0	1	1	1	0	1	2	15
PLCB3	1	1	0	1	1	1	1	0	1	1	1	1	1	1	1	0	0	0	1	1	0	0	0	15
PLEK2	1	1	1	1	1	1	1	1	1	0	-1	1	1	1	-1	0	1	0	1	-1	0	1	3	15
PLEKHA8	1	1	0	1	1	1	1	0	0	1	1	1	1	0	1	0	1	1	1	-1	0	1	1	15
PMAIP1	0	1	1	1	1	1	1	1	0	0	0	1	1	0	1	-1	1	1	1	1	0	1	1	15
PMEPA1	1	1	0	1	1	1	1	-1	1	0	1	1	0	0	1	1	1	1	1	1	-1	0	2	15
PMM2	1	1	0	1	1	1	1	0	1	1	1	1	1	0	0	1	1	1	1	-1	0	0	1	15
POLD2	1	1	1	1	1	1	1	-1	1	1	1	1	1	0	0	1	1	0	1	-1	0	0	2	15
POLE	1	1	1	1	1	1	1	0	1	1	1	1	1	0	0	1	0	0	1	0	0	1	0	15
POLR1C	1	1	0	1	1	1	1	-1	1	1	1	1	1	0	0	1	1	0	1	0	0	1	1	15
POLR2D	1	1	0	1	1	1	1	-1	1	1	1	1	1	0	0	1	1	0	1	0	0	1	1	15
POLR2H	1	1	0	1	1	1	1	-1	1	0	1	1	1	1	0	1	1	0	1	0	0	1	1	15
POLR3C	1	1	0	1	1	1	1	-1	1	1	1	1	1	0	1	0	1	1	1	0	0	0	1	15
POMK	1	1	0	1	1	1	1	-1	1	1	1	1	1	0	1	1	0	0	1	0	0	1	1	15
PPIB	1	1	0	1	1	1	1	-1	1	1	1	1	1	0	0	1	0	1	1	-1	0	1	2	15
PPM1G	1	1	0	1	1	1	1	-1	1	1	1	1	1	0	0	1	1	0	1	0	0	1	1	15
PPME1	1	1	0	1	1	1	1	-1	1	0	1	1	1	1	1	0	1	0	1	0	0	1	1	15
PPP1CA	1	1	1	1	1	1	1	-1	1	0	1	1	1	0	0	1	0	0	1	1	0	1	1	15
PPP1R13L	1	0	1	1	1	1	1	-1	1	1	1	0	1	1	-1	0	1	0	1	1	0	1	2	15
PRDM12	1	1	0	1	1	0	1	-1	1	1	1	1	1	1	1	1	1	0	1	-1	0	0	2	15
PRRC2C	1	1	0	1	1	1	1	-1	1	1	1	1	1	0	1	0	1	1	1	-1	0	0	2	15
PSMA1	1	1	0	1	1	1	1	0	1	1	1	1	1	0	0	1	1	0	1	0	0	1	0	15
PSMD4	1	1	0	1	1	1	1	-1	1	1	1	1	1	0	0	0	1	0	1	1	0	1	1	15
PSME2P2	1	1	1	1	1	1	1	-1	1	1	1	1	0	0	0	1	1	0	1	0	0	1	1	15
PTGES3	1	1	0	1	1	1	1	-1	1	1	1	1	1	1	0	0	1	1	1	-1	0	0	2	15
PTK7	1	1	0	1	1	1	1	-1	-1	0	1	1	1	0	1	1	1	1	1	1	0	0	2	15
PTRH2	1	1	0	1	1	1	1	-1	1	1	1	1	1	0	0	1	1	0	1	0	0	1	1	15
PUS1	1	1	0	1	1	1	1	-1	1	1	1	1	1	0	0	1	1	0	1	0	0	1	1	15
PUS7	1	1	0	1	1	1	1	-1	1	1	1	1	1	0	0	1	1	0	1	-1	0	1	2	15
PYCR2	1	1	0	1	1	1	1	-1	1	1	1	1	1	0	0	-1	1	0	1	1	0	1	2	15
QSOX2	1	0	0	1	1	1	1	-1	1	1	1	1	1	0	1	1	1	1	1	0	0	0	1	15
R3HDM1	1	1	0	1	1	1	1	-1	1	0	1	1	1	0	1	1	1	0	1	-1	0	1	2	15
R3HDM4	0	1	0	1	1	1	1	-1	1	1	1	1	1	0	0	1	1	0	1	1	0	1	1	15
RAD18	1	1	0	1	1	1	1	-1	1	1	1	1	1	0	1	0	1	0	1	0	0	1	1	15
RAD54B	1	1	1	1	1	1	1	-1	1	1	1	1	1	0	0	0	1	0	1	0	0	1	1	15
RALY	1	1	0	1	1	1	1	0	1	1	1	1	1	0	1	0	1	0	1	0	0	1	0	15
RAN	1	1	0	1	1	1	1	-1	1	1	1	1	1	0	0	1	1	0	1	0	1	0	1	15
RANGAP1	1	1	1	1	1	1	1	-1	-1	0	1	1	1	0	0	1	1	0	1	1	0	1	2	15
REPIN1	1	1	0	1	1	1	-1	1	1	1	1	1	1	0	0	1	1	0	1	-1	0	1	2	15
RFC3	1	1	1	1	1	1	1	-1	0	0	1	1	1	0	0	1	1	1	1	-1	0	1	2	15
RFWD3	1	1	0	1	1	1	1	-1	0	1	1	1	1	0	1	0	1	1	1	0	0	1	1	15
RFXANK	1	1	1	1	1	1	1	-1	1	1	1	1	1	0	0	0	1	0	1	0	0	1	1	15
RHBDD3	1	1	0	1	1	1	1	0	1	0	1	1	1	0	0	1	1	1	1	0	0	1	0	15
RHBDF1	0	1	0	1	1	1	1	0	1	1	1	1	0	1	0	1	1	1	1	1	-1	0	1	15
RHOT2	1	1	0	1	1	1	1	0	1	1	1	1	1	0	0	1	1	0	1	0	0	1	0	15
RIBC2	1	1	1	1	1	1	1	-1	1	1	1	0	0	1	1	0	1	1	1	0	0	0	1	15
RNF187	1	1	0	1	1	1	1	0	1	1	1	1	1	0	0	1	1	0	1	0	0	1	0	15
RNF213	1	1	1	1	1	1	1	-1	1	1	1	1	-1	0	1	1	1	0	1	0	0	0	2	15
RNF34	1	1	0	1	1	1	1	0	1	1	1	1	1	0	1	0	1	0	1	0	0	1	0	15
ROMO1	1	1	1	1	1	1	1	-1	1	1	1	1	1	0	0	0	0	0	1	1	0	1	1	15
RP9	1	0	0	1	1	1	1	0	1	1	1	1	1	0	0	1	1	1	1	1	0	0	0	15
RPA3	1	1	1	1	1	1	1	-1	1	1	1	1	1	0	0	0	1	0	1	-1	1	0	2	15
RPN1	1	1	0	1	1	1	1	-1	1	1	1	1	1	0	0	1	1	0	1	-1	0	1	2	15
RPN2	1	1	0	1	1	1	1	-1	1	1	1	1	1	0	0	1	1	0	1	0	0	1	1	15
RPP38	1	1	0	1	1	1	1	-1	1	1	1	1	1	0	0	1	1	0	1	0	0	1	1	15
RPP40	1	1	0	1	1	1	1	-1	1	1	1	1	1	0	0	1	1	0	1	0	0	1	1	15
RPS10	1	1	0	1	1	1	1	-1	1	1	1	1	1	0	0	1	1	0	1	0	0	1	1	15
RPS20P33	1	1	1	1	1	1	1	0	1	0	1	1	1	0	1	1	1	0	1	0	0	0	0	15
RRP12	1	1	0	1	1	1	1	-1	1	1	1	1	1	0	0	1	1	0	1	0	0	1	1	15
RRP1B	1	1	0	1	1	1	1	-1	1	0	1	1	1	0	1	1	1	1	1	-1	0	0	2	15
RRP9	1	1	0	1	1	1	1	-1	0	1	1	1	1	0	0	1	1	0	1	1	0	1	1	15
RUNX2	1	1	0	1	0	1	1	0	1	1	1	1	1	1	1	-1	0	1	1	1	0	0	1	15
RUSC1	1	1	0	1	0	1	1	-1	1	0	1	1	1	1	1	1	0	1	1	0	0	1	1	15
SAMD4B	1	1	0	1	1	1	1	0	1	1	1	1	1	1	0	0	1	1	1	-1	0	0	1	15
SASS6	1	1	1	1	1	1	1	-1	1	0	1	1	1	0	0	1	1	0	1	-1	0	1	2	15
SBNO2	1	1	0	1	1	1	1	0	1	1	1	1	0	1	0	1	1	1	1	0	0	0	0	15
SCAMP3	1	1	0	1	1	1	1	-1	1	0	1	1	1	0	0	1	1	1	1	0	0	1	1	15
SCAT1	1	1	1	1	1	1	1	-1	1	1	1	1	1	0	1	0	1	0	1	-1	0	0	2	15
SCAT2	1	1	1	1	1	1	1	-1	1	0	1	1	1	0	0	0	1	1	1	0	0	1	1	15
SCD	1	-1	1	-1	1	1	1	1	1	1	1	-1	0	0	-1	1	1	1	1	1	-1	1	5	15
SCNM1	1	1	0	1	1	1	1	-1	1	1	1	1	1	0	0	0	1	0	1	1	0	1	1	15
SEC61A1	1	1	0	1	1	1	1	0	1	1	1	1	1	0	0	1	1	0	1	0	0	1	0	15
SEC61G	1	1	0	1	1	1	1	0	1	1	1	1	1	0	0	1	1	0	1	-1	0	1	1	15
SELENOI	1	1	1	1	1	1	1	0	0	0	1	1	1	0	1	1	1	0	1	-1	0	1	1	15
SEM1	1	1	0	1	1	1	1	1	1	1	1	1	1	0	0	0	1	0	1	0	0	1	0	15
SH2D2A	1	1	1	1	1	1	1	0	1	1	0	1	1	0	1	0	1	0	1	0	0	1	0	15
SH3D21	1	0	0	1	1	1	1	-1	1	-1	1	1	1	1	1	1	1	0	1	1	0	0	2	15
SHARPIN	1	1	0	1	1	1	1	0	1	1	1	1	1	0	0	1	1	0	1	1	0	0	0	15
SHMT2	1	1	1	0	1	1	1	0	1	1	0	1	1	0	0	1	1	0	1	1	0	1	0	15
SIRT7	1	1	1	1	1	1	1	-1	1	1	1	1	1	0	0	0	0	0	1	1	0	1	1	15
SLC12A8	1	1	1	1	1	1	1	-1	-1	1	1	1	1	0	0	1	1	0	1	-1	0	1	3	15
SLC17A9	1	1	0	0	1	1	1	-1	1	1	1	1	1	0	1	0	1	1	1	1	0	0	1	15
SLC1A4	0	1	0	1	1	1	1	0	1	1	1	1	1	0	0	1	1	1	1	1	0	0	0	15
SLC1A5	0	0	1	1	1	1	1	0	1	0	1	1	1	1	0	1	1	1	1	1	0	0	0	15
SLC25A39	1	1	1	1	1	1	1	1	-1	0	1	1	1	0	0	1	1	0	1	0	0	1	1	15
SLC25A5P5	1	1	0	1	1	1	1	-1	1	0	1	1	1	1	1	0	0	0	1	-1	1	1	2	15
SLC35A2	1	1	0	1	1	1	1	-1	0	1	1	1	1	1	0	1	1	1	1	0	0	0	1	15
SLC35C2	1	1	0	1	1	1	1	0	1	1	1	1	1	0	0	1	1	0	1	1	0	0	0	15
SLC35F2	1	1	0	1	0	1	1	0	1	1	1	1	1	1	1	1	0	0	1	1	0	0	0	15
SLC39A3	1	1	0	1	1	1	1	0	0	1	1	1	1	0	1	1	1	0	1	0	0	1	0	15
SLC39A4	1	1	1	1	1	1	1	-1	-1	-1	1	1	1	1	0	1	1	0	1	0	0	1	3	15
SLC66A1	1	1	0	1	1	1	1	-1	1	1	1	1	1	0	-1	1	0	0	1	1	0	1	2	15
SMC1B	1	1	1	1	1	0	1	0	1	1	1	1	1	0	1	0	0	1	1	0	0	1	0	15
SMG7	1	1	0	1	1	1	1	0	1	0	1	1	1	0	1	1	1	0	1	-1	0	1	1	15
SMG8	1	1	0	1	1	1	1	-1	1	1	1	1	1	0	1	0	1	1	1	-1	0	0	2	15
SMKR1	1	1	0	1	1	1	1	-1	0	1	1	1	1	0	1	1	1	0	1	0	1	0	1	15
SNHG17	1	1	0	1	1	1	1	0	1	1	1	1	1	0	0	1	1	0	1	0	0	1	0	15
SNORD3A	1	1	0	1	1	1	1	-1	1	1	0	1	1	0	0	1	1	1	0	0	1	1	1	15
SNORD99	1	1	0	1	1	1	1	-1	1	1	1	1	1	0	0	1	1	0	1	0	0	1	1	15
SNRPA	1	0	0	1	1	1	1	-1	1	1	1	1	1	0	0	1	1	0	1	1	0	1	1	15
SNRPEP4	1	1	0	1	1	1	1	-1	1	1	1	1	1	0	0	1	1	0	1	-1	1	0	2	15
SOX12	1	1	0	1	1	1	1	0	1	1	1	1	1	0	0	1	1	0	1	0	0	1	0	15
SOX14	0	1	0	1	1	1	1	-1	1	1	1	0	1	1	1	1	1	0	1	-1	0	1	2	15
SOX9	0	0	1	1	1	1	1	-1	1	1	1	1	1	0	1	0	1	1	1	-1	0	1	2	15
SRCIN1	1	1	0	1	1	1	0	0	1	1	1	1	1	0	1	1	0	1	1	1	0	0	0	15
SRD5A1	1	1	1	-1	1	1	1	1	1	0	-1	1	1	1	1	1	1	0	1	0	0	0	2	15
SRD5A3	1	1	0	1	1	1	0	-1	1	1	1	1	1	1	0	1	1	0	1	0	0	1	1	15
SREBF1	1	1	1	0	1	1	1	1	1	1	0	0	1	1	-1	1	0	0	1	1	0	1	1	15
SRMS	1	1	0	1	1	1	1	-1	0	0	1	1	1	1	1	1	1	0	1	0	0	1	1	15
SS18L2	1	1	0	1	1	1	1	-1	1	1	1	1	1	0	0	1	1	0	1	-1	0	1	2	15
STEAP3	1	0	1	-1	1	1	1	-1	1	1	-1	1	1	1	1	-1	0	1	1	1	0	1	4	15
STRIP2	1	1	1	1	1	1	1	0	0	0	1	1	1	0	1	-1	1	0	1	1	0	1	1	15
STRN4	1	1	0	1	1	1	1	-1	1	1	1	0	1	1	0	1	0	0	1	1	0	1	1	15
SYCE3	1	1	1	1	1	1	1	-1	1	1	1	1	1	1	0	0	0	0	1	1	0	0	1	15
SYNGR2	1	1	1	1	1	1	1	-1	1	1	1	1	0	0	0	1	1	0	1	1	0	0	1	15
TAGLN2	1	1	1	1	1	1	1	-1	1	1	1	1	0	0	1	-1	1	0	1	1	0	0	2	15
TAP1	1	1	1	1	1	1	1	-1	1	1	1	1	0	0	1	0	1	1	1	0	0	0	1	15
TARBP1	1	1	0	1	1	1	1	-1	1	0	1	1	1	0	1	1	1	0	1	0	0	1	1	15
TARBP2	1	1	0	1	1	1	1	-1	1	1	1	1	1	0	0	1	1	0	1	-1	0	1	2	15
TARS2	1	1	0	1	1	1	1	-1	1	1	1	1	1	0	0	1	1	0	1	-1	0	1	2	15
TAS2R2P	1	1	0	1	1	1	1	-1	-1	0	1	1	1	1	1	1	1	0	1	-1	1	0	3	15
TBC1D7	1	1	1	1	1	1	1	-1	0	0	1	1	1	0	0	1	1	0	1	1	0	1	1	15
TCAM1P	1	1	1	1	1	1	1	-1	1	1	1	1	1	0	1	0	1	0	1	-1	0	0	2	15
TCF19	1	1	1	1	1	1	1	-1	1	0	1	1	1	0	1	-1	0	1	1	0	1	0	2	15
TEX45	1	1	0	1	1	1	1	-1	1	1	1	1	1	0	0	1	1	0	1	-1	0	1	2	15
TFAP4	1	1	0	1	1	1	1	0	1	1	1	1	1	0	0	1	1	1	1	0	0	0	0	15
TGFBI	0	1	0	1	1	1	1	-1	1	1	1	1	1	0	1	0	1	1	1	1	0	0	1	15
THEM6	1	1	1	1	1	1	1	0	0	-1	1	1	0	1	1	1	1	0	1	-1	0	1	2	15
THOC3	1	1	1	1	1	1	1	-1	1	1	1	1	1	0	0	0	1	0	1	0	0	1	1	15
TIGD5	1	1	0	1	1	1	1	1	1	1	1	1	1	0	1	0	1	0	1	0	0	0	0	15
TIMM50	1	1	0	1	1	1	1	0	1	1	1	1	1	0	0	1	1	0	1	0	0	1	0	15
TIPIN	1	1	0	1	1	1	1	-1	1	1	1	1	1	0	0	1	1	0	1	0	0	1	1	15
TM9SF4	1	1	0	1	1	1	1	0	1	1	1	1	1	1	0	1	1	0	1	0	0	0	0	15
TMED3	1	1	0	1	1	1	0	-1	1	1	1	1	1	1	1	1	0	0	1	0	0	1	1	15
TMED4	1	1	0	1	1	1	1	-1	1	0	1	1	1	1	1	1	1	0	1	-1	0	0	2	15
TMED9	1	1	0	1	1	1	1	0	1	1	1	1	1	0	0	1	0	1	1	-1	0	1	1	15
TMEM106C	1	1	1	1	1	1	1	1	0	1	1	1	1	0	0	1	0	0	1	0	1	0	0	15
TMEM161A	1	1	0	1	1	1	1	0	1	1	1	1	1	0	0	1	1	0	1	-1	0	1	1	15
TMEM214	1	1	0	1	1	1	1	-1	1	1	1	1	1	0	0	1	1	0	1	0	0	1	1	15
TMEM223	1	1	0	1	1	1	1	0	1	1	1	1	1	0	0	1	0	0	1	1	0	1	0	15
TMEM258	1	1	0	1	1	1	1	-1	1	1	1	1	1	0	0	1	0	0	1	1	0	1	1	15
TMEM270	1	1	1	1	1	1	1	-1	1	1	1	1	1	1	1	0	0	0	1	0	0	0	1	15
TMEM81	1	1	0	1	1	1	1	-1	1	1	1	1	1	0	0	0	1	0	1	1	0	1	1	15
TMSB10	1	1	1	1	1	1	1	-1	1	1	1	1	0	0	1	0	0	0	1	1	0	1	1	15
TNFRSF18	0	1	1	1	0	1	1	0	1	1	1	1	1	0	1	1	0	0	1	1	-1	1	1	15
TOMM34	1	1	0	1	1	1	1	-1	-1	1	1	1	1	1	0	0	1	0	1	1	0	1	2	15
TOMM40P1	1	0	0	1	1	1	1	-1	1	1	1	1	1	1	1	1	0	1	1	0	0	0	1	15
TOMM40P2	1	-1	0	1	1	1	1	-1	1	1	1	1	1	1	0	1	1	1	1	0	0	0	2	15
TP73	1	0	1	1	1	1	1	-1	1	1	1	0	1	1	1	-1	1	1	1	0	0	0	2	15
TPI1	1	1	1	1	1	1	1	0	1	1	1	1	1	1	0	0	0	0	1	0	0	1	0	15
TRABD	1	1	1	1	1	1	1	0	1	0	1	1	1	0	0	1	1	0	1	0	0	1	0	15
TRAF2	1	1	1	1	1	1	1	0	1	1	1	1	1	0	0	0	1	0	1	-1	0	1	1	15
TRAF4	1	1	1	1	1	1	1	-1	-1	0	1	1	1	1	0	1	1	0	1	0	0	1	2	15
TREM2	1	1	1	1	1	1	1	1	1	1	1	-1	-1	0	0	1	0	1	1	1	0	0	2	15
TSEN54	1	1	1	1	1	1	1	-1	-1	1	1	1	1	0	0	0	1	0	1	1	0	1	2	15
TSPAN17	1	1	0	1	1	1	1	0	1	1	1	1	1	0	0	1	0	0	1	1	0	1	0	15
TUBA1B	1	1	0	1	1	1	1	0	1	1	1	1	1	0	1	0	0	1	1	0	1	0	0	15
TUBA1C	1	1	1	1	1	1	1	0	1	1	1	1	1	1	0	0	0	0	1	0	0	1	0	15
TUBA5P	1	1	1	1	1	1	0	-1	-1	-1	1	1	1	1	1	1	1	0	1	0	0	1	3	15
TXLNA	1	1	0	1	1	1	1	0	1	1	1	1	1	0	0	1	1	1	1	0	0	0	0	15
TYMP	1	1	1	1	1	1	1	0	1	1	1	1	1	-1	0	0	1	1	1	0	0	0	1	15
TYMSOS	1	1	0	1	1	1	1	-1	1	0	1	1	1	1	1	0	0	0	1	1	0	1	1	15
UAP1L1	1	1	0	1	1	1	1	1	1	0	1	-1	1	0	1	0	1	1	1	-1	0	1	2	15
UBE2M	1	1	0	1	1	1	1	0	1	1	1	1	1	1	0	1	0	0	1	0	0	1	0	15
UBE2O	1	1	0	1	1	1	1	-1	1	1	1	1	1	0	1	1	1	0	1	-1	0	0	2	15
UBFD1	1	1	0	1	1	1	1	-1	0	1	1	1	1	0	1	1	1	1	1	0	0	0	1	15
UBL4A	1	1	1	1	1	1	1	0	1	1	1	1	1	0	0	0	1	0	1	1	0	0	0	15
UCN2	1	0	1	1	1	1	1	-1	1	0	1	1	1	0	1	-1	1	1	1	0	0	1	2	15
UPF3B	1	1	1	1	1	1	1	-1	1	0	1	1	1	0	1	0	1	0	1	-1	0	1	2	15
VDAC1	1	1	1	1	1	1	0	1	1	0	1	1	1	0	0	1	1	0	1	0	0	1	0	15
WDR18	1	1	0	1	1	1	1	-1	1	0	1	1	1	0	0	1	1	0	1	1	0	1	1	15
WDR75	1	1	0	1	1	1	1	-1	1	1	1	1	1	0	0	1	1	0	1	0	0	1	1	15
WDR90	1	1	0	1	1	1	1	-1	1	1	1	1	1	0	0	1	1	0	1	-1	0	1	2	15
YARS2	1	1	0	1	1	1	1	0	1	1	1	1	1	0	0	1	1	0	1	0	0	1	0	15
ZDHHC12	1	1	1	1	0	1	1	-1	1	1	1	1	1	0	1	1	0	0	1	0	0	1	1	15
ZDHHC9	1	1	0	1	1	1	1	0	1	1	1	1	0	1	0	1	1	0	1	0	0	1	0	15
ZFAS1	1	1	0	1	1	1	1	0	1	1	1	1	1	0	0	1	1	0	1	1	0	0	0	15
ZFP41	1	1	0	1	1	1	1	0	1	1	1	1	1	0	1	1	1	0	1	-1	0	0	1	15
ZGRF1	1	1	0	1	1	1	1	-1	1	1	1	1	1	0	1	0	1	0	1	0	0	1	1	15
ZNF121	1	1	0	1	1	1	1	0	1	1	1	1	1	0	0	1	1	0	1	0	0	1	0	15
ZNF280C	1	1	0	1	1	1	1	-1	1	1	1	1	1	0	0	0	1	1	1	-1	0	1	2	15
ZNF367	1	1	1	1	1	1	1	-1	0	0	0	1	1	0	1	0	1	1	1	1	0	1	1	15
ZNF48	0	1	0	1	1	1	1	0	1	1	1	1	1	0	1	1	0	0	1	1	0	1	0	15
ZNF581	1	1	0	1	1	1	1	0	1	1	1	1	1	0	0	1	1	0	1	1	0	0	0	15
ZNF692	1	1	0	1	1	1	1	-1	1	1	1	1	1	0	0	1	1	0	1	0	0	1	1	15
ZNF724	1	1	0	1	1	1	1	-1	1	1	1	1	1	0	1	0	0	1	1	0	0	1	1	15
ZNF730	1	1	0	1	1	1	1	-1	1	1	1	1	1	0	1	0	0	1	1	1	0	0	1	15
ZNF746	1	1	0	1	1	1	1	-1	1	1	1	1	1	0	1	1	1	0	1	0	0	0	1	15
ZP3	1	1	0	1	1	1	1	-1	1	1	1	1	1	1	0	1	1	0	1	0	0	0	1	15
AARS2	1	0	0	1	1	1	1	-1	1	1	1	1	1	0	1	1	0	1	1	-1	0	0	2	14
AATF	1	1	0	1	1	1	1	-1	1	1	1	1	1	0	0	1	1	0	1	0	0	0	1	14
ABCB9	1	1	0	1	1	1	1	0	0	1	1	1	1	0	1	-1	0	0	1	1	0	1	1	14
ABCC10	1	1	0	1	1	1	1	-1	0	1	1	1	1	0	0	0	1	1	1	0	0	1	1	14
ABCF2	1	1	0	1	1	1	1	-1	0	1	1	1	1	0	0	0	1	0	1	1	0	1	1	14
ABHD17C	0	1	1	1	-1	1	1	0	-1	-1	1	1	1	1	1	1	0	0	1	1	0	1	3	14
ABHD3	1	1	1	1	-1	1	1	1	-1	0	1	1	1	0	1	1	-1	0	1	0	0	1	3	14
ACBD6	1	1	0	1	1	1	1	-1	1	1	1	1	1	0	0	0	1	0	1	0	0	1	1	14
ACBD7	1	1	1	1	1	1	0	-1	-1	0	1	1	1	0	0	0	1	0	1	1	1	1	2	14
ACP1	1	1	0	1	1	1	1	-1	1	0	1	1	1	0	0	1	1	0	1	-1	0	1	2	14
ACRV1	0	1	0	1	1	1	1	-1	1	1	1	1	1	0	1	0	0	0	1	0	1	1	1	14
ACTL8	0	1	0	1	1	1	1	-1	1	1	1	1	1	1	1	0	0	0	1	-1	0	1	2	14
ADA	1	1	1	1	1	0	1	-1	1	1	1	1	1	0	0	-1	1	1	0	0	1	0	2	14
ADAMTS12	1	1	0	1	1	1	1	0	1	0	1	1	1	0	1	0	1	1	1	0	-1	-1	2	14
ADAMTS2	1	1	-1	1	1	1	1	0	1	1	0	1	1	0	1	0	1	1	1	0	-1	0	2	14
ADCK5	1	1	0	1	1	1	1	-1	1	1	1	1	1	0	-1	0	1	0	1	0	0	1	2	14
ADM2	1	1	1	1	1	0	0	0	1	0	1	1	1	0	1	1	1	0	1	-1	0	1	1	14
ADPGK	1	1	0	1	1	1	1	0	1	1	1	-1	0	0	0	1	1	1	1	0	0	1	1	14
AGTRAP	1	1	1	1	1	1	1	-1	1	1	1	0	0	0	0	1	1	0	1	1	0	0	1	14
AIMP2	1	1	0	1	1	1	1	0	-1	0	1	1	1	0	0	1	1	1	1	-1	0	1	2	14
AKR1C7P	1	1	0	1	1	1	1	-1	1	1	1	0	1	0	1	0	1	1	1	-1	0	0	2	14
ALDH3B2	1	1	1	1	1	0	0	-1	-1	-1	1	1	1	1	1	1	1	0	0	1	0	1	3	14
ALG10	1	1	1	1	1	1	1	-1	1	1	1	1	1	0	0	0	1	0	1	-1	0	0	2	14
ALG1L	1	1	1	1	1	1	1	-1	-1	0	1	1	1	1	0	0	1	0	1	-1	1	0	3	14
ANAPC7	1	1	0	1	1	1	1	-1	1	1	1	1	1	0	0	0	1	0	1	0	0	1	1	14
ANKRD18B	1	1	1	1	1	0	1	-1	1	1	1	1	1	1	1	0	1	0	0	-1	0	0	2	14
ANKZF1	1	0	0	1	1	1	1	-1	1	1	1	1	1	0	0	1	1	0	1	0	0	1	1	14
ANTKMT	1	1	0	1	1	1	1	0	0	1	1	1	0	0	1	1	0	0	1	1	0	1	0	14
AP1M2	1	1	1	1	1	1	1	-1	-1	-1	1	1	0	0	1	1	0	-1	1	1	0	1	4	14
APELA	1	0	0	1	1	1	1	-1	-1	-1	1	1	1	1	1	0	1	1	1	0	1	0	3	14
APEX1	1	1	0	1	1	1	1	-1	1	1	1	1	1	0	0	1	1	0	1	0	0	0	1	14
APOC1	1	1	1	-1	1	1	1	1	1	1	-1	-1	-1	-1	-1	1	0	1	1	1	0	1	6	14
ARF1	1	1	0	1	1	1	1	-1	1	1	1	1	1	0	0	1	0	0	1	-1	0	1	2	14
ARF5	1	1	0	1	1	1	1	-1	1	1	1	1	1	0	0	0	0	0	1	1	0	1	1	14
ARHGAP11B	1	1	0	1	1	1	1	-1	1	1	1	1	1	0	1	0	0	0	1	-1	0	1	2	14
ARHGAP33	1	1	0	1	1	1	1	-1	1	0	1	1	1	0	1	0	1	1	1	-1	0	0	2	14
ARHGAP39	1	1	0	1	1	1	1	-1	-1	0	1	1	1	1	0	1	1	0	1	-1	0	1	3	14
ARHGEF16	1	1	1	1	0	1	1	-1	0	-1	1	1	1	1	0	1	0	0	1	1	0	1	2	14
ARMC10	1	1	0	1	1	1	1	-1	1	1	1	1	1	0	0	1	1	0	1	0	0	0	1	14
ASCL5	1	1	0	1	1	1	1	-1	1	1	1	1	0	0	0	0	1	0	1	1	0	1	1	14
ASNSP1	1	1	0	1	1	1	1	-1	1	1	1	1	1	0	1	0	0	1	1	-1	0	0	2	14
ASPHD2	1	1	1	1	1	0	1	1	-1	-1	1	1	1	1	1	0	0	0	1	0	0	1	2	14
ATAD3B	1	0	0	1	1	1	1	-1	1	0	1	1	1	0	0	1	1	1	1	0	0	1	1	14
ATF5	1	1	0	-1	1	1	1	0	1	1	-1	1	1	0	-1	1	0	1	1	1	0	1	3	14
ATP5F1E	1	1	0	1	1	1	1	1	0	1	1	1	1	0	1	0	0	0	1	0	0	1	0	14
ATP5MF	1	1	0	1	1	1	1	0	0	1	1	1	1	0	0	1	1	0	1	0	0	1	0	14
ATP6V1F	1	1	0	1	1	1	1	1	0	1	1	0	0	0	0	1	1	0	1	1	0	1	0	14
AUP1	1	1	0	1	1	1	1	-1	1	1	1	1	1	0	0	1	0	0	1	0	0	1	1	14
B3GALT6	1	1	0	1	1	1	1	-1	1	0	1	1	1	0	0	1	1	0	1	1	0	0	1	14
B3GNT4	1	1	1	1	1	1	1	-1	1	0	1	1	1	0	1	0	0	0	1	0	0	1	1	14
BARD1	0	1	0	1	1	1	1	-1	1	0	1	1	1	0	1	0	1	1	1	0	0	1	1	14
BARX1	1	1	1	0	0	-1	1	-1	1	1	1	1	1	1	1	1	0	1	-1	0	0	1	3	14
BICD1	0	0	0	1	1	1	1	-1	1	1	1	1	1	0	1	1	1	0	1	1	0	0	1	14
BIK	0	1	1	1	1	1	1	0	-1	-1	1	1	1	1	-1	1	1	0	1	-1	0	1	4	14
BLOC1S3	1	1	0	1	1	1	1	0	1	1	1	0	1	0	0	1	1	0	1	0	0	1	0	14
BNIP3P10	1	1	0	1	1	0	1	-1	1	1	1	1	1	0	1	1	1	0	1	0	0	0	1	14
BNIP3P11	1	1	0	1	1	1	1	0	1	1	1	1	1	0	0	0	1	0	1	-1	0	1	1	14
BOLA2B	1	1	0	1	1	1	1	0	1	1	1	1	1	0	0	1	0	0	1	0	0	1	0	14
BOLA3	1	1	0	1	1	1	1	-1	1	1	1	1	1	0	0	1	0	0	1	-1	0	1	2	14
BRAT1	1	1	0	1	1	1	1	-1	1	1	1	1	1	0	0	1	1	0	1	0	0	0	1	14
BUB3	1	1	0	1	1	1	1	-1	1	0	1	1	1	0	0	1	1	0	1	-1	0	1	2	14
BUD23	1	1	0	1	1	1	1	-1	1	1	1	1	1	0	0	0	1	0	1	0	0	1	1	14
C10orf88	1	1	0	1	1	1	1	-1	1	1	1	1	1	0	1	0	1	0	1	-1	0	0	2	14
C12orf73	1	1	0	1	1	1	1	0	1	1	1	0	1	0	0	1	1	0	1	-1	0	1	1	14
C15orf48	1	1	1	1	-1	1	-1	-1	1	1	1	1	1	0	1	1	-1	0	0	1	0	1	4	14
C1orf159	1	1	0	1	1	1	1	-1	1	1	1	1	1	0	0	0	1	0	1	0	0	1	1	14
C1orf35	1	1	0	1	1	1	1	-1	1	1	1	1	1	0	0	0	1	0	1	0	0	1	1	14
C20orf144	1	1	0	1	1	1	1	-1	1	1	1	1	1	0	0	0	1	1	1	-1	0	0	2	14
C2CD4D	0	1	1	1	1	1	1	-1	0	0	1	1	1	0	1	1	1	0	1	0	0	1	1	14
C2orf81	1	1	0	1	1	1	1	-1	1	1	1	0	0	0	1	1	1	1	1	0	0	0	1	14
C4orf46	1	1	0	1	1	1	1	-1	1	1	1	1	1	0	0	0	0	0	1	-1	1	1	2	14
C5orf46	1	1	0	1	1	1	0	0	1	1	1	1	1	0	1	0	1	0	1	0	0	1	0	14
C8orf76	1	1	0	1	1	1	1	0	1	1	1	1	1	0	0	0	1	0	1	0	0	1	0	14
CA5BP1	1	1	0	1	1	1	1	0	1	1	1	1	1	0	0	0	1	0	1	-1	0	1	1	14
CACYBP	1	1	0	1	1	1	1	-1	1	0	1	1	1	0	1	0	1	0	1	-1	0	1	2	14
CALHM3	0	1	0	1	1	1	1	-1	1	1	1	1	1	1	1	0	1	0	1	-1	0	0	2	14
CALR	1	1	0	1	1	1	1	-1	1	0	1	1	1	0	0	1	1	0	1	-1	0	1	2	14
CAMSAP3	1	1	1	1	1	0	0	-1	-1	0	1	0	1	1	1	1	1	-1	1	1	0	1	3	14
CARD14	1	1	1	1	1	1	0	-1	1	1	1	1	1	0	0	0	1	1	1	0	0	0	1	14
CASC9	1	1	1	0	1	1	1	-1	0	0	1	1	1	0	1	-1	1	0	1	-1	1	1	3	14
CCDC142	1	1	0	1	1	1	1	-1	1	1	1	1	1	0	0	1	1	0	1	-1	0	0	2	14
CCDC58	1	1	1	1	1	1	1	0	1	0	1	1	1	0	-1	1	0	0	1	0	0	1	1	14
CCDC78	1	1	0	1	1	1	0	1	1	1	1	-1	-1	0	1	1	1	0	1	1	0	0	2	14
CCT8	1	1	0	1	1	1	1	-1	1	0	1	1	1	0	0	1	1	0	1	1	0	0	1	14
CD70	0	0	1	1	1	1	1	0	1	1	1	1	1	0	1	0	0	1	1	1	-1	0	1	14
CDCP1	1	1	1	1	0	1	1	1	0	1	0	1	1	1	1	0	0	0	1	0	0	1	0	14
CDH3	1	-1	1	1	1	1	1	-1	-1	-1	1	1	1	1	0	-1	1	1	1	1	0	0	5	14
CDIPTOSP	1	1	0	1	1	1	1	-1	-1	0	1	1	1	1	1	0	1	0	1	-1	0	1	3	14
CDK12	1	1	0	1	1	1	1	-1	1	1	1	1	1	0	0	1	1	0	1	-1	0	0	2	14
CDK4	1	1	0	1	1	1	1	-1	1	1	1	1	1	0	0	0	1	1	1	0	0	0	1	14
CDK5RAP3	1	0	0	1	1	1	1	-1	1	1	1	1	1	0	0	1	1	0	1	0	0	1	1	14
CEACAM6	1	1	1	1	1	1	-1	-1	1	1	0	1	-1	1	1	-1	1	0	1	1	0	0	4	14
CENPJ	1	0	0	1	1	1	1	-1	1	1	1	1	1	0	0	0	1	1	1	-1	0	1	2	14
CENPQ	1	1	1	1	1	1	1	-1	1	0	1	1	1	0	1	0	0	1	1	-1	0	0	2	14
CFL1	1	1	0	1	0	1	1	-1	1	1	1	1	1	0	1	0	0	0	1	1	0	1	1	14
CGB8	1	1	1	1	1	1	1	-1	1	1	1	0	1	1	1	0	0	0	1	-1	0	0	2	14
CGREF1	1	1	-1	1	1	1	0	-1	1	1	1	1	1	0	1	1	1	0	1	-1	0	-1	4	14
CHD7	1	1	0	1	1	1	1	0	0	0	1	1	1	0	1	1	1	0	1	-1	0	1	1	14
CHML	1	1	0	1	1	1	1	0	1	1	1	1	1	0	0	1	0	0	1	-1	1	0	1	14
CHMP4C	1	1	1	1	1	1	0	-1	0	0	1	1	1	1	-1	1	1	0	1	0	0	1	2	14
CKAP4	1	1	0	1	1	1	1	-1	1	1	1	1	1	0	0	0	0	1	1	0	0	1	1	14
CKMT1B	1	1	1	1	-1	1	0	1	-1	0	1	1	1	1	1	1	-1	0	1	-1	-1	1	5	14
CLDN12	1	1	0	1	1	1	1	-1	0	1	1	1	1	1	0	1	1	0	1	0	0	0	1	14
CLEC5A	1	1	0	1	1	1	1	-1	1	1	1	1	0	0	0	0	1	0	1	1	0	1	1	14
CLPSL2	1	1	0	1	1	1	0	-1	1	1	1	1	1	0	1	0	0	0	1	1	0	1	1	14
CMTM1	1	1	0	1	1	1	1	-1	1	1	1	1	0	0	1	0	1	1	1	0	0	0	1	14
CNKSR1	1	1	1	1	1	1	0	-1	-1	-1	0	1	1	1	1	1	1	0	1	0	0	1	3	14
COA6	1	1	1	1	1	1	1	-1	1	0	1	1	1	0	0	0	0	0	1	0	1	1	1	14
COASY	1	1	0	1	1	1	1	-1	-1	1	1	1	1	0	0	1	1	0	1	0	0	1	2	14
COMP	1	1	1	1	1	0	0	-1	0	0	1	1	1	1	1	1	1	0	1	1	0	0	1	14
COPA	1	1	0	1	1	1	1	-1	1	0	1	1	1	0	1	1	0	0	1	-1	0	1	2	14
COPE	1	1	0	1	1	1	1	0	1	1	1	1	1	0	0	1	0	0	1	0	0	1	0	14
COPG1	1	1	0	1	1	1	1	0	1	1	1	1	1	0	0	1	0	0	1	0	0	1	0	14
CORO1B	1	1	0	1	0	1	1	-1	1	1	1	1	1	0	0	1	0	0	1	1	0	1	1	14
COX6A1	1	1	1	1	0	1	1	1	0	1	1	1	1	0	0	1	0	0	1	0	0	1	0	14
CPNE1	1	1	0	1	1	1	1	-1	1	1	1	1	1	0	0	0	1	0	1	1	0	0	1	14
CPSF6	1	1	0	1	1	1	1	-1	1	0	1	1	1	0	0	1	1	1	1	-1	0	0	2	14
CREG2	0	1	0	1	1	1	1	1	1	1	1	1	1	1	1	0	0	0	1	0	0	0	0	14
CRELD2	1	1	0	1	1	1	1	-1	1	0	1	1	1	0	1	1	0	0	1	-1	0	1	2	14
CRTC2	1	1	0	1	1	1	1	-1	1	1	1	1	1	0	0	0	1	1	1	0	0	0	1	14
CSK	1	1	0	1	1	1	0	0	1	1	1	1	1	0	0	1	0	1	1	0	0	1	0	14
CSTL1	0	1	0	1	1	1	1	-1	1	1	1	1	1	1	1	0	1	0	1	-1	0	0	2	14
CTLA4	0	1	1	1	1	1	1	-1	1	1	1	1	0	0	1	0	1	1	1	0	-1	0	2	14
CXCL11	1	1	1	1	1	1	1	0	1	0	1	0	0	0	1	1	1	1	1	0	-1	0	1	14
CYCSP6	1	1	0	1	1	1	1	-1	1	0	1	1	1	0	1	0	1	1	1	-1	0	0	2	14
CYP27B1	1	1	1	1	1	1	1	-1	-1	-1	1	1	1	0	0	1	1	0	1	-1	0	1	4	14
CYTOR	0	1	0	1	1	1	1	-1	1	1	1	1	1	0	0	-1	1	0	1	1	0	1	2	14
DBNDD1	1	1	0	1	1	0	-1	-1	0	1	1	1	1	0	1	1	1	0	1	1	0	1	2	14
DCAF12	1	1	0	1	1	1	1	-1	0	1	1	1	1	0	-1	1	1	0	1	-1	0	1	3	14
DCST2	1	-1	0	1	1	0	1	-1	1	1	1	1	1	0	0	0	1	1	1	1	0	1	2	14
DCTPP1	1	1	1	1	1	1	1	-1	1	1	1	1	1	0	1	0	0	0	1	-1	0	0	2	14
DDIT3	0	-1	0	1	1	1	1	1	1	1	1	0	1	1	1	-1	1	1	1	0	0	0	2	14
DDR1	1	1	1	1	1	1	1	0	0	1	1	1	1	1	1	0	0	0	1	0	0	0	0	14
DDX21	0	1	0	1	1	1	1	-1	1	0	1	1	1	0	1	1	1	1	1	-1	0	0	2	14
DDX41	1	1	0	1	1	1	1	-1	1	1	1	1	1	0	0	1	0	0	1	-1	0	1	2	14
DDX52	1	1	0	1	1	1	1	-1	0	1	1	1	1	0	0	0	1	0	1	1	0	1	1	14
DDX54	1	1	0	1	1	1	1	-1	1	1	1	1	1	0	0	1	1	0	1	0	0	0	1	14
DDX55	1	1	0	1	1	1	1	0	1	1	1	1	1	0	0	1	1	0	1	0	0	0	0	14
DHDH	1	1	1	1	1	1	1	-1	-1	-1	1	-1	-1	1	1	1	1	-1	0	1	0	1	6	14
DHX8	1	1	0	1	1	1	1	-1	0	1	1	1	1	0	1	0	1	1	1	0	0	0	1	14
DIRC1	1	1	0	1	1	1	1	-1	1	1	1	1	1	0	1	0	1	0	1	-1	0	0	2	14
DLEU1	1	1	0	1	1	1	1	-1	1	1	1	1	1	1	0	-1	1	0	1	-1	0	0	3	14
DLEU2	1	1	0	1	1	1	1	-1	1	1	1	0	1	0	0	0	1	1	1	1	0	0	1	14
DLGAP4	0	1	0	1	1	1	1	0	1	1	1	1	1	0	1	0	1	0	1	1	0	0	0	14
DNAH14	1	1	0	1	1	0	1	-1	1	1	1	1	1	0	0	1	1	0	1	0	0	1	1	14
DNAJC2	1	1	0	1	1	1	1	0	1	1	1	1	1	0	0	1	1	0	1	0	0	0	0	14
DNASE1L2	1	1	0	1	1	1	0	-1	1	0	1	0	1	0	1	1	1	0	1	1	0	1	1	14
DNMT3A	1	1	0	1	1	1	1	-1	1	0	1	1	1	0	0	1	0	1	1	0	0	1	1	14
DOCK6	1	-1	0	1	1	1	1	-1	1	-1	1	-1	-1	1	1	1	1	1	1	1	0	-1	6	14
DPAGT1	1	1	0	1	1	1	1	-1	1	1	1	1	1	0	0	1	1	0	1	-1	0	0	2	14
DPCD	1	1	0	1	1	1	0	-1	1	1	1	1	0	1	1	1	1	0	1	-1	0	0	2	14
DPH2	1	1	0	1	1	1	1	-1	0	1	1	1	1	0	0	1	1	0	1	-1	0	1	2	14
DPP3	1	1	1	1	1	1	1	0	0	1	1	1	1	0	0	1	0	0	1	0	0	1	0	14
DPP9	1	1	0	1	1	1	1	0	1	1	1	1	1	0	0	0	1	1	1	0	0	0	0	14
DPY30	1	1	0	1	1	1	1	-1	1	1	1	1	1	0	0	1	0	0	1	0	0	1	1	14
DUXAP10	1	0	0	1	1	1	1	-1	1	1	1	1	1	0	0	1	0	1	1	0	0	1	1	14
EARS2	1	1	0	1	1	1	1	0	1	1	1	1	1	0	0	1	1	0	1	-1	0	0	1	14
EDEM2	1	1	0	1	1	1	1	-1	1	1	1	0	-1	0	0	1	1	0	1	1	0	1	2	14
EFNA1	1	1	1	1	1	1	1	-1	1	0	1	0	-1	1	0	0	1	0	1	0	1	1	2	14
EFNA2	1	1	0	0	-1	1	1	0	1	1	1	1	1	1	1	1	-1	1	1	0	0	0	2	14
EGFL6	0	-1	1	1	1	1	1	-1	0	-1	1	-1	0	1	1	-1	1	1	1	1	1	1	5	14
EIF1AD	1	1	0	1	1	1	1	-1	1	1	1	1	1	0	0	0	1	0	1	1	0	0	1	14
EIF2B5	1	1	0	1	1	1	1	-1	1	0	1	1	1	0	0	1	1	0	1	-1	0	1	2	14
EIF3B	1	1	0	1	1	1	1	0	1	1	1	1	1	0	0	1	1	0	1	0	0	0	0	14
EIPR1	1	1	0	1	1	1	1	-1	0	0	1	1	1	0	1	1	1	0	1	-1	0	1	2	14
ELAVL1	1	1	0	1	1	1	1	0	1	1	1	1	1	0	0	1	1	0	1	0	0	0	0	14
ELFN2	0	1	0	1	1	1	1	-1	1	1	1	0	-1	1	1	1	0	1	1	1	0	-1	3	14
ELOB	0	1	1	1	1	1	1	-1	1	1	1	1	1	0	0	0	1	0	1	1	0	0	1	14
EMC1	1	1	0	1	1	1	1	-1	1	0	1	1	1	0	1	1	1	0	1	0	0	0	1	14
EMC9	1	1	1	1	1	1	1	0	0	0	1	1	1	0	0	1	0	0	1	1	0	1	0	14
ENC1	0	1	0	1	1	1	1	-1	1	0	0	1	0	0	1	1	1	1	1	1	0	1	1	14
ENO1	1	0	1	1	1	1	1	-1	1	1	1	1	1	0	0	0	1	0	1	0	0	1	1	14
ENTPD2	1	0	0	1	1	1	0	0	1	0	1	1	1	1	0	1	1	0	1	1	0	1	0	14
ENTPD6	1	1	0	1	1	1	1	0	0	1	1	1	1	0	0	1	1	0	1	0	0	1	0	14
EPHB2	1	1	1	1	1	1	1	-1	-1	0	1	1	1	0	1	-1	1	1	1	-1	0	0	4	14
EPHB3	1	0	0	1	1	0	1	-1	-1	-1	0	1	1	1	1	1	1	1	1	1	0	1	3	14
EPOP	1	1	0	0	1	1	1	0	1	1	0	1	1	0	0	1	1	0	1	1	0	1	0	14
EPRS1	1	1	0	1	1	1	1	-1	1	0	1	1	1	0	1	1	1	0	1	-1	0	0	2	14
EPYC	1	1	0	1	1	0	1	-1	1	1	1	1	1	1	1	-1	1	0	1	0	0	0	2	14
ERAL1	1	1	0	1	1	1	1	-1	0	1	1	1	1	0	0	1	1	0	1	0	0	1	1	14
ERCC2	1	1	0	1	1	1	1	-1	0	1	1	1	1	0	0	1	1	0	1	-1	0	1	2	14
ERGIC3	1	1	0	1	1	1	1	-1	1	1	1	1	1	1	0	0	1	0	1	0	0	0	1	14
ESPL1	1	1	1	1	1	1	0	0	1	0	1	1	1	0	0	1	1	0	1	0	0	1	0	14
ETV7	1	1	1	1	1	1	1	-1	1	1	0	1	0	0	1	0	1	0	1	1	0	0	1	14
EXOSC4	1	1	0	1	1	1	1	-1	0	0	1	1	1	0	0	1	1	0	1	1	0	1	1	14
FABP6	1	1	1	1	1	1	1	1	1	1	1	0	0	1	0	0	1	0	1	0	0	0	0	14
FAF2	1	1	0	1	1	1	1	-1	1	1	1	1	1	0	0	1	0	1	1	-1	0	0	2	14
FAM71E1	1	1	1	1	1	1	0	1	-1	0	1	0	1	0	0	1	1	0	1	1	0	1	1	14
FAM89B	0	1	0	1	1	1	1	-1	1	1	1	1	1	0	0	1	0	0	1	1	0	1	1	14
FANCC	1	1	0	0	1	1	1	-1	1	1	-1	0	1	0	1	1	1	1	1	-1	0	1	3	14
FANCF	1	1	-1	1	1	1	1	0	1	1	1	1	1	0	0	1	1	0	1	-1	0	0	2	14
FAP	1	1	-1	1	1	0	1	0	1	1	1	1	1	0	1	0	1	1	1	0	0	-1	2	14
FAT1	0	-1	0	1	1	1	1	-1	1	1	1	1	1	1	1	1	0	1	1	-1	-1	0	4	14
FBN2	1	1	-1	1	1	0	1	0	0	1	1	1	1	0	-1	0	1	1	1	0	1	1	2	14
FBXO46	1	1	0	1	1	1	1	-1	1	0	1	1	1	1	0	1	0	0	1	-1	0	1	2	14
FCGR1A	1	1	1	1	1	0	1	0	1	1	1	-1	-1	0	1	0	1	1	1	1	0	0	2	14
FCHO1	1	0	1	1	1	1	1	0	1	1	0	1	0	0	1	0	1	1	1	1	0	0	0	14
FGF19	1	0	0	0	1	1	1	-1	1	1	1	1	1	0	1	0	1	1	1	0	0	1	1	14
FKBP4	1	1	1	1	1	0	1	-1	-1	-1	1	1	1	1	0	1	1	0	1	-1	0	1	4	14
FKTN	1	1	0	1	1	1	1	-1	1	0	1	1	1	0	1	1	1	0	1	-1	0	0	2	14
FOXK2	1	1	0	1	1	1	1	-1	0	1	1	1	1	0	0	1	1	0	1	0	0	1	1	14
FOXL2	1	0	-1	1	1	1	1	-1	1	1	1	1	1	1	-1	1	0	1	1	-1	0	-1	5	14
FSCN1	1	0	0	1	1	1	1	-1	1	1	1	1	1	1	0	0	1	1	1	0	0	0	1	14
FUCA2	1	1	0	1	1	1	1	-1	1	1	1	1	0	0	0	1	1	0	1	0	0	1	1	14
FUT8	1	1	0	1	1	0	1	-1	1	1	1	1	1	0	1	-1	1	1	1	0	0	-1	3	14
G6PD	1	1	0	1	1	1	1	0	1	1	1	1	1	0	0	0	1	0	1	0	0	1	0	14
GABPB1	1	1	0	1	1	1	1	-1	1	1	1	1	1	0	0	1	1	0	1	-1	0	0	2	14
GABRA3	1	1	1	1	1	1	1	-1	1	1	1	1	1	1	1	-1	0	0	0	-1	0	0	3	14
GABRQ	1	1	1	1	1	1	1	-1	1	0	1	1	1	1	1	0	0	1	0	0	0	0	1	14
GADD45GIP1	1	1	0	1	1	1	1	-1	1	1	1	1	1	0	0	0	0	0	1	1	0	1	1	14
GAPDHP71	0	1	0	1	1	0	1	-1	1	1	1	1	1	0	1	1	1	0	1	0	0	1	1	14
GBX2	0	1	0	1	1	0	1	-1	1	1	1	1	1	0	1	0	1	0	1	1	1	0	1	14
GEMIN6	1	1	0	1	1	1	1	-1	1	1	1	1	1	0	0	1	1	0	1	0	0	0	1	14
GIT1	1	0	0	1	1	1	1	-1	1	1	1	0	1	0	1	1	1	0	1	1	0	0	1	14
GJB4	0	0	1	1	1	1	1	-1	0	1	1	1	1	1	1	-1	1	0	1	1	0	0	2	14
GLA	1	1	0	1	1	1	1	-1	1	1	1	1	1	0	0	0	1	0	1	-1	0	1	2	14
GLMP	1	1	0	1	1	1	1	-1	1	1	1	1	1	0	0	1	0	0	1	1	0	0	1	14
GLRX3	1	1	0	1	1	1	1	-1	1	1	1	1	1	0	0	0	1	0	1	1	0	0	1	14
GNB1L	1	1	0	1	1	1	1	0	1	1	1	1	1	0	0	0	1	0	1	1	0	0	0	14
GNB2	1	1	0	1	1	1	1	-1	1	1	1	0	1	0	0	1	1	0	1	1	0	0	1	14
GNL3	1	1	0	1	1	1	0	-1	1	1	1	1	1	0	0	1	1	1	1	0	0	0	1	14
GOLGA7B	1	-1	1	1	1	0	1	0	1	1	1	1	1	0	1	0	1	0	1	1	0	0	1	14
GOLT1B	1	1	0	1	1	1	1	0	1	1	1	1	1	0	0	0	1	1	1	-1	0	0	1	14
GPR89A	1	1	0	1	1	1	1	-1	1	0	1	1	1	0	0	1	1	0	1	-1	0	1	2	14
GRAMD1A	0	1	0	1	1	1	1	0	1	1	1	1	-1	0	0	1	1	1	1	1	0	0	1	14
GRB7	1	1	1	1	1	1	0	-1	-1	1	1	1	1	0	0	0	1	-1	1	1	0	1	3	14
GRK2	1	1	0	1	1	1	1	-1	1	0	1	0	1	0	1	1	1	1	1	0	0	0	1	14
GSDMB	1	-1	1	1	-1	1	1	-1	1	1	1	1	1	1	1	0	0	0	1	1	0	0	3	14
GTF2E2	1	0	0	1	1	1	1	-1	1	1	1	1	1	0	0	0	1	0	1	1	0	1	1	14
GTF2IP13	1	1	0	1	1	1	1	0	1	1	1	1	1	0	0	1	1	0	1	0	0	0	0	14
GTPBP4	1	1	0	1	1	1	1	-1	0	1	1	1	1	0	0	1	1	0	1	-1	0	1	2	14
GUCY1B2	1	1	0	1	1	0	1	-1	1	0	1	1	1	1	1	0	1	0	1	-1	0	1	2	14
GVQW3	1	0	0	1	1	1	1	-1	1	1	1	1	1	0	1	1	1	0	1	-1	0	0	2	14
H2AC14	1	1	0	1	1	1	1	-1	1	1	1	1	1	0	1	0	0	0	1	-1	0	1	2	14
H2AC16	1	1	0	1	1	1	1	-1	1	1	1	1	1	0	0	0	0	1	1	-1	0	1	2	14
H2AC4	1	1	0	1	1	1	1	-1	1	0	1	1	1	0	0	0	1	0	1	-1	1	1	2	14
H2AC6	1	1	0	1	-1	1	1	-1	1	0	1	1	0	1	1	1	0	0	1	0	1	1	2	14
H2BC10	1	1	0	1	1	1	1	-1	1	1	1	1	1	0	1	0	0	0	1	-1	0	1	2	14
H3C7	1	1	0	1	0	1	1	-1	1	1	1	1	1	0	1	0	-1	0	1	0	1	1	2	14
H3C8	1	1	1	1	0	1	1	0	1	1	1	1	1	0	1	0	0	0	1	0	0	1	0	14
H4C4	1	1	1	1	1	1	1	-1	1	0	1	1	1	0	0	1	0	0	1	0	0	1	1	14
HAPLN3	0	-1	1	1	1	1	1	0	1	0	1	1	1	0	1	0	1	0	1	1	-1	1	2	14
HAUS1	1	1	0	1	1	1	1	-1	1	1	1	1	1	0	1	-1	0	0	1	0	1	0	2	14
HAUS8	1	1	1	1	1	1	1	-1	1	1	1	1	1	0	0	0	0	0	1	0	0	1	1	14
HDAC1	1	1	1	1	1	1	1	-1	0	-1	1	1	1	1	0	1	0	0	1	0	0	1	2	14
HEATR1	1	1	0	1	1	1	1	-1	1	1	1	1	1	0	0	0	1	1	1	-1	0	0	2	14
HELZ2	1	1	0	1	1	1	1	-1	1	1	1	0	0	0	1	1	1	1	1	0	0	0	1	14
HENMT1	1	1	1	1	1	1	1	-1	0	-1	0	1	1	0	1	1	1	1	1	-1	0	0	3	14
HES4	1	1	0	1	1	1	1	-1	1	0	1	1	1	0	1	1	0	0	1	1	0	0	1	14
HGS	1	1	0	1	1	1	1	-1	1	1	1	1	1	0	0	0	1	0	1	1	0	0	1	14
HILPDA	1	1	0	1	1	0	1	0	1	1	1	1	1	1	0	1	1	0	0	0	0	1	0	14
HMBS	1	1	0	1	1	1	1	0	0	1	1	1	1	0	0	1	1	0	1	0	0	1	0	14
HMG20B	1	1	0	1	1	1	1	-1	1	0	1	1	1	0	0	1	0	0	1	1	0	1	1	14
HOMER3	1	1	0	1	1	1	1	0	1	1	1	1	1	-1	0	1	0	0	1	-1	0	1	2	14
HOXC12	0	1	0	1	1	1	1	-1	1	1	1	1	1	1	1	0	0	1	1	-1	0	0	2	14
HOXD13	0	1	1	1	0	1	1	-1	1	1	1	1	1	0	1	-1	-1	1	1	-1	0	1	4	14
HSD3B7	0	1	1	1	1	1	1	-1	1	1	1	1	0	0	0	1	1	0	1	1	-1	0	2	14
HSPA14	1	1	1	1	1	1	1	-1	1	0	1	1	1	0	1	0	0	0	1	-1	0	1	2	14
HSPH1	1	1	0	1	1	1	1	0	-1	0	1	1	1	1	1	0	1	1	1	0	0	0	1	14
HTATIP2	1	1	1	1	-1	0	1	1	1	1	1	1	1	1	0	-1	0	0	1	-1	0	1	3	14
HTR2C	1	1	0	1	1	1	1	-1	1	1	1	1	1	0	1	0	0	1	1	-1	0	0	2	14
ICAM5	1	-1	1	1	1	1	1	1	0	0	1	-1	-1	1	1	-1	1	1	1	1	0	0	4	14
IGF2BP1	1	1	0	1	1	1	1	-1	1	0	1	1	1	1	1	0	1	0	1	-1	0	0	2	14
IGFBP3	1	-1	-1	-1	1	1	1	-1	1	1	-1	1	1	1	1	-1	1	1	1	1	0	0	6	14
IGFL3	1	1	0	1	1	1	1	-1	1	1	1	1	1	0	1	0	1	0	1	0	0	0	1	14
IL11	0	1	1	1	1	1	1	-1	-1	-1	1	1	1	0	1	0	1	1	1	0	0	1	3	14
IL23A	0	1	1	1	1	1	1	-1	1	0	1	1	1	0	0	0	1	0	1	1	0	1	1	14
IL36G	1	1	1	1	1	0	1	-1	1	1	1	1	1	1	1	0	1	0	0	0	0	0	1	14
IL36RN	1	1	1	1	1	0	0	-1	0	1	1	1	1	1	1	1	1	0	0	1	0	0	1	14
IL37	1	1	0	1	1	1	0	-1	1	1	1	1	1	0	1	0	1	0	1	1	0	0	1	14
INHBE	0	1	0	-1	1	1	1	0	1	1	0	1	1	1	1	-1	1	1	1	-1	0	1	3	14
IPO9	1	1	0	1	1	1	1	-1	1	1	1	1	1	0	1	0	1	0	1	-1	0	0	2	14
IRF3	1	0	0	1	1	1	1	-1	1	1	1	1	1	0	0	0	1	0	1	1	0	1	1	14
ISG20L2	1	1	0	1	1	1	1	-1	1	0	1	1	1	0	0	1	1	0	1	-1	0	1	2	14
ITGAX	0	1	0	1	1	1	1	1	1	1	1	-1	-1	-1	1	1	1	0	1	1	-1	0	4	14
ITPKA	1	1	1	1	-1	0	1	1	1	1	1	1	1	1	0	-1	-1	1	0	1	0	0	3	14
ITPR3	1	1	1	1	1	1	1	-1	1	1	1	0	0	1	-1	0	0	1	1	0	0	1	2	14
JPT1	1	1	1	1	0	1	1	-1	0	1	1	1	1	0	0	0	0	0	1	1	1	1	1	14
JUP	1	1	1	1	1	1	1	-1	-1	-1	1	1	1	1	1	1	0	0	1	0	0	0	3	14
KAT2A	1	0	0	1	1	1	1	-1	1	1	1	1	1	0	0	1	1	0	1	1	0	0	1	14
KCNN4	0	-1	1	1	1	1	0	0	1	1	1	1	1	1	1	0	0	1	1	1	0	0	1	14
KCP	1	0	1	1	1	0	1	-1	-1	1	1	1	1	1	1	-1	1	0	1	1	0	0	3	14
KCTD5	1	1	0	1	0	1	1	0	1	1	1	1	1	0	0	1	0	1	1	0	0	1	0	14
KDELR1	1	1	0	1	1	1	1	0	1	1	1	1	1	1	0	1	0	0	1	0	0	0	0	14
KDM5B	1	1	0	1	0	1	1	-1	1	1	1	1	1	1	0	1	0	0	1	0	0	1	1	14
KDM5C	1	1	0	1	1	1	1	-1	1	0	1	1	1	0	0	1	1	1	1	0	0	0	1	14
KHDC4	1	1	0	1	1	1	1	-1	1	0	1	1	1	1	0	0	1	0	1	0	0	1	1	14
KHSRP	1	1	0	1	1	1	1	0	1	1	1	1	1	0	0	1	1	0	1	0	0	0	0	14
KIF24	1	1	1	1	1	1	1	-1	0	1	1	1	1	0	0	0	1	0	1	-1	0	1	2	14
KIF26B	1	1	0	1	1	1	1	-1	-1	0	1	1	1	0	1	-1	1	1	1	-1	0	1	4	14
KLF16	0	1	0	1	1	1	1	-1	1	1	1	1	1	0	0	1	1	0	1	1	0	0	1	14
KLF2P1	1	0	0	1	1	1	1	0	0	0	1	1	1	1	1	1	0	0	1	-1	1	1	1	14
KLF2P4	1	0	0	1	1	1	1	0	1	1	1	0	1	1	1	1	0	0	1	-1	1	0	1	14
KRT17	1	-1	1	1	1	1	1	-1	0	0	0	1	1	0	1	-1	1	1	1	1	-1	1	4	14
KRT18P10	1	1	1	1	1	1	1	-1	1	1	1	1	0	0	0	1	0	0	1	0	0	1	1	14
KRT75	0	1	1	1	1	0	1	-1	1	1	1	1	1	-1	1	0	1	0	1	0	0	1	2	14
KRT8P39	1	1	0	1	1	1	1	-1	1	1	1	1	1	0	1	0	0	1	1	-1	0	0	2	14
LAMC2	1	-1	1	1	1	1	1	-1	-1	0	0	1	1	1	1	0	1	0	1	1	0	1	3	14
LARP1	1	1	0	1	1	1	1	0	1	0	1	1	1	0	1	1	1	0	1	-1	0	0	1	14
LCLAT1	1	1	0	1	1	1	1	-1	1	0	1	1	1	1	1	1	0	0	1	-1	0	0	2	14
LEMD1	1	0	1	1	1	1	1	-1	0	1	1	1	1	1	0	-1	1	0	1	1	0	0	2	14
LEMD2	1	1	0	1	1	1	1	-1	1	1	1	1	1	0	0	1	1	0	1	0	0	0	1	14
LIME1	1	1	0	1	1	1	1	-1	1	0	1	1	1	0	0	1	1	0	1	0	0	1	1	14
LIN9	1	1	1	1	1	1	1	-1	1	0	1	1	1	0	0	0	1	0	1	-1	0	1	2	14
LINC00115	1	1	0	1	1	1	1	-1	1	0	1	1	1	0	0	1	1	1	1	0	0	0	1	14
LINC00239	0	0	1	1	1	1	1	1	1	1	1	1	-1	0	1	-1	1	0	1	0	0	1	2	14
LINC00265	1	1	0	1	1	0	1	1	1	1	1	1	1	0	0	0	1	1	1	0	0	0	0	14
LINC00460	0	1	0	1	1	1	1	-1	1	1	1	1	1	1	1	0	1	0	1	0	0	0	1	14
LINC00628	1	1	0	1	1	1	1	-1	1	1	1	1	1	1	1	0	0	0	1	-1	0	0	2	14
LINC01138	1	0	0	1	1	1	1	-1	1	1	1	1	1	0	0	1	1	0	1	1	0	0	1	14
LINC01163	0	1	0	1	1	1	1	-1	1	1	1	0	1	0	1	0	1	0	1	-1	1	1	2	14
LINC01176	1	0	0	1	1	1	1	-1	1	1	1	0	1	0	1	0	1	0	1	1	0	1	1	14
LINC01269	1	1	1	1	1	0	-1	-1	1	1	1	1	1	1	1	0	1	0	0	0	0	1	2	14
LINC01285	1	1	0	1	1	1	1	-1	1	1	1	1	1	1	1	0	0	0	1	-1	0	0	2	14
LINC01399	1	1	0	1	1	0	1	0	1	1	1	1	1	1	1	1	0	0	1	-1	0	0	1	14
LINC01456	1	1	0	1	1	1	1	-1	1	1	1	1	1	0	1	0	0	0	1	-1	1	0	2	14
LINC01518	1	1	0	1	1	0	1	-1	1	1	1	1	1	0	1	1	0	0	1	0	1	0	1	14
LINC01605	1	1	1	1	1	0	1	0	1	1	1	1	1	0	1	0	1	1	0	0	0	0	0	14
LINC01615	1	1	0	1	1	1	1	0	1	1	1	1	1	0	0	0	1	0	1	1	0	0	0	14
LINC01633	1	1	0	1	1	1	1	-1	1	1	1	1	1	1	1	0	0	0	1	-1	0	0	2	14
LINC01705	1	1	0	1	1	0	1	-1	1	1	1	1	1	0	1	0	1	1	1	0	0	0	1	14
LINC01775	0	1	0	1	1	1	1	0	1	1	1	1	1	0	1	0	0	1	1	-1	0	1	1	14
LINC01833	1	1	0	1	1	1	1	-1	-1	0	1	1	1	1	1	0	1	0	1	-1	0	1	3	14
LINC01876	1	0	0	1	1	0	1	-1	1	1	1	1	1	1	1	0	1	1	1	0	0	0	1	14
LINC01978	1	1	0	1	1	1	1	-1	1	1	1	0	1	1	1	0	1	0	1	0	0	0	1	14
LINC01980	1	1	0	1	1	1	1	-1	1	1	1	1	1	0	1	0	0	0	1	-1	1	0	2	14
LINC02014	1	1	0	1	1	1	1	-1	1	1	1	1	1	1	1	0	0	0	1	0	0	0	1	14
LINC02122	1	1	1	1	1	0	1	-1	1	1	1	1	1	0	1	0	0	1	1	-1	0	0	2	14
LINC02159	0	1	1	1	1	0	1	-1	-1	-1	1	1	1	0	1	0	1	0	1	1	1	1	3	14
LINC02236	1	1	0	1	1	1	1	-1	1	1	1	1	1	1	1	0	0	0	1	0	0	0	1	14
LINC02257	1	1	0	1	1	1	1	-1	1	1	1	1	-1	0	1	0	1	0	1	1	0	0	2	14
LINC02323	0	0	1	1	1	1	1	-1	1	1	1	1	1	1	1	0	1	1	0	0	0	0	1	14
LINC02335	0	1	0	1	1	1	1	-1	1	1	1	1	1	1	1	1	0	0	1	-1	0	0	2	14
LINC02341	1	1	0	1	1	1	1	-1	1	0	1	1	1	1	1	0	1	0	1	-1	0	0	2	14
LINC02416	1	1	0	1	1	1	1	-1	1	1	1	1	1	0	1	0	1	0	1	-1	0	0	2	14
LINC02474	1	1	0	1	1	1	1	-1	1	1	1	1	0	1	1	0	1	0	1	-1	0	0	2	14
LINC02492	0	1	0	1	1	1	1	-1	1	1	1	1	1	1	1	1	0	0	1	-1	0	0	2	14
LINC02577	1	1	0	1	1	1	1	-1	1	1	1	1	1	1	0	0	1	0	1	-1	0	0	2	14
LINGO1	1	1	-1	1	1	1	1	-1	1	-1	1	1	1	0	1	1	0	0	1	1	0	0	3	14
LPIN3	1	-1	0	1	1	1	1	0	1	1	1	1	1	1	1	-1	1	0	1	-1	-1	0	4	14
LRFN4	0	1	0	1	1	1	1	1	0	0	1	1	1	0	1	0	1	0	1	1	0	1	0	14
LRP8	1	1	0	1	1	1	1	-1	0	1	1	1	1	0	1	0	1	0	1	-1	0	1	2	14
LRR1	1	1	1	1	0	1	1	0	1	1	1	1	1	0	0	0	0	0	1	0	1	1	0	14
LSM14B	1	1	0	1	1	1	1	0	1	1	1	1	1	0	0	1	1	0	1	0	0	0	0	14
LSM4	1	1	1	1	1	1	1	-1	-1	0	1	1	1	0	0	0	1	0	1	1	0	1	2	14
LSM5	1	1	0	1	1	1	1	-1	1	1	1	1	1	0	0	0	1	1	1	-1	0	0	2	14
LYN	1	-1	0	1	1	1	1	-1	1	1	1	1	-1	-1	1	0	1	1	1	1	0	0	4	14
MAGEA1	1	1	0	1	1	1	1	-1	1	1	1	1	1	0	1	0	0	0	1	-1	1	0	2	14
MAGEA3	1	1	0	1	1	1	1	-1	1	1	1	1	1	0	1	1	0	0	1	0	0	0	1	14
MAGEA4	1	1	0	1	1	1	1	-1	1	1	1	1	1	1	1	0	0	0	1	-1	0	0	2	14
MAGOH	1	1	0	1	1	1	1	-1	1	0	1	1	1	0	0	0	1	0	1	-1	1	1	2	14
MAP11	1	1	0	1	0	1	1	0	1	1	1	1	1	0	1	1	0	0	1	0	0	1	0	14
MAP3K10	1	1	0	1	1	1	1	-1	0	0	1	1	1	0	1	1	1	1	1	-1	0	0	2	14
MBOAT7	1	1	0	1	0	1	1	-1	1	1	1	1	1	1	0	-1	0	0	1	1	0	1	2	14
MBTPS2	1	1	0	1	1	1	1	-1	1	1	1	1	1	0	1	0	1	0	1	0	0	-1	2	14
MCTS1	1	1	1	1	1	1	1	-1	1	0	1	1	1	0	0	1	1	0	1	0	0	0	1	14
MEA1	1	1	0	1	1	1	1	-1	1	1	1	1	1	0	1	0	0	0	1	1	0	0	1	14
MELTF	1	-1	1	1	1	1	1	-1	-1	-1	1	1	1	1	1	-1	1	0	1	1	0	0	5	14
MESP2	0	1	1	1	-1	1	1	-1	1	1	1	1	1	0	0	1	0	1	1	0	0	1	2	14
MFSD12	1	1	0	1	1	1	1	-1	0	0	1	1	1	0	1	1	1	0	1	0	0	1	1	14
MFSD4B	1	0	0	1	1	1	1	-1	1	1	1	1	1	0	0	1	1	0	1	-1	0	1	2	14
MIEN1	1	1	1	1	0	1	1	-1	0	1	1	1	1	0	0	1	0	0	1	1	0	1	1	14
MIIP	1	1	0	1	1	1	1	-1	1	1	1	0	0	0	0	1	1	0	1	1	0	1	1	14
MIR2052HG	1	1	0	1	1	1	1	-1	1	1	1	1	1	0	1	0	0	0	1	-1	1	0	2	14
MIR210HG	1	1	1	1	1	0	1	-1	1	1	1	1	1	1	1	0	0	0	0	-1	0	1	2	14
MIR25	1	0	0	1	1	1	1	0	1	1	1	1	1	0	0	1	1	1	1	0	0	0	0	14
MIR4258	1	1	0	1	1	0	1	0	1	1	1	1	1	0	1	0	1	1	1	0	0	0	0	14
MIR4292	1	1	0	1	1	1	1	1	1	1	1	0	1	0	0	0	1	1	1	0	0	0	0	14
MIR559	1	0	1	1	0	1	1	-1	-1	-1	1	1	1	1	1	1	1	0	1	0	0	1	3	14
MLST8	1	1	0	1	1	1	1	0	1	1	1	1	1	0	0	1	1	0	1	0	0	0	0	14
MLXP1	0	1	0	1	1	1	1	-1	1	0	1	0	1	1	1	0	1	1	1	-1	0	1	2	14
MORC2	1	1	0	1	1	1	1	-1	1	1	1	1	1	0	0	1	1	0	1	0	0	0	1	14
MOSPD3	1	1	0	1	1	1	0	-1	1	1	1	1	1	1	-1	1	1	0	1	0	0	0	2	14
MPV17	1	1	0	1	1	1	1	-1	1	1	1	1	1	0	0	0	1	0	1	1	0	0	1	14
MPZL1	1	0	0	1	1	1	1	-1	1	1	1	1	1	0	1	1	1	0	1	-1	0	0	2	14
MREG	1	1	1	1	1	1	0	0	0	1	1	0	1	0	1	-1	1	0	1	1	0	1	1	14
MRPL14	1	1	1	1	1	1	1	-1	1	1	1	-1	-1	0	0	1	0	0	1	1	0	1	3	14
MRPL51	1	1	1	1	1	1	1	-1	1	1	1	1	1	0	0	0	0	0	1	0	0	1	1	14
MSANTD3	1	1	0	1	1	1	1	-1	1	1	1	1	1	0	1	0	1	0	1	-1	0	0	2	14
MSH5	1	0	0	1	1	1	1	-1	1	1	1	1	1	0	1	1	1	0	1	0	0	0	1	14
MTA2	1	1	0	1	1	1	1	0	1	0	1	1	1	0	0	1	0	0	1	1	0	1	0	14
MTG1	1	1	0	1	1	1	1	-1	1	0	1	1	1	0	0	1	1	0	1	0	0	1	1	14
MTMR1	1	1	1	1	1	1	1	0	1	1	1	1	1	0	0	0	1	0	1	0	0	0	0	14
MTX1P1	1	1	0	1	0	1	1	-1	1	1	1	1	1	0	1	0	0	1	1	-1	0	1	2	14
NAA25	1	1	0	1	1	1	1	-1	1	1	1	1	1	0	0	1	1	0	1	-1	0	0	2	14
NACC1	1	1	0	1	1	1	1	0	0	1	1	1	1	0	0	1	0	0	1	1	0	1	0	14
NADSYN1	1	1	0	1	1	1	1	0	1	1	1	1	1	0	0	0	0	0	1	1	0	1	0	14
NANOGNBP3	1	1	0	1	1	0	1	0	1	1	1	1	1	0	1	1	1	0	1	0	0	0	0	14
NARF	1	0	0	1	1	1	1	-1	1	1	1	1	1	0	0	1	1	0	1	0	0	1	1	14
NASP	1	0	1	1	1	1	1	-1	1	0	1	1	1	0	0	-1	1	1	1	0	0	1	2	14
NAT10	1	1	0	1	1	1	1	0	1	1	1	1	1	0	0	1	1	0	1	-1	0	0	1	14
NAT9	1	1	0	1	1	1	1	-1	1	1	1	1	1	0	-1	1	1	0	1	0	0	0	2	14
NCKIPSD	1	-1	0	1	1	1	1	-1	1	1	1	1	0	1	1	0	1	0	1	1	0	0	2	14
NDUFA13	1	1	0	1	1	1	1	-1	1	1	1	1	1	0	0	0	1	0	1	-1	0	1	2	14
NDUFAF8	1	0	0	1	1	1	1	-1	1	1	1	1	1	0	0	0	1	0	1	1	0	1	1	14
NELFA	1	0	0	1	1	1	1	0	1	1	1	1	1	0	0	1	1	0	1	1	0	0	0	14
NELFCD	1	1	0	1	1	1	1	-1	1	0	1	1	1	0	0	1	1	0	1	-1	0	1	2	14
NEMP1	1	1	0	1	1	1	1	0	1	1	1	1	1	0	0	0	1	1	1	-1	0	0	1	14
NIFK	1	1	0	1	1	1	1	-1	1	1	1	1	1	0	0	1	1	0	1	0	0	0	1	14
NKAIN4	1	1	1	1	1	0	1	-1	0	0	1	1	1	0	1	0	0	0	1	1	1	1	1	14
NKIRAS2	1	1	0	1	1	1	1	-1	1	1	1	1	1	0	0	0	1	0	1	0	0	1	1	14
NKRF	1	1	0	1	1	1	1	-1	0	0	1	1	1	0	1	1	1	0	1	0	0	1	1	14
NME2P1	0	1	0	1	1	1	1	-1	1	1	1	1	1	0	0	1	1	0	1	1	0	0	1	14
NMU	0	1	1	1	1	0	-1	-1	1	1	1	1	1	1	1	0	0	0	1	1	0	1	2	14
NOL10	1	1	0	1	1	1	1	-1	1	0	1	1	1	0	0	1	1	0	1	-1	0	1	2	14
NOL8	1	1	0	1	1	1	1	-1	1	1	1	1	1	0	1	0	1	0	1	-1	0	0	2	14
NOP10	1	1	1	1	1	1	1	-1	1	1	1	0	1	0	0	1	0	0	1	0	0	1	1	14
NOP58	1	1	0	1	1	1	1	-1	1	0	1	1	1	0	0	1	1	0	1	-1	0	1	2	14
NPM1	0	1	0	1	1	1	1	-1	1	1	1	1	1	0	0	1	1	1	1	0	0	-1	2	14
NRAS	1	1	1	1	0	1	1	-1	1	1	1	1	1	0	0	0	0	1	1	-1	0	1	2	14
NRBP1	1	1	0	1	1	1	1	-1	1	1	1	1	1	0	1	-1	0	0	1	1	0	0	2	14
NRDC	1	1	0	1	1	1	1	0	1	0	1	1	1	0	0	1	1	0	1	0	0	1	0	14
NRM	1	1	1	1	1	1	1	-1	1	1	1	1	1	0	1	-1	0	0	1	0	0	0	2	14
NSUN2	1	1	0	1	1	1	1	0	1	1	1	1	1	0	0	1	1	0	1	-1	0	0	1	14
NUDT19	1	1	0	1	1	1	1	0	1	0	1	1	1	0	0	1	1	0	1	0	0	1	0	14
NUP107	1	1	0	1	1	1	1	-1	1	1	1	1	1	0	0	0	1	1	1	-1	0	0	2	14
NUP205	1	1	0	1	1	1	1	0	1	1	1	1	1	0	1	0	1	0	1	-1	0	0	1	14
NUP43	1	1	0	1	1	1	1	-1	1	1	1	1	1	0	0	0	1	0	1	0	0	1	1	14
NUP62	1	1	0	1	1	1	1	-1	1	1	1	1	1	0	0	1	1	0	1	0	0	0	1	14
NUP85	1	1	0	1	1	1	1	-1	1	1	1	1	1	0	0	0	1	0	1	0	0	1	1	14
NVL	1	1	0	1	1	1	1	-1	1	0	1	1	1	0	0	1	1	0	1	0	0	1	1	14
NXT2	1	1	1	1	1	1	1	-1	1	0	1	1	1	0	-1	0	1	0	1	-1	0	1	3	14
OLFML2B	1	1	-1	1	1	1	1	0	1	1	1	1	1	0	1	0	0	1	1	-1	-1	0	3	14
ONECUT2	0	1	0	0	1	1	1	0	1	1	1	1	1	0	1	1	1	0	1	-1	0	1	1	14
ONECUT3	0	1	1	1	1	0	1	-1	1	1	1	1	1	1	1	0	1	0	1	-1	0	0	2	14
ORAI2	0	1	0	1	1	1	1	-1	1	1	1	1	0	0	1	0	1	1	1	1	0	0	1	14
ORC5	1	1	0	1	1	1	1	0	1	1	1	1	1	0	0	1	1	0	1	-1	0	0	1	14
OSBPL3	1	1	1	1	1	1	1	-1	-1	0	1	1	1	0	1	-1	1	1	1	0	0	0	3	14
OTULIN	1	1	1	1	1	1	1	0	1	1	1	1	1	0	0	0	1	0	1	-1	0	0	1	14
P2RY6	1	1	1	1	1	1	1	-1	1	0	1	1	1	0	1	0	0	0	1	1	0	0	1	14
P4HB	1	1	0	0	1	1	1	-1	1	1	1	1	1	0	0	1	0	1	1	-1	0	1	2	14
PACC1	1	1	0	1	1	1	1	-1	-1	-1	1	1	1	0	1	1	1	0	1	0	0	1	3	14
PAGR1	1	1	0	1	1	1	1	-1	1	1	1	1	1	0	0	1	1	0	1	-1	0	0	2	14
PAK1IP1	1	1	0	1	1	1	1	-1	1	1	1	1	1	0	0	0	1	0	1	-1	0	1	2	14
PCDHGA1	0	1	0	1	1	0	1	0	1	1	1	1	1	1	1	1	0	1	1	0	0	0	0	14
PDIA6	1	1	0	1	1	1	1	-1	1	0	1	1	1	0	0	0	1	1	1	-1	0	1	2	14
PDRG1	1	1	0	1	1	1	1	0	1	1	1	1	1	0	0	-1	1	0	1	0	0	1	1	14
PDSS1	1	1	0	1	1	1	1	-1	1	0	1	1	1	0	0	1	1	0	1	-1	0	1	2	14
PDX1	1	1	0	1	1	1	1	0	1	1	1	1	1	0	1	0	1	0	1	-1	0	0	1	14
PFDN4	1	1	0	1	1	1	1	-1	1	1	1	1	1	0	1	0	1	0	1	0	0	-1	2	14
PFKFB4	1	1	0	1	1	1	1	-1	1	1	1	1	1	0	1	0	1	0	0	0	0	1	1	14
PGAM1P7	1	1	0	1	1	1	1	-1	1	1	1	1	1	0	1	1	0	0	1	-1	0	0	2	14
PGAM5	1	1	0	1	1	1	1	-1	-1	1	1	1	1	0	0	1	1	0	1	0	0	1	2	14
PGAP6	1	1	0	1	1	0	1	1	-1	1	1	1	0	0	1	1	0	0	1	1	0	1	1	14
PGM2L1	0	1	0	1	0	1	1	-1	1	1	1	1	1	0	1	1	0	0	1	1	0	1	1	14
PGP	1	1	1	1	1	1	1	1	-1	0	1	1	1	0	0	0	1	0	1	0	0	1	1	14
PHF12	1	1	0	1	1	1	1	-1	1	1	1	1	1	0	1	1	0	0	1	0	0	0	1	14
PIGT	1	1	0	1	1	1	1	-1	1	1	1	1	1	1	1	0	0	0	1	0	0	0	1	14
PIGW	1	1	0	1	1	1	1	-1	-1	0	1	1	1	0	1	1	1	1	1	-1	0	0	3	14
PITX1	-1	1	1	1	1	0	-1	0	1	1	1	1	1	1	1	-1	1	1	0	-1	0	1	4	14
PKP1	1	-1	1	1	1	0	1	-1	1	0	1	1	1	0	1	0	1	0	0	1	1	1	2	14
PKP3	1	1	1	1	1	1	1	-1	-1	0	0	1	1	1	1	1	0	0	1	0	0	1	2	14
PLAU	1	1	1	1	1	1	1	-1	-1	-1	1	1	1	0	1	-1	1	0	1	1	0	0	4	14
PLBD2	1	1	-1	1	1	1	1	0	1	1	1	1	1	0	-1	1	1	0	1	0	-1	0	3	14
PLEC	-1	1	0	1	0	1	1	0	1	1	1	1	1	1	1	0	0	1	1	1	0	-1	2	14
PLEKHG4	1	-1	0	1	1	1	1	-1	1	1	1	1	1	0	0	0	1	1	1	1	0	0	2	14
PLEKHN1	0	1	1	1	1	0	0	0	1	1	1	1	1	1	0	1	1	0	0	1	0	1	0	14
PLP2	0	1	1	1	1	1	1	-1	1	1	1	1	1	1	0	-1	1	0	0	1	0	-1	3	14
PLXNA1	1	-1	0	1	1	1	1	0	1	1	1	0	1	0	1	0	1	1	1	0	0	1	1	14
PMS2P1	1	1	0	1	1	1	1	-1	1	1	1	1	1	0	0	1	1	0	1	0	0	0	1	14
PNO1	1	1	0	1	1	1	1	-1	1	1	1	1	1	0	0	0	1	0	1	-1	0	1	2	14
PODXL2	1	1	1	1	1	1	0	0	-1	0	1	1	1	0	1	1	1	0	1	0	0	1	1	14
POGLUT2	1	1	-1	1	1	1	1	-1	1	1	1	1	1	0	1	-1	0	1	1	0	0	-1	4	14
POLA1	1	1	1	1	1	1	1	0	1	0	1	1	1	0	1	0	1	0	1	-1	0	0	1	14
POLA2	1	1	1	1	1	1	1	-1	1	0	1	1	1	0	0	0	1	0	1	0	0	1	1	14
POLR1A	1	1	0	1	1	1	1	0	0	1	1	1	1	0	0	1	1	1	1	-1	0	0	1	14
POLR1H	1	1	0	1	1	1	1	-1	1	0	1	1	1	0	0	0	1	0	1	1	1	0	1	14
POLR2I	1	1	0	1	1	1	0	-1	1	1	1	1	1	0	0	0	1	0	1	1	0	1	1	14
POLR3K	1	1	0	1	1	1	1	0	1	1	1	1	1	0	0	0	1	0	1	0	0	1	0	14
POMP	1	1	0	1	1	1	1	-1	1	1	1	1	1	0	0	0	1	0	1	0	0	1	1	14
POP1	1	1	0	1	1	1	1	-1	1	0	1	1	1	0	0	1	1	0	1	-1	0	1	2	14
POT1	1	1	0	1	1	1	1	-1	1	1	1	1	1	0	1	0	1	0	1	-1	0	-1	3	14
POU2F1	1	1	0	1	1	1	1	-1	0	1	1	1	1	0	1	1	1	0	1	-1	0	0	2	14
PPAT	1	1	0	1	1	1	1	-1	1	0	1	1	1	0	0	1	1	0	1	-1	0	1	2	14
PPIAP45	1	1	0	1	1	1	1	-1	1	0	1	1	1	1	1	0	1	0	1	-1	0	-1	3	14
PPM1N	0	-1	1	1	1	1	1	-1	1	1	1	1	1	0	1	-1	1	0	1	1	0	0	3	14
PPP1R14D	1	1	0	1	-1	1	1	-1	1	-1	1	1	1	1	1	0	-1	0	1	1	0	1	4	14
PRDX2P4	1	1	0	1	1	1	1	-1	1	1	1	1	1	0	0	0	1	0	1	-1	1	0	2	14
PRDX4	1	1	0	0	1	1	1	-1	1	1	0	1	1	0	0	1	1	1	1	0	0	1	1	14
PRELID1	1	1	0	1	1	1	1	-1	1	1	1	1	1	0	0	1	0	0	1	0	0	1	1	14
PRELID3A	0	1	0	1	1	1	1	0	1	1	1	1	1	0	1	0	1	0	1	1	0	0	0	14
PRELID3B	1	1	1	1	1	1	1	-1	0	0	1	1	1	1	0	1	0	0	1	-1	0	1	2	14
PRKCSH	1	1	0	1	1	1	1	0	1	1	1	1	1	0	0	1	0	0	1	0	0	1	0	14
PRMT3	1	1	0	1	1	1	1	0	1	1	1	1	1	0	1	0	1	0	1	-1	0	0	1	14
PRPF19	1	1	0	1	1	1	1	-1	1	1	1	1	1	0	0	1	1	0	1	0	0	0	1	14
PRPF31	1	1	0	1	1	1	1	-1	1	1	1	1	1	0	0	0	1	0	1	0	0	1	1	14
PRSS22	1	1	1	1	1	1	0	-1	-1	-1	0	1	1	1	1	0	1	0	1	1	0	1	3	14
PSMA3	1	1	1	1	1	1	1	-1	1	0	1	1	1	0	0	0	1	0	1	0	0	1	1	14
PSMA7	1	1	1	1	1	1	1	0	1	1	1	1	1	0	0	0	1	0	1	0	0	0	0	14
PSMB4	1	1	0	1	1	1	1	-1	1	1	1	1	1	0	0	0	1	0	1	0	0	1	1	14
PSMB7	1	1	0	1	1	1	1	-1	1	1	1	1	1	0	0	1	1	0	1	0	0	0	1	14
PSMC3IP	1	1	0	1	1	1	1	-1	1	1	1	1	1	0	1	0	1	0	1	-1	0	0	2	14
PSMD11	1	1	0	1	1	1	1	-1	1	1	1	1	1	0	0	1	1	0	1	-1	0	0	2	14
PSMD14	1	1	0	1	1	1	1	-1	1	1	1	1	1	0	0	0	1	0	1	0	0	1	1	14
PSMD3	1	1	0	1	1	1	1	-1	1	1	1	1	1	0	0	1	1	0	1	0	0	0	1	14
PSME2P1	1	1	1	1	1	1	1	-1	1	1	1	1	0	0	0	0	1	0	1	0	0	1	1	14
PSTPIP2	0	0	1	0	1	1	1	-1	1	1	1	1	1	-1	-1	0	1	1	1	1	0	1	3	14
PTDSS1	1	1	0	1	1	1	1	-1	0	0	1	1	1	0	1	0	1	1	1	-1	0	1	2	14
PTMAP4	1	1	0	1	1	1	1	-1	1	0	1	1	1	0	0	1	1	0	1	0	0	1	1	14
PTP4A3	0	1	-1	1	1	0	0	1	1	1	1	1	-1	0	1	1	1	1	1	1	0	0	2	14
PUSL1	1	1	0	1	1	1	0	-1	1	1	1	1	1	0	0	0	1	0	1	1	0	1	1	14
PVT1	1	1	0	1	1	1	1	0	1	1	1	1	1	0	0	1	1	0	1	-1	0	0	1	14
PXDN	0	1	-1	1	1	1	1	0	1	1	0	1	1	0	1	1	0	1	1	1	-1	-1	3	14
PYCR3	1	1	0	1	1	1	1	-1	0	1	1	1	1	0	0	1	1	0	1	-1	0	1	2	14
RAB22A	1	1	0	1	1	1	1	0	1	1	1	1	1	1	0	0	1	0	1	-1	0	0	1	14
RAB25	1	1	1	1	1	0	-1	-1	-1	-1	-1	1	1	1	1	1	0	-1	1	1	1	1	6	14
RAB40C	1	1	0	1	1	0	1	0	1	0	1	1	1	1	0	1	1	0	1	0	0	1	0	14
RAB5IF	1	1	0	1	1	1	1	-1	1	1	1	1	1	0	0	0	1	0	1	0	0	1	1	14
RABEP2	1	1	0	1	1	1	1	1	0	1	1	1	1	0	-1	1	0	0	1	0	0	1	1	14
RABIF	1	1	1	1	0	1	1	-1	1	0	1	1	1	0	1	1	0	0	1	0	0	1	1	14
RAI1	0	1	0	1	1	1	1	0	1	1	1	1	1	1	1	0	0	1	1	0	0	0	0	14
RANBP1	1	1	1	1	1	1	1	-1	1	0	1	1	1	0	0	0	1	0	1	0	0	1	1	14
RARS1	1	1	0	1	1	1	1	-1	1	1	1	1	1	0	0	1	1	0	1	0	0	0	1	14
RASSF7	1	1	1	1	1	1	1	-1	0	0	1	0	-1	1	1	1	0	0	1	1	0	1	2	14
RBM42	1	1	0	1	1	1	1	-1	1	1	1	1	1	1	0	0	0	1	1	0	0	0	1	14
RELL2	1	1	0	1	1	1	1	-1	1	1	1	0	1	0	1	1	1	0	1	0	0	0	1	14
RFX8	0	0	0	1	1	1	1	-1	1	0	1	1	1	1	1	-1	1	1	1	1	0	-1	3	14
RHPN2	1	1	1	1	0	1	1	0	1	1	0	1	0	1	1	1	0	0	1	-1	0	1	1	14
RIF1	1	0	0	1	1	1	1	-1	1	1	1	1	1	0	1	0	1	1	1	-1	0	-1	3	14
RINT1	1	1	0	1	1	1	1	0	1	0	1	1	1	0	1	1	1	0	1	-1	0	0	1	14
RIPK2	1	1	0	1	1	1	1	0	1	1	1	1	0	0	0	1	1	0	1	0	0	1	0	14
RMI1	1	1	1	1	1	1	1	-1	0	0	1	1	1	0	0	1	0	1	1	-1	0	1	2	14
RN7SKP106	1	0	0	1	1	1	1	-1	1	1	1	1	1	0	1	0	0	0	1	1	1	0	1	14
RN7SL221P	0	1	0	1	1	1	1	-1	1	1	1	1	1	0	1	0	1	0	1	0	0	1	1	14
RNA5SP108	1	1	0	1	1	1	1	0	1	1	1	1	1	0	1	0	1	0	1	-1	0	0	1	14
RNA5SP18	1	0	0	1	1	0	1	0	1	1	1	1	1	1	1	0	1	1	1	0	0	-1	1	14
RNA5SP323	0	1	0	1	1	1	1	-1	1	1	1	1	1	1	1	0	1	0	1	-1	-1	0	3	14
RNASE10	0	1	0	1	1	1	1	-1	1	1	1	1	1	0	1	0	0	1	1	0	0	1	1	14
RNASEH2A	1	1	0	1	1	1	1	-1	1	1	1	0	1	0	1	0	1	0	1	-1	0	1	2	14
RNF113A	1	1	0	1	1	1	1	-1	1	1	1	1	1	0	0	1	1	0	1	0	0	0	1	14
RNF126	1	0	0	1	1	1	1	0	1	1	1	1	1	0	0	1	1	0	1	0	0	1	0	14
RNF181	1	1	0	1	1	1	1	-1	1	1	1	1	1	0	0	0	0	0	1	1	0	1	1	14
RNF220	1	0	0	1	1	1	1	-1	1	1	1	1	1	0	0	1	1	0	1	1	0	0	1	14
RNF43	0	1	1	1	1	1	1	-1	-1	-1	1	1	1	1	-1	1	1	0	1	0	0	1	4	14
RPL17	1	1	0	1	1	1	1	0	1	1	1	1	1	0	0	1	1	0	1	0	0	0	0	14
RPL26L1	1	1	0	1	1	1	1	-1	1	1	1	1	1	0	0	0	0	1	1	0	0	1	1	14
RPP25	1	1	1	1	1	1	1	0	-1	0	0	1	1	0	1	0	1	1	1	-1	0	1	2	14
RPS6KA4	1	1	0	1	1	1	1	0	1	1	1	1	1	0	0	1	0	0	1	1	0	0	0	14
RRS1	0	1	0	1	1	1	1	0	1	1	1	1	1	0	0	1	1	0	1	1	0	0	0	14
RTKN2	1	1	1	1	1	1	0	-1	1	1	1	-1	-1	0	1	1	0	1	1	0	0	1	3	14
RTN4R	1	1	0	1	1	1	1	0	1	1	1	1	1	0	-1	0	1	0	1	1	0	0	1	14
RUFY4	0	1	1	1	1	1	1	-1	1	1	1	1	1	0	1	0	0	1	1	0	0	0	1	14
S100PBP	1	1	0	1	1	1	1	-1	1	1	1	1	1	0	0	0	1	1	1	0	0	-1	2	14
SAAL1	1	1	0	1	1	1	1	0	1	1	1	1	1	0	1	1	0	0	1	0	0	0	0	14
SCARNA21	1	1	0	1	1	1	1	1	1	1	1	1	1	0	0	0	0	0	1	0	0	1	0	14
SCLY	0	1	0	1	1	1	1	-1	1	1	1	1	1	0	1	0	1	0	1	0	0	1	1	14
SDF2L1	1	1	0	1	1	1	1	-1	1	0	1	1	1	0	1	1	0	0	1	-1	0	1	2	14
SEC14L2	1	0	1	-1	1	1	1	-1	1	1	-1	1	1	0	1	0	1	0	0	1	1	1	3	14
SENP1	1	1	0	1	1	1	1	-1	1	1	1	1	1	0	1	0	0	1	1	-1	0	0	2	14
SEPTIN14P12	1	1	0	1	1	1	1	-1	1	1	1	1	1	0	1	0	0	0	1	-1	0	1	2	14
SERPINB5	0	-1	1	1	1	1	1	-1	0	0	1	1	1	1	1	-1	1	0	1	1	0	1	3	14
SF3A2	1	0	0	1	1	1	1	0	1	1	1	0	1	0	1	1	1	0	1	1	0	0	0	14
SF3B4	1	1	0	1	1	1	1	-1	1	1	1	1	1	0	0	0	1	0	1	0	0	1	1	14
SFN	0	1	1	1	0	1	1	-1	0	1	1	1	1	1	1	0	0	-1	1	1	0	1	2	14
SH3BP1	1	1	1	1	-1	1	1	0	1	1	1	0	1	0	0	-1	0	1	1	1	0	1	2	14
SH3GL1	1	1	0	1	1	1	0	-1	1	1	1	1	1	0	0	0	1	0	1	1	0	1	1	14
SHOX2	1	-1	0	1	1	1	1	0	1	1	1	1	1	0	1	1	0	1	1	-1	0	0	2	14
SIGMAR1	1	1	0	-1	1	1	1	-1	1	1	1	1	1	0	0	1	1	0	1	1	0	0	2	14
SIM2	1	1	1	1	1	0	-1	-1	-1	-1	1	1	1	1	1	1	1	1	0	-1	0	1	5	14
SIRT6	1	1	0	1	-1	1	1	-1	1	1	1	1	1	0	0	1	-1	0	1	1	0	1	3	14
SIX4	1	1	0	1	1	1	1	0	-1	0	1	1	1	1	0	1	0	0	1	0	1	1	1	14
SKIV2L	1	1	0	1	1	1	1	-1	1	1	1	1	1	0	0	1	1	0	1	0	0	0	1	14
SLAMF9	1	1	0	1	1	0	1	-1	1	1	1	1	1	0	1	0	1	0	1	0	0	1	1	14
SLC12A7	0	1	0	1	1	1	1	0	1	0	1	1	0	0	1	1	1	1	1	0	0	1	0	14
SLC16A8	1	0	1	1	1	0	1	0	1	1	1	1	1	0	1	1	1	0	1	-1	0	0	1	14
SLC26A6	1	1	0	1	1	1	1	-1	-1	0	1	1	1	0	0	1	1	0	1	1	0	1	2	14
SLC35B2	1	1	0	1	1	1	1	-1	0	1	1	1	1	0	0	1	1	1	1	0	0	0	1	14
SLC35F6	1	1	0	1	1	1	1	0	1	1	1	0	1	0	0	1	1	0	1	0	0	1	0	14
SLC36A1	1	1	0	1	-1	1	1	-1	1	1	1	1	1	0	1	1	-1	1	0	0	0	1	3	14
SLC37A3	1	0	-1	1	1	1	1	0	1	1	1	1	1	0	1	1	1	0	1	-1	0	0	2	14
SLC39A1	1	1	0	1	1	1	1	-1	1	1	1	1	1	0	0	0	1	0	1	-1	0	1	2	14
SLC39A10	1	1	0	1	1	1	1	-1	1	1	1	1	1	0	0	0	1	0	1	1	0	0	1	14
SLC39A6	1	1	0	1	1	1	1	-1	-1	0	1	1	1	0	1	1	1	1	1	0	0	0	2	14
SLC3A2	1	1	0	1	1	1	1	1	-1	0	1	1	1	0	0	0	1	0	1	1	0	1	1	14
SLC7A5	0	1	1	1	1	1	1	-1	0	0	1	1	1	0	1	-1	1	1	1	0	0	1	2	14
SLX4IP	1	1	0	1	1	1	1	0	0	1	1	1	1	0	1	1	1	0	1	-1	0	0	1	14
SMARCC1	1	1	0	1	1	1	1	-1	-1	0	1	1	1	0	1	1	1	0	1	0	0	1	2	14
SMARCD1	1	0	0	1	1	1	1	-1	1	1	1	1	1	0	0	1	1	0	1	0	0	1	1	14
SMARCD2	1	1	0	1	1	1	1	-1	1	1	1	1	1	0	0	1	1	0	1	0	0	0	1	14
SMC6	1	1	1	1	0	1	1	-1	1	1	1	1	1	0	1	-1	0	1	1	-1	0	0	3	14
SMG5	1	1	0	1	1	1	1	-1	1	0	1	1	1	0	0	1	1	0	1	0	0	1	1	14
SMG9	1	1	0	1	1	1	1	0	1	0	1	1	1	0	0	0	1	0	1	1	0	1	0	14
SMOX	0	0	0	1	1	1	1	-1	1	1	1	1	1	0	1	1	1	1	1	0	0	0	1	14
SMUG1	1	1	0	1	1	1	1	0	1	1	1	1	1	0	0	1	0	0	1	0	0	1	0	14
SMYD5	1	1	0	1	1	1	1	-1	1	1	1	1	1	0	0	1	1	0	1	0	0	0	1	14
SND1	1	1	-1	1	1	1	1	0	1	1	1	1	1	0	0	1	1	0	1	-1	0	0	2	14
SNHG11	1	1	0	1	1	1	1	-1	1	1	1	1	1	0	0	1	1	0	1	0	0	0	1	14
SNHG15	1	0	0	1	1	1	1	-1	1	1	1	1	1	0	1	1	1	0	1	-1	0	0	2	14
SNHG16	1	1	0	1	1	1	1	-1	1	1	1	1	1	0	0	1	1	0	1	-1	0	0	2	14
SNHG25	1	1	0	1	1	1	1	-1	1	1	1	0	1	0	-1	1	1	0	1	0	0	1	2	14
SNHG4	1	0	0	1	1	1	1	0	1	1	1	1	1	0	0	1	1	0	1	0	0	1	0	14
SNORA14B	1	1	0	1	1	1	1	-1	1	0	1	1	1	0	1	0	0	1	1	-1	0	1	2	14
SNORA73B	1	1	0	1	1	1	0	-1	1	1	0	1	1	0	0	1	1	1	1	0	0	1	1	14
SNORA80E	0	1	0	1	1	1	1	-1	1	0	1	1	1	0	1	0	1	1	1	0	0	1	1	14
SNRPC	1	1	0	1	1	1	1	-1	1	1	1	1	1	0	0	0	1	0	1	0	0	1	1	14
SNRPD1	1	1	0	1	1	1	1	-1	1	0	1	1	1	0	1	0	1	0	1	0	0	1	1	14
SNRPG	1	1	1	1	1	1	1	-1	1	0	1	1	1	0	0	0	0	0	1	0	1	1	1	14
SNX8	1	0	0	1	1	1	1	0	1	1	1	1	1	0	0	1	1	0	1	1	0	0	0	14
SRC	1	1	0	1	1	1	1	-1	1	1	1	1	1	0	-1	0	1	0	1	1	0	0	2	14
SRPK1	1	1	0	1	1	1	1	-1	-1	0	1	1	1	1	1	0	1	0	1	-1	0	1	3	14
SRPRB	1	1	0	1	1	1	1	-1	0	1	1	1	1	0	0	1	1	0	1	-1	0	1	2	14
SRRM5	1	1	0	1	1	1	1	0	1	0	1	1	1	1	0	0	1	0	1	-1	0	1	1	14
SRRT	1	1	0	1	1	1	1	-1	1	0	1	1	1	0	0	1	1	0	1	-1	0	1	2	14
SSBP4	1	1	0	1	1	1	1	-1	1	1	1	0	0	0	1	0	1	1	1	1	0	0	1	14
SSR4	1	1	0	1	1	1	1	-1	1	1	1	1	1	0	0	0	0	1	0	1	0	1	1	14
ST20	1	1	0	1	1	1	1	0	1	1	1	0	1	0	1	0	1	0	1	0	0	1	0	14
STAP2	1	1	1	1	-1	1	0	-1	1	1	1	1	1	0	0	1	-1	-1	1	1	0	1	4	14
STIP1	1	1	0	1	1	1	1	0	0	1	1	1	1	0	0	1	1	0	1	-1	0	1	1	14
STK31	1	1	0	1	1	1	1	-1	1	0	1	1	1	1	1	0	1	0	1	-1	0	0	2	14
STRA6	1	1	0	1	1	1	1	-1	-1	-1	1	1	1	0	1	0	1	0	1	1	0	1	3	14
STXBP2	1	1	1	1	1	1	1	-1	1	1	1	-1	-1	0	0	1	0	0	1	1	0	1	3	14
STYXL1	1	1	0	1	1	1	1	0	0	1	1	1	1	0	0	1	1	0	1	0	0	1	0	14
SUN1	1	-1	0	1	1	1	1	-1	1	1	1	1	1	1	1	0	1	0	1	-1	0	-1	4	14
SURF2	1	1	1	1	1	1	1	-1	-1	0	1	1	1	0	0	1	0	0	1	1	0	1	2	14
SYNGR4	1	1	0	1	1	0	1	-1	1	1	1	1	1	1	1	-1	0	0	1	0	0	1	2	14
SYPL1P2	1	1	0	1	1	1	1	-1	0	1	1	1	1	0	1	0	1	0	1	0	0	1	1	14
SYT7	1	1	1	-1	1	1	1	0	-1	-1	-1	1	1	1	1	1	1	0	1	-1	-1	1	6	14
TAF1A	1	1	0	1	1	1	1	-1	1	0	1	1	1	0	1	0	1	1	1	-1	0	0	2	14
TAF1D	1	0	0	1	1	1	1	0	1	1	1	1	1	0	0	1	1	0	1	1	0	0	0	14
TAF4	1	1	0	1	1	1	1	0	1	1	1	1	1	0	0	1	1	0	1	-1	0	0	1	14
TBL2	1	1	0	1	1	1	1	0	1	1	1	1	1	0	0	1	1	0	1	-1	0	0	1	14
TBX20	-1	1	0	1	1	0	1	0	1	1	0	1	1	1	1	0	1	1	1	-1	0	1	2	14
TDG	1	1	0	1	1	1	1	-1	1	1	1	1	1	0	0	1	0	0	1	-1	0	1	2	14
TDP1	1	1	0	1	1	1	1	-1	1	0	1	1	1	0	0	1	1	0	1	-1	0	1	2	14
TEAD4	1	1	1	1	1	1	1	-1	1	1	1	-1	1	0	1	0	1	0	1	-1	0	0	3	14
TEDC1	1	1	1	1	1	1	1	-1	1	1	0	0	1	0	1	1	0	0	1	0	0	1	1	14
TESMIN	1	1	0	1	1	1	1	1	-1	-1	1	1	1	0	0	1	1	0	1	-1	0	1	3	14
TFDP1	1	1	1	1	1	1	1	-1	0	0	1	1	1	0	1	0	1	1	1	-1	0	0	2	14
TGIF1	0	1	0	1	1	1	1	-1	0	1	1	1	1	0	-1	0	1	1	1	1	0	1	2	14
THORLNC	1	1	0	1	1	1	1	-1	1	1	1	1	1	0	1	0	0	1	1	-1	0	0	2	14
TIA1	1	0	0	1	1	1	1	-1	1	1	1	1	1	0	0	0	1	1	1	1	0	0	1	14
TIGD3	1	1	1	1	1	1	1	-1	0	0	1	1	1	0	1	1	0	0	1	0	0	1	1	14
TIMM17B	1	1	1	1	1	1	1	-1	0	1	1	1	1	0	0	0	1	0	1	-1	0	1	2	14
TKT	1	-1	0	1	1	1	1	0	1	1	1	1	0	0	0	1	1	0	1	1	0	1	1	14
TLE3	1	1	0	1	0	1	1	-1	1	-1	1	1	1	0	1	1	0	0	1	1	0	1	2	14
TMA16	1	1	0	1	1	1	1	-1	1	1	1	1	1	0	0	1	1	0	1	-1	0	-1	3	14
TMC6	1	1	1	1	1	1	1	-1	1	0	1	1	0	0	0	0	1	1	1	1	0	0	1	14
TMCC1	1	1	0	1	1	1	1	-1	1	1	1	1	1	0	0	1	1	0	1	0	0	0	1	14
TMEM208	1	1	0	1	1	1	1	0	1	1	1	1	1	0	0	0	0	0	1	1	0	1	0	14
TMEM209	1	1	0	1	1	1	1	-1	1	1	1	1	1	0	0	1	1	0	1	-1	0	0	2	14
TMEM215	0	1	0	1	1	0	1	0	1	1	1	1	1	0	1	0	0	1	1	1	1	0	0	14
TMEM33	1	1	0	1	1	1	1	1	-1	0	1	1	1	1	0	1	0	0	1	0	0	1	1	14
TMEM41A	1	1	0	1	1	1	1	-1	1	1	1	1	1	0	-1	0	1	0	1	1	0	0	2	14
TMEM74B	1	0	0	1	1	1	1	1	1	1	1	-1	-1	1	1	0	1	0	1	1	0	0	2	14
TMEM79	1	1	1	1	1	0	0	-1	1	1	1	1	1	0	0	0	1	1	0	1	0	1	1	14
TMUB1	1	1	0	1	1	1	1	0	1	1	1	1	1	0	0	0	1	0	1	0	0	1	0	14
TNFAIP6	0	1	0	1	1	1	1	0	1	1	1	1	1	0	1	0	0	1	1	1	0	0	0	14
TNFRSF10B	0	-1	1	1	1	1	1	1	1	1	0	0	0	1	0	0	1	1	1	1	0	1	1	14
TNFRSF12A	0	1	1	1	1	1	1	-1	1	1	1	1	0	0	0	-1	1	0	1	1	0	1	2	14
TNFRSF21	1	-1	1	1	0	1	1	-1	0	0	1	1	1	1	1	0	0	1	1	1	0	1	2	14
TNFRSF4	0	1	0	1	1	1	1	0	1	0	1	1	-1	0	1	0	1	1	1	1	-1	1	2	14
TOMM40P4	1	1	0	1	1	1	1	-1	1	0	1	1	1	0	1	0	1	1	1	0	0	0	1	14
TOP1MT	1	1	0	1	1	1	1	0	1	1	1	1	1	0	0	1	1	0	1	-1	0	0	1	14
TOR3A	1	1	0	1	1	1	1	-1	1	1	1	1	1	0	1	0	0	0	1	-1	0	1	2	14
TPR	1	1	0	1	1	1	1	-1	1	0	1	1	1	0	1	0	1	1	1	-1	0	0	2	14
TRAF7	1	1	0	1	1	1	1	0	0	1	1	1	1	0	0	1	1	0	1	0	0	1	0	14
TRAP1	1	1	0	1	1	1	1	-1	1	1	1	1	1	0	0	1	1	0	1	-1	0	0	2	14
TRIAP1	1	1	0	1	1	1	1	-1	1	1	1	1	1	0	0	0	0	0	1	1	0	1	1	14
TRIM27	1	1	0	1	1	1	1	-1	1	1	1	1	1	0	0	1	1	0	1	0	0	0	1	14
TRIM46	1	1	0	1	1	0	1	-1	1	0	1	1	1	1	1	0	0	1	1	1	0	0	1	14
TRMT1	1	0	0	1	1	1	1	0	1	1	1	1	1	0	0	1	1	0	1	1	0	0	0	14
TRMT112	1	1	0	1	1	1	1	-1	1	1	1	1	1	0	0	0	1	0	1	1	0	0	1	14
TRMU	1	1	0	1	1	1	1	0	1	-1	1	1	1	0	0	1	1	0	1	0	0	1	1	14
TRRAP	1	0	0	1	1	1	1	0	1	1	1	1	1	0	0	1	1	1	1	-1	0	0	1	14
TSACC	1	1	0	1	1	1	1	-1	0	1	1	1	1	0	0	1	1	0	1	-1	0	1	2	14
TTF2	1	1	0	1	1	1	1	-1	1	1	1	1	1	0	0	0	1	0	1	-1	0	1	2	14
TUFM	1	1	0	1	1	1	1	-1	-1	1	1	1	1	0	0	1	1	0	1	0	0	1	2	14
TWNK	1	1	0	1	1	1	1	-1	1	1	1	1	1	0	0	1	1	0	1	0	0	0	1	14
TXNDC17	1	1	1	1	0	1	1	-1	1	0	1	1	1	1	0	1	-1	0	0	1	0	1	2	14
TYK2	1	1	0	1	1	1	1	0	1	1	1	0	0	0	0	1	1	1	1	0	0	1	0	14
U2AF2	1	1	0	1	1	1	1	-1	1	0	1	1	1	0	0	1	1	1	1	0	0	0	1	14
UBA6	1	1	1	1	1	1	1	0	1	1	1	1	1	0	1	0	0	0	1	-1	0	0	1	14
UNC93B1	1	1	1	1	1	1	1	-1	1	1	1	0	-1	0	0	0	1	0	1	1	0	1	2	14
URB2	1	1	0	1	1	1	1	-1	0	0	1	1	1	0	0	1	1	1	1	-1	0	1	2	14
UTP14A	1	1	0	1	1	1	1	0	1	1	1	1	1	0	0	1	1	0	1	0	0	0	0	14
UTP20	1	0	0	1	1	1	1	1	1	1	1	1	1	0	0	0	1	1	1	-1	0	0	1	14
UTP6	1	1	0	1	1	1	1	-1	1	1	1	1	1	0	0	1	1	0	1	-1	0	0	2	14
VAX2	1	1	0	1	1	0	1	0	1	0	1	1	1	0	1	1	0	1	1	0	0	1	0	14
VCAN	1	1	0	1	1	1	1	-1	1	1	1	1	1	0	-1	0	0	1	1	1	0	0	2	14
VGF	1	1	0	1	1	0	1	-1	0	1	1	1	1	0	1	1	0	0	1	1	1	0	1	14
VOPP1	1	1	0	1	0	1	1	-1	1	1	1	1	1	0	1	0	1	1	1	0	0	0	1	14
VPS16	1	1	0	1	1	1	1	-1	1	1	1	1	1	0	1	0	1	0	1	-1	0	0	2	14
VPS33A	1	1	0	1	1	1	1	-1	1	1	1	1	1	0	1	0	0	0	1	1	0	0	1	14
VRK1	1	1	1	1	1	1	1	-1	0	0	1	1	1	0	0	0	1	0	1	-1	1	1	2	14
WDR12	1	1	0	1	1	1	1	-1	0	1	1	1	1	0	0	1	1	0	1	-1	0	1	2	14
WDR46	1	1	0	1	1	1	1	-1	1	1	1	1	1	0	0	0	1	0	1	1	0	0	1	14
WDR54	1	1	0	1	1	1	1	-1	1	1	1	0	1	0	1	0	1	0	1	1	0	0	1	14
WDR97	1	0	0	1	1	1	1	-1	1	1	1	0	1	0	1	1	1	0	1	0	0	1	1	14
XPR1	1	1	1	1	0	1	1	-1	1	0	1	1	1	0	1	0	0	0	1	1	0	1	1	14
XRCC3	1	0	1	1	1	1	1	0	1	1	1	1	1	0	0	-1	1	0	1	0	0	1	1	14
XXYLT1	1	1	0	1	1	1	1	-1	1	0	1	1	1	0	1	0	0	1	1	0	0	1	1	14
YEATS2	1	0	0	1	1	1	1	-1	1	1	1	0	1	0	1	0	1	1	1	-1	0	1	2	14
YEATS4	1	1	0	1	1	1	1	-1	0	0	1	1	1	0	0	1	1	1	1	-1	1	0	2	14
YIF1A	1	1	0	0	1	1	1	0	1	1	1	1	1	0	1	1	0	0	1	0	0	1	0	14
YIPF2	1	1	0	1	1	1	1	-1	0	0	1	1	1	0	1	1	0	0	1	1	0	1	1	14
YTHDF1	1	1	0	1	1	1	1	-1	1	1	1	1	1	0	0	1	1	0	1	-1	0	0	2	14
YWHAG	1	0	0	1	1	1	1	-1	1	1	1	1	1	0	1	1	1	0	1	0	0	0	1	14
YWHAZ	1	1	1	1	0	1	1	-1	1	1	1	1	1	1	1	0	0	0	1	0	0	0	1	14
ZDHHC16	1	1	0	1	1	1	1	-1	0	1	1	1	0	0	0	1	1	0	1	1	0	1	1	14
ZDHHC20	1	1	0	1	1	1	1	-1	1	0	1	0	0	1	1	0	1	1	1	1	0	0	1	14
ZFP64	1	1	0	1	1	1	1	1	1	1	1	1	1	0	0	0	1	0	1	-1	0	0	1	14
ZIC1	0	1	1	0	1	1	1	-1	1	1	1	1	1	0	1	0	0	1	1	-1	0	1	2	14
ZMIZ2	1	1	0	1	1	1	1	0	1	1	1	1	0	0	0	1	1	0	1	0	0	1	0	14
ZNF146	1	1	0	1	1	1	1	0	1	0	1	1	1	0	0	1	1	1	1	-1	0	0	1	14
ZNF195	1	0	0	1	1	1	1	-1	1	0	1	1	1	0	1	1	1	0	1	0	0	1	1	14
ZNF207	1	1	0	1	1	1	1	-1	1	1	1	1	1	0	0	1	1	0	1	0	0	0	1	14
ZNF213	1	1	0	1	1	0	1	-1	1	1	1	1	1	0	0	1	0	0	1	1	0	1	1	14
ZNF217	1	1	0	1	0	1	1	0	1	1	1	1	1	0	1	1	0	0	1	1	0	0	0	14
ZNF267	1	1	0	1	1	1	1	-1	1	1	1	1	1	0	1	0	1	0	1	-1	0	0	2	14
ZNF280A	0	1	0	1	1	1	1	-1	1	1	1	1	1	1	-1	0	1	0	1	-1	0	1	3	14
ZNF282	1	1	0	1	1	1	1	0	1	1	1	1	1	0	0	1	1	0	1	0	0	0	0	14
ZNF3	1	1	0	1	1	1	1	0	1	1	1	1	1	0	0	1	1	0	1	-1	0	0	1	14
ZNF473	1	1	0	1	1	1	1	-1	1	1	1	0	1	0	1	1	1	0	1	-1	0	0	2	14
ZNF485	1	1	0	1	1	1	1	-1	1	1	1	1	1	0	0	1	1	0	1	-1	0	0	2	14
ZNF526	1	1	0	1	1	1	1	0	1	1	1	1	1	0	1	0	1	0	1	-1	0	0	1	14
ZNF560	0	1	0	1	1	0	1	-1	1	1	1	1	0	0	1	1	0	1	1	1	1	0	1	14
ZNF574	1	1	0	1	1	1	1	0	1	0	1	1	1	0	1	1	1	0	1	-1	0	0	1	14
ZNF579	0	1	0	1	1	0	1	-1	1	1	1	0	1	1	1	1	1	0	1	1	0	0	1	14
ZNF587	1	1	0	1	1	1	1	-1	0	0	1	1	1	1	0	1	1	0	1	-1	0	1	2	14
ZNF74	1	1	0	1	1	1	1	0	1	0	1	1	1	0	0	1	1	0	1	0	0	1	0	14
ZNF761	1	1	0	1	1	1	1	0	1	0	1	1	1	0	0	1	1	0	1	-1	0	1	1	14
ZNF92	1	1	0	1	1	1	1	0	0	1	1	1	1	0	0	1	1	0	1	-1	0	1	1	14
AAAS	1	0	0	1	1	1	1	-1	1	1	1	1	1	0	0	1	1	0	1	-1	0	0	2	13
AARSD1	1	-1	0	1	1	1	1	-1	1	1	1	1	1	0	0	1	1	0	1	0	0	0	2	13
AASDHPPT	1	1	0	1	1	1	1	-1	1	0	1	1	1	0	1	0	1	0	1	-1	0	-1	3	13
ABCE1	1	1	0	1	1	1	1	-1	1	0	1	1	1	0	0	1	1	0	1	-1	0	0	2	13
ABRACL	1	1	1	0	0	1	1	-1	1	1	-1	1	1	-1	1	0	0	0	1	0	1	1	3	13
ABT1	1	1	0	1	1	1	1	-1	1	1	1	1	1	0	0	0	1	0	1	0	0	0	1	13
ACBD3	1	1	0	1	0	1	1	-1	1	1	1	1	1	1	1	0	0	0	1	-1	0	0	2	13
ACP6	1	0	0	1	1	1	0	-1	-1	0	1	1	1	1	0	1	1	0	1	1	0	1	2	13
ACTG1P25	1	1	0	1	1	0	1	-1	-1	-1	1	1	1	0	1	1	1	0	1	-1	0	1	4	13
ACTR3B	1	0	0	1	1	1	1	0	-1	0	1	1	1	0	1	1	1	0	1	0	0	1	1	13
ACTR5	1	1	0	1	1	1	1	-1	1	0	1	1	1	0	0	1	1	0	1	-1	0	0	2	13
ACVR1	0	-1	-1	1	1	1	1	-1	1	1	1	1	1	0	1	0	0	1	1	1	0	0	3	13
ADAMTS20	1	1	0	1	1	1	1	-1	1	1	1	0	1	0	1	0	0	0	1	-1	1	0	2	13
ADAMTSL5	0	1	-1	1	1	1	1	0	0	1	1	1	1	1	0	-1	1	0	1	1	0	-1	3	13
ADAR	1	1	0	1	1	1	1	-1	0	0	1	1	1	0	1	0	1	1	1	0	0	0	1	13
ADAT2	1	-1	0	1	1	1	1	-1	1	1	1	0	1	0	0	1	1	0	1	-1	0	1	3	13
ADNP	1	1	0	1	1	1	1	-1	1	0	1	1	1	0	0	1	1	0	1	-1	0	0	2	13
AGK	1	1	0	1	1	1	1	-1	0	1	1	1	1	0	0	1	1	0	1	0	0	0	1	13
AHCY	1	1	0	1	1	1	1	-1	0	0	1	1	1	0	0	1	1	0	1	0	0	1	1	13
AKT1S1	1	1	0	1	1	1	1	-1	1	1	1	1	1	0	0	1	0	0	1	-1	0	0	2	13
ALDOAP2	0	1	0	1	1	0	1	-1	1	1	1	1	1	1	1	0	1	0	1	-1	0	0	2	13
ALG1	0	1	0	1	1	1	1	0	1	1	1	1	1	0	0	1	1	0	1	-1	0	0	1	13
ALG1L3P	0	1	0	1	1	0	1	-1	1	1	1	1	1	1	1	0	1	0	1	-1	0	0	2	13
ALG6	1	1	1	1	0	1	1	-1	1	0	1	1	1	0	0	1	0	0	1	-1	0	1	2	13
ALKBH2	1	0	0	1	1	1	1	-1	1	1	1	1	1	0	0	1	1	0	1	-1	0	0	2	13
ALKBH6	1	1	0	1	1	1	1	-1	1	1	1	1	1	0	0	0	1	0	1	0	0	0	1	13
ALOX12P2	1	-1	1	1	1	1	1	-1	-1	0	1	1	1	1	1	-1	0	0	1	1	0	0	4	13
ALOXE3	1	1	1	1	1	0	1	-1	1	1	1	1	1	1	1	0	0	0	0	0	0	0	1	13
ALPP	1	1	-1	1	1	1	1	-1	1	1	1	-1	-1	1	1	0	1	0	1	0	0	0	4	13
ALX3	0	1	-1	1	1	1	1	-1	1	1	1	1	1	1	1	0	0	0	1	-1	0	0	3	13
AMPD2	1	0	0	1	1	1	1	-1	1	0	1	1	1	0	1	0	1	1	1	0	0	0	1	13
ANAPC1	1	0	0	1	1	1	1	-1	1	1	1	1	1	0	1	0	1	0	1	-1	0	0	2	13
ANAPC11	1	1	1	1	1	1	1	-1	0	1	1	1	1	0	0	0	0	0	1	0	0	1	1	13
ANKRD22	0	1	1	1	1	0	-1	0	0	-1	0	1	1	1	1	1	1	0	1	1	0	1	2	13
ANKRD34B	0	1	1	1	1	0	1	-1	-1	0	1	1	1	1	1	1	0	0	1	-1	0	1	3	13
AP1S3	0	1	1	1	1	1	1	-1	0	1	1	0	0	1	1	0	1	0	1	-1	0	1	2	13
AP2A1	1	1	0	1	1	1	1	-1	1	1	1	1	1	0	0	0	0	0	1	1	0	0	1	13
APH1A	1	1	0	1	1	1	1	-1	1	0	1	1	1	1	0	0	0	0	1	0	0	1	1	13
APMAP	1	1	0	0	1	1	1	0	0	1	0	1	1	0	1	1	1	0	1	-1	0	1	1	13
APOL1	0	1	1	0	1	1	1	-1	1	1	-1	0	0	1	1	-1	1	1	1	1	0	0	3	13
ARL4AP5	0	1	0	1	1	1	1	-1	1	1	1	1	1	0	1	0	0	1	1	0	0	0	1	13
ARL4C	0	-1	1	1	1	1	1	-1	1	1	0	1	1	0	1	-1	0	1	1	-1	0	1	4	13
ARL6IP6	1	1	0	1	1	1	1	-1	1	1	1	0	1	1	0	-1	1	0	1	0	0	0	2	13
ARRDC1	1	1	1	1	1	1	1	-1	-1	0	1	0	0	0	0	1	1	0	1	1	0	1	2	13
ATAT1	1	0	0	1	1	1	1	-1	0	0	1	1	1	0	1	1	1	0	1	0	0	1	1	13
ATG16L1	0	1	0	1	1	1	1	-1	1	1	1	1	1	0	1	0	1	0	1	0	0	0	1	13
ATG9B	1	1	0	1	1	0	0	0	1	1	1	1	1	1	1	1	1	0	0	0	0	0	0	13
ATP11A	1	-1	0	1	1	1	1	-1	1	1	1	-1	-1	0	0	1	1	1	1	1	0	0	4	13
ATP13A3	1	1	0	1	1	1	1	-1	1	1	1	1	1	0	0	1	0	0	1	-1	0	0	2	13
ATP6AP1	1	1	0	1	1	1	1	0	0	0	1	-1	0	0	1	1	1	0	1	1	0	1	1	13
ATP6V1C1	1	1	0	1	1	1	1	-1	0	0	1	1	1	0	1	1	1	0	1	-1	0	0	2	13
AUNIP	1	1	1	1	1	1	1	0	0	0	1	1	1	0	0	0	1	0	1	0	0	1	0	13
B3GNTL1	1	0	0	1	1	1	1	0	1	1	1	1	1	0	0	1	1	0	1	0	0	0	0	13
B4GALNT4	1	1	-1	1	1	0	1	-1	1	1	1	1	1	0	1	1	0	1	0	0	0	0	2	13
B4GALT2	0	1	0	1	1	1	1	-1	0	1	1	1	1	0	1	0	0	0	1	1	-1	1	2	13
BAG6	1	1	0	1	0	1	1	-1	1	1	1	1	1	0	0	1	0	0	1	1	0	0	1	13
BANF1	1	1	0	1	1	1	1	0	1	1	1	1	1	0	0	0	0	0	1	1	0	0	0	13
BBIP1P1	0	1	0	1	1	1	1	-1	1	1	1	0	1	0	1	1	1	0	1	-1	0	0	2	13
BCAN	1	0	-1	1	1	1	1	0	1	1	1	1	1	1	1	-1	1	0	0	0	0	-1	3	13
BCKDK	1	1	0	0	1	1	1	-1	1	1	1	1	1	0	0	1	0	0	1	1	0	0	1	13
BCL9	0	1	0	1	1	1	1	-1	-1	0	1	1	1	0	1	1	0	1	1	1	0	0	2	13
BEAN1	1	0	0	1	1	0	1	-1	1	1	1	1	0	1	1	1	0	0	1	1	0	-1	2	13
BEND3	1	1	0	1	1	1	1	-1	-1	0	1	1	1	0	0	1	1	0	1	0	0	1	2	13
BGN	1	1	0	1	1	1	1	-1	1	-1	-1	1	0	0	0	1	1	1	1	1	-1	0	4	13
BICDL1	1	1	1	1	1	0	0	-1	-1	-1	1	1	1	0	1	1	1	-1	1	-1	0	1	5	13
BIRC7	0	0	1	1	1	1	1	1	1	1	1	0	-1	0	0	1	0	0	1	1	0	1	1	13
BLOC1S2	1	1	1	1	1	1	1	-1	1	1	1	0	0	0	1	0	0	0	1	1	0	0	1	13
BMS1	1	0	0	1	1	1	1	-1	1	1	1	1	1	0	0	1	1	0	1	-1	0	0	2	13
BNIP3P24	1	1	0	1	1	1	1	-1	1	1	1	1	1	0	1	0	0	0	1	-1	0	0	2	13
BNIP5	0	1	0	1	1	0	1	0	1	1	1	1	1	0	1	1	1	0	1	-1	0	0	1	13
BRI3BP	1	1	1	1	0	1	1	0	-1	0	1	1	1	0	1	1	0	0	1	-1	0	1	2	13
BRIX1	1	1	0	1	1	1	1	-1	1	0	1	1	1	0	0	1	1	0	1	0	0	0	1	13
BRMS1	1	1	1	1	1	1	1	-1	1	0	1	1	1	0	0	0	0	0	1	0	0	1	1	13
BRSK2	0	1	-1	1	1	0	1	0	1	1	1	1	1	0	1	1	1	1	0	-1	0	0	2	13
BRWD3	1	1	0	1	0	1	1	0	1	0	1	1	1	0	1	0	1	1	1	-1	0	0	1	13
BSG	0	1	0	1	-1	1	1	1	0	1	1	1	1	0	0	1	0	0	1	1	0	1	1	13
BTBD10	0	1	0	1	0	1	1	-1	1	1	1	1	1	1	1	0	-1	1	1	0	0	0	2	13
BTBD2	1	0	0	1	1	1	1	-1	1	1	1	1	1	0	0	1	1	0	1	0	0	0	1	13
C11orf80	1	1	1	1	1	1	1	-1	-1	0	1	1	1	0	0	1	0	0	1	1	0	0	2	13
C12orf66	1	1	0	1	1	1	1	-1	1	1	0	1	1	0	0	0	1	1	1	-1	0	0	2	13
C19orf57	0	0	1	1	0	0	1	0	1	1	1	1	1	0	1	-1	0	1	1	1	0	1	1	13
C1orf131	1	1	0	1	1	1	1	-1	1	1	1	1	1	0	0	0	1	0	1	-1	0	0	2	13
C1orf43	1	1	0	1	1	1	1	-1	1	0	1	1	1	0	0	1	0	0	1	0	0	1	1	13
C1QBP	1	1	0	1	1	1	1	-1	0	1	1	1	1	0	0	1	0	0	1	-1	0	1	2	13
C21orf58	1	1	0	1	1	1	1	-1	1	1	1	0	1	0	0	1	1	0	1	0	0	0	1	13
C2CD4A	0	1	0	1	1	1	1	-1	-1	0	0	1	1	0	1	1	1	0	1	1	0	1	2	13
[truncated: 32,335 more rows]

## Sheet: Legend for miRNA_mRNA summary
Legend	Expression in tumor vs normal
1	Significantly higher expression in tumor vs normal
-1	Significantly lower expression in tumor vs normal
