# Supplementary material for: miRTARGET: An integrated web tool for the identification of microRNA targets with potential therapeutic or prognostic value in cancer
Source: Neoplasia. 2025 Jun 24;67:101202. doi: 10.1016/j.neo.2025.101202 (PMC12226135; doi:10.1016/j.neo.2025.101202)
Supplement: Supplementary file 7 [file mmc7.xlsx]

## Sheet: miRNA
miRNA	cancerID	HR	95% CI lower	95% CI upper	pvalue_logrank
let7a1	ACC	1.91755	0.841751	4.36681	0.115106
let7a2	ACC	1.91755	0.841751	4.36681	0.115106
let7a3	ACC	1.91755	0.841751	4.36681	0.115106
let7b	ACC	3.22477	1.11458	9.32836	0.0224754
let7c	ACC	0.312598	0.145433	0.671592	0.00172346
let7d	ACC	4.59348	2.0803	10.143	3.92e-05
let7e	ACC	0.207684	0.0717875	0.600962	0.00138083
let7f1	ACC	0.398883	0.135962	1.17055	0.0826811
let7f2	ACC	0.398883	0.135962	1.17055	0.0826811
let7g	ACC	0.276702	0.0829876	0.922509	0.0256141
let7i	ACC	3.11042	1.40528	6.88231	0.00319809
miR11	ACC	0.214454	0.0489237	0.93985	0.0242956
miR12	ACC	0.531915	0.247954	1.1409	0.0988058
miR100	ACC	2.73075	1.2282	6.07165	0.0103154
miR1011	ACC	0.211238	0.0841043	0.530786	0.000262847
miR1012	ACC	0.334784	0.158781	0.705716	0.00251567
miR103a1	ACC	2.13767	1.01647	4.4964	0.0403158
miR103a2	ACC	2.13767	1.01647	4.4964	0.0403158
miR1051	ACC	2.50188	1.13649	5.50661	0.0188614
miR1052	ACC	2.99401	1.20598	7.43494	0.013234
miR106a	ACC	2.74801	1.29719	5.82072	0.00598503
miR106b	ACC	9.42507	3.93236	22.5887	1.53e-09
miR107	ACC	9.82318	1.32433	72.8332	0.00624726
miR10a	ACC	2.48509	1.17744	5.24384	0.0135172
miR10b	ACC	2.26912	0.785546	6.55308	0.119218
miR1180	ACC	0.487805	0.225938	1.05296	0.0621501
miR11851	ACC	2.11909	0.956938	4.69263	0.058358
miR11852	ACC	2.68312	0.930233	7.73994	0.0574156
miR1197	ACC	2.53036	1.20308	5.32198	0.0113405
miR1224	ACC	0.465116	0.220507	0.980392	0.0394817
miR1226	ACC	3.12402	1.46135	6.68003	0.00191661
miR1228	ACC	0.572082	0.268673	1.21892	0.142853
miR1229	ACC	2.71297	1.14732	6.41437	0.017799
miR1247	ACC	0.277162	0.0835422	0.919963	0.0249944
miR1248	ACC	2.34467	0.98912	5.55556	0.0461821
miR1251	ACC	2.4108	1.12816	5.15198	0.0190298
miR1258	ACC	0.161264	0.0604961	0.429923	3.75e-05
miR125a	ACC	0.109194	0.0329272	0.362056	1.08e-05
miR125b1	ACC	0.179115	0.0783085	0.409668	4.94e-06
miR125b2	ACC	0.187899	0.0840336	0.420345	6.11e-06
miR126	ACC	0.407498	0.189394	0.877193	0.0178033
miR1269a	ACC	2.78862	1.24425	6.25	0.0093829
miR1269b	ACC	3.79939	1.12145	12.8717	0.0209128
miR127	ACC	2.05465	0.903342	4.6729	0.0796788
miR1270	ACC	3.16456	1.08778	9.2081	0.0259922
miR1277	ACC	2.18771	0.757576	6.32111	0.138167
miR1281	ACC	2.9976	1.4241	6.31313	0.00244652
miR1282	ACC	3.53607	1.64745	7.59301	0.000568517
miR1287	ACC	0.147929	0.0200481	1.09182	0.0300498
miR1291	ACC	6.29723	1.49142	26.5816	0.00412703
miR1292	ACC	4.62963	1.39626	15.3539	0.00584948
miR1293	ACC	0.452284	0.207857	0.984252	0.0400691
miR1296	ACC	14.8104	5.96659	36.7512	3.75e-14
miR1301	ACC	4.91159	2.25734	10.6803	9.23e-06
miR1306	ACC	3.93391	1.84026	8.41043	0.000146785
miR1307	ACC	7.18907	3.22061	16.0488	2.44e-08
miR130a	ACC	5.6338	2.11416	15.0128	0.000113933
miR130b	ACC	11.8638	5.03018	27.9799	2.85e-12
miR132	ACC	3.51617	1.4243	8.68056	0.00363969
miR134	ACC	2.49439	1.1274	5.51876	0.019659
miR135a1	ACC	2.75255	1.11396	6.7981	0.022242
miR135a2	ACC	3.27869	1.38581	7.75795	0.00427129
miR136	ACC	2.24417	0.951475	5.29381	0.0582257
miR137	ACC	0.307598	0.106474	0.888889	0.0212423
miR139	ACC	3.55619	1.65782	7.63359	0.000520342
miR140	ACC	0.287522	0.132503	0.62383	0.000778437
miR141	ACC	8.23723	3.44116	19.7316	1.89e-08
miR142	ACC	0.412541	0.179986	0.946074	0.0311888
miR143	ACC	0.465549	0.21777	0.995025	0.0428732
miR144	ACC	0.383289	0.142146	1.03381	0.0488574
miR145	ACC	0.199283	0.0561167	0.707714	0.00547357
miR1468	ACC	0.171969	0.0678426	0.43592	2.87e-05
miR146a	ACC	0.15674	0.0443656	0.55371	0.000925339
miR146b	ACC	8.05153	2.25073	28.8018	0.000131737
miR148a	ACC	0.332889	0.124797	0.888099	0.0207621
miR148b	ACC	0.33456	0.115808	0.967118	0.0337484
miR149	ACC	4.84496	2.26963	10.3402	7.33e-06
miR150	ACC	0.311333	0.144802	0.669344	0.00164186
miR151a	ACC	13.563	3.63769	50.5817	5.49e-07
miR151b	ACC	0.0830565	0.0183352	0.376081	3.56e-05
miR152	ACC	6.81663	0.925069	50.226	0.0289101
miR1531	ACC	3.91236	1.84094	8.31255	0.000137431
miR1532	ACC	3.34225	1.58378	7.05219	0.000787514
miR154	ACC	2.51636	1.13507	5.58036	0.0187867
miR155	ACC	2.40964	1.02375	5.67215	0.0377294
miR15a	ACC	2.51509	1.06576	5.93824	0.029053
miR15b	ACC	3.86399	1.6889	8.84173	0.000594469
miR161	ACC	8.05153	2.25073	28.8018	0.000131737
miR162	ACC	8.05153	2.25073	28.8018	0.000131737
miR17	ACC	8.19001	3.10849	21.5843	4.11e-07
miR181a1	ACC	0.384025	0.115754	1.27372	0.104362
miR181b1	ACC	6.45161	1.51492	27.465	0.00397249
miR181b2	ACC	4.53309	1.06485	19.2976	0.0254189
miR181c	ACC	2.08117	0.720981	6.00601	0.165338
miR181d	ACC	2.88684	0.865801	9.62464	0.0706054
miR182	ACC	4.37828	1.9755	9.69932	7.29e-05
miR183	ACC	4.90196	2.30574	10.4199	5.34e-06
miR184	ACC	2.16873	1.02491	4.58926	0.0379714
miR185	ACC	1.95084	0.921659	4.13052	0.0761533
miR186	ACC	5.06073	2.13129	12.0207	4.7e-05
miR187	ACC	2.60688	1.17509	5.78369	0.0145602
miR18a	ACC	7.05219	3.1211	15.9363	4.8e-08
miR190a	ACC	0.338983	0.134391	0.855432	0.0161162
miR191	ACC	2.4266	1.13456	5.18941	0.0182422
miR192	ACC	2.574	1.21892	5.43478	0.0102698
miR193a	ACC	0.382555	0.159033	0.919963	0.0256854
miR193b	ACC	0.397614	0.168691	0.937207	0.0291769
miR1941	ACC	2.50689	1.13135	5.55556	0.0192169
miR1942	ACC	2.57069	1.1812	5.59597	0.0137516
miR195	ACC	0.265604	0.0628931	1.1217	0.0526973
miR196a1	ACC	5.52181	2.48818	12.2534	2.45e-06
miR196a2	ACC	5.67215	2.59202	12.4146	1.15e-06
miR196b	ACC	7.43494	2.97796	18.5667	6.3e-07
miR197	ACC	6.98324	2.41838	20.1694	2.98e-05
miR1976	ACC	3.59454	1.45539	8.87311	0.0030383
miR199a1	ACC	3.26052	1.49365	7.11744	0.00170786
miR199a2	ACC	3.36587	1.51538	7.47943	0.00157456
miR199b	ACC	10.3402	1.39587	76.6284	0.00473134
miR19a	ACC	6.65779	3.00933	14.7232	7e-08
miR19b1	ACC	5.19211	2.34192	11.5154	6.59e-06
miR19b2	ACC	5.74383	2.61506	12.6119	9.75e-07
miR200a	ACC	2.17817	1.02543	4.62749	0.0376702
miR200b	ACC	0.557414	0.263366	1.17952	0.121727
miR200c	ACC	7.08717	2.76396	18.1653	2.05e-06
miR202	ACC	8.57633	2.80112	26.2743	7.45e-06
miR203a	ACC	0.117261	0.0332447	0.413565	5.99e-05
miR203b	ACC	2.11104	1.00291	4.44247	0.0441361
miR204	ACC	7.57002	2.48016	23.1054	3.23e-05
miR20a	ACC	3.25945	1.22564	8.66551	0.0121898
miR20b	ACC	3.30469	1.24517	8.77193	0.0111877
miR21	ACC	9.72763	2.11282	44.8229	0.000325793
miR210	ACC	2.42954	1.15594	5.10465	0.0155633
miR2110	ACC	2.77316	1.27632	6.02773	0.00719671
miR2114	ACC	0.322269	0.138696	0.749064	0.00591661
miR212	ACC	4.87092	1.96425	12.0744	0.000164554
miR214	ACC	17.0039	5.29942	54.5554	9.27e-11
miR215	ACC	3.72162	1.11161	12.4642	0.021981
miR216a	ACC	0.509165	0.238152	1.08802	0.0753029
miR216b	ACC	0.369959	0.111433	1.2279	0.0907726
miR217	ACC	0.388199	0.16442	0.91659	0.0251698
miR2181	ACC	3.76081	1.71969	8.22368	0.00038367
miR2182	ACC	3.53232	1.64447	7.58725	0.000569779
miR219a1	ACC	3.06937	1.45075	6.49351	0.00204869
miR22	ACC	0.146199	0.060423	0.353732	8.53e-07
miR221	ACC	15.3116	5.13611	45.6413	6.82e-11
miR222	ACC	15.3116	5.13611	45.6413	6.82e-11
miR223	ACC	0.242189	0.101657	0.577034	0.000541781
miR224	ACC	0.161082	0.0455996	0.568828	0.00115087
miR2277	ACC	0.139489	0.0410172	0.474383	0.000226623
miR2355	ACC	4.50653	1.50218	13.5227	0.00319082
miR23a	ACC	0.432526	0.130395	1.43451	0.158541
miR241	ACC	7.46826	2.06569	27.0124	0.000301562
miR242	ACC	2.66525	1.26406	5.61798	0.00741275
miR25	ACC	5.06073	2.32721	11.0059	6.66e-06
miR26a1	ACC	10.0654	2.2119	45.7875	0.000217119
miR26a2	ACC	10.0654	2.2119	45.7875	0.000217119
miR26b	ACC	3.08071	1.43802	6.60066	0.0023215
miR27a	ACC	3.38409	1.47667	7.75795	0.00221128
miR28	ACC	0.431779	0.189753	0.982318	0.0394562
miR296	ACC	1.63693	0.738007	3.63108	0.221412
miR299	ACC	4.65766	1.53398	14.1483	0.00290883
miR29a	ACC	0.323311	0.153257	0.682128	0.00182176
miR29b1	ACC	0.172592	0.071736	0.415282	9.02e-06
miR29b2	ACC	0.172592	0.071736	0.415282	9.02e-06
miR29c	ACC	0.141804	0.0634518	0.316957	4.15e-08
miR301a	ACC	5.58971	2.56213	12.1907	1.46e-06
miR3065	ACC	3.33444	1.5067	7.38007	0.00163355
miR3074	ACC	7.5643	3.22581	17.7336	5.05e-08
miR30a	ACC	0.228938	0.100553	0.521376	0.000127099
miR30c1	ACC	0.355872	0.122941	1.0304	0.0468359
miR30c2	ACC	0.317259	0.10917	0.921659	0.0262017
miR31	ACC	8.33333	2.62192	26.4971	1.66e-05
miR3127	ACC	5.12558	2.37192	11.0717	4.04e-06
miR3170	ACC	7.99361	3.01659	21.1864	8.26e-07
miR32	ACC	3.23102	1.41423	7.38007	0.00333292
miR320a	ACC	3.1211	1.25471	7.76398	0.0100123
miR320b1	ACC	2.99491	1.41543	6.33714	0.00262005
miR320b2	ACC	2.86944	1.31944	6.2422	0.00536065
miR323a	ACC	2.18245	0.984252	4.83793	0.0490625
miR323b	ACC	3.26584	0.772201	13.8102	0.0884967
miR324	ACC	4.80769	1.44949	15.9413	0.00456118
miR328	ACC	0.170648	0.0513611	0.566893	0.00107331
miR3291	ACC	2.37417	1.12183	5.0226	0.0198979
miR3292	ACC	4.89476	1.95427	12.2609	0.000170242
miR330	ACC	7.06714	3.30579	15.108	6.56e-09
miR331	ACC	3.97931	1.72682	9.1659	0.000496104
miR335	ACC	64.2674	8.86525	465.983	1.32e-14
miR337	ACC	2.93772	1.38236	6.2422	0.00337251
miR338	ACC	2.67881	1.26295	5.68182	0.00763221
miR339	ACC	3.64964	1.40746	9.46074	0.0044593
miR33a	ACC	1.79083	0.808407	3.96825	0.145323
miR33b	ACC	0.0886525	0.0189538	0.414766	0.000100524
miR340	ACC	0.308166	0.0418235	2.27169	0.221506
miR342	ACC	2.52016	1.10583	5.74383	0.0229158
miR345	ACC	3.49895	1.05009	11.6577	0.0299246
miR34a	ACC	0.344116	0.160205	0.739098	0.00431668
miR34b	ACC	1.91461	0.906618	4.04367	0.0838608
miR3605	ACC	3.08737	1.44781	6.58328	0.00219678
miR3607	ACC	0.386847	0.179921	0.831947	0.0117696
miR361	ACC	0.229095	0.0688231	0.762195	0.00883133
miR3613	ACC	4.23729	1.22309	14.6821	0.0129989
miR362	ACC	0.223364	0.084674	0.589275	0.000912883
miR363	ACC	0.129467	0.0364166	0.460193	0.000184775
miR3651	ACC	2.57931	1.12816	5.89623	0.0200746
miR3653	ACC	0.1657	0.0389105	0.705716	0.00592883
miR365a	ACC	0.207727	0.0763359	0.565291	0.000673061
miR365b	ACC	0.207727	0.0763359	0.565291	0.000673061
miR3677	ACC	7.84314	3.12695	19.685	2.38e-07
miR369	ACC	2.71223	1.19389	6.16143	0.0130871
miR370	ACC	6.80735	0.924214	50.1253	0.0289048
miR374a	ACC	1.64123	0.755858	3.56506	0.20661
miR374b	ACC	2.74574	1.14666	6.57462	0.0186817
miR375	ACC	2.87687	0.99108	8.34725	0.0415156
miR376a1	ACC	2.75103	1.2663	5.97729	0.00775999
miR376a2	ACC	2.77316	1.31839	5.83431	0.0050987
miR376b	ACC	2.8169	1.31544	6.03136	0.00545985
miR376c	ACC	2.48818	1.14299	5.41712	0.0176958
miR377	ACC	2.25276	1.0176	4.98504	0.0397667
miR378a	ACC	0.362319	0.167729	0.782473	0.00701402
miR378c	ACC	0.313972	0.094518	1.04319	0.0458878
miR379	ACC	2.34082	1.05775	5.17866	0.0307617
miR380	ACC	5.88582	1.33156	26.0213	0.00780729
miR381	ACC	2.40038	1.10656	5.20562	0.0223239
miR382	ACC	2.25581	1.04047	4.88998	0.0343991
miR383	ACC	2.00481	0.881834	4.55996	0.0909859
miR3912	ACC	0.329924	0.148126	0.734754	0.00430628
miR409	ACC	1.73581	0.825764	3.65097	0.14183
miR410	ACC	2.50752	1.17275	5.36193	0.0142128
miR411	ACC	1.89179	0.893655	4.0032	0.090585
miR412	ACC	2.292	1.03573	5.07099	0.0354209
miR421	ACC	3.18471	1.51446	6.69792	0.00124974
miR423	ACC	2.7972	1.22609	6.38162	0.0106119
miR424	ACC	3.97931	1.85357	8.53971	0.000139512
miR425	ACC	3.6036	1.70765	7.60456	0.000333983
miR431	ACC	2.41721	1.15128	5.07357	0.0160516
miR432	ACC	2.70124	1.22085	5.97729	0.0107088
miR4326	ACC	6.7981	2.80269	16.4962	8.98e-07
miR433	ACC	2.02102	0.766871	5.32481	0.146613
miR4423	ACC	0.128584	0.0304971	0.542005	0.000941301
miR4461	ACC	2.53807	0.600962	10.7181	0.189277
miR4501	ACC	0.0588235	0.00796813	0.434405	0.000155733
miR450a1	ACC	2.66809	1.20627	5.89971	0.011773
miR450a2	ACC	4.77327	1.13161	20.1329	0.0187455
miR450b	ACC	2.39636	1.04657	5.48847	0.0330844
miR451a	ACC	3.56888	1.06724	11.9374	0.0272019
miR452	ACC	6.62691	1.46628	29.967	0.00443431
miR454	ACC	6.13497	2.55037	14.7645	3.79e-06
miR455	ACC	9.56938	2.71223	33.7838	1.7e-05
miR466	ACC	0.0628931	0.0085034	0.465116	0.000284124
miR4661	ACC	2.55558	1.0618	6.15006	0.0299462
miR4662a	ACC	0.539084	0.252589	1.15101	0.104563
miR4668	ACC	5.54017	2.54842	12.0467	1.21e-06
miR4677	ACC	6.22278	2.54518	15.2161	5.04e-06
miR4709	ACC	0.124193	0.0347222	0.444247	0.000131737
miR4746	ACC	10.5641	4.73934	23.546	2.68e-12
miR4772	ACC	0.349895	0.153657	0.796813	0.00883651
miR4787	ACC	0.240269	0.102775	0.561798	0.0003547
miR483	ACC	1.95733	0.914077	4.19111	0.0787209
miR484	ACC	3.54108	1.58604	7.90514	0.00113956
miR485	ACC	2.11461	0.803213	5.56793	0.121045
miR4861	ACC	0.491884	0.196967	1.22835	0.120976
miR4862	ACC	3.56888	1.06724	11.9374	0.0272019
miR487b	ACC	2.0734	0.969932	4.43262	0.0547291
miR488	ACC	3.53607	1.63052	7.66871	0.00064043
miR490	ACC	2.38607	0.823723	6.91085	0.0994187
miR491	ACC	3.00391	0.697837	12.9232	0.12376
miR493	ACC	2.22469	1.03993	4.75964	0.0345964
miR494	ACC	2.08986	0.996016	4.38596	0.0466367
miR495	ACC	3.66032	0.867303	15.4488	0.058569
miR496	ACC	2.65111	1.22055	5.76037	0.0105332
miR497	ACC	2.94985	0.888099	9.80392	0.0641575
miR499a	ACC	2.9036	1.30856	6.4433	0.00608736
miR500a	ACC	0.254842	0.10491	0.619195	0.00113164
miR500b	ACC	0.260552	0.0931966	0.728332	0.00567715
miR501	ACC	0.463822	0.200924	1.07112	0.0648842
miR5010	ACC	0.18615	0.076864	0.45106	2.94e-05
miR502	ACC	0.333444	0.139587	0.796813	0.00932313
miR503	ACC	3.76932	1.734	8.19001	0.000325561
miR505	ACC	5.81058	1.88182	17.934	0.000522043
miR506	ACC	0.188786	0.0848176	0.420168	5.47e-06
miR507	ACC	0.181357	0.0765697	0.429553	1.42e-05
miR508	ACC	0.2079	0.0953289	0.453309	1.39e-05
miR5091	ACC	0.2079	0.0953289	0.453309	1.39e-05
miR5092	ACC	0.2079	0.0953289	0.453309	1.39e-05
miR5093	ACC	0.2079	0.0953289	0.453309	1.39e-05
miR510	ACC	0.154943	0.0625391	0.384025	4.04e-06
miR511	ACC	0.359712	0.1523	0.849618	0.0150988
miR513a1	ACC	0.102807	0.0354988	0.297708	3.06e-07
miR513a2	ACC	0.142288	0.0573066	0.353232	1.16e-06
miR513b	ACC	0.10337	0.038835	0.275103	4.1e-08
miR513c	ACC	0.156519	0.0661813	0.370096	1.39e-06
miR514a1	ACC	0.163185	0.0713267	0.373413	1.15e-06
miR514a2	ACC	0.163185	0.0713267	0.373413	1.15e-06
miR514a3	ACC	0.163185	0.0713267	0.373413	1.15e-06
miR514b	ACC	0.160282	0.0700771	0.366569	8.19e-07
miR532	ACC	0.354108	0.122564	1.02291	0.0445882
miR539	ACC	2.41429	0.83682	6.96379	0.0923712
miR541	ACC	2.43962	1.16104	5.12558	0.0151901
miR542	ACC	2.38039	1.00604	5.6338	0.0422539
miR543	ACC	2.18436	0.984252	4.84731	0.0491552
miR544a	ACC	1.93237	0.919118	4.06504	0.0775303
miR552	ACC	0.372024	0.128634	1.07608	0.0577019
miR5586	ACC	0.413736	0.196078	0.873362	0.0169815
miR561	ACC	2.13265	0.944287	4.81696	0.0618693
miR5683	ACC	1.75039	0.605694	5.06073	0.294351
miR574	ACC	4.88759	2.23814	10.6724	1.29e-05
miR576	ACC	6.56168	2.50063	17.2236	1.07e-05
miR582	ACC	8.33333	2.62192	26.4971	1.66e-05
miR584	ACC	0.242072	0.105363	0.556174	0.000297628
miR589	ACC	2.56016	1.17938	5.55864	0.0138112
miR590	ACC	6.33312	2.52972	15.8655	6.19e-06
miR615	ACC	3.65764	1.73491	7.7101	0.000265806
miR616	ACC	4.24268	1.66113	10.8331	0.00104498
miR625	ACC	4.60617	1.52858	13.8812	0.00299846
miR628	ACC	2.37982	0.702247	8.06452	0.150275
miR629	ACC	6.9541	2.84172	17.0155	8.48e-07
miR642a	ACC	0.471921	0.205508	1.08342	0.0703285
miR651	ACC	0.248571	0.11534	0.535619	0.000134941
miR6511b1	ACC	0.203625	0.0468823	0.884173	0.0183387
miR6511b2	ACC	0.397141	0.181094	0.87108	0.0170797
miR652	ACC	0.0830565	0.0177462	0.3885	5.27e-05
miR654	ACC	2.77855	1.30907	5.89971	0.00556643
miR655	ACC	2.19443	1.04286	4.61681	0.0340381
miR656	ACC	2.25887	0.783085	6.51466	0.121414
miR660	ACC	0.275938	0.123442	0.616903	0.000797121
miR664a	ACC	0.160979	0.0734754	0.352734	2.75e-07
miR664b	ACC	0.214316	0.0856898	0.535906	0.000297913
miR668	ACC	2.08333	0.94162	4.60829	0.0641013
miR671	ACC	7.32064	3.04229	17.6118	2.17e-07
miR675	ACC	2.82406	0.844595	9.4518	0.077856
miR676	ACC	0.280899	0.133369	0.591716	0.000366898
miR6806	ACC	2.55428	1.20642	5.40833	0.0109863
miR71	ACC	5.40249	2.48385	11.7536	1.97e-06
miR708	ACC	0.325415	0.137931	0.76746	0.00693583
miR744	ACC	3.23206	1.22459	8.52515	0.0120823
miR758	ACC	5.88582	1.33156	26.0213	0.00780729
miR766	ACC	3.98248	1.47842	10.7285	0.00311217
miR767	ACC	5.42299	1.2285	23.9406	0.0120369
miR769	ACC	3.29924	1.44907	7.51315	0.00261119
miR770	ACC	2.72926	1.25802	5.92066	0.00817008
miR7706	ACC	2.11506	0.856898	5.21921	0.0960036
miR874	ACC	0.14771	0.0621118	0.351247	6.7e-07
miR877	ACC	5.00501	2.16123	11.5915	2.97e-05
miR887	ACC	6.04595	2.42895	15.0399	1.24e-05
miR889	ACC	2.30468	1.08861	4.88043	0.0249518
miR891a	ACC	4.56413	1.48787	13.9978	0.00350553
miR91	ACC	4.54752	1.83857	11.2423	0.000327968
miR92	ACC	4.54752	1.83857	11.2423	0.000327968
miR93	ACC	4.54752	1.83857	11.2423	0.000327968
miR92a1	ACC	3.23729	1.50966	6.93963	0.00142322
miR92a2	ACC	3.45185	1.61108	7.39645	0.000702132
miR92b	ACC	3.71471	1.734	7.96178	0.000298266
miR93.1	ACC	6.26174	2.6476	14.8082	2.19e-06
miR935	ACC	2.70929	1.21921	6.02047	0.0109388
miR937	ACC	5.76701	2.70929	12.273	3.31e-07
miR940	ACC	5.73723	2.51762	13.0787	3.02e-06
miR942	ACC	2.98686	1.37212	6.50195	0.00383011
miR95	ACC	4.28266	1.42755	12.8535	0.00484755
miR96	ACC	3.70233	1.7449	7.85546	0.000263438
miR98	ACC	0.166973	0.0552486	0.504796	0.000303856
miR99a	ACC	0.23753	0.0959693	0.587544	0.000734082
miR99b	ACC	0.269687	0.0639386	1.13701	0.0554704
let7a1	BLCA	3.2175	1.0268	10.0847	0.0338613
let7a2	BLCA	2.81373	0.897666	8.81834	0.0636589
let7a3	BLCA	2.72405	1.00969	7.35294	0.0390653
let7b	BLCA	0.287522	0.0712758	1.15942	0.0617482
let7c	BLCA	1.9685	1.43719	2.69614	1.72e-05
let7d	BLCA	0.481464	0.153657	1.50807	0.199412
let7e	BLCA	0.669792	0.497265	0.902527	0.00803785
let7f1	BLCA	0.462535	0.262812	0.814332	0.00616045
let7f2	BLCA	0.472144	0.26824	0.831255	0.00775292
let7g	BLCA	0.567859	0.38835	0.830565	0.00312885
let7i	BLCA	2.1164	1.08167	4.14079	0.0249836
miR11	BLCA	1.5873	1.16442	2.16403	0.00317653
miR12	BLCA	1.56568	1.15088	2.12993	0.00397817
miR100	BLCA	1.59949	1.17178	2.18293	0.00282223
miR1011	BLCA	0.452694	0.29824	0.686813	0.000132743
miR1012	BLCA	0.446429	0.290023	0.687285	0.00016667
miR103a1	BLCA	0.636943	0.472144	0.859107	0.00286037
miR103a2	BLCA	0.633714	0.467946	0.858369	0.00297764
miR1051	BLCA	1.34698	0.974659	1.86116	0.0698843
miR1052	BLCA	1.39063	1.00472	1.92456	0.0456289
miR106a	BLCA	0.654879	0.45977	0.932836	0.0182369
miR106b	BLCA	0.670241	0.441696	1.01698	0.0584029
miR107	BLCA	0.59952	0.41684	0.862069	0.00531762
miR10a	BLCA	0.457038	0.254194	0.821693	0.00724675
miR10b	BLCA	0.23872	0.0884956	0.643501	0.00207168
miR1180	BLCA	1.82548	1.09051	3.0553	0.020009
miR1226	BLCA	0.681199	0.499251	0.929368	0.0148086
miR1245a	BLCA	2.09776	1.32837	3.31236	0.00114937
miR1247	BLCA	1.6488	1.1542	2.35571	0.0054879
miR1248	BLCA	0.66313	0.4914	0.895255	0.00688273
miR1251	BLCA	1.81719	1.21625	2.71518	0.00307914
miR125a	BLCA	0.661813	0.488043	0.896861	0.00739558
miR125b1	BLCA	1.88041	1.39567	2.53357	2.44e-05
miR125b2	BLCA	1.88964	1.40331	2.54453	2.01e-05
miR126	BLCA	0.406339	0.178987	0.922509	0.0262972
miR1266	BLCA	0.690608	0.448833	1.06315	0.0905815
miR1269a	BLCA	1.53988	0.92081	2.57599	0.0973848
miR1269b	BLCA	1.30702	0.967118	1.76616	0.0805146
miR127	BLCA	2.73523	1.51976	4.92126	0.000469775
miR1270	BLCA	0.548847	0.384025	0.784314	0.000826813
miR1271	BLCA	1.40766	0.914077	2.16779	0.119012
miR1277	BLCA	1.17813	0.861326	1.61108	0.303928
miR1281	BLCA	0.680272	0.490918	0.943396	0.020138
miR1282	BLCA	0.568505	0.308547	1.04723	0.0664113
miR12831	BLCA	1.59642	0.84246	3.0248	0.147847
miR12832	BLCA	1.25	0.927644	1.6852	0.142396
miR1287	BLCA	0.59453	0.421408	0.839631	0.0027989
miR1291	BLCA	1.31822	0.963391	1.8031	0.0827737
miR1292	BLCA	1.52835	1.06975	2.18293	0.0188987
miR1293	BLCA	0.423191	0.134989	1.32644	0.12825
miR1296	BLCA	2.14454	1.09457	4.20168	0.0226729
miR1301	BLCA	0.557724	0.361533	0.860585	0.00749022
miR1304	BLCA	8.01925	2.89687	22.2025	1.98e-06
miR1306	BLCA	0.716332	0.531915	0.96432	0.0272101
miR1307	BLCA	5.92066	2.73523	12.8172	3.04e-07
miR130b	BLCA	0.736377	0.491159	1.10375	0.136673
miR132	BLCA	2.42307	1.40213	4.1876	0.00105507
miR1323	BLCA	1.79921	1.12816	2.86944	0.0123772
miR133a1	BLCA	8.20345	1.14929	58.6166	0.0121274
miR133a	BLCA	1.5586	1.13443	2.14087	0.00574427
miR133b	BLCA	1.59109	1.17151	2.16076	0.00269661
miR134	BLCA	1.65481	1.2288	2.22866	0.000796581
miR135a1	BLCA	1.47645	0.83682	2.60485	0.176239
miR135a2	BLCA	1.28074	0.886525	1.84945	0.185893
miR135b	BLCA	0.502513	0.290276	0.870322	0.0122817
miR136	BLCA	2.47893	1.09721	5.5991	0.0238772
miR137	BLCA	1.69808	1.15075	2.50564	0.00698825
miR1381	BLCA	0.660066	0.488998	0.891266	0.0063679
miR1382	BLCA	0.395257	0.201939	0.773395	0.00498456
miR139	BLCA	1.49948	1.04178	2.15843	0.0280944
miR140	BLCA	0.563698	0.39984	0.794281	0.000910685
miR141	BLCA	0.552792	0.4	0.763942	0.000264651
miR142	BLCA	1.67084	0.948767	2.94291	0.0722445
miR143	BLCA	1.7322	1.27389	2.35516	0.000384559
miR144	BLCA	0.539084	0.366972	0.791766	0.00138725
miR145	BLCA	2.07555	1.35833	3.17058	0.000554501
miR1468	BLCA	0.513347	0.302206	0.8726	0.0119963
miR146a	BLCA	0.644745	0.468823	0.887311	0.00659373
miR146b	BLCA	0.46729	0.275028	0.793651	0.00393497
miR147b	BLCA	0.331785	0.0823045	1.33797	0.102986
miR148a	BLCA	0.581734	0.377929	0.895255	0.0126567
miR148b	BLCA	0.63857	0.461255	0.883392	0.00636778
miR149	BLCA	1.61031	1.14548	2.26398	0.00565622
miR150	BLCA	0.617665	0.350631	1.08826	0.0922511
miR151a	BLCA	0.448833	0.210615	0.956023	0.0330777
miR152	BLCA	2.04165	1.33565	3.12012	0.000764672
miR1532	BLCA	1.44844	1.0755	1.95046	0.0141821
miR154	BLCA	1.88929	1.24456	2.86862	0.00237488
miR155	BLCA	0.609013	0.368868	1.00533	0.0499341
miR15a	BLCA	0.687758	0.508906	0.930233	0.0143762
miR15b	BLCA	0.580383	0.341413	0.986193	0.0418251
miR161	BLCA	0.469704	0.276243	0.798722	0.00427113
miR162	BLCA	0.430108	0.233155	0.793021	0.00541674
miR17	BLCA	0.529381	0.352734	0.794913	0.00181095
miR181a1	BLCA	0.592768	0.437828	0.801925	0.000612332
miR181a2	BLCA	0.606428	0.440917	0.834028	0.00186402
miR181b1	BLCA	0.632111	0.45208	0.884173	0.00692142
miR181b2	BLCA	0.647249	0.471254	0.888889	0.00674855
miR181c	BLCA	2.43368	1.07759	5.49753	0.0269809
miR181d	BLCA	0.641026	0.472144	0.870322	0.00409593
miR182	BLCA	0.424989	0.157183	1.14863	0.0822483
miR183	BLCA	1.32275	0.940734	1.85908	0.106255
miR184	BLCA	1.45476	1.02785	2.05888	0.0334251
miR185	BLCA	0.570451	0.421941	0.77101	0.00021531
miR186	BLCA	0.661376	0.489716	0.892857	0.00653343
miR188	BLCA	1.4403	0.948767	2.18627	0.0847931
miR18a	BLCA	0.719942	0.50226	1.03199	0.072364
miR190a	BLCA	0.465333	0.281611	0.76864	0.0022321
miR191	BLCA	0.667111	0.494805	0.90009	0.00752532
miR1911	BLCA	1.55569	1.11757	2.16544	0.00832157
miR192	BLCA	0.433839	0.22899	0.821693	0.0083351
miR193a	BLCA	1.59185	1.15035	2.20264	0.00464773
miR193b	BLCA	1.72622	1.16374	2.56016	0.00598252
miR1941	BLCA	0.271813	0.111632	0.661813	0.00209015
miR1942	BLCA	0.551268	0.367782	0.825764	0.0034096
miR195	BLCA	1.59617	1.14416	2.22618	0.00546674
miR196a1	BLCA	1.19775	0.88574	1.61943	0.241178
miR196a2	BLCA	1.18906	0.875657	1.61421	0.266226
miR196b	BLCA	0.712758	0.518941	0.979432	0.0357601
miR197	BLCA	0.723589	0.535045	0.978474	0.0350366
miR1976	BLCA	0.57241	0.414938	0.789889	0.000587144
miR199a1	BLCA	1.99243	1.28353	3.0931	0.00171768
miR199a2	BLCA	2.02593	1.30531	3.14465	0.00130722
miR199b	BLCA	1.96425	1.28502	3.003	0.00147855
miR19a	BLCA	0.613497	0.455166	0.826446	0.00118341
miR19b1	BLCA	0.649351	0.481696	0.875657	0.0042817
miR19b2	BLCA	0.655308	0.486381	0.882613	0.00506772
miR200a	BLCA	0.655308	0.480307	0.893655	0.00717329
miR200b	BLCA	0.634115	0.470588	0.853971	0.00249069
miR200c	BLCA	0.550055	0.401606	0.753012	0.000155409
miR203a	BLCA	1.63506	1.13546	2.3546	0.00765
miR203b	BLCA	1.91241	1.17165	3.1211	0.00836617
miR204	BLCA	2.51889	1.50512	4.21585	0.000269355
miR205	BLCA	0.753012	0.558659	1.01523	0.0616948
miR20a	BLCA	0.457247	0.296209	0.705716	0.000288881
miR20b	BLCA	0.638162	0.473261	0.860585	0.0029846
miR21	BLCA	0.471921	0.284981	0.781861	0.00285038
miR210	BLCA	3.72162	1.37287	10.0878	0.00563436
miR2110	BLCA	0.266951	0.150421	0.473709	1.28e-06
miR212	BLCA	3.21854	1.32188	7.83699	0.00645767
miR214	BLCA	2.84172	1.57953	5.10986	0.000265041
miR217	BLCA	1.81686	1.31874	2.50376	0.000210667
miR2181	BLCA	1.33227	0.977517	1.81488	0.0679147
miR2182	BLCA	1.32732	0.980392	1.7963	0.0655748
miR219a1	BLCA	0.662252	0.473934	0.925926	0.0151104
miR22	BLCA	3.92311	1.4453	10.6462	0.00380425
miR221	BLCA	0.0952381	0.034188	0.265111	2.12e-08
miR222	BLCA	1.39198	1.0021	1.93349	0.0474346
miR223	BLCA	1.59058	1.05452	2.39981	0.0255031
miR224	BLCA	4.02901	1.76647	9.19118	0.000342753
miR2355	BLCA	2.17061	1.2945	3.63901	0.00259257
miR23a	BLCA	1.60231	1.12133	2.2899	0.00901704
miR23b	BLCA	1.61812	1.1489	2.27894	0.00539895
miR241	BLCA	2.56739	1.45688	4.52489	0.000716996
miR242	BLCA	2.56739	1.45688	4.52489	0.000716996
miR25	BLCA	0.268097	0.0664452	1.0812	0.0469076
miR26a1	BLCA	0.786782	0.559597	1.10571	0.166214
miR26a2	BLCA	0.784929	0.558347	1.10302	0.162014
miR27a	BLCA	1.6469	1.14482	2.36911	0.00659918
miR27b	BLCA	1.86463	1.19204	2.9163	0.00550911
miR28	BLCA	0.401284	0.177368	0.907441	0.0232254
miR296	BLCA	2.40385	0.987167	5.85138	0.0460038
miR299	BLCA	2.0202	1.18948	3.43053	0.00789914
miR29a	BLCA	1.45096	1.01906	2.06569	0.037763
miR29b1	BLCA	0.529381	0.34626	0.809717	0.0028563
miR29b2	BLCA	0.511509	0.33456	0.781861	0.00162098
miR29c	BLCA	0.554631	0.381098	0.807103	0.0017746
miR301a	BLCA	4.58505	2.39981	8.76424	4.3e-07
miR301b	BLCA	1.8162	1.20279	2.74198	0.0039885
miR3065	BLCA	1.95848	1.25047	3.06748	0.00278223
miR3074	BLCA	2.00642	1.13766	3.53857	0.014185
miR30a	BLCA	1.53681	0.998004	2.36574	0.0488259
miR30b	BLCA	0.545852	0.338409	0.881057	0.0118929
miR30c1	BLCA	0.602047	0.444247	0.815661	0.000941645
miR30c2	BLCA	0.57241	0.420521	0.778816	0.000326688
miR30d	BLCA	0.424088	0.223264	0.805153	0.00698027
miR30e	BLCA	0.648088	0.474383	0.884956	0.00596976
miR31	BLCA	0.184672	0.0258331	1.31996	0.0586521
miR3127	BLCA	0.628141	0.40783	0.968054	0.0336286
miR31301	BLCA	0.68918	0.398883	1.19048	0.179425
miR31302	BLCA	1.24766	0.896057	1.73702	0.189272
miR3150b	BLCA	1.34825	0.96432	1.88537	0.0795531
miR32	BLCA	0.711238	0.522739	0.967118	0.028907
miR3200	BLCA	0.623441	0.460829	0.84317	0.00197078
miR320a	BLCA	0.549149	0.270051	1.11645	0.0925947
miR320b2	BLCA	2.34577	0.748503	7.34754	0.131603
miR323a	BLCA	2.13083	1.32118	3.43643	0.00149395
miR323b	BLCA	2.21092	1.25534	3.89408	0.00480464
miR324	BLCA	1.32608	0.971817	1.80832	0.0736414
miR326	BLCA	1.2444	0.921659	1.68039	0.15281
miR328	BLCA	2.38209	1.28485	4.41501	0.0044619
miR330	BLCA	0.298329	0.110217	0.807103	0.0113508
miR331	BLCA	0.745156	0.547046	1.01543	0.0615541
miR335	BLCA	3.92927	1.7325	8.91266	0.00041007
miR337	BLCA	2.06569	1.44155	2.96033	5.31e-05
miR338	BLCA	0.761035	0.557103	1.04058	0.0863108
miR339	BLCA	0.395726	0.162075	0.966184	0.0346765
miR33a	BLCA	1.46456	1.08225	1.98177	0.0128948
miR33b	BLCA	1.55958	1.15487	2.10615	0.00346737
miR340	BLCA	2.36295	1.15835	4.8216	0.0148858
miR345	BLCA	0.324149	0.0453721	2.31535	0.236659
miR34a	BLCA	0.74184	0.550358	1	0.0487895
miR34b	BLCA	1.41663	1.00837	1.99005	0.0434573
miR34c	BLCA	1.44571	1.03423	2.02102	0.0300079
miR3607	BLCA	0.716332	0.514668	0.997009	0.0468592
miR361	BLCA	0.567537	0.393082	0.819672	0.00219843
miR3613	BLCA	0.140746	0.0197006	1.00563	0.022397
miR3614	BLCA	0.602773	0.422833	0.859107	0.00463439
miR3615	BLCA	0.685401	0.464253	1.01153	0.0555902
miR362	BLCA	0.71582	0.527148	0.971817	0.0312297
miR363	BLCA	0.679348	0.503525	0.91659	0.0109529
miR3651	BLCA	0.701754	0.473485	1.04015	0.0761789
miR3653	BLCA	0.654022	0.484496	0.882613	0.00517508
miR365a	BLCA	1.67448	1.2161	2.30574	0.00140149
miR365b	BLCA	1.67084	1.21153	2.30468	0.00155309
miR3677	BLCA	1.68976	1.22624	2.32883	0.00118321
miR369	BLCA	1.50852	1.09373	2.08073	0.011558
miR370	BLCA	1.73974	1.29216	2.34302	0.000219019
miR372	BLCA	1.96309	1.11383	3.45901	0.0174062
miR374a	BLCA	0.623441	0.371885	1.04482	0.0699633
miR374b	BLCA	2.51383	1.27845	4.94315	0.00558635
miR375	BLCA	1.53539	1.11272	2.11864	0.00851715
miR376a1	BLCA	1.85426	1.16347	2.95508	0.00831618
miR376b	BLCA	1.50128	1.06883	2.10837	0.0181458
miR376c	BLCA	2.61849	1.07204	6.39795	0.0282497
miR377	BLCA	1.59439	1.08554	2.34137	0.0163603
miR378a	BLCA	0.480077	0.294464	0.782473	0.00260875
miR378c	BLCA	0.616903	0.457666	0.831947	0.00138735
miR379	BLCA	3.6049	2.14316	6.06428	2.41e-07
miR380	BLCA	1.51263	1.10023	2.07943	0.0102678
miR382	BLCA	1.55521	1.1343	2.1322	0.00566028
miR383	BLCA	0.683995	0.39557	1.18259	0.171611
miR39131	BLCA	0.613874	0.453721	0.831255	0.00141585
miR39132	BLCA	0.577034	0.420698	0.791139	0.000538247
miR3934	BLCA	0.644745	0.478469	0.86881	0.00364416
miR409	BLCA	1.61943	1.1409	2.29885	0.00641464
miR410	BLCA	1.53163	1.13007	2.07555	0.00559337
miR411	BLCA	2.42072	1.44467	4.0568	0.000531483
miR412	BLCA	1.64393	0.996016	2.71297	0.0491751
miR421	BLCA	4.44642	1.63988	12.0584	0.00130632
miR423	BLCA	0.651466	0.475285	0.893655	0.0073318
miR424	BLCA	0.400481	0.127747	1.25549	0.104218
miR425	BLCA	0.650195	0.471032	0.896861	0.00823528
miR429	BLCA	0.665779	0.459559	0.965251	0.0305888
miR431	BLCA	1.78476	1.31458	2.42248	0.000165414
miR432	BLCA	1.57282	1.14534	2.16029	0.00474539
miR4326	BLCA	0.68918	0.510465	0.931099	0.0146524
miR433	BLCA	1.68209	1.16063	2.43843	0.00546736
miR450a1	BLCA	2.01045	0.943396	4.28449	0.0648969
miR450a2	BLCA	1.47254	0.818331	2.65041	0.193575
miR450b	BLCA	3.02663	1.48787	6.15764	0.00130337
miR451a	BLCA	0.409165	0.240558	0.695894	0.000650669
miR452	BLCA	1.95733	1.2279	3.12012	0.00403344
miR454	BLCA	4.60829	1.45455	14.6028	0.00430936
miR455	BLCA	2.13038	1.23001	3.69004	0.00570812
miR4636	BLCA	0.512558	0.339905	0.772798	0.00115953
miR4652	BLCA	0.573066	0.253743	1.29467	0.175169
miR4661	BLCA	0.603136	0.385505	0.943396	0.0250997
miR4662a	BLCA	1.56031	1.10461	2.2041	0.0109672
miR4668	BLCA	0.651042	0.482393	0.877963	0.00465706
miR4677	BLCA	0.636537	0.424628	0.954198	0.0272702
miR4724	BLCA	0.675219	0.478011	0.953289	0.0247254
miR4728	BLCA	0.578704	0.403551	0.829876	0.00260076
miR4746	BLCA	0.647668	0.472367	0.888099	0.00660253
miR4772	BLCA	1.30582	0.933707	1.82515	0.116878
miR483	BLCA	1.86498	1.07968	3.22061	0.0231503
miR484	BLCA	0.725689	0.489476	1.07538	0.108481
miR485	BLCA	1.51286	1.10914	2.06356	0.00842929
miR4861	BLCA	0.406009	0.230362	0.715308	0.00126568
miR4862	BLCA	0.456204	0.272628	0.763359	0.00217954
miR487a	BLCA	2.93083	1.61812	5.30786	0.000199405
miR490	BLCA	1.52835	1.12423	2.07727	0.00636857
miR491	BLCA	6.84463	2.17108	21.5796	0.000148135
miR493	BLCA	1.59642	1.15154	2.21288	0.00459637
miR494	BLCA	1.67983	1.07365	2.62881	0.0216057
miR495	BLCA	1.39451	1.03498	1.87935	0.027933
miR496	BLCA	1.48987	1.10156	2.01491	0.00911745
miR497	BLCA	1.71556	1.24642	2.36128	0.000803002
miR498	BLCA	1.57307	1.01368	2.44141	0.0416676
miR5000	BLCA	0.601323	0.341647	1.05843	0.0746488
miR500a	BLCA	0.727802	0.428449	1.23655	0.237731
miR500b	BLCA	1.39645	0.90009	2.16685	0.134701
miR501	BLCA	1.77936	0.87108	3.63636	0.109534
miR502	BLCA	0.75815	0.539665	1.06474	0.108844
miR503	BLCA	0.676133	0.477327	0.956938	0.0262905
miR505	BLCA	0.609385	0.429185	0.865801	0.00521291
miR508	BLCA	1.51378	1.0553	2.17155	0.0233488
miR5091	BLCA	1.60411	0.911577	2.82406	0.0981343
miR5092	BLCA	1.56055	0.886525	2.7465	0.119709
miR5093	BLCA	1.41603	0.787402	2.54647	0.242404
miR511	BLCA	1.30327	0.965251	1.75994	0.0827992
miR5121	BLCA	1.71086	1.07331	2.72777	0.0224128
miR5122	BLCA	1.71086	1.07331	2.72777	0.0224128
miR514a1	BLCA	1.47623	1.03961	2.096	0.0283979
miR514a2	BLCA	1.63265	1.04341	2.55493	0.0301371
miR514a3	BLCA	1.29584	0.958773	1.75162	0.0910576
miR5151	BLCA	8.19672	2.56937	26.1506	2.25e-05
miR5152	BLCA	8.19672	2.56937	26.1506	2.25e-05
miR516a1	BLCA	5.70451	1.80668	18.0018	0.000796972
miR516a2	BLCA	5.70451	1.80668	18.0018	0.000796972
miR516b1	BLCA	1.47384	0.924214	2.35018	0.101172
miR516b2	BLCA	1.63961	1.08707	2.4728	0.0172246
miR517a	BLCA	1.68435	1.10963	2.55624	0.0132825
miR517b	BLCA	1.68435	1.10963	2.55624	0.0132825
miR517c	BLCA	1.64718	1.04341	2.6001	0.0304259
miR518a1	BLCA	2.47831	0.914913	6.71141	0.065202
miR518a2	BLCA	8.19672	2.56937	26.1506	2.25e-05
miR518b	BLCA	1.78476	1.15035	2.76932	0.00878013
miR518c	BLCA	1.8093	1.13482	2.88434	0.0115003
miR518e	BLCA	1.47863	0.953289	2.29358	0.0789846
miR518f	BLCA	1.91828	1.16144	3.16857	0.00964376
miR519a1	BLCA	0.720461	0.49505	1.04921	0.0860213
miR519a2	BLCA	1.4721	1.00725	2.15146	0.044449
miR519b	BLCA	1.76336	1.11707	2.78319	0.0136025
miR519c	BLCA	1.37684	1.02072	1.85701	0.0355295
miR519d	BLCA	1.48987	0.968054	2.2941	0.068339
miR519e	BLCA	8.19672	2.56937	26.1506	2.25e-05
miR520a	BLCA	1.82615	1.13314	2.94291	0.0120741
miR520b	BLCA	1.72503	1.13636	2.61849	0.00957
miR520c	BLCA	1.57629	0.912409	2.72405	0.100267
miR520d	BLCA	1.69463	1.10059	2.6096	0.0154027
miR520e	BLCA	1.77525	1.07492	2.93255	0.0230879
miR520f	BLCA	0.691085	0.510204	0.93633	0.0163794
miR520g	BLCA	1.72444	1.05798	2.81136	0.0269508
miR520h	BLCA	1.75131	1.08696	2.82167	0.0196939
miR5211	BLCA	1.43349	0.931099	2.20604	0.0997216
miR522	BLCA	1.72117	1.09926	2.69469	0.0162977
miR523	BLCA	1.53351	0.996016	2.36016	0.0502366
miR524	BLCA	1.70794	1.10084	2.64971	0.0156469
miR525	BLCA	1.81884	1.16239	2.84576	0.00788242
miR526b	BLCA	1.70911	1.11037	2.63089	0.0137134
miR527	BLCA	7.13776	2.59808	19.6002	8.89e-06
miR532	BLCA	1.55836	0.977517	2.48509	0.0603673
miR539	BLCA	1.52439	1.11982	2.07469	0.00692923
miR542	BLCA	2.5582	0.948767	6.89655	0.0541589
miR543	BLCA	3.23311	1.58078	6.61376	0.000670223
miR550a1	BLCA	0.451671	0.261097	0.78125	0.00350176
miR550a2	BLCA	1.64826	0.809717	3.35458	0.163845
miR551b	BLCA	2.4108	1.13045	5.14139	0.0186308
miR552	BLCA	0.329815	0.168577	0.645161	0.000655672
miR5586	BLCA	1.80115	0.884173	3.66972	0.100372
miR5683	BLCA	2.4266	1.37438	4.28449	0.00158593
miR574	BLCA	1.39295	1.03445	1.87547	0.0282177
miR576	BLCA	0.638978	0.474608	0.860585	0.00294731
miR577	BLCA	2.78242	1.02669	7.54148	0.0354108
miR582	BLCA	0.642261	0.473934	0.870322	0.00399848
miR584	BLCA	0.774593	0.559597	1.07181	0.122468
miR590	BLCA	0.644745	0.471254	0.881834	0.0056322
miR592	BLCA	0.600962	0.39557	0.912409	0.0158543
miR598	BLCA	0.550661	0.373413	0.812348	0.00226815
miR615	BLCA	1.72473	1.18991	2.49938	0.00356319
miR616	BLCA	0.697837	0.423012	1.15168	0.156852
miR624	BLCA	2.80978	1.31562	6.0024	0.00524461
miR625	BLCA	0.555556	0.402091	0.76746	0.000298409
miR627	BLCA	0.714286	0.522193	0.976562	0.0338996
miR628	BLCA	1.78444	1.26374	2.51953	0.000855409
miR629	BLCA	0.524109	0.257467	1.06678	0.069913
miR642a	BLCA	0.568505	0.360101	0.897666	0.0140284
miR6499	BLCA	4.33088	2.00844	9.33707	4.76e-05
miR651	BLCA	0.680735	0.505051	0.917431	0.0109691
miR6510	BLCA	1.42878	1.05042	1.94326	0.0223596
miR652	BLCA	0.567215	0.418936	0.76746	0.000196982
miR653	BLCA	0.640205	0.412712	0.993049	0.0445802
miR654	BLCA	1.73641	1.2837	2.34907	0.000284184
miR655	BLCA	1.32573	0.980392	1.7934	0.0663089
miR660	BLCA	0.674764	0.484966	0.938086	0.0185663
miR664a	BLCA	0.514139	0.362319	0.729927	0.000150789
miR664b	BLCA	0.71582	0.505561	1.01348	0.0585027
miR671	BLCA	0.657462	0.420168	1.02807	0.0641911
miR6718	BLCA	0.73046	0.453515	1.17661	0.19472
miR6720	BLCA	0.69541	0.506842	0.953289	0.0233969
miR675	BLCA	6.01685	2.43784	14.8412	9.45e-06
miR6842	BLCA	0.144467	0.0581395	0.358938	1.33e-06
miR6854	BLCA	0.611247	0.407332	0.917431	0.0164291
miR71	BLCA	0.589275	0.351494	0.988142	0.0424634
miR708	BLCA	1.43637	1.04657	1.97122	0.0242829
miR744	BLCA	1.31978	0.957854	1.81917	0.0891153
miR758	BLCA	12.5345	1.75531	89.5255	0.0011589
miR760	BLCA	1.29955	0.958773	1.76211	0.0906667
miR766	BLCA	0.623053	0.31837	1.21921	0.163337
miR767	BLCA	1.51999	0.995025	2.32234	0.0512264
miR769	BLCA	0.459348	0.203459	1.03756	0.0550021
miR7702	BLCA	0.735835	0.539665	1.00381	0.0520418
miR7705	BLCA	0.552181	0.392773	0.775795	0.0005199
miR7706	BLCA	0.643087	0.450248	0.919118	0.0144357
miR874	BLCA	0.672043	0.473261	0.954198	0.0252789
miR877	BLCA	0.338066	0.0470588	2.42895	0.258031
miR887	BLCA	1.87688	1.24254	2.83527	0.00236034
miR889	BLCA	2.6469	1.24208	5.64016	0.00873094
miR891a	BLCA	1.74368	1.26695	2.39923	0.000549079
miR91	BLCA	1.88041	0.769231	4.5977	0.159067
miR92	BLCA	1.88041	0.769231	4.5977	0.159067
miR93	BLCA	1.88041	0.769231	4.5977	0.159067
miR92a1	BLCA	0.602047	0.447027	0.81103	0.000733156
miR92a2	BLCA	0.59312	0.440335	0.798722	0.000504208
miR92b	BLCA	1.99362	1.01916	3.90016	0.0397577
miR93.1	BLCA	0.565931	0.406669	0.787402	0.000624275
miR934	BLCA	0.645578	0.462749	0.900901	0.00945648
miR935	BLCA	0.76746	0.52521	1.12208	0.170771
miR937	BLCA	1.33708	0.968992	1.84536	0.0763672
miR942	BLCA	0.666223	0.489476	0.907441	0.00948239
miR944	BLCA	0.560538	0.411862	0.762777	0.00018928
miR95	BLCA	0.664894	0.424989	1.04004	0.0719053
miR96	BLCA	0.724113	0.529101	0.992063	0.0433739
miR98	BLCA	0.466636	0.265041	0.821693	0.00684517
miR99a	BLCA	1.75871	1.28452	2.4079	0.000359572
miR99b	BLCA	0.70028	0.520291	0.943396	0.0184246
let7a1	BRCA	0.594884	0.405351	0.8726	0.00725008
let7a2	BRCA	0.5	0.30021	0.832639	0.00658076
let7a3	BRCA	0.592768	0.403877	0.869565	0.00684362
let7b	BRCA	0.525486	0.369959	0.746826	0.000261381
let7c	BRCA	0.568828	0.396354	0.816327	0.0019415
let7d	BRCA	1.69492	1.08038	2.65887	0.0201686
let7e	BRCA	1.60823	1.13302	2.28258	0.00728767
let7f1	BRCA	2.52717	1.17758	5.42299	0.0136742
let7f2	BRCA	2.62812	1.22459	5.64016	0.00994257
let7g	BRCA	0.450653	0.1665	1.21996	0.107331
let7i	BRCA	4.32339	1.36351	13.708	0.00681432
miR100	BRCA	0.561798	0.322581	0.977517	0.0386905
miR1011	BRCA	0.451671	0.30021	0.67981	9.15e-05
miR1012	BRCA	0.433651	0.286779	0.655738	4.63e-05
miR103a1	BRCA	1.96618	1.17578	3.28731	0.00862542
miR103a2	BRCA	2.00803	1.20106	3.35796	0.00668011
miR106a	BRCA	0.340948	0.158053	0.735294	0.00409184
miR106b	BRCA	2.01857	0.94162	4.32713	0.0652792
miR107	BRCA	1.61394	0.906618	2.87274	0.100512
miR10a	BRCA	0.668003	0.434594	1.02733	0.0643948
miR10b	BRCA	0.618047	0.396668	0.962464	0.0316251
miR1247	BRCA	0.535045	0.379795	0.754148	0.000282152
miR125a	BRCA	1.5569	1.0917	2.22025	0.0137452
miR125b1	BRCA	0.732601	0.475964	1.12765	0.155721
miR125b2	BRCA	0.718391	0.466853	1.10595	0.131317
miR126	BRCA	0.465549	0.226244	0.957854	0.0333523
miR1269a	BRCA	1.6952	1.14181	2.51699	0.0081012
miR127	BRCA	0.292312	0.107735	0.793021	0.0101684
miR1281	BRCA	1.45985	1.03008	2.06911	0.0324469
miR1282	BRCA	1.62311	1.09757	2.39981	0.0142642
miR1287	BRCA	3.82117	0.94518	15.4583	0.0429261
miR1307	BRCA	1.90078	1.32556	2.72628	0.000384031
miR130a	BRCA	0.540833	0.347222	0.84246	0.00577093
miR130b	BRCA	1.83756	1.23396	2.73673	0.00236284
miR132	BRCA	0.649351	0.365764	1.15221	0.136874
miR134	BRCA	0.683995	0.484731	0.965251	0.0295106
miR135b	BRCA	0.653168	0.4363	0.977517	0.0367744
miR139	BRCA	1.48566	1.01833	2.16732	0.0387713
miR141	BRCA	0.405022	0.128816	1.27307	0.109612
miR142	BRCA	0.430108	0.175778	1.0523	0.0569646
miR143	BRCA	0.732064	0.508647	1.0543	0.0924074
miR144	BRCA	0.59312	0.415973	0.846024	0.00357539
miR145	BRCA	0.466636	0.190694	1.14142	0.0870662
miR146a	BRCA	0.374532	0.174734	0.802568	0.00860961
miR146b	BRCA	1.66362	0.775194	3.57015	0.186496
miR148a	BRCA	1.34102	0.931099	1.93199	0.113762
miR148b	BRCA	3.58166	2.11909	6.05327	3.51e-07
miR149	BRCA	1.69635	1.03972	2.76778	0.0323017
miR150	BRCA	0.511247	0.36062	0.724638	0.000124808
miR151a	BRCA	1.8162	1.13856	2.89687	0.0110274
miR152	BRCA	0.653168	0.434594	0.981354	0.0389515
miR1532	BRCA	0.672948	0.454959	0.995025	0.0455909
miR155	BRCA	0.576701	0.336474	0.988142	0.0425522
miR15a	BRCA	2.78629	1.13882	6.81663	0.019101
miR15b	BRCA	3.0656	0.425713	22.0751	0.24169
miR161	BRCA	0.157085	0.0218723	1.12816	0.0347426
miR162	BRCA	0.202922	0.0281928	1.46028	0.0793197
miR17	BRCA	1.42776	0.93985	2.16873	0.0933406
miR181a1	BRCA	1.82515	1.16279	2.86451	0.00792482
miR181a2	BRCA	0.231535	0.0940734	0.570125	0.000513409
miR181b1	BRCA	2.87026	1.58303	5.20562	0.000276773
miR181b2	BRCA	2.19058	1.23426	3.88802	0.00599522
miR181c	BRCA	0.455166	0.299043	0.692521	0.000164251
miR181d	BRCA	0.471032	0.29967	0.740192	0.000838359
miR182	BRCA	0.673854	0.471698	0.962464	0.0290798
miR183	BRCA	1.8457	1.1202	3.04044	0.0145701
miR184	BRCA	1.45096	1.0099	2.08464	0.0428893
miR185	BRCA	1.63639	1.14679	2.33536	0.00610971
miR186	BRCA	1.53516	1.07515	2.19202	0.0174912
miR187	BRCA	1.96696	0.800641	4.83092	0.132715
miR191	BRCA	0.245399	0.0606796	0.992063	0.0326039
miR192	BRCA	0.187126	0.081367	0.430293	9.81e-06
miR193a	BRCA	1.58003	1.11932	2.23015	0.00872964
miR193b	BRCA	1.52905	0.98912	2.36407	0.0543542
miR1941	BRCA	0.346981	0.16952	0.710227	0.00241566
miR1942	BRCA	0.314961	0.146714	0.676133	0.0017395
miR195	BRCA	0.448632	0.271887	0.740192	0.00128793
miR196a1	BRCA	2.09293	1.33245	3.28839	0.00104971
miR196a2	BRCA	1.98098	1.29618	3.02847	0.00128799
miR197	BRCA	0.137476	0.0191975	0.984252	0.0205719
miR199a1	BRCA	2.77701	1.52022	5.07099	0.000523932
miR199a2	BRCA	2.29568	1.23518	4.26621	0.00684906
miR199b	BRCA	1.97941	1.06553	3.67647	0.027586
miR19b2	BRCA	0.344353	0.109481	1.08272	0.0559571
miR200a	BRCA	2.12044	0.673401	6.67557	0.188485
miR200b	BRCA	3.15358	1.0004	9.94036	0.0384306
miR200c	BRCA	0.65703	0.464468	0.930233	0.0170485
miR203a	BRCA	1.46585	1.04047	2.06484	0.0278207
miR203b	BRCA	4.24448	2.06313	8.73362	1.88e-05
miR205	BRCA	0.541126	0.324781	0.901713	0.016602
miR206	BRCA	0.581734	0.294638	1.14824	0.113971
miR20a	BRCA	1.4247	0.914913	2.21877	0.115405
miR21	BRCA	1.71644	1.2054	2.44379	0.0024338
miR210	BRCA	1.58278	1.06213	2.35849	0.0228705
miR214	BRCA	2.82486	1.37722	5.79374	0.00305313
miR217	BRCA	2.87853	1.53988	5.38213	0.000524194
miR22	BRCA	1.82249	1.27812	2.59943	0.000770409
miR221	BRCA	3.32226	1.78348	6.18812	5.98e-05
miR222	BRCA	3.1211	1.63026	5.97729	0.000295453
miR223	BRCA	0.560538	0.388199	0.809717	0.00176011
miR224	BRCA	3.50754	1.42572	8.62813	0.00355692
miR2355	BRCA	1.58579	1.12663	2.23214	0.00765942
miR23a	BRCA	1.35575	0.962464	1.91022	0.0806882
miR23b	BRCA	2.19877	1.30141	3.71471	0.00252779
miR241	BRCA	1.46413	1.00563	2.13174	0.0454124
miR242	BRCA	1.49365	1.03157	2.16263	0.03248
miR25	BRCA	0.41841	0.171057	1.02365	0.0489017
miR26a1	BRCA	0.551876	0.35137	0.867303	0.00893123
miR26a2	BRCA	0.555864	0.353732	0.873362	0.00979441
miR26b	BRCA	0.358423	0.131787	0.974659	0.0358168
miR27a	BRCA	1.96464	0.960615	4.01768	0.0594209
miR27b	BRCA	1.70184	1.17041	2.47463	0.00485114
miR28	BRCA	0.538213	0.263019	1.1012	0.0848151
miR29a	BRCA	0.381971	0.178094	0.819001	0.0102022
miR29b1	BRCA	0.434594	0.177399	1.06508	0.0607674
miR29b2	BRCA	0.53135	0.247954	1.13882	0.098302
miR29c	BRCA	0.469704	0.259336	0.851064	0.0107163
miR3065	BRCA	1.32837	0.93985	1.87758	0.106806
miR30a	BRCA	0.462321	0.327761	0.652316	6.79e-06
miR30c1	BRCA	0.159795	0.0692042	0.369004	8.56e-07
miR30c2	BRCA	0.174703	0.0705716	0.432526	1.96e-05
miR30d	BRCA	0.51573	0.240327	1.10632	0.0832927
miR30e	BRCA	0.448029	0.241604	0.831255	0.00891812
miR32	BRCA	0.347584	0.110534	1.0929	0.0583446
miR320a	BRCA	0.650618	0.414079	1.02197	0.0601535
miR324	BRCA	1.8423	1.28452	2.64201	0.000752773
miR328	BRCA	1.79372	1.26695	2.53936	0.000842828
miR330	BRCA	1.30225	0.904159	1.87477	0.154243
miR331	BRCA	1.34716	0.94697	1.91718	0.096678
miR335	BRCA	0.336587	0.148017	0.765697	0.00640523
miR337	BRCA	0.702741	0.487805	1.01184	0.0565301
miR338	BRCA	1.54273	1.02554	2.32072	0.0360196
miR339	BRCA	1.74978	0.815661	3.75375	0.145621
miR340	BRCA	1.91718	1.34336	2.73598	0.000262539
miR342	BRCA	0.641849	0.454133	0.906618	0.0112388
miR345	BRCA	1.34409	0.95511	1.89107	0.0885661
miR34a	BRCA	2.64201	1.28849	5.41712	0.00586541
miR3607	BRCA	0.611995	0.401929	0.931966	0.0209931
miR361	BRCA	1.54416	1.07828	2.21092	0.0169059
miR374a	BRCA	0.703235	0.451467	1.09613	0.118198
miR374b	BRCA	0.606428	0.385802	0.952381	0.0283705
miR375	BRCA	0.292826	0.119489	0.71736	0.00426519
miR378a	BRCA	2.04625	0.899281	4.65766	0.0814825
miR379	BRCA	0.656168	0.465333	0.925069	0.0154906
miR381	BRCA	0.202143	0.0744048	0.549149	0.000500212
miR409	BRCA	0.263922	0.122384	0.569152	0.000258722
miR423	BRCA	1.74551	1.07124	2.84333	0.0235223
miR424	BRCA	0.262123	0.0646412	1.06293	0.0437649
miR425	BRCA	0.520291	0.253936	1.06542	0.0689701
miR429	BRCA	1.60798	1.08802	2.37643	0.016136
miR451a	BRCA	0.578704	0.368324	0.908265	0.0161256
miR452	BRCA	2.25785	1.18259	4.31034	0.0112064
miR4662a	BRCA	1.87266	1.31062	2.67523	0.000461093
miR484	BRCA	1.67196	1.14051	2.45098	0.00777894
miR4861	BRCA	1.40509	0.94697	2.0842	0.0895151
miR4862	BRCA	0.555556	0.290613	1.06191	0.0712309
miR497	BRCA	0.534474	0.287853	0.993049	0.0438431
miR500a	BRCA	1.61186	1.1426	2.27428	0.00606216
miR501	BRCA	1.64204	1.16645	2.31107	0.00408672
miR505	BRCA	0.405351	0.128717	1.27665	0.110636
miR532	BRCA	1.64042	1.14732	2.34577	0.00614442
miR542	BRCA	0.157629	0.0574713	0.432526	3.78e-05
miR574	BRCA	1.49477	1.01958	2.19106	0.0382633
miR584	BRCA	0.344116	0.0851064	1.39101	0.116665
miR589	BRCA	1.39159	0.969932	1.99641	0.0714558
miR625	BRCA	0.520021	0.363901	0.742942	0.000256358
miR628	BRCA	0.647249	0.437063	0.958773	0.028679
miR629	BRCA	0.281373	0.103584	0.763942	0.0078604
miR652	BRCA	0.635728	0.430663	0.938086	0.0214587
miR653	BRCA	0.40404	0.221828	0.736377	0.00219864
miR660	BRCA	1.93949	1.25109	3.00752	0.00258225
miR664a	BRCA	1.51515	1.0016	2.292	0.0475439
miR675	BRCA	2.3359	1.33583	4.08497	0.00217887
miR71	BRCA	0.744048	0.521648	1.06067	0.100968
miR708	BRCA	2.79564	1.45264	5.38213	0.00130958
miR744	BRCA	0.458505	0.231	0.909918	0.0222551
miR769	BRCA	1.76616	1.08519	2.87439	0.0203355
miR874	BRCA	1.93874	1.36017	2.76396	0.000197495
miR91	BRCA	3.55114	1.554	8.11688	0.00132438
miR92	BRCA	3.55114	1.554	8.11688	0.00132438
miR93	BRCA	3.55114	1.554	8.11688	0.00132438
miR92a1	BRCA	0.708717	0.491884	1.02062	0.0630013
miR92a2	BRCA	0.707714	0.490436	1.02187	0.0638227
miR92b	BRCA	3.04321	0.965251	9.59693	0.0455895
miR93.1	BRCA	1.85185	0.998004	3.43525	0.0471243
miR96	BRCA	2.65604	0.980392	7.19424	0.0457143
miR98	BRCA	2.09118	1.27129	3.43997	0.00296075
miR99a	BRCA	0.581395	0.409668	0.825764	0.00215335
miR99b	BRCA	1.7094	1.15781	2.52398	0.0063541
let7a1	CESC	0.514403	0.254842	1.03842	0.0588021
let7a2	CESC	0.447427	0.221779	0.902527	0.0209601
let7a3	CESC	0.514403	0.254842	1.03842	0.0588021
let7b	CESC	0.278862	0.119617	0.649773	0.00157426
let7c	CESC	0.593472	0.366972	0.959693	0.031514
let7d	CESC	0.619195	0.357398	1.07308	0.0845571
let7e	CESC	4.87805	2.07684	11.4521	5.56e-05
let7f1	CESC	1.74581	1.09337	2.78784	0.0181142
let7f2	CESC	1.74277	1.09146	2.78242	0.018487
let7g	CESC	0.601323	0.376081	0.960615	0.0316902
let7i	CESC	0.419111	0.166362	1.05597	0.0569132
miR11	CESC	0.455373	0.249066	0.832639	0.00879194
miR12	CESC	0.600601	0.351617	1.02596	0.0593501
miR100	CESC	5.01505	1.54967	16.239	0.00276433
miR1011	CESC	0.369959	0.223314	0.612745	6.11e-05
miR1012	CESC	0.369004	0.218198	0.62422	0.000114478
miR103a1	CESC	1.96155	1.12296	3.427	0.0158974
miR103a2	CESC	1.88857	1.0812	3.29924	0.0231483
miR1051	CESC	3.31126	1.32468	8.27815	0.00656547
miR1052	CESC	2.92056	1.16727	7.30994	0.0162854
miR106a	CESC	0.306843	0.138812	0.678426	0.00198153
miR106b	CESC	1.58003	0.848176	2.94204	0.145614
miR107	CESC	1.90549	1.11607	3.25309	0.016273
miR10a	CESC	0.25	0.0347102	1.8005	0.136492
miR10b	CESC	0.52356	0.312207	0.877963	0.0125301
miR1180	CESC	0.651466	0.407997	1.04026	0.0707442
miR1248	CESC	6.21504	2.20702	17.4917	7.49e-05
miR125a	CESC	4.02414	0.970874	16.675	0.0377092
miR125b1	CESC	0.569152	0.357143	0.907441	0.0164186
miR125b2	CESC	0.582751	0.365497	0.928505	0.0215726
miR126	CESC	0.462107	0.2886	0.739645	0.000993257
miR1266	CESC	2.82566	1.12651	7.08717	0.0205814
miR1269a	CESC	0.351865	0.128139	0.966184	0.0340069
miR1269b	CESC	2.9994	0.938967	9.57854	0.0512563
miR127	CESC	0.353982	0.166945	0.750751	0.00466137
miR1271	CESC	0.203087	0.0497265	0.829187	0.0138057
miR1281	CESC	0.437254	0.228938	0.835422	0.0100382
miR1282	CESC	0.484731	0.253872	0.925926	0.0250682
miR1287	CESC	0.45977	0.273598	0.772798	0.00265972
miR1292	CESC	0.591017	0.282805	1.23533	0.15744
miR1293	CESC	2.68168	0.83682	8.59107	0.0839858
miR1301	CESC	0.65445	0.410172	1.04395	0.0731875
miR1306	CESC	0.319285	0.150263	0.678426	0.0017368
miR130a	CESC	2.22074	1.26839	3.88954	0.00416832
miR132	CESC	4.34028	1.55933	12.0802	0.00213877
miR133a1	CESC	0.249688	0.0610874	1.02051	0.0366604
miR133a	CESC	0.510465	0.297796	0.875657	0.0127278
miR134	CESC	0.399361	0.189466	0.841751	0.0124901
miR135b	CESC	1.31909	0.819001	2.12404	0.253449
miR136	CESC	0.434972	0.23175	0.816993	0.00770209
miR139	CESC	2.35018	1.23153	4.4843	0.0075349
miR140	CESC	0.430293	0.266809	0.693481	0.000367522
miR141	CESC	0.515996	0.207469	1.28287	0.147101
miR142	CESC	0.389712	0.240327	0.632111	7.69e-05
miR143	CESC	2.90951	1.05641	8.01282	0.03025
miR144	CESC	2.11372	1.13598	3.93391	0.015599
miR145	CESC	0.471032	0.27248	0.81367	0.00578941
miR1468	CESC	0.413052	0.205086	0.831947	0.0105976
miR146a	CESC	0.469043	0.239521	0.918274	0.0236468
miR146b	CESC	3.34784	1.04286	10.7446	0.0309888
miR148a	CESC	0.532765	0.332889	0.852515	0.00766202
miR148b	CESC	0.426803	0.211909	0.859845	0.0141241
miR149	CESC	0.59453	0.369004	0.957854	0.0309057
miR150	CESC	0.308833	0.18615	0.512295	1.55e-06
miR151a	CESC	0.476417	0.217297	1.0446	0.0581857
miR152	CESC	1.91388	0.95057	3.85505	0.0642803
miR1532	CESC	0.504286	0.305344	0.833333	0.0064887
miR154	CESC	0.198059	0.0477555	0.821693	0.0130316
miR155	CESC	0.0983284	0.0136351	0.709723	0.00439098
miR15a	CESC	1.89825	1.07562	3.35008	0.0246571
miR15b	CESC	0.62461	0.3885	1.00442	0.0499659
miR161	CESC	0.631313	0.385505	1.03359	0.0650237
miR162	CESC	0.618047	0.375375	1.0174	0.0560649
miR17	CESC	0.536769	0.306185	0.940734	0.0272455
miR181a1	CESC	0.52356	0.284657	0.963391	0.0341673
miR181a2	CESC	2.06313	0.985222	4.31965	0.049687
miR181b1	CESC	1.70184	0.972763	2.97885	0.0596003
miR181b2	CESC	1.76025	0.993049	3.12012	0.0497809
miR181c	CESC	0.573723	0.34459	0.956023	0.0307317
miR181d	CESC	0.467071	0.187899	1.16104	0.0933391
miR182	CESC	1.44634	0.904977	2.31214	0.121325
miR183	CESC	1.43493	0.896861	2.29463	0.129837
miR184	CESC	0.739098	0.446628	1.22339	0.237938
miR185	CESC	1.64474	1.03114	2.62398	0.0349468
miR186	CESC	0.415282	0.197824	0.87184	0.0164074
miR187	CESC	0.501756	0.229779	1.09541	0.0773383
miR188	CESC	0.38625	0.225124	0.662691	0.000338599
miR18a	CESC	2.19587	0.687758	7.01262	0.17295
miR190a	CESC	2.80584	0.686813	11.4639	0.133401
miR191	CESC	0.560224	0.333444	0.940734	0.0264623
miR192	CESC	0.469925	0.275255	0.802568	0.00463794
miR193a	CESC	3.07977	1.61108	5.88582	0.000338373
miR193b	CESC	1.78987	1.05775	3.02847	0.0278786
miR1941	CESC	0.573066	0.353232	0.929368	0.0222864
miR1942	CESC	0.552486	0.333778	0.914077	0.0191687
miR195	CESC	3.99521	1.24301	12.8452	0.0118459
miR196a1	CESC	1.90295	1.18175	3.06466	0.00713013
miR196a2	CESC	1.94894	1.1744	3.23415	0.0085607
miR196b	CESC	3.12891	1.25141	7.82473	0.0100578
miR197	CESC	1.44467	0.883392	2.36351	0.140839
miR1976	CESC	0.21182	0.0294118	1.52555	0.0891273
miR199a1	CESC	0.480769	0.279408	0.82713	0.00682682
miR199a2	CESC	0.467071	0.273673	0.797448	0.00426434
miR199b	CESC	0.49505	0.287439	0.852515	0.00970046
miR19a	CESC	7.77001	1.87723	32.144	0.000800247
miR19b1	CESC	1.75101	1.06078	2.89101	0.0266177
miR19b2	CESC	1.75932	1.06678	2.90107	0.0250482
miR200a	CESC	0.683995	0.417711	1.12007	0.128677
miR200b	CESC	0.680272	0.425532	1.08778	0.105303
miR200c	CESC	1.61134	0.992063	2.61643	0.0515503
miR203a	CESC	0.550358	0.288684	1.04965	0.0659193
miR204	CESC	0.389105	0.236574	0.639795	0.000117116
miR205	CESC	1.74611	1.0755	2.83527	0.0225909
miR20a	CESC	0.56338	0.322269	0.984252	0.0410816
miR20b	CESC	0.527983	0.289101	0.96432	0.0345688
miR21	CESC	2.52207	1.00898	6.3012	0.040707
miR210	CESC	1.87477	1.16293	3.02206	0.00873812
miR212	CESC	0.332336	0.150739	0.732601	0.00408478
miR214	CESC	5.19211	1.59949	16.8464	0.00219256
miR215	CESC	0.357015	0.128518	0.992063	0.0389499
miR217	CESC	1.76897	1.10988	2.81928	0.0151261
miR2181	CESC	0.54615	0.341413	0.874126	0.0104794
miR2182	CESC	0.410004	0.234247	0.71736	0.00126289
miR219a1	CESC	0.362845	0.114038	1.15473	0.0733683
miR22	CESC	0.594177	0.32457	1.08802	0.0878758
miR221	CESC	1.91865	0.830565	4.43459	0.120505
miR222	CESC	0.543478	0.335909	0.879507	0.0117391
miR223	CESC	2	1.25125	3.19693	0.00312821
miR224	CESC	0.565931	0.352983	0.907441	0.0164527
miR2355	CESC	2.80978	1.43472	5.50358	0.00165445
miR23a	CESC	1.97083	0.85034	4.5683	0.106834
miR23b	CESC	0.475285	0.282885	0.798722	0.00409143
miR241	CESC	2.05381	1.28733	3.27761	0.00204963
miR242	CESC	1.99203	1.24922	3.17662	0.00317888
miR26a2	CESC	0.587544	0.339789	1.01616	0.0543869
miR26b	CESC	3.6846	1.32961	10.2072	0.0071419
miR27a	CESC	1.74004	0.984252	3.07692	0.0536916
miR28	CESC	1.79115	0.65189	4.92126	0.252223
miR296	CESC	2.64201	1.62946	4.28266	4.28e-05
miR299	CESC	0.453515	0.243191	0.845309	0.0106848
miR29a	CESC	1.68577	1.04932	2.70856	0.028935
miR29b1	CESC	2.88934	1.05031	7.94913	0.0312925
miR29b2	CESC	0.489956	0.295247	0.813008	0.00478812
miR29c	CESC	0.181291	0.0841751	0.390472	9.4e-07
miR301a	CESC	3.17058	1.2692	7.91766	0.00903832
miR3065	CESC	0.317158	0.0777001	1.294	0.091026
miR3074	CESC	0.458716	0.286451	0.734754	0.000898434
miR30a	CESC	0.337154	0.180865	0.628536	0.000340086
miR30c1	CESC	0.696379	0.43554	1.11346	0.128294
miR30d	CESC	4.38982	1.06304	18.1291	0.0252946
miR30e	CESC	0.286862	0.114943	0.71582	0.00440271
miR31	CESC	1.54775	0.914077	2.61986	0.10138
miR3127	CESC	2.28258	1.23778	4.21053	0.00653758
miR31301	CESC	0.449035	0.261575	0.77101	0.00292462
miR31302	CESC	0.500501	0.31027	0.807103	0.00388135
miR3150b	CESC	0.4649	0.262605	0.823045	0.00713363
miR32	CESC	0.579039	0.335233	1.0003	0.0472845
miR3200	CESC	2.57136	0.63012	10.4921	0.172107
miR320b1	CESC	0.262261	0.113148	0.607903	0.000782555
miR320b2	CESC	0.566251	0.341647	0.938967	0.025535
miR323a	CESC	2.64131	1.20005	5.81395	0.0120787
miR328	CESC	0.63857	0.40032	1.01926	0.058159
miR330	CESC	0.568828	0.308452	1.0491	0.0670765
miR335	CESC	4.37828	2.42365	7.90514	9e-08
miR337	CESC	0.472367	0.256805	0.86881	0.0135936
miR338	CESC	0.549149	0.294377	1.02407	0.0555475
miR339	CESC	0.570451	0.336134	0.968054	0.0351352
miR33a	CESC	0.498256	0.226757	1.09505	0.0771715
miR33b	CESC	0.501002	0.305717	0.821018	0.00522071
miR340	CESC	0.64433	0.338524	1.22669	0.177332
miR342	CESC	0.470367	0.294464	0.751315	0.00123945
miR34a	CESC	0.668896	0.382702	1.16918	0.155476
miR34b	CESC	0.598086	0.332889	1.07411	0.082031
miR34c	CESC	0.566251	0.280899	1.14194	0.107657
miR3607	CESC	0.426985	0.266951	0.68306	0.000257688
miR361	CESC	0.429923	0.267594	0.691085	0.000333112
miR3613	CESC	1.77778	1.08625	2.90951	0.0203118
miR3614	CESC	2.39406	0.962464	5.95238	0.0525706
miR3615	CESC	0.172058	0.023872	1.24008	0.0476485
miR362	CESC	0.424088	0.263574	0.682128	0.000272646
miR363	CESC	0.55991	0.320307	0.978474	0.0388701
miR3653	CESC	0.457666	0.269107	0.778816	0.00314386
miR365a	CESC	4.74834	1.89179	11.9218	0.000247912
miR365b	CESC	4.74834	1.89179	11.9218	0.000247912
miR3677	CESC	0.575374	0.307692	1.07596	0.0798923
miR369	CESC	1.77715	1.11458	2.83366	0.0142846
miR370	CESC	0.364431	0.194175	0.683527	0.0010463
miR374a	CESC	0.566251	0.325521	0.985222	0.041401
miR374b	CESC	0.490677	0.271813	0.88574	0.0159185
miR375	CESC	3.64166	1.31891	10.0553	0.00753443
miR376c	CESC	1.97707	1.11757	3.49773	0.0169048
miR377	CESC	2.05002	0.981354	4.28266	0.0510341
miR378a	CESC	0.432713	0.269614	0.694444	0.00036255
miR378c	CESC	0.30003	0.153516	0.58651	0.00018774
miR379	CESC	1.67448	0.899281	3.11721	0.10001
miR382	CESC	0.334113	0.120744	0.924214	0.0267212
miR3934	CESC	3.26691	1.02208	10.4417	0.0343478
miR409	CESC	0.355366	0.204123	0.618812	0.000132403
miR410	CESC	1.97394	0.979432	3.97931	0.0524893
miR411	CESC	0.632511	0.351741	1.13779	0.123618
miR412	CESC	2.32342	1.38198	3.90625	0.00105503
miR421	CESC	0.673401	0.42123	1.07654	0.0965461
miR423	CESC	0.263505	0.0365631	1.89897	0.15454
miR424	CESC	2.00562	1.19446	3.367	0.00721985
miR425	CESC	1.76616	1.10023	2.83527	0.0170466
miR429	CESC	0.357526	0.0496278	2.57467	0.28611
miR431	CESC	0.177904	0.0641849	0.493097	0.000183506
miR4326	CESC	2.23614	1.06101	4.71254	0.0297083
miR449a	CESC	0.604595	0.371195	0.984252	0.0410374
miR450a1	CESC	1.60617	0.993049	2.59673	0.0509703
miR450a2	CESC	0.25227	0.034904	1.82315	0.140282
miR450b	CESC	0.261301	0.0362713	1.88253	0.15152
miR451a	CESC	1.98768	1.21256	3.25839	0.00549673
miR452	CESC	0.296472	0.0411353	2.13721	0.199838
miR454	CESC	0.319489	0.0783085	1.30412	0.0934336
miR455	CESC	0.234632	0.0573723	0.959693	0.0280142
miR4652	CESC	1.76585	1.1073	2.81611	0.0154973
miR4661	CESC	5.39374	0.747943	38.9105	0.0605927
miR4662a	CESC	1.98491	1.19076	3.30797	0.0073985
miR4677	CESC	0.63012	0.391696	1.01389	0.0549315
miR4746	CESC	0.519211	0.312695	0.862069	0.0100263
miR4772	CESC	0.443853	0.178763	1.10229	0.0721052
miR483	CESC	4.62963	1.44175	14.8633	0.00458692
miR484	CESC	0.604595	0.323206	1.13084	0.111673
miR485	CESC	0.281215	0.133333	0.59312	0.000374284
miR4861	CESC	1.7059	1.06826	2.72405	0.0236533
miR4862	CESC	1.67364	1.02208	2.74048	0.0385971
miR493	CESC	1.84502	1.04156	3.26797	0.0329127
miR495	CESC	1.95963	0.938086	4.095	0.0681274
miR497	CESC	0.547645	0.335796	0.892857	0.0143492
miR499a	CESC	4.19992	1.51722	11.6252	0.00264044
miR500a	CESC	0.430478	0.262055	0.707214	0.000610844
miR500b	CESC	0.282167	0.166389	0.478469	5.49e-07
miR501	CESC	0.4662	0.286287	0.759301	0.00168637
miR502	CESC	0.237473	0.135722	0.415455	4.58e-08
miR503	CESC	0.643087	0.35791	1.15567	0.136465
miR505	CESC	0.191095	0.0853242	0.427899	6.92e-06
miR508	CESC	0.448029	0.279955	0.716846	0.000591846
miR5091	CESC	0.294464	0.107319	0.807754	0.0115975
miR5092	CESC	0.269906	0.0661376	1.10108	0.0501188
miR5093	CESC	0.452489	0.264901	0.773395	0.00290439
miR511	CESC	0.246305	0.0769823	0.788022	0.0104706
miR514a1	CESC	0.601685	0.377358	0.959693	0.0308962
miR514a2	CESC	0.564972	0.352609	0.904977	0.0160451
miR514a3	CESC	0.351741	0.0862069	1.43534	0.127677
miR516a1	CESC	5.91017	1.83284	19.0476	0.000743219
miR516a2	CESC	5.91017	1.83284	19.0476	0.000743219
miR519a1	CESC	8.62813	2.62743	28.3447	1.99e-05
miR532	CESC	0.332336	0.206697	0.534474	1.84e-06
miR539	CESC	0.183688	0.0721501	0.467727	6.7e-05
miR542	CESC	1.72563	0.987167	3.01568	0.0522725
miR550a1	CESC	0.353482	0.168805	0.740192	0.003926
miR550a2	CESC	0.316857	0.126614	0.793021	0.00951317
miR551b	CESC	0.35137	0.211685	0.583431	2.39e-05
miR552	CESC	3.59971	1.30259	9.95025	0.00821638
miR5586	CESC	0.472367	0.296296	0.753012	0.00125974
miR5683	CESC	1.55135	0.94162	2.55493	0.0818037
miR574	CESC	1.62417	1.01122	2.60892	0.0426891
miR576	CESC	2.16357	0.98912	4.73261	0.0477215
miR577	CESC	0.441306	0.248756	0.783085	0.00406059
miR582	CESC	5.75374	1.7819	18.577	0.000917058
miR584	CESC	6.60502	2.61575	16.6806	3.97e-06
miR589	CESC	0.544366	0.340483	0.87108	0.0100018
miR590	CESC	0.607165	0.380662	0.968054	0.0341563
miR592	CESC	0.464684	0.28401	0.760456	0.00178218
miR598	CESC	0.49554	0.270124	0.909091	0.020568
miR615	CESC	1.43802	0.886525	2.33263	0.138711
miR616	CESC	0.585138	0.365097	0.937207	0.0242029
miR625	CESC	0.389712	0.208247	0.728863	0.00224446
miR628	CESC	0.505051	0.31506	0.809717	0.00386328
miR629	CESC	0.23015	0.0318776	1.66141	0.111681
miR6499	CESC	3.34896	1.34246	8.35422	0.00597287
miR651	CESC	0.41806	0.224165	0.780031	0.00465942
miR6510	CESC	0.568828	0.351	0.922509	0.0203312
miR653	CESC	0.518135	0.318674	0.84246	0.00696187
miR654	CESC	0.381971	0.187336	0.778816	0.00597045
miR660	CESC	0.43802	0.268673	0.714286	0.000665982
miR664a	CESC	2.35905	0.577367	9.63391	0.217871
miR664b	CESC	0.481464	0.29985	0.773395	0.00201696
miR671	CESC	0.723066	0.418936	1.24735	0.241734
miR6720	CESC	0.457247	0.183621	1.1383	0.0844984
miR675	CESC	0.722543	0.436491	1.1956	0.204434
miR6842	CESC	0.148522	0.0462321	0.477327	0.000206973
miR71	CESC	0.547945	0.328084	0.915751	0.0197412
miR708	CESC	0.584112	0.340368	1.0022	0.0484446
miR758	CESC	0.229253	0.0820345	0.640615	0.00217708
miR766	CESC	0.509944	0.287853	0.903342	0.0186441
miR767	CESC	4.51467	1.40865	14.4634	0.0053543
miR874	CESC	0.478927	0.282167	0.813008	0.0053496
miR877	CESC	1.75716	0.962464	3.20821	0.0628423
miR889	CESC	1.58755	0.990099	2.54453	0.0526766
miR891a	CESC	1.4881	0.909091	2.43546	0.111148
miR91	CESC	0.428082	0.243487	0.752445	0.00237542
miR92	CESC	0.433276	0.243368	0.77101	0.00341078
miR93	CESC	0.433276	0.243368	0.77101	0.00341078
miR92a1	CESC	0.405186	0.162417	1.01092	0.0455307
miR92a2	CESC	0.597372	0.311721	1.14469	0.116703
miR92b	CESC	0.566893	0.341647	0.940734	0.0260374
miR93.1	CESC	3.10559	1.12676	8.55432	0.0208442
miR934	CESC	2.02593	0.87184	4.70588	0.0938975
miR940	CESC	1.374	0.856164	2.20459	0.185748
miR942	CESC	0.554017	0.283126	1.08366	0.0799059
miR944	CESC	1.88608	1.14613	3.10366	0.0111937
miR95	CESC	1.88324	1.15221	3.07787	0.0103045
miR96	CESC	1.68947	1.0367	2.7533	0.033385
miR98	CESC	1.52369	0.92081	2.52016	0.0986041
miR99a	CESC	0.517331	0.322581	0.829876	0.0053772
miR99b	CESC	2.13584	1.16618	3.91236	0.0118435
let7b	CHOL	0.359842	0.122745	1.05452	0.0522968
let7c	CHOL	2.77932	0.627353	12.3153	0.160764
let7d	CHOL	0.479157	0.137061	1.67476	0.238776
let7e	CHOL	0.275406	0.059988	1.26406	0.0758438
let7f2	CHOL	1.79533	0.630517	5.11247	0.266176
let7g	CHOL	0.496278	0.17618	1.39743	0.175974
miR11	CHOL	0.341647	0.110852	1.05296	0.0501636
miR103a1	CHOL	2.81452	0.883392	8.96861	0.0677338
miR103a2	CHOL	2.81452	0.883392	8.96861	0.0677338
miR1051	CHOL	3.07692	0.678887	13.9412	0.124659
miR1052	CHOL	3.07692	0.678887	13.9412	0.124659
miR106a	CHOL	0.0632111	0.00573066	0.69735	0.00235661
miR107	CHOL	2.45038	0.690131	8.70322	0.152285
miR10a	CHOL	0.412541	0.117316	1.45033	0.154586
miR1180	CHOL	3.77074	0.861326	16.5044	0.0582431
miR1247	CHOL	0.28777	0.0380662	2.17533	0.19842
miR125a	CHOL	0.41425	0.156937	1.09302	0.0666388
miR1266	CHOL	4.13052	0.942507	18.1028	0.0417175
miR1269a	CHOL	1.63185	0.466853	5.70451	0.438609
miR127	CHOL	1.85082	0.680272	5.03271	0.220737
miR1282	CHOL	2.66525	1.01978	6.96864	0.0377437
miR1296	CHOL	0.299043	0.107021	0.835422	0.0146948
miR1306	CHOL	0.511247	0.198689	1.31579	0.157176
miR1307	CHOL	0.458716	0.171527	1.22654	0.111441
miR130a	CHOL	0.338983	0.0422297	2.72109	0.28926
miR130b	CHOL	0.461042	0.157183	1.35227	0.148313
miR132	CHOL	2.24014	0.788022	6.36943	0.120237
miR133a1	CHOL	0.243191	0.0795545	0.743494	0.00731246
miR133a	CHOL	0.297619	0.0393856	2.24921	0.212246
miR134	CHOL	3.71195	0.487805	28.2566	0.174106
miR135b	CHOL	2.68384	0.757576	9.5057	0.11137
miR136	CHOL	0.421763	0.0959693	1.85426	0.238886
miR139	CHOL	0.427716	0.121153	1.51035	0.174175
miR141	CHOL	5.19211	0.681663	39.557	0.0766733
miR142	CHOL	0.29994	0.0683995	1.3151	0.0907426
miR143	CHOL	0.539084	0.204374	1.42227	0.204907
miR145	CHOL	0.265887	0.0947867	0.745712	0.00712965
miR1468	CHOL	2.53293	0.559284	11.4705	0.213704
miR146a	CHOL	0.264831	0.0968992	0.723589	0.00552234
miR146b	CHOL	0.421941	0.137382	1.29567	0.120118
miR148a	CHOL	4.67946	0.610128	35.8938	0.104025
miR148b	CHOL	3.07314	0.70028	13.4935	0.11789
miR152	CHOL	0.311915	0.099108	0.981354	0.0365293
miR1532	CHOL	2.19684	0.819001	5.89275	0.110117
miR154	CHOL	1.72712	0.666667	4.47427	0.254833
miR155	CHOL	0.428266	0.163961	1.11919	0.0749742
miR15a	CHOL	0.277469	0.035791	2.15054	0.192274
miR15b	CHOL	4.5045	0.596303	34.0368	0.109602
miR161	CHOL	0.359454	0.131389	0.983284	0.039009
miR181a1	CHOL	2.57998	1.01163	6.58328	0.0397844
miR181a2	CHOL	2.6096	0.990099	6.88231	0.0440417
miR181b1	CHOL	2.38322	0.935454	6.07165	0.060595
miR181b2	CHOL	2.32721	0.899281	6.0241	0.0731754
miR181c	CHOL	0.131961	0.0147406	1.18147	0.0326428
miR181d	CHOL	2.3359	0.909091	6.0024	0.0702683
miR183	CHOL	0.375657	0.107193	1.31683	0.112465
miR184	CHOL	3.3557	0.722543	15.586	0.100896
miR186	CHOL	0.451467	0.156348	1.30344	0.131356
miR187	CHOL	0.438404	0.15108	1.27243	0.119924
miR18a	CHOL	3.76223	0.853971	16.5728	0.0608148
miR191	CHOL	0.550661	0.195389	1.55159	0.252076
miR192	CHOL	0.279877	0.0601685	1.30174	0.0827134
miR193a	CHOL	2.0404	0.734214	5.66893	0.162788
miR193b	CHOL	2.74424	1.00715	7.47943	0.0406067
miR1942	CHOL	0.474383	0.169291	1.32908	0.148106
miR195	CHOL	0.176616	0.0232288	1.34282	0.0591817
miR196a1	CHOL	0.277239	0.0892061	0.861326	0.0178879
miR196a2	CHOL	0.523286	0.178094	1.53728	0.231154
miR196b	CHOL	0.150105	0.0309215	0.728332	0.00656068
miR197	CHOL	3.30251	0.903342	12.0744	0.0555679
miR1976	CHOL	0.183217	0.0240385	1.39626	0.0671271
miR199a1	CHOL	0.139919	0.0183184	1.06895	0.0281533
miR199a2	CHOL	0.139919	0.0183184	1.06895	0.0281533
miR199b	CHOL	0.138141	0.0180995	1.0543	0.0267203
miR19a	CHOL	0.201248	0.0432152	0.937207	0.0234008
miR19b1	CHOL	5.94177	0.693481	50.8906	0.0643119
miR19b2	CHOL	0.434216	0.15977	1.17994	0.0924563
miR200a	CHOL	0.402414	0.129082	1.25408	0.10531
miR200b	CHOL	0.419287	0.14892	1.18036	0.0895559
miR200c	CHOL	2.7533	0.784314	9.66184	0.100142
miR203a	CHOL	2.52589	0.724113	8.81834	0.13277
miR203b	CHOL	8.44595	1.85288	38.5208	0.00097688
miR204	CHOL	0.143906	0.0190658	1.08625	0.0287459
miR205	CHOL	3.73552	1.11944	12.4657	0.0222797
miR20a	CHOL	3.79219	1.0175	14.1343	0.0328243
miR20b	CHOL	1.96889	0.716332	5.41126	0.181348
miR21	CHOL	3.25733	0.744602	14.2552	0.0968125
miR210	CHOL	2.55297	0.943396	6.90608	0.0560006
miR212	CHOL	1.92753	0.62422	5.95238	0.245491
miR214	CHOL	0.139919	0.0183184	1.06895	0.0281533
miR215	CHOL	0.207727	0.0273448	1.57778	0.0935056
miR216a	CHOL	0.324359	0.102396	1.02754	0.0456702
miR216b	CHOL	0.453926	0.168237	1.22489	0.109766
miR217	CHOL	0.425351	0.146456	1.23503	0.10672
miR2181	CHOL	1.78635	0.704225	4.53309	0.215847
miR2182	CHOL	1.78635	0.704225	4.53309	0.215847
miR22	CHOL	7.79423	1.89825	31.9795	0.00078805
miR221	CHOL	5.2356	0.686342	39.9521	0.0759248
miR222	CHOL	2.08073	0.768049	5.6338	0.140662
miR223	CHOL	6.35728	1.61368	25.0438	0.00246824
miR224	CHOL	5.75705	1.45285	22.8102	0.00493143
miR2355	CHOL	0.450045	0.129066	1.56986	0.19902
miR23a	CHOL	0.484027	0.186463	1.25612	0.128226
miR23b	CHOL	0.298418	0.0680735	1.30873	0.0893373
miR242	CHOL	0.458295	0.166085	1.26518	0.12256
miR25	CHOL	2.67023	0.765111	9.31966	0.109605
miR26b	CHOL	0.276091	0.0626566	1.21684	0.069344
miR27a	CHOL	0.41684	0.146156	1.18835	0.0913245
miR27b	CHOL	0.193874	0.0537057	0.69979	0.00613654
miR299	CHOL	0.496524	0.168294	1.4652	0.196815
miR29a	CHOL	0.180473	0.023753	1.37137	0.0630367
miR29b1	CHOL	0.266951	0.0765697	0.930233	0.0264861
miR29b2	CHOL	0.266951	0.0765697	0.930233	0.0264861
miR29c	CHOL	3.84172	0.835422	17.671	0.0667836
miR301a	CHOL	0.164366	0.0217439	1.24239	0.0460225
miR3074	CHOL	1.67532	0.623053	4.5045	0.301547
miR30a	CHOL	0.38432	0.136556	1.08178	0.0608071
miR30b	CHOL	0.118991	0.0227531	0.622278	0.00254705
miR30c1	CHOL	0.182349	0.0610128	0.544959	0.00065409
miR30c2	CHOL	0.0771605	0.0186289	0.319591	6.59e-06
miR30d	CHOL	0.120351	0.0289519	0.50025	0.000560089
miR30e	CHOL	0.451875	0.176803	1.1546	0.0891144
miR31	CHOL	4.53309	0.898473	22.8571	0.0447559
miR32	CHOL	0.466636	0.171821	1.26775	0.12588
miR320a	CHOL	2.97708	0.854701	10.3702	0.0725207
miR323a	CHOL	2.52207	0.860585	7.39098	0.0807428
miR324	CHOL	8.03859	1.45921	44.287	0.00440062
miR331	CHOL	0.376506	0.0853971	1.6592	0.179779
miR335	CHOL	0.0771605	0.0126454	0.471032	0.000340596
miR337	CHOL	0.293169	0.0372717	2.30574	0.218496
miR338	CHOL	4.98504	0.647668	38.373	0.0890259
miR339	CHOL	0.129853	0.0359195	0.469484	0.000274131
miR33a	CHOL	0.18305	0.0239981	1.39626	0.0665903
miR33b	CHOL	3.125	1.18554	8.23723	0.0151724
miR340	CHOL	3.55114	1.22534	10.2923	0.0127262
miR342	CHOL	0.425713	0.160308	1.13033	0.0776839
miR345	CHOL	5.4407	1.08849	27.1813	0.0205062
miR34a	CHOL	1.95886	0.743494	5.16262	0.166031
miR34c	CHOL	0.131961	0.0147406	1.18147	0.0326428
miR3607	CHOL	1.93648	0.554939	6.75676	0.291399
miR3613	CHOL	1.48633	0.571102	3.86847	0.413786
miR3615	CHOL	2.82247	1.08108	7.3692	0.0269481
miR3653	CHOL	0.340948	0.0777001	1.49656	0.135046
miR374a	CHOL	0.339789	0.0760456	1.51837	0.140094
miR374b	CHOL	0.420698	0.0938967	1.88395	0.244234
miR375	CHOL	0.400481	0.151126	1.06168	0.0576082
miR376b	CHOL	2.20604	0.823045	5.91716	0.106973
miR376c	CHOL	2.43784	0.773395	7.6864	0.115995
miR377	CHOL	1.96232	0.694927	5.54324	0.195008
miR378a	CHOL	4.05186	0.530504	30.9598	0.145016
miR379	CHOL	3.04878	0.856898	10.8436	0.0700142
miR382	CHOL	1.85082	0.680272	5.03271	0.220737
miR409	CHOL	0.43122	0.157381	1.18175	0.0929681
miR411	CHOL	3.05064	0.956023	9.7371	0.0476775
miR412	CHOL	0.319489	0.117178	0.87108	0.0192185
miR423	CHOL	5.19481	0.684932	39.3856	0.0755514
miR424	CHOL	0.369276	0.0793021	1.7191	0.190332
miR425	CHOL	0.384172	0.110534	1.33511	0.118378
miR429	CHOL	0.330907	0.0948767	1.1546	0.0683016
miR432	CHOL	1.80148	0.677048	4.79386	0.231936
miR4326	CHOL	0.312793	0.0708717	1.37988	0.10577
miR450a1	CHOL	0.303767	0.0384615	2.39981	0.234777
miR450a2	CHOL	5.15198	0.680272	39.0168	0.0769483
miR450b	CHOL	10.4351	2.00723	54.2594	0.000529985
miR451a	CHOL	0.166223	0.021901	1.26183	0.0491037
miR452	CHOL	8.03859	1.45921	44.287	0.00440062
miR454	CHOL	0.434783	0.0978474	1.93274	0.261208
miR455	CHOL	0.206016	0.0247831	1.71262	0.105495
miR4662a	CHOL	17.4216	2.86944	105.764	2.13e-05
miR4677	CHOL	0.41841	0.0517866	3.37952	0.401814
miR4772	CHOL	0.312891	0.0712251	1.37438	0.104567
miR484	CHOL	2.18914	0.841751	5.69152	0.0993812
miR485	CHOL	2.14087	0.729395	6.28536	0.155993
miR4862	CHOL	0.163639	0.0215657	1.24177	0.0466093
miR487b	CHOL	2.22568	0.758725	6.52742	0.134563
miR495	CHOL	2.43784	0.773395	7.6864	0.115995
miR496	CHOL	2.06484	0.724113	5.88928	0.166004
miR497	CHOL	0.163827	0.0216029	1.24239	0.0462168
miR500b	CHOL	0.108272	0.0367647	0.318878	1.44e-06
miR501	CHOL	0.155063	0.0204541	1.17578	0.0388314
miR508	CHOL	0.225327	0.0294031	1.72712	0.118554
miR532	CHOL	0.442478	0.170823	1.14639	0.0846709
miR539	CHOL	0.467727	0.147536	1.48258	0.186344
miR542	CHOL	2.52143	0.881834	7.20981	0.0741973
miR552	CHOL	2.08117	0.591366	7.32601	0.243648
miR5586	CHOL	0.364299	0.132714	1.0002	0.0423193
miR574	CHOL	0.257069	0.0332116	1.98965	0.163457
miR576	CHOL	0.512295	0.20141	1.3031	0.152789
miR577	CHOL	0.366435	0.118413	1.1343	0.0700299
miR582	CHOL	9.03342	1.63079	50.0501	0.0022691
miR584	CHOL	4.53721	1.55909	13.2048	0.00237073
miR592	CHOL	0.284414	0.0805802	1.00412	0.0380055
miR598	CHOL	2.47709	0.804505	7.62777	0.102648
miR616	CHOL	0.301932	0.0682594	1.33583	0.0955094
miR628	CHOL	0.584795	0.229779	1.48898	0.255082
miR642a	CHOL	2.27376	0.796178	6.48929	0.114826
miR651	CHOL	1.97433	0.69979	5.57103	0.190114
miR652	CHOL	0.24888	0.0328192	1.8875	0.145755
miR653	CHOL	0.301932	0.0992063	0.919118	0.0254012
miR654	CHOL	4.00481	1.2631	12.7	0.0108857
miR655	CHOL	3.60231	0.821018	15.8103	0.0698664
miR660	CHOL	0.147037	0.0194212	1.11334	0.0320123
miR664a	CHOL	0.217912	0.0284657	1.66861	0.108886
miR671	CHOL	8.03859	1.45921	44.287	0.00440062
miR6718	CHOL	3.01841	1.13895	8	0.019771
miR708	CHOL	0.131961	0.0147406	1.18147	0.0326428
miR744	CHOL	2.51509	0.814332	7.76398	0.0969828
miR758	CHOL	3.41413	1.31182	8.88889	0.00751357
miR766	CHOL	0.418235	0.11976	1.46007	0.159112
miR767	CHOL	2.35018	0.902527	6.11995	0.0715713
miR769	CHOL	3.20205	0.73046	14.039	0.103354
miR874	CHOL	2.27428	0.83682	6.18047	0.097833
miR885	CHOL	3.1736	0.914913	11.0072	0.0547437
miR887	CHOL	15.8178	1.43369	174.49	0.00235661
miR91	CHOL	3.31345	0.437254	25.1067	0.218925
miR92	CHOL	6.83527	1.31148	35.6252	0.0081472
miR93	CHOL	6.83527	1.31148	35.6252	0.0081472
miR93.1	CHOL	3.42231	0.746269	15.6986	0.09208
miR96	CHOL	0.455166	0.171292	1.20992	0.105903
miR98	CHOL	0.468165	0.174368	1.25723	0.123434
miR99b	CHOL	0.27137	0.0619579	1.18835	0.0639793
let7c	COAD	1.76274	1.06826	2.90867	0.0244774
let7d	COAD	1.83453	1.04091	3.23415	0.0332087
let7e	COAD	1.63532	1.09818	2.43487	0.014356
let7f1	COAD	1.72712	1.01204	2.94811	0.0421075
let7f2	COAD	1.72533	1.01092	2.94464	0.0425082
let7g	COAD	2.17014	1.41583	3.32668	0.000268262
miR11	COAD	2.17628	1.05419	4.49236	0.0308179
miR12	COAD	3.04692	0.96432	9.62464	0.0456039
miR100	COAD	1.66168	1.12045	2.46427	0.0106745
miR1011	COAD	1.60772	1.07193	2.41138	0.0205567
miR1012	COAD	1.72921	1.07262	2.78862	0.022891
miR1051	COAD	2.34028	1.32926	4.12031	0.00241894
miR1052	COAD	2.44021	1.33422	4.46229	0.00279337
miR106a	COAD	1.64258	0.981354	2.74952	0.0567626
miR106b	COAD	3.31785	1.21507	9.05797	0.0129193
miR107	COAD	1.83993	0.957854	3.53607	0.0629822
miR10a	COAD	0.693963	0.468604	1.02785	0.0670663
miR10b	COAD	2.16029	0.94518	4.93583	0.061127
miR1180	COAD	2.97265	1.0929	8.08407	0.0250056
miR1247	COAD	0.587199	0.362976	0.949668	0.0279628
miR125a	COAD	1.60927	1.07055	2.41896	0.0208609
miR125b1	COAD	1.73853	1.17481	2.57268	0.00507032
miR125b2	COAD	1.92234	1.22115	3.02663	0.00406327
miR126	COAD	2.66241	1.42227	4.98256	0.00145571
miR1269a	COAD	3.08071	1.71674	5.52792	7.3e-05
miR1269b	COAD	3.30251	1.04015	10.4877	0.0313231
miR1281	COAD	4.23549	1.03756	17.298	0.0282015
miR1282	COAD	2.21582	0.896057	5.47945	0.0767747
miR1287	COAD	2.40848	0.97371	5.95948	0.0496295
miR1296	COAD	3.83142	1.40076	10.4767	0.00490234
miR1301	COAD	4.08998	1.29618	12.9099	0.00916661
miR1304	COAD	1.32749	0.831255	2.11999	0.232171
miR1306	COAD	0.675676	0.420698	1.08507	0.102168
miR1307	COAD	0.528541	0.256608	1.08873	0.0785935
miR130a	COAD	3.98565	1.46092	10.8707	0.00353588
miR130b	COAD	4.34028	0.604961	31.1333	0.110803
miR132	COAD	1.46284	0.876424	2.44081	0.142965
miR133a	COAD	1.3725	0.924214	2.03915	0.115424
miR134	COAD	4.61681	1.45138	14.6908	0.00445675
miR135b	COAD	0.301841	0.0743494	1.22519	0.0753891
miR136	COAD	2.87853	1.39743	5.92768	0.00267155
miR139	COAD	1.61603	1.07078	2.43843	0.0210232
miR140	COAD	0.628931	0.422654	0.935454	0.0211244
miR141	COAD	1.61865	1.09278	2.39751	0.0153674
miR142	COAD	1.4828	0.984252	2.23364	0.0582581
miR143	COAD	1.8315	0.95057	3.52609	0.0663099
miR144	COAD	0.529661	0.35524	0.789266	0.00151167
miR145	COAD	1.86706	1.20584	2.89017	0.00444163
miR146a	COAD	0.470146	0.205973	1.07319	0.0665754
miR146b	COAD	1.79404	0.979432	3.28731	0.0548811
miR147b	COAD	1.31527	0.857633	2.01694	0.207863
miR148a	COAD	2.27635	0.924214	5.60224	0.0658258
miR148b	COAD	4.08163	1.49343	11.1582	0.00311237
miR149	COAD	5.45554	2.35793	12.6279	8.49e-06
miR150	COAD	5.4615	2.17865	13.6874	4.53e-05
miR151a	COAD	1.89358	0.983284	3.64564	0.0521076
miR1532	COAD	7.01754	0.976562	50.4286	0.0240477
miR154	COAD	4.10004	1.29366	12.9904	0.00950189
miR155	COAD	4.06835	1.76741	9.3633	0.000357935
miR15a	COAD	0.700771	0.459982	1.06849	0.0966462
miR15b	COAD	0.65703	0.393236	1.09757	0.10545
miR161	COAD	2.55624	1.11	5.88928	0.0227069
miR162	COAD	2.94811	1.2809	6.78426	0.00784297
miR17	COAD	0.646412	0.424448	0.984252	0.0400828
miR181a1	COAD	2.04541	1.25976	3.32116	0.0031097
miR181a2	COAD	1.76056	1.17952	2.62743	0.00504267
miR181b1	COAD	1.75193	1.14969	2.6688	0.00822956
miR181b2	COAD	1.7696	1.19232	2.62605	0.0040981
miR181d	COAD	2.18388	0.803213	5.94177	0.116506
miR182	COAD	1.63506	1.05009	2.54582	0.0279662
miR185	COAD	3.89864	0.961538	15.8153	0.0398797
miR186	COAD	1.8474	1.17911	2.89436	0.00656969
miR188	COAD	0.336134	0.106168	1.06462	0.0513424
miR18a	COAD	1.66583	0.980392	2.83046	0.0566917
miR190a	COAD	1.81258	1.04701	3.13775	0.0313956
miR191	COAD	0.683527	0.428633	1.09039	0.107726
miR192	COAD	2.08725	0.909918	4.78469	0.0760927
miR193a	COAD	1.79759	1.20685	2.67666	0.00340482
miR193b	COAD	1.67504	1.1325	2.4777	0.00894902
miR1941	COAD	2.71003	1.3552	5.42005	0.00330544
miR1942	COAD	0.536193	0.338983	0.848896	0.00685684
miR195	COAD	1.80897	1.16986	2.7972	0.00684725
miR196a1	COAD	0.625	0.421763	0.925926	0.017966
miR196a2	COAD	0.630517	0.426076	0.932836	0.0199599
miR196b	COAD	3.61141	0.498753	26.1438	0.174046
miR197	COAD	1.83587	1.21007	2.78552	0.00375801
miR1976	COAD	0.223364	0.0550358	0.906618	0.0215056
miR199a1	COAD	1.92345	1.13585	3.25733	0.0133555
miR199a2	COAD	1.87441	1.18008	2.97708	0.00689669
miR199b	COAD	2.21729	1.23411	3.98406	0.00630641
miR19a	COAD	4.7824	0.666667	34.3053	0.08529
miR19b1	COAD	1.71438	0.974659	3.01568	0.0584603
miR19b2	COAD	3.56633	0.879507	14.4676	0.0571311
miR200a	COAD	0.466853	0.290276	0.751315	0.00130332
miR200b	COAD	0.384025	0.140667	1.04833	0.0525422
miR200c	COAD	0.458085	0.237812	0.881834	0.0166426
miR203a	COAD	0.496032	0.300752	0.817661	0.00498567
miR203b	COAD	0.504032	0.286287	0.887311	0.0153406
miR204	COAD	1.99124	1.31285	3.02024	0.000961849
miR205	COAD	3.71333	1.17247	11.7606	0.016525
miR20a	COAD	0.654879	0.410509	1.04482	0.0734047
miR21	COAD	4.11184	1.9802	8.53242	3.75e-05
miR210	COAD	2.17865	1.41523	3.35345	0.000292268
miR212	COAD	0.728332	0.490918	1.0805	0.114003
miR214	COAD	1.73521	1.11595	2.69833	0.0132167
miR215	COAD	0.706714	0.476644	1.04712	0.0814227
miR217	COAD	2.66241	1.41523	5.00751	0.00155027
miR2181	COAD	1.87758	1.24224	2.83768	0.00233821
miR2182	COAD	1.50966	1.02082	2.23264	0.0375754
miR22	COAD	1.54154	1.02976	2.30787	0.0339471
miR221	COAD	1.71086	1.04745	2.79408	0.0299371
miR222	COAD	5.37634	1.69262	17.0736	0.00144626
miR223	COAD	0.687285	0.464253	1.01781	0.0596933
miR224	COAD	1.69779	1.08483	2.65745	0.0192017
miR2355	COAD	2.27376	0.92081	5.61482	0.0670997
miR23a	COAD	3.1348	1.27178	7.72798	0.00886536
miR23b	COAD	3.427	0.476644	24.6366	0.192808
miR25	COAD	0.64433	0.430478	0.96432	0.0311698
miR26a1	COAD	1.54943	1.02522	2.34192	0.0361163
miR26a2	COAD	1.71116	1.074	2.72702	0.0221081
miR26b	COAD	6.61376	2.40848	18.1719	2.35e-05
miR27a	COAD	2.75938	1.01338	7.51315	0.0382876
miR27b	COAD	0.558971	0.312012	1.0008	0.0470808
miR28	COAD	2.24366	1.24394	4.04694	0.00581252
miR29a	COAD	0.450653	0.165044	1.23016	0.11037
miR29b1	COAD	2.58198	1.30107	5.12295	0.00488581
miR29b2	COAD	2.95596	1.29416	6.75219	0.00695827
miR29c	COAD	2.22074	1.02976	4.78927	0.0366124
miR301a	COAD	9.31099	2.90192	29.8597	6.68e-06
miR3065	COAD	1.78955	1.20934	2.64831	0.00315743
miR3074	COAD	2.05086	1.03263	4.07332	0.0363491
miR30a	COAD	1.91058	1.18036	3.09215	0.00736837
miR30b	COAD	1.69434	1.00523	2.85551	0.0456374
miR30c1	COAD	2.17723	1.16252	4.0783	0.0128854
miR30c2	COAD	2.03874	1.1352	3.66166	0.0151178
miR30d	COAD	0.681663	0.454339	1.02239	0.0623671
miR30e	COAD	2.31428	1.33351	4.01768	0.00217615
miR31	COAD	5.98802	2.89101	12.4069	4.47e-08
miR3127	COAD	2.89436	0.917431	9.13242	0.057492
miR32	COAD	2.85551	1.25094	6.5189	0.0091224
miR323b	COAD	2.22916	0.906618	5.48246	0.0729971
miR324	COAD	1.91351	1.02239	3.58166	0.0390425
miR328	COAD	2.48694	1.28982	4.79616	0.00492189
miR330	COAD	0.146778	0.0204708	1.05241	0.0266888
miR331	COAD	6.87758	2.1645	21.8484	0.000165556
miR335	COAD	1.9996	1.20062	3.33	0.00676267
miR337	COAD	5.05561	1.24517	20.5339	0.0116459
miR338	COAD	2.14915	1.28535	3.59324	0.00279823
miR33a	COAD	1.91388	1.02281	3.58038	0.0388867
miR33b	COAD	1.54202	1.04254	2.28102	0.02904
miR342	COAD	3.78931	1.52602	9.40734	0.0020297
miR345	COAD	2.08681	1.10644	3.93546	0.0202983
miR34a	COAD	2.05634	1.09697	3.85505	0.0216925
miR3607	COAD	2.35627	1.37988	4.02414	0.00121748
miR3613	COAD	0.729395	0.437063	1.21655	0.224526
miR362	COAD	0.689655	0.4662	1.01947	0.0605587
miR3653	COAD	1.4708	0.986193	2.19394	0.0574666
miR365a	COAD	2.93858	1.47754	5.84454	0.00127864
miR365b	COAD	2.93858	1.47754	5.84454	0.00127864
miR3677	COAD	0.528262	0.354108	0.788022	0.00148176
miR370	COAD	3.82409	0.940734	15.54	0.0435648
miR374a	COAD	0.418235	0.227894	0.76746	0.00372315
miR375	COAD	0.465333	0.287522	0.753012	0.0014075
miR376c	COAD	2.44021	1.36203	4.37254	0.00194971
miR378a	COAD	0.415973	0.19253	0.898473	0.0212854
miR378c	COAD	1.7854	1.16877	2.72702	0.00661653
miR379	COAD	0.611995	0.380228	0.985222	0.0411242
miR382	COAD	1.97394	1.02627	3.79651	0.0378998
miR410	COAD	1.87021	0.867303	4.03388	0.104649
miR412	COAD	0.740192	0.498256	1.10047	0.135577
miR421	COAD	0.612745	0.326584	1.14943	0.123094
miR423	COAD	0.281532	0.0693963	1.14194	0.0580425
miR424	COAD	1.80245	0.938086	3.4638	0.0731098
miR425	COAD	0.712758	0.481696	1.05441	0.0884629
miR429	COAD	0.324992	0.0798722	1.32275	0.0980948
miR431	COAD	3.74532	1.18694	11.8203	0.0155448
miR432	COAD	2.73973	0.674764	11.1222	0.141528
miR4326	COAD	2.38777	0.968054	5.88928	0.0510813
miR450b	COAD	2.43368	1.22669	4.82859	0.00864786
miR451a	COAD	0.518135	0.331455	0.809717	0.00329357
miR452	COAD	0.606428	0.331675	1.10889	0.100835
miR454	COAD	1.92604	0.931099	3.98248	0.0724125
miR455	COAD	1.56814	0.960615	2.56016	0.0699786
miR4661	COAD	1.9802	1.02606	3.82117	0.0380268
miR4662a	COAD	0.615385	0.414594	0.914077	0.0150393
miR4677	COAD	2.73373	0.864304	8.65052	0.0752296
miR4772	COAD	0.254388	0.035461	1.82482	0.141413
miR483	COAD	0.473709	0.174125	1.28833	0.133693
miR484	COAD	1.66945	1.03199	2.70124	0.0350171
miR4861	COAD	0.253614	0.0625391	1.0287	0.0380221
miR4862	COAD	0.626174	0.41841	0.93633	0.0215373
miR493	COAD	3.58295	1.73611	7.39645	0.000225167
miR495	COAD	1.78063	1.20511	2.63089	0.00332969
miR497	COAD	1.71086	1.15141	2.54194	0.00713661
miR500a	COAD	0.513084	0.322061	0.817661	0.00422659
miR500b	COAD	2.34192	1.45476	3.77074	0.000312129
miR501	COAD	0.591017	0.398406	0.877193	0.00822346
miR502	COAD	1.79953	1.08873	2.97442	0.0202758
miR503	COAD	1.731	1.13649	2.63713	0.00968145
miR505	COAD	4.81232	1.94439	11.9133	0.000180659
miR508	COAD	2.14408	0.938967	4.89476	0.0635345
miR5091	COAD	1.82017	0.883392	3.74953	0.0989439
miR5092	COAD	1.47232	0.934579	2.31911	0.0934379
miR5093	COAD	1.55063	0.781861	3.07598	0.205574
miR511	COAD	1.60026	1.03274	2.47954	0.0336939
miR532	COAD	0.62461	0.413223	0.944287	0.0243309
miR539	COAD	2.00441	1.09613	3.66435	0.0212957
miR542	COAD	2.86287	1.3238	6.18812	0.00519212
miR552	COAD	4.14938	1.51607	11.3572	0.00259238
miR574	COAD	1.88537	1.27	2.79955	0.00138184
miR576	COAD	2.84819	0.900901	9.0009	0.0622417
miR577	COAD	2.13356	1.24162	3.66703	0.00509071
miR584	COAD	0.549149	0.316356	0.953289	0.0306307
miR589	COAD	0.669344	0.45106	0.993049	0.0446777
miR590	COAD	1.55885	1.04515	2.32504	0.0286086
miR592	COAD	3.85356	0.94518	15.7208	0.0436744
miR598	COAD	0.236351	0.0329489	1.6952	0.118113
miR616	COAD	6.40205	0.892857	45.9348	0.0336566
miR629	COAD	0.65445	0.436491	0.981354	0.0384596
miR652	COAD	1.61473	0.881834	2.95596	0.117002
miR653	COAD	3.27547	1.43246	7.49064	0.00290503
miR660	COAD	1.51263	0.95511	2.39521	0.0759575
miR664a	COAD	2.41896	1.54799	3.77929	6.32e-05
miR671	COAD	1.96386	1.23229	3.12989	0.00389848
miR675	COAD	2.48016	1.20294	5.11247	0.010947
miR71	COAD	0.608273	0.388802	0.952381	0.0277523
miR744	COAD	1.98138	1.02701	3.82263	0.0377598
miR758	COAD	0.523013	0.341647	0.800641	0.00242879
miR766	COAD	1.63827	0.896057	2.99491	0.105109
miR767	COAD	2.51067	1.34084	4.69925	0.00290495
miR769	COAD	2.04666	1.09302	3.83289	0.0226443
miR874	COAD	2.55232	1.23762	5.26316	0.00851061
miR889	COAD	1.52625	0.996016	2.33918	0.0506845
miR91	COAD	7.6864	3.10655	19.015	1.76e-07
miR92	COAD	7.6864	3.10655	19.015	1.76e-07
miR93	COAD	7.6864	3.10655	19.015	1.76e-07
miR92a1	COAD	0.657895	0.43592	0.993049	0.0445245
miR92a2	COAD	0.672948	0.440723	1.02775	0.0650578
miR92b	COAD	0.49334	0.239292	1.01729	0.0506186
miR93.1	COAD	5.49451	0.765697	39.4011	0.0565184
miR935	COAD	0.714286	0.454133	1.12322	0.143018
miR942	COAD	0.551268	0.348554	0.87184	0.00968213
miR95	COAD	1.46456	0.904159	2.37192	0.119264
miR96	COAD	2.11999	1.3563	3.31345	0.000746683
miR98	COAD	0.685871	0.442282	1.06315	0.0894757
miR99a	COAD	1.93836	1.21847	3.08356	0.00443237
miR99b	COAD	2.09161	1.14351	3.82555	0.0143536
let7a1	DLBC	0.0782473	0.00813008	0.753012	0.0043513
let7a2	DLBC	0.0782473	0.00813008	0.753012	0.0043513
let7a3	DLBC	0.0782473	0.00813008	0.753012	0.0043513
let7b	DLBC	4.97018	0.961538	25.7003	0.0337245
let7d	DLBC	9.22509	1.02944	82.713	0.0155153
let7e	DLBC	0.332889	0.0670241	1.65317	0.15755
let7f1	DLBC	4.12201	0.796813	21.3311	0.0670332
let7f2	DLBC	4.12201	0.796813	21.3311	0.0670332
let7i	DLBC	4.1425	0.961538	17.8476	0.0396507
miR100	DLBC	0.0914077	0.0165536	0.504286	0.000578727
miR1011	DLBC	9.33707	2.04207	42.7168	0.000463634
miR1012	DLBC	9.33707	2.04207	42.7168	0.000463634
miR103a1	DLBC	40.95	2.55951	655.308	1.02e-05
miR103a2	DLBC	40.95	2.55951	655.308	1.02e-05
miR106a	DLBC	0.140568	0.0163881	1.20569	0.0365964
miR107	DLBC	0.140568	0.0163881	1.20569	0.0365964
miR10a	DLBC	40.95	2.55951	655.308	1.02e-05
miR10b	DLBC	4.97265	0.963391	25.6476	0.0334478
miR1180	DLBC	0.140568	0.0163881	1.20569	0.0365964
miR1247	DLBC	0.0681199	0.0123426	0.37594	4.87e-05
miR1248	DLBC	3.72856	0.88574	15.6986	0.0544135
miR1258	DLBC	0.262812	0.0529661	1.30395	0.0786159
miR125a	DLBC	2.56016	0.313873	20.8812	0.362609
miR125b1	DLBC	0.0899281	0.0179695	0.450248	0.000235794
miR125b2	DLBC	0.115554	0.0205634	0.649351	0.00328145
miR126	DLBC	5.06073	0.598086	42.8266	0.0980711
miR1269a	DLBC	4.38212	1.08566	17.6866	0.0235951
miR127	DLBC	0.356506	0.0427168	2.9753	0.321211
miR1270	DLBC	5.45554	1.30208	22.8519	0.00909574
miR1271	DLBC	4.97018	0.961538	25.7003	0.0337245
miR1277	DLBC	4.26076	0.823045	22.0459	0.0597635
miR1281	DLBC	0.188822	0.0365364	0.97561	0.0259517
miR1282	DLBC	8.3682	1.51217	46.3177	0.00359546
miR1287	DLBC	0.0505561	0.00457876	0.558036	0.000569288
miR1291	DLBC	0.0684463	0.0150444	0.311236	5.36e-06
miR1292	DLBC	0.100888	0.0219346	0.464037	0.000335464
miR1295a	DLBC	40.95	2.55951	655.308	1.02e-05
miR1306	DLBC	9.22509	1.02944	82.713	0.0155153
miR1307	DLBC	0.223364	0.0427533	1.16659	0.0524406
miR130a	DLBC	12.2941	1.50286	100.573	0.00286614
miR130b	DLBC	3.19795	0.384763	26.5816	0.255311
miR133a1	DLBC	2.83126	0.666667	12.0192	0.141163
miR133b	DLBC	5.66572	1.13122	28.3688	0.017748
miR134	DLBC	3.37268	0.414079	27.4725	0.227502
miR135b	DLBC	12.7779	1.32749	122.986	0.0043513
miR136	DLBC	40.95	2.55951	655.308	1.02e-05
miR1381	DLBC	5.33049	1.27324	22.3164	0.0102644
miR1382	DLBC	5.33049	1.27324	22.3164	0.0102644
miR139	DLBC	0.0782473	0.00813008	0.753012	0.0043513
miR140	DLBC	18.3891	3.02206	111.882	1.2e-05
miR142	DLBC	0.0556483	0.00753579	0.410846	0.000105097
miR143	DLBC	4.36681	0.837521	22.779	0.0561992
miR144	DLBC	1.93424	0.461255	8.1103	0.358468
miR145	DLBC	7.71605	1.47536	40.3226	0.00425345
miR1468	DLBC	21.2993	3.51989	128.866	1.86e-06
miR146a	DLBC	9.22509	1.02944	82.713	0.0155153
miR146b	DLBC	0.102838	0.0186881	0.565931	0.00132064
miR148a	DLBC	0.125612	0.0149432	1.05597	0.0259777
miR148b	DLBC	16.7785	2.71003	103.875	4.3e-05
miR149	DLBC	3.33	0.786782	14.0905	0.0835004
miR150	DLBC	5.6338	1.07204	29.5946	0.0216353
miR151a	DLBC	0.114051	0.0248633	0.523286	0.000826978
miR151b	DLBC	9.22509	1.02944	82.713	0.0155153
miR152	DLBC	4.22833	0.766871	23.3046	0.0717799
miR1532	DLBC	7.46826	1.43906	38.7747	0.00488632
miR154	DLBC	3.22477	0.619195	16.7983	0.144055
miR155	DLBC	11.2994	2.52334	50.6073	6.33e-05
miR15a	DLBC	0.140568	0.0163881	1.20569	0.0365964
miR161	DLBC	5.8548	1.11869	30.656	0.0177079
miR162	DLBC	6.15385	1.18022	32.0924	0.0137886
miR17	DLBC	3.90472	0.474834	32.113	0.172623
miR181a1	DLBC	0.154036	0.0281373	0.84317	0.0130046
miR181a2	DLBC	0.154036	0.0281373	0.84317	0.0130046
miR181b1	DLBC	0.0874891	0.0104987	0.728863	0.00445061
miR181b2	DLBC	0.111919	0.0133761	0.93633	0.0148633
miR181c	DLBC	3.82702	0.855432	17.1233	0.0588591
miR181d	DLBC	3.90625	0.972763	15.6937	0.0384089
miR182	DLBC	3.10463	0.735835	13.1044	0.104675
miR183	DLBC	0.348311	0.0675219	1.79662	0.187142
miR184	DLBC	9.22509	1.02944	82.713	0.0155153
miR185	DLBC	3.01296	0.713267	12.7291	0.115457
miR186	DLBC	8.3682	1.51217	46.3177	0.00359546
miR188	DLBC	0.139063	0.025025	0.772798	0.00847445
miR18a	DLBC	3.49162	0.667111	18.2715	0.117684
miR191	DLBC	5.99161	1.20758	29.7442	0.0126249
miR192	DLBC	30.8928	4.96032	192.456	1.96e-08
miR193b	DLBC	4.75964	0.583431	38.8199	0.10804
miR1941	DLBC	49.7265	4.40141	561.798	3.74e-08
miR1942	DLBC	30.8928	4.96032	192.456	1.96e-08
miR195	DLBC	4.11862	0.905797	18.7266	0.0474163
miR197	DLBC	5.61798	1.38966	22.7015	0.00651986
miR1976	DLBC	9.22509	1.02944	82.713	0.0155153
miR199a1	DLBC	0.205128	0.0237192	1.77368	0.111005
miR199a2	DLBC	2.71739	0.672948	10.9745	0.144019
miR199b	DLBC	2.71739	0.672948	10.9745	0.144019
miR19a	DLBC	5.16262	1.25172	21.2902	0.0118245
miR19b1	DLBC	4.37828	1.05899	18.1028	0.0264785
miR19b2	DLBC	5.03778	1.22145	20.7857	0.0133987
miR200a	DLBC	6.02773	1.31475	27.6319	0.00875393
miR200b	DLBC	0.0504541	0.00959693	0.265182	1.5e-06
miR200c	DLBC	8.81834	1.0725	72.4638	0.0151666
miR203a	DLBC	0.495295	0.123213	1.99084	0.312552
miR204	DLBC	0.167898	0.0204625	1.3776	0.0595907
miR206	DLBC	6.72043	0.825764	54.6448	0.0392236
miR20a	DLBC	3.29272	0.660939	16.4042	0.123632
miR20b	DLBC	2.0028	0.401606	9.99001	0.387653
miR21	DLBC	0.108378	0.0120934	0.971817	0.0155153
miR210	DLBC	0.0919118	0.0175346	0.481928	0.000475434
miR2110	DLBC	3.69959	0.453515	30.175	0.190347
miR212	DLBC	0.0634518	0.011526	0.349406	2.03e-05
miR214	DLBC	3.17259	0.63857	15.758	0.136041
miR215	DLBC	8.23045	1.62655	41.632	0.00274648
miR217	DLBC	0.346861	0.0867303	1.38754	0.116958
miR2181	DLBC	0.469484	0.112032	1.96773	0.289736
miR2182	DLBC	0.198452	0.0481	0.819001	0.0133987
miR219a1	DLBC	3.41997	0.807754	14.4802	0.0762848
miR219a2	DLBC	4.33651	0.502513	37.4251	0.145253
miR221	DLBC	5.06073	0.598086	42.8266	0.0980711
miR222	DLBC	0.295247	0.0640205	1.36184	0.0971572
miR223	DLBC	4.62963	1.10436	19.4024	0.0211519
miR224	DLBC	0.131337	0.0153492	1.12372	0.0312897
miR2355	DLBC	0.107735	0.0185943	0.62422	0.00277258
miR23a	DLBC	4.85909	0.958773	24.6366	0.0360981
miR241	DLBC	4.10172	0.786782	21.3812	0.0694784
miR242	DLBC	4.10172	0.786782	21.3812	0.0694784
miR25	DLBC	4.04858	0.799361	20.5128	0.0690238
miR26a1	DLBC	11.2727	2.4108	52.7148	0.000127795
miR26a2	DLBC	6.36132	1.38447	29.2141	0.00667153
miR26b	DLBC	12.0163	2.3175	62.3053	0.000165334
miR27a	DLBC	12.7779	1.32749	122.986	0.0043513
miR27b	DLBC	0.359195	0.041876	3.08261	0.329699
miR28	DLBC	0.141044	0.0261575	0.760456	0.0082674
miR296	DLBC	4.01284	0.956023	16.8435	0.0401061
miR29a	DLBC	4.85201	0.953289	24.6853	0.0370551
miR29b1	DLBC	3.87447	0.746269	20.1086	0.0824904
miR29b2	DLBC	6.15385	1.18022	32.0924	0.0137886
miR29c	DLBC	9.22509	1.02944	82.713	0.0155153
miR301a	DLBC	5.65931	1.2458	25.7003	0.0114596
miR301b	DLBC	3.13087	0.780031	12.5612	0.0895421
miR3065	DLBC	3.65097	0.723589	18.4162	0.0942668
miR3074	DLBC	9.22509	1.02944	82.713	0.0155153
miR30a	DLBC	0.130242	0.0228206	0.743494	0.00709001
miR30b	DLBC	0.140568	0.0163881	1.20569	0.0365964
miR30c1	DLBC	8.23045	1.82515	37.092	0.0010752
miR30c2	DLBC	8.23045	1.82515	37.092	0.0010752
miR30d	DLBC	9.22509	1.02944	82.713	0.0155153
miR30e	DLBC	12.4285	2.74801	56.2114	2.72e-05
miR31	DLBC	5.06073	0.598086	42.8266	0.0980711
miR3127	DLBC	9.22509	1.02944	82.713	0.0155153
miR31301	DLBC	0.0752445	0.0150921	0.375375	4.15e-05
miR31302	DLBC	0.206526	0.0496032	0.859845	0.0173979
miR3150b	DLBC	0.166917	0.0379363	0.734754	0.00816354
miR32	DLBC	0.140568	0.0163881	1.20569	0.0365964
miR320a	DLBC	6.54022	1.54655	27.6549	0.00343779
miR323b	DLBC	0.275938	0.065445	1.1636	0.0610356
miR324	DLBC	3.5524	0.886525	14.2389	0.0560636
miR326	DLBC	0.324781	0.0723589	1.45794	0.122346
miR328	DLBC	4.11862	0.965251	17.5809	0.0389554
miR330	DLBC	6.13874	1.50602	25.0188	0.00413714
miR331	DLBC	9.22509	1.02944	82.713	0.0155153
miR337	DLBC	7.11238	0.829187	61.0128	0.0365964
miR338	DLBC	8.03213	0.983284	65.6599	0.0210944
miR339	DLBC	0.308547	0.0589971	1.61368	0.140781
miR340	DLBC	3.65898	0.707714	18.9143	0.0974406
miR342	DLBC	5.07357	1.01667	25.3229	0.0280068
miR345	DLBC	3.04321	0.757576	12.2279	0.0990593
miR34a	DLBC	18.8679	4.13223	86.1326	1.48e-07
miR34c	DLBC	4.5977	1.04756	20.1816	0.0289726
miR3607	DLBC	0.0505561	0.00457876	0.558036	0.000569288
miR361	DLBC	12.4285	2.74801	56.2114	2.72e-05
miR3613	DLBC	0.108378	0.0120934	0.971817	0.0155153
miR3614	DLBC	6.02773	1.37798	26.3713	0.00760802
miR3615	DLBC	4.73485	1.10951	20.2061	0.0216468
miR362	DLBC	5.57103	1.23778	25.0878	0.011875
miR363	DLBC	0.334225	0.0389408	2.86697	0.293654
miR3653	DLBC	0.0505561	0.00457876	0.558036	0.000569288
miR365a	DLBC	5.0226	0.616143	40.95	0.0939353
miR365b	DLBC	0.0500751	0.00312891	0.801282	0.00269644
miR3678	DLBC	0.236183	0.0450857	1.23716	0.0633531
miR3681	DLBC	0.221582	0.0493583	0.995025	0.0310723
miR3689f	DLBC	19.976	1.24828	319.591	0.00269644
miR369	DLBC	3.32779	0.40783	27.1592	0.233853
miR370	DLBC	0.242542	0.0577034	1.01958	0.0360747
miR374a	DLBC	40.95	2.55951	655.308	1.02e-05
miR374b	DLBC	6.46412	1.4339	29.129	0.00532247
miR375	DLBC	0.352734	0.0834725	1.4912	0.13914
miR376c	DLBC	40.95	2.55951	655.308	1.02e-05
miR378a	DLBC	0.19497	0.0239177	1.58957	0.0889461
miR378c	DLBC	5.84795	1.30617	26.1712	0.00879195
miR382	DLBC	0.349773	0.0829187	1.4758	0.134874
miR3917	DLBC	2.25023	0.449438	11.2689	0.310985
miR3928	DLBC	3.92619	0.791139	19.4894	0.0710148
miR3934	DLBC	0.0914077	0.0165536	0.504286	0.000578727
miR409	DLBC	3.86847	0.731529	20.4499	0.0901787
miR411	DLBC	40.95	2.55951	655.308	1.02e-05
miR421	DLBC	0.137817	0.0306373	0.619963	0.00253002
miR423	DLBC	40.95	2.55951	655.308	1.02e-05
miR425	DLBC	5.96659	1.32258	26.9251	0.00840207
miR429	DLBC	0.157953	0.0193798	1.28733	0.0480982
miR431	DLBC	0.246002	0.057241	1.05742	0.0421593
miR432	DLBC	2.66738	0.520833	13.6668	0.222177
miR4326	DLBC	10.1317	1.82448	56.2746	0.00107915
miR4491	DLBC	9.22509	1.02944	82.713	0.0155153
miR450a1	DLBC	12.7779	1.32749	122.986	0.0043513
miR450b	DLBC	0.0755287	0.016742	0.340832	1.28e-05
miR451a	DLBC	4.33651	0.502513	37.4251	0.145253
miR452	DLBC	0.201816	0.0444642	0.915751	0.0218957
miR454	DLBC	13.151	2.574	67.2043	6.63e-05
miR455	DLBC	3.34336	0.674309	16.5782	0.116819
miR4661	DLBC	5.06073	0.598086	42.8266	0.0980711
miR4662a	DLBC	0.228311	0.0533049	0.978474	0.0307033
miR4668	DLBC	4.83793	1.05809	22.119	0.024998
miR4677	DLBC	18.3891	3.02206	111.882	1.2e-05
miR4746	DLBC	3.41997	0.807754	14.4802	0.0762848
miR4772	DLBC	5.00751	0.914077	27.4273	0.0444112
miR484	DLBC	4.38596	1.08684	17.696	0.023456
miR4861	DLBC	3.22789	0.649773	16.0411	0.129742
miR4862	DLBC	3.22789	0.649773	16.0411	0.129742
miR487b	DLBC	2.66738	0.520833	13.6668	0.222177
miR493	DLBC	0.297885	0.0708215	1.25298	0.079597
miR495	DLBC	0.31837	0.0755287	1.34246	0.100422
miR497	DLBC	6.65779	1.27259	34.8311	0.0095706
miR500a	DLBC	0.0725163	0.0119904	0.438404	0.000181723
miR500b	DLBC	2.77316	0.658762	11.6727	0.146854
miR502	DLBC	3.2457	0.763942	13.7893	0.0925253
miR503	DLBC	7.11238	0.829187	61.0128	0.0365964
miR505	DLBC	3.66569	0.862813	15.5739	0.0605075
miR526b	DLBC	3.23102	0.794281	13.1458	0.0838355
miR532	DLBC	0.0782473	0.00813008	0.753012	0.0043513
miR539	DLBC	0.196155	0.0476644	0.807103	0.0124227
miR548b	DLBC	0.292398	0.0681663	1.25439	0.0791425
miR5683	DLBC	2.936	0.649773	13.2714	0.142581
miR574	DLBC	6.38162	1.23548	32.9598	0.0110185
miR576	DLBC	18.3891	3.02206	111.882	1.2e-05
miR577	DLBC	9.22509	1.02944	82.713	0.0155153
miR580	DLBC	40.95	2.55951	655.308	1.02e-05
miR582	DLBC	7.37463	1.74734	31.1429	0.0014731
miR589	DLBC	4.79386	1.18906	19.3274	0.015127
miR590	DLBC	9.22509	1.02944	82.713	0.0155153
miR598	DLBC	4.53104	0.874126	23.4742	0.0482485
miR616	DLBC	4.62535	0.854701	25.025	0.0554585
miR624	DLBC	6.74309	1.35336	33.6022	0.00714781
miR628	DLBC	5.26039	1.21007	22.8676	0.0144503
miR629	DLBC	5.06073	0.598086	42.8266	0.0980711
miR642a	DLBC	3.84911	0.905797	16.3586	0.0503956
miR6509	DLBC	9.22509	1.02944	82.713	0.0155153
miR651	DLBC	0.241255	0.0462963	1.25755	0.0671
miR652	DLBC	4.62535	0.854701	25.025	0.0554585
miR659	DLBC	5.67215	1.26614	25.4194	0.0103992
miR660	DLBC	0.108378	0.0120934	0.971817	0.0155153
miR664a	DLBC	8.23045	1.82515	37.092	0.0010752
miR664b	DLBC	8.3682	1.51217	46.3177	0.00359546
miR671	DLBC	9.15751	1.84672	45.3926	0.000974429
miR6842	DLBC	0.140568	0.0163881	1.20569	0.0365964
miR71	DLBC	4.45236	1.03327	19.1865	0.0293413
miR708	DLBC	4.82625	0.591366	39.3856	0.104421
miR744	DLBC	3.37382	0.798085	14.2613	0.0797177
miR758	DLBC	2.91715	0.565611	15.0421	0.181933
miR766	DLBC	37.0645	5.91017	232.396	1.7e-09
miR769	DLBC	0.356506	0.0797448	1.59413	0.158484
miR7702	DLBC	0.133887	0.0257931	0.694927	0.00488632
miR7706	DLBC	0.203625	0.0454959	0.911577	0.0210591
miR874	DLBC	4.61042	1.05943	20.0562	0.0266349
miR887	DLBC	0.205128	0.0237192	1.77368	0.111005
miR889	DLBC	0.399361	0.098912	1.61186	0.182285
[truncated: 7,606 more rows]

## Sheet: miRNA summary
miRNA	ACC	BLCA	BRCA	CESC	CHOL	COAD	DLBC	ESCA	HNSC	KICH	KIRC	KIRP	LAML	LGG	LIHC	LUAD	LUSC	MESO	OV	PAAD	PCPG	PRAD	READ	SARC	SKCM	STAD	TGCT	THCA	THYM	UCEC	UCS	UVM	good OS (COUNT -1), Tumor suppressive miRNAs	poor OS (COUNT 1), oncogenic miRNAs
miR30a	-1	NA	NA	-1	0	1	-1	NA	NA	1	NA	-1	NA	NA	-1	-1	NA	NA	NA	1	0	-1	-1	1	NA	NA	NA	-1	-1	NA	-1	-1	12	4
let7c	-1	NA	NA	-1	0	1	NA	NA	NA	-1	NA	-1	NA	NA	-1	-1	NA	0	NA	1	-1	-1	1	-1	NA	NA	0	0	1	NA	-1	-1	11	4
miR140	-1	0	0	-1	NA	-1	1	NA	NA	-1	-1	0	0	NA	0	-1	NA	-1	NA	-1	-1	-1	0	1	NA	NA	0	0	-1	NA	0	NA	11	2
miR148a	0	-1	-1	-1	0	1	1	0	NA	1	NA	-1	NA	NA	-1	-1	0	-1	-1	-1	1	0	-1	1	NA	1	-1	1	1	NA	0	0	11	8
miR181c	0	NA	NA	-1	-1	NA	0	NA	NA	-1	NA	-1	NA	NA	1	-1	NA	-1	NA	NA	-1	-1	0	1	NA	NA	0	1	-1	NA	-1	-1	11	3
miR29c	-1	NA	NA	-1	0	1	1	NA	NA	-1	NA	-1	NA	NA	-1	-1	NA	-1	NA	-1	0	-1	1	-1	NA	NA	NA	0	1	NA	1	-1	11	5
miR500a	-1	NA	NA	-1	NA	-1	-1	NA	NA	1	NA	-1	NA	NA	1	-1	NA	0	NA	-1	NA	-1	-1	1	NA	NA	NA	-1	0	NA	-1	1	11	4
miR181d	0	NA	NA	0	0	0	1	NA	NA	0	NA	-1	-1	0	NA	-1	NA	-1	NA	-1	-1	-1	NA	1	NA	NA	0	1	-1	NA	-1	-1	10	3
miR200a	1	-1	-1	1	-1	0	1	-1	-1	0	1	-1	NA	NA	1	-1	1	-1	1	0	0	1	1	1	NA	-1	NA	0	1	1	-1	1	10	13
miR25	1	-1	-1	0	0	1	-1	0	-1	1	1	0	-1	1	1	-1	0	0	0	-1	0	1	-1	0	-1	0	0	1	-1	1	0	1	10	10
miR429	NA	-1	-1	1	0	1	-1	NA	-1	-1	0	-1	NA	NA	1	-1	0	-1	1	-1	NA	1	1	NA	NA	-1	NA	1	1	1	0	NA	10	9
miR99a	-1	NA	NA	-1	NA	1	NA	NA	NA	-1	NA	NA	NA	NA	-1	-1	NA	0	NA	0	-1	-1	0	-1	NA	NA	NA	-1	1	NA	1	-1	10	3
miR142	-1	NA	NA	-1	0	0	-1	NA	NA	1	NA	1	NA	NA	1	-1	NA	1	NA	1	NA	1	-1	-1	NA	NA	0	-1	-1	NA	-1	1	9	7
miR1468	-1	NA	NA	-1	0	NA	1	NA	NA	-1	NA	-1	NA	NA	NA	NA	NA	-1	NA	-1	0	1	0	1	NA	NA	0	-1	1	NA	-1	-1	9	4
miR186	-1	-1	-1	0	0	0	0	0	1	1	1	0	-1	1	1	-1	1	-1	-1	-1	0	1	0	1	-1	1	0	1	0	1	0	NA	9	11
miR3936	-1	NA	NA	NA	-1	1	1	NA	0	NA	NA	-1	NA	-1	0	0	NA	-1	NA	-1	NA	NA	-1	0	NA	NA	NA	1	1	-1	0	-1	9	4
miR451a	1	NA	NA	1	-1	-1	0	NA	NA	-1	NA	-1	NA	NA	0	0	NA	0	NA	-1	NA	-1	-1	1	NA	NA	-1	-1	1	NA	0	1	9	5
miR508	-1	NA	NA	-1	0	0	NA	NA	NA	0	NA	NA	NA	NA	0	-1	NA	-1	NA	0	1	-1	-1	1	NA	NA	-1	1	-1	NA	0	-1	9	3
miR570	1	-1	-1	-1	-1	1	NA	NA	-1	1	1	0	-1	0	1	-1	0	1	0	0	1	1	0	1	-1	0	NA	1	0	1	-1	1	9	12
let7g	-1	NA	NA	-1	0	1	NA	NA	NA	0	NA	-1	NA	NA	-1	0	NA	-1	NA	-1	0	1	-1	1	NA	NA	0	1	NA	NA	0	-1	8	4
miR100	1	NA	NA	1	NA	1	-1	NA	NA	0	NA	1	NA	NA	-1	1	NA	-1	NA	1	-1	-1	-1	1	NA	NA	NA	1	1	NA	-1	-1	8	9
miR148b	-1	NA	NA	-1	0	1	1	0	NA	1	NA	-1	-1	NA	1	0	NA	NA	-1	NA	-1	1	-1	1	NA	0	0	1	NA	NA	-1	1	8	8
miR150	-1	NA	NA	-1	NA	1	1	NA	NA	0	NA	1	NA	NA	0	-1	NA	0	NA	1	-1	1	-1	-1	NA	NA	0	-1	-1	NA	1	1	8	7
miR185	0	NA	NA	1	NA	1	0	NA	NA	1	NA	-1	0	NA	1	0	NA	-1	NA	-1	-1	0	-1	-1	NA	NA	NA	NA	-1	NA	-1	NA	8	4
miR200b	0	-1	-1	1	0	1	-1	0	-1	-1	NA	-1	NA	NA	1	-1	1	-1	0	0	0	1	1	1	NA	0	NA	0	1	1	1	1	8	11
miR203a	-1	0	0	0	0	-1	0	0	0	-1	NA	NA	NA	NA	-1	0	NA	-1	NA	1	0	1	0	NA	NA	NA	-1	NA	-1	NA	0	-1	8	2
miR30e	NA	NA	NA	-1	0	1	1	NA	NA	-1	NA	-1	0	NA	1	-1	NA	-1	NA	0	NA	1	0	1	NA	NA	0	-1	1	NA	-1	-1	8	6
miR328	-1	NA	NA	0	NA	1	1	NA	NA	-1	NA	-1	NA	NA	1	-1	NA	-1	NA	-1	1	1	0	1	NA	NA	NA	-1	1	NA	NA	-1	8	7
miR374a	0	NA	NA	-1	0	-1	1	NA	NA	0	NA	1	0	NA	1	-1	NA	-1	NA	-1	-1	0	0	1	NA	NA	-1	-1	NA	NA	0	NA	8	4
miR375	1	NA	NA	1	0	-1	0	NA	NA	-1	NA	1	NA	NA	1	-1	NA	-1	NA	NA	-1	0	-1	NA	NA	NA	NA	-1	1	NA	0	-1	8	5
miR126	1	0	0	-1	NA	1	0	NA	NA	-1	0	1	1	0	-1	-1	NA	1	NA	-1	-1	1	0	0	NA	0	1	0	-1	NA	0	1	7	8
miR1287	-1	NA	NA	-1	NA	1	-1	NA	NA	0	NA	0	NA	NA	1	-1	NA	-1	NA	1	0	0	-1	1	NA	NA	NA	1	1	NA	NA	-1	7	6
miR145	-1	NA	NA	-1	-1	1	1	NA	NA	NA	NA	1	NA	NA	-1	-1	NA	1	NA	0	NA	-1	0	0	NA	NA	0	NA	-1	NA	0	1	7	5
miR17	1	NA	NA	-1	NA	-1	0	NA	NA	1	NA	1	NA	NA	1	1	NA	0	NA	0	-1	1	-1	1	NA	NA	-1	1	-1	NA	-1	0	7	8
miR190a	-1	NA	NA	0	NA	1	NA	NA	NA	0	NA	-1	NA	NA	NA	NA	NA	-1	NA	-1	-1	0	-1	0	NA	NA	NA	1	0	NA	1	-1	7	3
miR204	1	NA	NA	-1	-1	1	0	NA	NA	0	NA	-1	NA	NA	-1	NA	NA	NA	NA	NA	0	-1	0	1	NA	NA	-1	1	-1	NA	0	NA	7	4
miR20a	1	NA	NA	-1	1	0	0	NA	NA	1	NA	1	NA	NA	1	1	NA	0	NA	0	-1	1	-1	1	NA	NA	-1	-1	-1	NA	-1	NA	7	8
miR26b	1	-1	-1	1	0	1	1	-1	NA	0	0	0	0	1	1	0	NA	-1	0	-1	-1	0	-1	1	NA	1	1	1	0	NA	0	NA	7	10
miR27b	0	0	0	1	-1	-1	0	0	-1	0	-1	-1	0	1	1	1	1	1	1	-1	1	1	-1	0	NA	0	1	1	1	NA	NA	1	7	13
miR335	1	NA	NA	1	-1	1	NA	NA	NA	-1	NA	0	NA	NA	1	1	NA	1	NA	-1	-1	1	-1	1	NA	NA	0	1	0	NA	-1	-1	7	9
miR342	1	NA	NA	-1	0	1	-1	NA	NA	1	NA	0	-1	NA	1	0	NA	-1	NA	-1	NA	1	-1	1	NA	NA	0	NA	-1	NA	0	1	7	7
miR3653	-1	NA	NA	-1	0	0	-1	NA	NA	1	NA	-1	NA	NA	NA	NA	NA	-1	NA	-1	0	NA	-1	NA	NA	NA	0	1	0	NA	0	0	7	2
miR374b	1	NA	NA	-1	0	NA	1	1	NA	1	0	0	-1	NA	1	-1	NA	0	0	-1	-1	0	-1	1	NA	0	NA	1	-1	NA	0	NA	7	7
miR5091	-1	NA	NA	-1	NA	0	NA	NA	NA	NA	NA	0	NA	NA	NA	NA	NA	-1	NA	NA	1	NA	-1	1	NA	NA	-1	1	-1	NA	0	-1	7	3
miR5093	-1	NA	NA	-1	NA	0	NA	NA	NA	0	NA	0	NA	-1	NA	NA	NA	-1	NA	NA	1	NA	1	1	NA	NA	-1	1	-1	NA	0	-1	7	4
miR660	-1	NA	NA	-1	-1	0	-1	NA	NA	0	NA	NA	NA	NA	NA	-1	NA	-1	NA	-1	1	0	0	1	NA	NA	1	1	1	NA	1	1	7	7
miR106b	0	-1	-1	1	NA	1	NA	1	NA	1	NA	-1	-1	1	1	1	NA	0	0	0	0	1	-1	1	1	NA	NA	1	0	NA	-1	NA	6	11
miR1247	-1	NA	NA	NA	0	-1	-1	NA	NA	NA	NA	NA	NA	NA	0	0	NA	-1	NA	1	NA	NA	-1	0	NA	NA	0	1	-1	NA	0	1	6	3
miR134	1	NA	NA	-1	0	1	0	NA	NA	NA	NA	1	NA	NA	1	1	NA	-1	NA	-1	NA	-1	-1	1	NA	NA	1	1	0	NA	-1	NA	6	8
miR139	1	NA	NA	1	0	1	-1	NA	NA	-1	NA	0	NA	NA	-1	-1	NA	-1	NA	NA	1	NA	1	0	NA	NA	0	-1	0	NA	1	1	6	7
miR144	-1	NA	NA	1	NA	-1	0	NA	NA	1	NA	-1	NA	NA	-1	0	NA	0	NA	-1	0	0	0	1	NA	NA	1	-1	1	NA	0	1	6	6
miR188	NA	NA	NA	-1	NA	0	-1	NA	NA	0	NA	-1	NA	NA	NA	NA	NA	-1	NA	NA	NA	NA	-1	1	NA	NA	0	0	1	NA	-1	1	6	3
miR191	1	NA	NA	-1	0	0	1	NA	NA	1	NA	-1	0	NA	1	0	NA	-1	NA	-1	0	1	-1	1	NA	NA	NA	1	1	NA	1	-1	6	9
miR199b	1	NA	NA	-1	-1	1	0	NA	NA	1	NA	1	-1	NA	0	0	NA	0	NA	1	0	0	-1	1	NA	NA	1	1	-1	NA	-1	1	6	9
miR19a	1	NA	NA	1	-1	0	1	NA	NA	1	NA	1	NA	NA	1	1	NA	0	NA	-1	-1	1	-1	1	NA	NA	-1	1	NA	NA	-1	NA	6	10
miR203b	1	NA	NA	NA	1	-1	NA	NA	NA	-1	NA	NA	NA	NA	NA	-1	NA	-1	NA	NA	1	NA	-1	NA	NA	NA	0	0	-1	NA	0	NA	6	3
miR210	1	-1	-1	1	0	1	0	0	0	1	1	0	NA	NA	1	1	1	0	0	0	0	1	0	1	-1	-1	NA	1	1	0	-1	-1	6	12
miR222	1	NA	NA	-1	0	1	0	NA	NA	1	NA	1	-1	NA	1	0	NA	1	1	1	-1	-1	0	1	NA	NA	1	0	-1	NA	NA	-1	6	10
miR23a	1	0	0	1	0	1	1	0	-1	NA	0	0	0	NA	1	1	1	1	1	0	0	0	-1	1	NA	-1	0	0	-1	NA	-1	-1	6	10
miR28	-1	NA	NA	0	NA	1	-1	NA	NA	1	NA	1	NA	NA	1	0	NA	0	NA	1	NA	-1	NA	-1	NA	NA	0	0	-1	NA	0	-1	6	5
miR29a	-1	NA	NA	1	0	0	1	NA	NA	NA	NA	NA	NA	NA	1	-1	NA	-1	NA	0	-1	-1	0	-1	NA	NA	1	0	1	NA	1	1	6	7
miR3065	1	NA	NA	0	NA	1	0	NA	NA	1	NA	1	NA	NA	-1	-1	NA	1	NA	-1	-1	1	-1	1	NA	NA	NA	-1	1	NA	1	NA	6	9
miR30d	NA	NA	NA	1	-1	0	1	NA	NA	1	NA	-1	NA	NA	1	-1	NA	-1	NA	NA	1	1	-1	1	NA	NA	NA	-1	1	NA	1	NA	6	9
miR320a	1	0	0	NA	0	NA	1	NA	NA	NA	NA	1	NA	NA	1	1	NA	-1	NA	-1	-1	NA	-1	1	NA	NA	0	-1	1	NA	0	-1	6	7
miR339	1	0	0	0	-1	NA	0	-1	NA	1	0	-1	NA	1	1	0	NA	0	0	-1	-1	0	-1	1	1	0	1	0	1	NA	0	1	6	9
miR34a	-1	NA	NA	0	0	1	1	NA	NA	0	NA	-1	NA	NA	-1	-1	NA	-1	NA	0	0	NA	-1	1	NA	NA	1	0	1	NA	1	1	6	7
miR3607	-1	NA	NA	-1	0	1	-1	NA	NA	0	NA	1	NA	NA	-1	-1	NA	1	NA	-1	NA	1	0	0	NA	NA	0	1	1	NA	0	NA	6	6
miR362	-1	NA	NA	-1	NA	0	1	NA	NA	0	NA	-1	NA	NA	1	-1	NA	-1	NA	-1	0	1	0	1	NA	NA	1	0	1	NA	0	NA	6	6
miR3677	1	NA	NA	-1	-1	-1	1	NA	NA	NA	NA	-1	NA	1	NA	NA	NA	-1	NA	-1	0	1	0	NA	NA	NA	0	1	0	NA	0	NA	6	5
miR378c	-1	NA	NA	-1	NA	1	1	NA	NA	1	NA	NA	NA	NA	0	NA	NA	-1	NA	1	-1	1	0	-1	NA	NA	NA	0	NA	NA	0	-1	6	5
miR431	1	NA	NA	-1	NA	1	-1	NA	NA	1	NA	NA	NA	NA	-1	0	NA	-1	NA	-1	NA	NA	0	1	NA	NA	1	NA	1	NA	-1	NA	6	6
miR4740	1	NA	NA	0	NA	NA	NA	NA	0	-1	NA	0	NA	-1	NA	NA	NA	-1	NA	-1	-1	-1	NA	0	NA	NA	NA	0	NA	0	0	1	6	2
miR500b	-1	NA	NA	-1	-1	1	0	NA	NA	0	NA	-1	NA	NA	NA	NA	NA	-1	NA	-1	0	1	0	1	NA	NA	0	1	1	NA	1	1	6	7
miR501	0	NA	NA	-1	-1	-1	NA	NA	NA	0	NA	-1	NA	NA	1	-1	NA	0	NA	-1	1	1	0	1	NA	NA	NA	NA	0	NA	0	1	6	5
miR502	-1	NA	NA	-1	NA	1	0	NA	NA	0	NA	NA	NA	NA	1	-1	NA	-1	NA	-1	0	1	-1	1	NA	NA	1	0	0	NA	0	1	6	6
miR532	-1	NA	NA	-1	0	-1	-1	NA	NA	1	NA	NA	NA	NA	1	-1	NA	0	NA	-1	NA	0	0	1	NA	NA	NA	0	0	NA	1	1	6	5
miR573	1	-1	-1	0	0	1	0	0	0	0	1	0	-1	-1	NA	-1	0	0	0	0	0	1	0	1	-1	0	NA	0	NA	1	0	NA	6	6
miR616	1	-1	-1	0	0	1	0	1	0	0	1	1	0	1	NA	-1	1	1	-1	0	NA	1	1	0	0	0	0	0	-1	1	-1	0	6	11
miR621	1	1	1	0	1	-1	NA	0	1	1	-1	0	0	1	-1	1	0	1	0	NA	1	1	-1	1	1	-1	0	1	-1	1	0	1	6	16
miR635	NA	1	1	NA	NA	0	-1	1	0	1	0	-1	0	1	1	-1	1	1	1	-1	1	0	-1	1	1	-1	1	NA	0	1	0	1	6	15
miR651	-1	NA	NA	-1	0	NA	0	NA	NA	-1	NA	NA	NA	NA	NA	NA	NA	-1	NA	NA	NA	NA	0	NA	NA	NA	-1	1	NA	NA	0	-1	6	1
miR708	-1	NA	NA	-1	-1	NA	0	NA	NA	1	NA	NA	NA	1	0	1	NA	-1	0	1	0	1	0	1	NA	NA	-1	1	1	NA	-1	1	6	9
miR93	0	-1	-1	0	1	1	0	1	0	0	0	-1	-1	NA	1	1	0	0	0	-1	1	1	0	1	0	0	-1	1	1	NA	0	NA	6	10
let7b	1	NA	NA	-1	0	NA	1	NA	NA	NA	NA	NA	NA	NA	1	-1	NA	0	NA	1	-1	1	-1	-1	NA	NA	NA	NA	0	NA	1	1	5	7
miR106a	1	NA	NA	-1	-1	0	-1	NA	NA	0	NA	1	NA	NA	1	1	NA	1	NA	-1	NA	1	-1	1	NA	NA	NA	0	NA	NA	0	NA	5	7
miR107	1	NA	NA	1	0	0	-1	NA	NA	0	NA	NA	NA	NA	0	-1	NA	-1	NA	-1	0	1	-1	1	NA	NA	NA	0	0	NA	0	NA	5	4
miR10b	0	-1	-1	-1	NA	0	1	0	NA	-1	0	0	NA	1	1	1	NA	0	0	0	1	0	1	1	0	1	NA	0	-1	NA	0	1	5	9
miR1180	0	NA	NA	0	0	1	-1	0	NA	1	NA	0	NA	NA	1	1	NA	NA	NA	NA	-1	1	-1	1	NA	NA	0	-1	0	NA	0	-1	5	6
miR125a	-1	NA	NA	1	0	1	0	NA	NA	-1	NA	0	NA	NA	0	-1	NA	-1	NA	NA	0	NA	0	1	NA	NA	NA	-1	1	NA	0	NA	5	4
miR1266	NA	NA	NA	1	1	NA	NA	NA	NA	NA	NA	0	NA	NA	NA	0	NA	-1	NA	1	NA	NA	-1	NA	NA	NA	-1	-1	NA	NA	-1	NA	5	3
miR1270	1	-1	-1	NA	NA	NA	1	NA	NA	NA	1	0	NA	NA	NA	NA	NA	-1	0	NA	0	NA	NA	1	NA	NA	0	1	-1	NA	NA	-1	5	5
miR1281	1	NA	NA	-1	NA	1	-1	NA	NA	1	NA	NA	-1	NA	0	1	NA	1	NA	NA	-1	1	0	1	NA	NA	0	0	NA	NA	0	-1	5	7
miR1306	1	NA	NA	-1	0	0	1	NA	NA	1	NA	1	NA	NA	1	1	NA	1	NA	-1	-1	0	0	1	NA	NA	NA	-1	-1	NA	0	0	5	8
miR130a	1	NA	NA	1	0	1	1	NA	NA	1	NA	1	NA	NA	1	1	NA	-1	0	1	-1	NA	0	1	NA	NA	1	1	-1	NA	-1	-1	5	12
miR136	0	NA	NA	-1	0	1	1	NA	NA	1	NA	1	NA	NA	1	0	NA	-1	NA	-1	0	NA	-1	1	NA	NA	1	1	0	NA	-1	0	5	8
miR143	-1	NA	NA	1	0	0	0	NA	NA	1	NA	1	NA	NA	1	0	NA	1	NA	1	-1	-1	-1	-1	NA	NA	0	0	1	NA	0	1	5	8
miR146a	-1	NA	NA	-1	-1	0	1	NA	NA	NA	NA	0	NA	NA	1	0	NA	0	NA	1	-1	1	0	0	NA	NA	0	NA	1	NA	1	-1	5	6
miR149	1	-1	-1	-1	NA	1	0	0	NA	1	NA	-1	NA	NA	1	1	NA	1	1	0	1	1	-1	1	NA	NA	NA	1	0	NA	0	NA	5	11
miR15a	1	NA	NA	1	0	0	-1	NA	NA	1	NA	0	NA	NA	1	0	NA	-1	NA	NA	-1	1	-1	0	NA	NA	NA	0	-1	NA	0	1	5	6
miR200c	1	NA	NA	0	0	-1	1	NA	NA	-1	NA	1	NA	NA	1	0	NA	-1	0	0	NA	1	0	NA	NA	NA	NA	-1	1	NA	-1	1	5	7
miR20b	1	NA	NA	-1	0	NA	0	NA	NA	1	NA	-1	NA	NA	1	0	NA	1	NA	-1	1	1	0	1	NA	NA	NA	0	-1	NA	0	-1	5	7
miR212	1	NA	NA	-1	0	0	-1	NA	NA	NA	NA	NA	NA	NA	NA	1	NA	1	NA	NA	-1	1	-1	1	NA	NA	0	-1	0	NA	0	1	5	6
miR215	1	NA	NA	-1	0	0	1	1	NA	0	NA	1	-1	NA	1	1	NA	-1	NA	NA	1	NA	-1	0	NA	0	0	1	0	NA	-1	NA	5	8
miR217	-1	NA	NA	1	0	1	0	NA	NA	1	NA	1	NA	NA	NA	-1	NA	1	NA	0	-1	-1	0	0	NA	NA	NA	0	NA	NA	1	-1	5	6
miR223	-1	NA	NA	1	1	0	1	NA	NA	NA	NA	0	NA	NA	1	0	NA	-1	NA	1	NA	-1	-1	NA	NA	NA	1	1	1	NA	-1	1	5	9
miR224	-1	NA	NA	-1	1	1	-1	NA	NA	1	NA	1	NA	NA	1	0	NA	1	NA	1	0	0	1	1	NA	NA	NA	-1	1	NA	-1	1	5	11
miR23b	NA	-1	-1	1	0	0	NA	0	-1	1	-1	0	NA	NA	0	-1	NA	0	0	0	1	1	0	0	NA	NA	0	0	0	NA	NA	NA	5	4
miR32	1	NA	NA	-1	0	1	-1	NA	NA	0	NA	1	NA	NA	1	1	NA	-1	NA	-1	-1	1	1	1	NA	NA	1	NA	NA	NA	0	NA	5	9
miR330	1	NA	NA	0	NA	-1	1	NA	NA	-1	NA	1	NA	NA	1	1	NA	-1	NA	NA	-1	1	-1	1	NA	NA	1	0	1	NA	1	1	5	11
miR331	0	NA	NA	NA	-1	1	0	1	0	0	1	1	0	0	1	-1	1	1	0	1	1	1	-1	1	-1	1	0	0	0	NA	-1	1	5	13
miR3613	1	NA	NA	1	0	0	-1	NA	NA	1	NA	0	NA	NA	1	NA	NA	-1	NA	-1	1	1	-1	0	NA	NA	1	1	-1	NA	0	1	5	9
miR3615	NA	NA	NA	-1	1	NA	1	NA	NA	NA	NA	1	NA	NA	NA	NA	NA	-1	NA	-1	1	NA	-1	NA	NA	NA	0	-1	NA	NA	NA	NA	5	4
miR363	-1	NA	NA	-1	NA	NA	0	NA	NA	0	NA	0	NA	NA	1	0	NA	0	NA	-1	1	1	0	NA	NA	NA	NA	-1	NA	NA	NA	-1	5	3
miR3671	0	NA	NA	NA	0	NA	0	NA	NA	NA	NA	0	NA	-1	NA	NA	NA	-1	NA	-1	NA	-1	-1	0	NA	NA	NA	0	NA	NA	0	NA	5	0
miR3682	1	NA	NA	NA	0	1	0	NA	-1	1	NA	NA	NA	-1	-1	-1	NA	0	NA	-1	NA	NA	0	0	NA	NA	0	1	1	1	0	1	5	7
miR378a	-1	NA	NA	-1	0	-1	0	0	NA	1	1	1	0	NA	1	1	0	1	0	1	0	0	-1	1	0	-1	NA	1	0	NA	0	0	5	9
miR409	0	NA	NA	-1	0	NA	0	NA	NA	NA	NA	1	NA	NA	0	1	NA	-1	NA	-1	1	0	-1	1	NA	NA	0	1	1	NA	-1	NA	5	6
miR423	1	NA	NA	0	0	0	1	NA	NA	1	NA	0	NA	NA	1	0	NA	0	NA	-1	-1	1	-1	1	NA	NA	NA	0	-1	NA	-1	NA	5	6
miR450b	1	NA	NA	0	1	1	-1	NA	NA	0	NA	1	NA	NA	0	1	NA	1	NA	0	-1	1	-1	1	NA	NA	1	-1	-1	NA	0	1	5	10
miR4664	1	NA	NA	1	NA	1	0	NA	-1	0	NA	0	NA	-1	1	0	NA	-1	NA	0	NA	NA	-1	NA	NA	NA	0	1	0	1	0	-1	5	6
miR497	0	NA	NA	-1	-1	1	1	NA	NA	1	NA	0	NA	NA	0	-1	NA	-1	NA	0	1	1	-1	0	NA	NA	0	1	0	NA	1	1	5	8
miR499a	1	-1	-1	-1	-1	NA	NA	0	NA	NA	1	0	NA	NA	NA	NA	0	0	0	0	NA	NA	0	NA	NA	1	NA	1	0	NA	-1	NA	5	4
miR5092	-1	NA	NA	0	NA	0	NA	NA	NA	NA	NA	NA	NA	NA	NA	NA	NA	-1	NA	NA	1	NA	1	1	NA	NA	-1	1	-1	NA	0	-1	5	4
miR539	0	NA	NA	-1	0	1	-1	NA	NA	NA	NA	NA	NA	NA	1	1	NA	-1	NA	-1	1	0	-1	1	NA	NA	0	NA	1	NA	0	NA	5	6
miR576	1	NA	NA	1	0	0	1	0	NA	1	NA	NA	-1	NA	1	1	NA	-1	NA	0	-1	1	-1	1	NA	0	NA	1	-1	NA	0	NA	5	9
miR577	NA	NA	NA	-1	0	1	1	NA	NA	NA	NA	NA	NA	NA	NA	-1	NA	NA	NA	-1	NA	NA	-1	NA	NA	NA	0	0	1	NA	-1	NA	5	3
miR625	1	NA	NA	-1	NA	NA	NA	NA	NA	1	NA	NA	NA	NA	1	1	NA	1	NA	1	-1	1	-1	1	NA	NA	-1	0	-1	NA	0	NA	5	8
miR628	0	NA	NA	-1	0	NA	1	NA	NA	1	NA	NA	NA	NA	1	0	NA	-1	NA	-1	-1	0	0	-1	NA	NA	NA	1	1	NA	0	1	5	6
miR647	1	-1	-1	0	NA	1	NA	NA	0	NA	1	NA	1	0	1	-1	0	-1	0	-1	NA	1	0	1	1	1	0	1	0	1	NA	NA	5	11
miR652	-1	NA	NA	NA	0	0	0	NA	NA	0	NA	NA	-1	NA	1	0	NA	-1	NA	-1	-1	1	0	1	NA	NA	0	1	1	NA	NA	1	5	6
miR653	NA	NA	NA	-1	-1	1	NA	NA	NA	0	NA	NA	NA	NA	1	0	NA	-1	NA	-1	1	NA	1	-1	NA	NA	NA	0	0	NA	NA	1	5	5
miR664a	-1	NA	NA	0	0	1	1	NA	NA	NA	NA	NA	NA	NA	-1	-1	NA	-1	NA	-1	0	1	0	0	NA	NA	0	0	1	NA	1	0	5	5
miR664b	-1	NA	NA	-1	NA	NA	1	NA	NA	-1	NA	NA	NA	NA	NA	NA	NA	-1	NA	-1	0	1	NA	NA	NA	NA	NA	NA	1	NA	1	NA	5	4
miR758	1	NA	NA	-1	1	-1	0	NA	NA	NA	NA	NA	NA	NA	-1	0	NA	1	NA	1	NA	-1	-1	1	NA	NA	0	1	0	NA	0	NA	5	6
miR766	1	NA	NA	-1	0	0	1	NA	NA	0	NA	NA	-1	NA	1	1	NA	1	NA	-1	1	1	1	1	NA	NA	-1	NA	-1	NA	NA	1	5	10
miR874	-1	NA	NA	-1	0	1	1	NA	NA	0	NA	NA	NA	NA	1	1	NA	0	NA	NA	NA	-1	-1	1	NA	NA	NA	1	-1	NA	NA	NA	5	6
miR92b	1	NA	NA	-1	NA	0	-1	NA	NA	1	NA	NA	NA	NA	1	1	NA	1	NA	-1	1	1	0	1	NA	NA	-1	0	1	NA	-1	1	5	10
miR95	1	NA	NA	1	NA	0	NA	NA	NA	NA	NA	NA	NA	NA	NA	NA	NA	-1	NA	NA	-1	NA	-1	NA	NA	NA	NA	1	-1	NA	0	-1	5	3
miR1249	0	NA	NA	0	0	NA	NA	-1	0	NA	1	0	1	-1	NA	NA	-1	0	NA	0	1	NA	NA	NA	1	NA	0	NA	0	NA	NA	-1	4	4
miR127	0	NA	NA	-1	0	NA	0	NA	NA	NA	NA	1	NA	NA	1	0	NA	-1	NA	-1	1	0	-1	1	NA	NA	1	1	0	NA	0	1	4	7
miR1271	NA	NA	NA	-1	NA	NA	1	NA	NA	NA	NA	NA	NA	NA	NA	NA	NA	0	NA	-1	NA	NA	0	1	NA	NA	0	1	-1	NA	0	-1	4	3
miR1282	1	NA	NA	-1	1	0	1	NA	NA	1	NA	-1	-1	NA	1	1	NA	1	NA	NA	-1	1	0	1	NA	NA	0	0	NA	NA	0	1	4	10
miR1296	1	NA	NA	NA	-1	1	NA	1	NA	NA	NA	NA	0	NA	NA	NA	NA	1	1	NA	-1	NA	0	1	NA	1	NA	0	NA	NA	-1	-1	4	7
miR1301	1	NA	NA	0	NA	1	NA	NA	NA	0	NA	1	-1	NA	1	0	NA	-1	NA	NA	NA	1	0	1	NA	NA	NA	-1	1	NA	-1	1	4	8
miR141	1	NA	NA	0	0	1	NA	NA	NA	-1	NA	1	NA	NA	1	-1	NA	1	NA	0	1	1	-1	NA	NA	NA	NA	0	1	NA	-1	NA	4	8
miR146b	1	NA	NA	1	0	0	-1	0	NA	NA	1	1	0	NA	0	0	NA	0	0	1	0	1	-1	0	NA	1	0	-1	0	NA	-1	1	4	8
miR152	1	NA	NA	0	-1	NA	0	NA	NA	1	NA	1	NA	NA	0	1	NA	1	NA	1	NA	NA	-1	0	NA	NA	1	1	-1	NA	0	-1	4	8
miR155	1	NA	NA	-1	0	1	1	NA	NA	NA	NA	1	NA	NA	1	0	NA	0	NA	1	NA	-1	-1	0	NA	NA	0	1	1	NA	-1	1	4	9
miR187	1	NA	NA	0	0	NA	NA	NA	NA	0	NA	-1	NA	NA	NA	-1	NA	NA	NA	-1	NA	1	NA	1	NA	NA	NA	1	NA	NA	1	-1	4	5
miR192	1	NA	NA	-1	0	0	1	NA	NA	1	NA	0	NA	NA	1	1	NA	NA	NA	-1	1	1	-1	0	NA	NA	0	0	1	NA	0	-1	4	8
miR193b	-1	NA	NA	1	1	1	0	NA	NA	NA	NA	1	NA	NA	-1	1	NA	1	NA	1	1	1	-1	0	NA	NA	0	1	1	NA	-1	1	4	12
miR195	0	NA	NA	1	0	1	1	NA	NA	1	NA	1	NA	NA	-1	-1	NA	0	NA	0	1	1	0	-1	NA	NA	-1	1	1	NA	1	1	4	11
miR1976	1	NA	NA	0	0	-1	1	NA	NA	0	NA	-1	NA	NA	NA	-1	NA	-1	NA	0	NA	0	0	0	NA	NA	NA	1	1	NA	0	1	4	5
miR22	-1	NA	NA	0	1	1	NA	NA	NA	0	NA	0	NA	NA	-1	0	NA	-1	NA	0	0	NA	-1	0	NA	NA	NA	1	0	NA	1	1	4	5
miR2355	1	NA	NA	1	0	0	-1	NA	NA	0	NA	1	NA	NA	1	0	NA	1	NA	1	-1	0	0	1	NA	NA	0	NA	-1	NA	-1	1	4	8
miR3074	1	NA	NA	-1	0	1	1	NA	NA	1	NA	-1	NA	NA	NA	NA	NA	0	NA	NA	1	NA	-1	1	NA	NA	0	1	-1	NA	0	NA	4	7
miR30b	NA	NA	NA	NA	-1	1	-1	NA	NA	1	NA	NA	NA	NA	0	-1	NA	-1	NA	NA	0	NA	1	1	NA	NA	1	0	NA	NA	0	NA	4	5
miR3200	NA	NA	NA	0	NA	NA	NA	NA	NA	NA	NA	-1	NA	NA	NA	NA	NA	NA	NA	NA	0	NA	-1	NA	NA	NA	0	-1	NA	NA	1	-1	4	1
miR320e	0	-1	-1	0	NA	NA	0	0	-1	NA	1	0	1	NA	NA	NA	0	0	0	-1	0	NA	0	NA	0	0	NA	0	0	NA	0	NA	4	2
miR324	1	-1	-1	0	1	1	0	0	NA	1	1	0	1	1	1	0	0	0	-1	-1	NA	1	1	1	NA	1	0	0	1	0	0	1	4	14
miR338	1	NA	NA	0	0	1	1	NA	NA	1	NA	1	NA	NA	0	-1	NA	0	NA	-1	-1	0	-1	1	NA	NA	0	1	0	NA	1	1	4	9
miR33a	0	NA	NA	0	0	1	NA	NA	NA	1	NA	1	NA	NA	1	1	NA	0	NA	-1	NA	1	-1	1	NA	NA	0	NA	-1	NA	-1	0	4	7
miR340	0	NA	NA	0	1	NA	0	NA	NA	NA	NA	0	-1	NA	1	0	NA	-1	NA	-1	-1	1	0	1	NA	NA	NA	1	1	NA	0	1	4	7
miR345	1	NA	NA	NA	1	1	0	NA	NA	1	NA	-1	-1	NA	1	-1	NA	-1	NA	0	NA	1	0	1	NA	NA	0	0	1	NA	0	0	4	8
miR361	-1	NA	NA	-1	NA	NA	1	NA	NA	NA	NA	1	-1	NA	1	0	NA	-1	NA	NA	0	1	0	1	NA	NA	NA	0	0	NA	0	NA	4	5
miR3685	1	NA	NA	0	0	0	1	NA	0	NA	NA	1	NA	-1	1	NA	NA	0	NA	-1	1	1	0	0	NA	NA	0	0	-1	1	-1	NA	4	7
miR369	1	NA	NA	1	NA	NA	0	NA	NA	1	NA	NA	NA	NA	-1	1	NA	1	NA	-1	NA	-1	0	1	NA	NA	1	NA	1	NA	-1	NA	4	8
miR370	1	NA	NA	-1	NA	1	-1	NA	NA	NA	NA	NA	NA	NA	0	1	NA	0	NA	-1	NA	NA	-1	1	NA	NA	0	NA	1	NA	0	NA	4	5
miR421	1	0	0	0	NA	0	-1	-1	NA	NA	0	0	-1	1	NA	NA	NA	NA	0	1	-1	NA	1	NA	NA	1	NA	1	0	NA	0	1	4	7
miR4477b	1	NA	NA	-1	0	NA	1	NA	0	NA	NA	NA	NA	-1	NA	NA	NA	0	NA	-1	1	NA	NA	0	NA	NA	1	0	1	1	-1	NA	4	6
miR4482	0	NA	NA	0	0	NA	1	NA	0	NA	NA	1	NA	-1	1	NA	NA	1	NA	0	1	1	-1	0	NA	NA	NA	0	-1	NA	-1	1	4	7
miR454	1	NA	NA	0	0	0	1	0	NA	1	NA	1	1	NA	NA	1	NA	-1	NA	NA	-1	1	-1	1	NA	NA	0	1	-1	NA	0	1	4	10
miR455	1	NA	NA	-1	0	0	0	NA	NA	NA	NA	-1	NA	NA	0	0	NA	0	NA	-1	NA	0	-1	1	NA	NA	0	1	1	NA	0	NA	4	4
miR4661	1	NA	NA	0	NA	1	0	NA	NA	1	NA	1	NA	NA	NA	NA	NA	NA	NA	NA	NA	NA	-1	NA	NA	NA	-1	NA	-1	NA	-1	1	4	5
miR4662a	0	NA	NA	1	1	-1	-1	NA	NA	1	NA	NA	NA	NA	1	1	NA	1	NA	0	0	1	-1	1	NA	NA	NA	NA	NA	NA	-1	NA	4	8
miR4677	1	NA	NA	0	0	0	1	NA	NA	NA	NA	1	NA	NA	1	1	NA	1	NA	1	-1	1	-1	1	NA	NA	NA	0	-1	NA	NA	-1	4	9
miR514b	-1	NA	NA	NA	NA	NA	NA	NA	NA	NA	-1	-1	NA	NA	NA	NA	NA	NA	NA	NA	NA	NA	NA	NA	NA	NA	NA	NA	NA	NA	NA	-1	4	0
miR551b	NA	NA	NA	-1	NA	NA	NA	NA	NA	1	NA	NA	NA	NA	NA	NA	NA	NA	NA	NA	1	NA	NA	1	NA	NA	0	-1	-1	NA	-1	NA	4	3
miR5586	-1	NA	NA	-1	-1	NA	NA	NA	NA	NA	NA	NA	NA	NA	NA	NA	NA	1	NA	-1	NA	NA	NA	1	NA	NA	0	NA	1	NA	NA	NA	4	3
miR589	1	0	0	0	NA	-1	-1	NA	1	0	1	NA	1	1	1	1	1	1	0	0	NA	0	0	1	1	-1	NA	1	-1	NA	1	1	4	14
miR6842	NA	NA	NA	-1	NA	NA	-1	NA	NA	NA	NA	NA	NA	NA	NA	NA	NA	-1	NA	NA	NA	NA	NA	NA	NA	NA	NA	-1	1	NA	NA	NA	4	1
miR744	1	NA	NA	NA	0	1	0	NA	NA	1	NA	NA	NA	NA	1	1	NA	NA	NA	-1	1	0	0	1	NA	NA	-1	-1	0	NA	0	-1	4	7
miR891a	1	NA	NA	0	NA	NA	-1	NA	NA	-1	NA	NA	NA	NA	1	-1	NA	0	NA	0	1	1	NA	0	NA	NA	-1	NA	1	NA	0	NA	4	5
miR942	1	NA	NA	0	NA	-1	0	NA	NA	1	NA	NA	-1	NA	NA	NA	NA	1	NA	NA	NA	NA	-1	1	NA	NA	0	NA	NA	NA	0	-1	4	4
miR99b	0	NA	NA	1	0	1	-1	NA	NA	-1	NA	NA	NA	NA	1	1	NA	0	NA	-1	0	1	0	1	NA	NA	NA	-1	1	NA	0	NA	4	7
let7d	1	NA	NA	0	0	1	1	NA	NA	1	NA	1	NA	NA	1	0	NA	0	NA	-1	0	1	1	1	NA	NA	0	-1	1	NA	0	-1	3	10
let7i	1	NA	NA	0	NA	NA	1	NA	NA	NA	NA	1	NA	NA	1	0	NA	-1	NA	0	NA	0	-1	-1	NA	NA	1	0	0	NA	0	NA	3	5
miR10a	1	NA	NA	0	0	0	1	NA	NA	1	NA	0	NA	NA	1	0	NA	-1	NA	1	-1	1	0	0	NA	NA	NA	1	-1	NA	0	1	3	8
miR1248	1	NA	NA	1	NA	NA	0	NA	NA	NA	NA	NA	NA	NA	NA	NA	NA	NA	NA	NA	NA	NA	-1	NA	NA	NA	-1	NA	NA	NA	0	-1	3	2
miR1307	1	NA	NA	NA	0	0	0	NA	NA	0	NA	-1	NA	NA	1	0	NA	-1	NA	0	1	1	-1	1	NA	NA	NA	0	1	NA	0	1	3	7
miR132	1	NA	NA	1	0	0	NA	NA	NA	1	NA	NA	NA	NA	1	1	NA	1	NA	NA	-1	1	-1	0	NA	NA	1	-1	0	NA	0	1	3	9
miR151a	1	NA	NA	0	NA	0	-1	NA	NA	NA	NA	1	NA	NA	1	1	NA	0	NA	1	-1	1	NA	1	NA	NA	-1	NA	1	NA	0	1	3	9
miR151b	-1	NA	NA	NA	NA	NA	1	NA	NA	NA	NA	NA	NA	NA	NA	NA	NA	NA	NA	NA	NA	NA	NA	NA	NA	NA	NA	-1	1	NA	NA	-1	3	2
miR154	1	NA	NA	-1	0	1	0	NA	NA	NA	NA	NA	NA	NA	0	NA	NA	0	NA	-1	NA	NA	-1	1	NA	NA	0	NA	0	NA	0	NA	3	3
miR15b	1	NA	NA	-1	0	0	NA	NA	NA	1	NA	1	NA	NA	1	1	NA	-1	NA	NA	1	1	0	1	NA	NA	0	NA	NA	NA	NA	-1	3	8
miR183	1	NA	NA	0	0	NA	0	NA	NA	1	NA	1	NA	NA	1	0	NA	1	NA	-1	1	1	-1	1	NA	NA	-1	0	1	NA	0	NA	3	9
miR184	1	NA	NA	0	0	NA	1	NA	NA	NA	NA	NA	NA	NA	0	-1	NA	0	NA	0	0	NA	NA	0	NA	NA	-1	-1	1	NA	1	0	3	4
miR196b	1	NA	NA	1	-1	0	NA	NA	NA	NA	NA	1	NA	NA	1	1	NA	1	NA	1	-1	0	0	1	NA	NA	0	1	-1	NA	NA	0	3	9
miR205	NA	NA	NA	1	1	1	NA	NA	NA	NA	NA	1	NA	NA	1	0	NA	1	NA	1	NA	0	NA	-1	NA	NA	0	-1	1	NA	-1	NA	3	8
miR21	1	NA	NA	1	0	1	-1	NA	NA	1	NA	1	NA	NA	1	1	NA	1	NA	1	-1	1	-1	0	NA	NA	NA	1	1	NA	0	1	3	13
miR221	1	0	0	0	0	1	0	0	0	0	1	1	-1	NA	1	0	0	1	1	1	-1	0	0	1	0	1	1	0	0	NA	0	-1	3	11
miR31	1	NA	NA	0	1	1	0	NA	NA	0	NA	-1	NA	NA	NA	1	NA	1	NA	1	NA	0	-1	1	NA	NA	NA	1	1	NA	-1	NA	3	9
miR3150b	NA	NA	NA	-1	NA	NA	-1	NA	NA	NA	NA	NA	NA	NA	NA	NA	NA	NA	NA	NA	NA	NA	-1	NA	NA	NA	NA	NA	NA	NA	NA	NA	3	0
miR3170	1	NA	NA	NA	NA	NA	NA	NA	NA	NA	NA	-1	NA	NA	NA	NA	NA	NA	NA	NA	NA	NA	-1	NA	NA	NA	NA	NA	NA	NA	NA	-1	3	1
miR3189	-1	NA	NA	0	NA	-1	NA	NA	NA	0	NA	1	NA	NA	NA	-1	NA	1	NA	0	NA	1	0	NA	NA	NA	0	NA	NA	1	0	1	3	5
miR326	NA	NA	NA	NA	NA	NA	0	NA	NA	NA	NA	NA	-1	NA	NA	-1	NA	-1	NA	1	NA	NA	0	NA	NA	NA	NA	1	NA	NA	NA	1	3	3
miR33b	-1	NA	NA	-1	1	1	NA	NA	NA	NA	NA	NA	0	NA	NA	NA	NA	NA	NA	NA	NA	NA	-1	NA	NA	NA	NA	0	NA	NA	NA	NA	3	2
miR34b	0	NA	NA	0	NA	NA	NA	NA	NA	NA	NA	NA	NA	NA	NA	-1	NA	NA	NA	NA	NA	NA	NA	1	NA	NA	-1	NA	-1	NA	0	NA	3	1
miR34c	NA	NA	NA	0	-1	NA	1	NA	NA	1	NA	1	NA	NA	NA	-1	0	1	NA	0	0	-1	0	1	NA	NA	NA	1	0	0	0	NA	3	6
miR376c	1	NA	NA	1	0	1	1	NA	NA	NA	NA	NA	NA	NA	-1	NA	NA	0	NA	-1	NA	NA	-1	1	NA	NA	1	NA	NA	NA	0	NA	3	6
miR379	1	NA	NA	0	0	-1	NA	NA	NA	NA	NA	1	NA	NA	1	1	NA	1	NA	1	0	0	-1	1	NA	NA	0	1	0	NA	-1	1	3	9
miR381	1	NA	NA	NA	NA	NA	NA	NA	NA	NA	NA	1	NA	NA	0	1	NA	0	NA	-1	0	0	-1	1	NA	NA	0	1	0	NA	-1	NA	3	5
miR3934	NA	NA	NA	1	NA	NA	-1	NA	NA	NA	NA	NA	NA	NA	NA	NA	NA	NA	NA	NA	NA	NA	NA	NA	NA	NA	-1	0	-1	NA	NA	NA	3	1
miR410	0	NA	NA	0	NA	0	NA	NA	NA	NA	NA	NA	NA	NA	-1	1	NA	-1	NA	NA	NA	NA	-1	1	NA	NA	1	1	1	NA	0	NA	3	5
miR412	1	NA	NA	1	-1	0	NA	NA	NA	NA	NA	NA	NA	NA	0	NA	NA	0	NA	NA	0	-1	-1	1	NA	NA	1	NA	NA	NA	0	NA	3	4
miR424	1	NA	NA	1	0	0	NA	NA	NA	NA	NA	1	NA	NA	1	1	NA	1	NA	1	0	0	-1	1	NA	NA	1	-1	-1	NA	0	1	3	10
miR4746	1	NA	NA	-1	NA	NA	0	NA	NA	NA	NA	NA	NA	NA	NA	NA	NA	NA	NA	NA	NA	NA	0	1	NA	NA	0	NA	-1	NA	NA	-1	3	2
miR4772	-1	NA	NA	0	0	0	1	NA	NA	NA	NA	1	NA	NA	NA	1	NA	0	NA	1	NA	NA	-1	NA	NA	NA	NA	NA	1	NA	-1	NA	3	5
miR485	0	NA	NA	-1	0	NA	NA	NA	NA	NA	NA	NA	NA	NA	0	1	NA	0	NA	NA	0	NA	-1	1	NA	NA	0	NA	0	NA	-1	NA	3	2
miR491	0	NA	NA	NA	NA	NA	NA	NA	NA	NA	NA	NA	0	NA	NA	NA	NA	NA	NA	NA	NA	-1	NA	NA	NA	NA	NA	0	-1	NA	1	-1	3	1
miR506	-1	NA	NA	NA	NA	NA	NA	NA	NA	NA	NA	NA	NA	NA	NA	NA	NA	NA	NA	NA	1	NA	NA	NA	NA	NA	-1	NA	NA	NA	NA	-1	3	1
miR511	-1	NA	NA	-1	NA	1	NA	NA	NA	NA	NA	NA	NA	NA	1	0	NA	1	NA	1	NA	NA	0	0	NA	NA	NA	1	1	NA	-1	NA	3	6
miR542	1	NA	NA	0	0	1	NA	NA	NA	1	NA	NA	NA	NA	0	1	NA	1	NA	1	1	1	-1	1	NA	NA	1	-1	-1	NA	0	NA	3	10
miR552	0	NA	NA	1	0	1	NA	NA	NA	NA	NA	NA	NA	NA	0	-1	NA	NA	NA	0	NA	NA	-1	NA	NA	NA	-1	NA	NA	NA	NA	NA	3	2
miR559	NA	NA	NA	0	0	0	NA	1	NA	NA	NA	NA	NA	NA	NA	-1	1	NA	-1	1	NA	1	1	NA	NA	-1	NA	0	NA	1	1	NA	3	7
miR5683	0	NA	NA	0	NA	NA	0	NA	NA	NA	NA	NA	NA	NA	NA	NA	NA	NA	NA	NA	0	1	NA	1	NA	NA	-1	NA	0	NA	-1	-1	3	2
miR582	1	NA	NA	1	1	NA	1	NA	NA	1	NA	NA	NA	NA	1	1	NA	1	NA	NA	0	-1	-1	0	NA	NA	-1	0	1	NA	1	0	3	10
miR590	0	0	0	1	0	0	1	NA	-1	1	0	0	-1	1	1	0	1	0	1	0	-1	0	0	1	1	1	1	1	0	NA	0	1	3	13
miR592	NA	NA	NA	-1	-1	1	NA	NA	NA	1	NA	NA	NA	NA	NA	NA	NA	NA	NA	NA	0	0	-1	NA	NA	NA	NA	1	NA	NA	0	1	3	4
miR598	NA	NA	NA	-1	0	0	1	NA	NA	1	NA	NA	NA	NA	1	0	NA	0	NA	NA	0	1	-1	1	NA	NA	-1	1	1	NA	0	1	3	8
miR629	1	NA	NA	0	NA	-1	0	NA	NA	1	NA	NA	NA	NA	1	0	NA	1	NA	1	1	1	NA	1	NA	NA	NA	-1	-1	NA	0	NA	3	8
miR654	1	NA	NA	-1	1	NA	NA	NA	NA	NA	NA	NA	NA	NA	1	1	NA	0	NA	-1	0	0	-1	1	NA	NA	1	1	0	NA	0	NA	3	7
miR659	0	1	1	-1	0	NA	0	0	0	NA	1	-1	0	-1	NA	NA	0	NA	0	NA	0	0	NA	NA	1	0	0	1	0	1	0	NA	3	6
miR6772	1	NA	NA	1	0	NA	NA	NA	NA	NA	NA	-1	NA	NA	NA	-1	NA	0	NA	-1	NA	NA	NA	NA	NA	NA	NA	1	NA	NA	NA	NA	3	3
miR7111	1	NA	NA	-1	NA	1	NA	NA	NA	NA	NA	0	NA	NA	NA	NA	NA	0	NA	0	NA	0	-1	NA	NA	NA	NA	1	-1	NA	0	1	3	4
miR769	1	NA	NA	NA	0	1	0	NA	NA	1	NA	NA	NA	NA	1	1	NA	-1	NA	NA	0	1	0	1	NA	NA	0	1	-1	NA	0	-1	3	8
miR935	1	NA	NA	NA	NA	0	NA	NA	NA	NA	NA	NA	NA	NA	NA	NA	NA	1	NA	-1	NA	NA	-1	NA	NA	NA	NA	NA	NA	NA	NA	-1	3	2
let7e	-1	NA	NA	1	0	1	0	NA	NA	1	NA	1	NA	NA	1	1	NA	0	NA	NA	NA	1	-1	1	NA	NA	0	1	0	NA	0	1	2	10
miR1250	NA	NA	NA	NA	NA	NA	NA	NA	NA	NA	NA	NA	-1	-1	NA	NA	NA	NA	NA	NA	NA	NA	NA	NA	NA	NA	NA	NA	NA	NA	NA	NA	2	0
miR1293	-1	NA	NA	0	NA	NA	NA	0	NA	NA	NA	NA	NA	NA	NA	NA	NA	NA	NA	NA	NA	NA	NA	NA	NA	-1	NA	NA	NA	NA	NA	NA	2	0
miR130b	1	NA	NA	NA	0	0	0	NA	NA	1	NA	1	NA	NA	1	0	NA	1	NA	0	NA	1	-1	1	NA	NA	NA	1	-1	NA	0	1	2	9
miR182	1	NA	NA	0	NA	1	0	NA	NA	-1	NA	1	NA	NA	1	0	NA	1	NA	-1	1	1	1	1	NA	NA	0	0	1	NA	0	NA	2	10
miR193a	-1	NA	NA	1	0	1	NA	NA	NA	NA	NA	1	NA	NA	0	1	NA	0	NA	0	-1	0	0	1	NA	NA	NA	1	1	NA	1	NA	2	8
miR197	1	NA	NA	0	0	1	1	NA	NA	1	NA	1	NA	NA	1	1	NA	1	NA	NA	0	0	0	1	NA	NA	0	1	-1	NA	NA	-1	2	10
miR202	1	NA	NA	NA	NA	NA	NA	NA	NA	NA	NA	NA	NA	NA	NA	NA	NA	NA	NA	NA	0	NA	NA	-1	NA	NA	-1	NA	NA	NA	1	NA	2	2
miR211	NA	NA	NA	NA	NA	NA	NA	NA	NA	NA	NA	-1	NA	NA	NA	NA	NA	NA	NA	NA	NA	NA	NA	0	1	NA	NA	NA	NA	NA	NA	-1	2	1
miR214	1	NA	NA	1	-1	1	0	NA	NA	1	NA	1	NA	NA	0	1	NA	1	NA	1	NA	NA	0	1	NA	NA	1	1	-1	NA	0	NA	2	11
miR216a	0	NA	NA	NA	-1	NA	NA	NA	NA	NA	NA	NA	NA	NA	NA	NA	NA	NA	NA	1	NA	NA	NA	0	NA	NA	-1	NA	NA	NA	NA	NA	2	1
miR27a	1	0	0	1	0	1	1	1	0	NA	-1	NA	0	NA	1	0	1	1	1	0	0	0	1	0	NA	0	1	1	1	NA	-1	1	2	14
miR296	0	NA	NA	1	NA	NA	1	NA	NA	NA	NA	-1	NA	NA	NA	NA	NA	1	NA	NA	NA	NA	-1	1	NA	NA	NA	NA	NA	NA	0	0	2	4
miR299	1	NA	NA	-1	0	NA	NA	NA	NA	NA	NA	NA	NA	NA	NA	NA	NA	0	NA	NA	NA	NA	-1	1	NA	NA	0	NA	0	NA	0	NA	2	2
miR301b	NA	NA	NA	NA	NA	NA	0	NA	NA	NA	NA	NA	NA	NA	NA	NA	NA	NA	NA	NA	NA	NA	-1	NA	NA	NA	NA	NA	0	NA	-1	NA	2	0
miR3127	1	NA	NA	1	NA	0	1	NA	NA	NA	NA	-1	NA	NA	NA	NA	NA	NA	NA	0	1	NA	0	NA	NA	NA	NA	-1	1	NA	0	0	2	5
miR3131	NA	NA	NA	NA	0	1	NA	NA	NA	NA	NA	NA	NA	NA	NA	NA	NA	NA	NA	1	NA	1	-1	NA	NA	NA	0	NA	NA	-1	NA	NA	2	3
miR3176	0	NA	NA	1	NA	0	0	NA	-1	0	NA	0	NA	1	NA	0	NA	0	NA	-1	NA	1	NA	NA	NA	NA	1	1	0	0	0	1	2	6
miR323a	1	NA	NA	1	0	NA	NA	NA	NA	NA	NA	NA	NA	NA	1	NA	NA	0	NA	-1	NA	NA	-1	1	NA	NA	1	NA	1	NA	0	NA	2	6
miR3605	1	NA	NA	NA	NA	NA	NA	NA	NA	NA	NA	NA	NA	NA	NA	NA	NA	NA	NA	NA	NA	NA	1	NA	NA	NA	NA	-1	0	NA	1	-1	2	3
miR365b	-1	NA	NA	1	NA	1	-1	NA	NA	NA	NA	1	NA	NA	1	1	NA	0	NA	1	1	1	0	1	NA	NA	1	1	1	NA	0	1	2	13
miR377	1	NA	NA	0	0	NA	NA	NA	NA	NA	NA	NA	NA	NA	NA	NA	NA	0	NA	-1	NA	NA	-1	1	NA	NA	1	NA	0	NA	0	NA	2	3
miR382	1	NA	NA	-1	0	1	0	NA	NA	NA	NA	NA	NA	NA	0	1	NA	0	NA	NA	NA	0	-1	1	NA	NA	0	1	1	NA	0	0	2	6
miR3917	NA	NA	NA	NA	NA	NA	0	NA	NA	NA	NA	NA	NA	NA	NA	NA	NA	NA	NA	NA	NA	NA	NA	NA	NA	NA	-1	NA	-1	NA	NA	NA	2	0
miR411	0	NA	NA	0	1	NA	1	NA	NA	NA	NA	NA	NA	NA	0	NA	NA	0	NA	-1	NA	0	-1	1	NA	NA	1	NA	0	NA	0	NA	2	4
miR425	1	NA	NA	1	0	0	1	NA	NA	1	NA	1	-1	NA	1	0	NA	1	NA	1	0	1	-1	1	NA	NA	0	1	1	NA	1	1	2	14
miR432	1	NA	NA	NA	0	0	0	NA	NA	NA	NA	NA	NA	NA	0	1	NA	-1	NA	-1	NA	0	1	1	NA	NA	1	NA	1	NA	0	NA	2	6
miR4489	1	NA	NA	0	0	NA	NA	NA	NA	NA	NA	0	NA	0	NA	NA	NA	0	NA	-1	0	0	NA	NA	NA	NA	NA	0	-1	1	0	NA	2	2
miR449a	NA	NA	NA	-1	NA	NA	NA	NA	NA	NA	NA	NA	NA	NA	NA	0	NA	NA	NA	NA	NA	NA	NA	NA	NA	NA	-1	NA	NA	NA	0	NA	2	0
miR452	1	NA	NA	0	1	0	-1	NA	NA	NA	NA	1	NA	NA	1	1	NA	0	NA	1	-1	0	1	0	NA	NA	NA	NA	0	NA	0	1	2	8
miR4538	NA	NA	NA	NA	NA	NA	-1	NA	NA	NA	NA	NA	NA	NA	NA	-1	NA	0	NA	0	NA	NA	NA	NA	NA	NA	1	NA	NA	NA	NA	NA	2	1
miR4666a	1	NA	NA	NA	0	NA	NA	NA	NA	NA	NA	NA	NA	-1	NA	NA	NA	NA	NA	NA	NA	NA	NA	NA	NA	NA	NA	NA	-1	NA	0	NA	2	1
miR4709	-1	NA	NA	NA	NA	NA	NA	NA	NA	NA	NA	NA	NA	NA	NA	NA	NA	NA	NA	NA	NA	NA	NA	NA	NA	NA	NA	-1	NA	NA	NA	1	2	1
miR4728	NA	NA	NA	1	0	NA	NA	NA	NA	NA	NA	0	NA	NA	NA	NA	NA	NA	NA	0	NA	NA	0	NA	NA	NA	NA	-1	NA	1	-1	NA	2	2
miR4737	1	NA	NA	0	0	NA	NA	NA	0	NA	NA	0	NA	0	NA	NA	NA	-1	NA	-1	1	1	0	NA	NA	NA	0	1	0	0	0	0	2	4
miR4787	-1	NA	NA	NA	NA	NA	NA	NA	NA	NA	NA	NA	NA	NA	NA	NA	NA	NA	NA	NA	NA	NA	NA	NA	NA	NA	-1	0	NA	NA	NA	NA	2	0
miR484	1	NA	NA	0	0	1	1	NA	NA	1	NA	1	NA	NA	1	0	NA	0	NA	-1	-1	1	0	1	NA	NA	0	1	1	NA	0	1	2	11
miR503	1	NA	NA	0	NA	1	1	NA	NA	0	NA	NA	NA	NA	1	0	NA	1	NA	1	0	NA	0	1	NA	NA	0	-1	-1	NA	NA	NA	2	7
miR505	1	NA	NA	-1	NA	1	0	NA	NA	1	NA	NA	-1	NA	1	0	NA	0	NA	1	0	1	0	1	NA	NA	NA	NA	1	NA	1	NA	2	9
miR507	-1	NA	NA	NA	NA	NA	NA	NA	NA	NA	NA	NA	NA	NA	NA	NA	NA	NA	NA	NA	NA	NA	NA	NA	NA	NA	NA	NA	NA	NA	NA	-1	2	0
miR510	-1	NA	NA	NA	NA	NA	NA	NA	NA	NA	NA	NA	NA	NA	NA	NA	NA	NA	NA	NA	NA	NA	NA	NA	NA	NA	NA	NA	NA	NA	NA	-1	2	0
miR513b	-1	NA	NA	NA	NA	NA	NA	NA	NA	NA	NA	NA	NA	NA	NA	NA	NA	NA	NA	NA	NA	NA	NA	NA	NA	NA	NA	NA	NA	NA	NA	-1	2	0
miR513c	-1	NA	NA	NA	NA	NA	NA	NA	NA	NA	NA	NA	NA	NA	NA	NA	NA	NA	NA	NA	NA	NA	NA	NA	NA	NA	0	NA	NA	NA	NA	-1	2	0
miR543	1	NA	NA	NA	NA	NA	NA	NA	NA	NA	NA	NA	NA	NA	NA	NA	NA	0	NA	-1	NA	NA	NA	0	NA	NA	0	NA	-1	NA	0	NA	2	1
miR548b	NA	NA	NA	NA	NA	NA	0	NA	NA	NA	NA	NA	NA	NA	NA	NA	NA	NA	NA	NA	NA	NA	NA	NA	NA	NA	-1	NA	NA	NA	NA	-1	2	0
miR548t	NA	NA	NA	NA	NA	NA	NA	NA	NA	NA	NA	NA	-1	NA	NA	NA	NA	NA	NA	NA	NA	NA	NA	NA	NA	NA	NA	NA	-1	NA	NA	NA	2	0
miR567	NA	-1	-1	NA	NA	NA	NA	1	NA	NA	NA	NA	NA	NA	NA	NA	NA	NA	NA	NA	NA	NA	NA	NA	NA	0	NA	NA	NA	NA	NA	NA	2	1
miR574	1	NA	NA	1	0	1	1	NA	NA	NA	NA	NA	NA	NA	1	0	NA	-1	NA	0	1	0	0	1	NA	NA	1	0	NA	NA	NA	-1	2	8
miR580	NA	NA	NA	NA	NA	NA	1	NA	NA	NA	NA	NA	-1	NA	NA	NA	NA	NA	NA	NA	NA	NA	NA	NA	NA	NA	NA	NA	-1	NA	NA	NA	2	1
miR584	-1	NA	NA	1	1	-1	NA	NA	NA	1	NA	NA	NA	NA	1	1	NA	1	NA	1	NA	0	1	1	NA	NA	NA	0	0	NA	0	0	2	9
miR615	1	NA	NA	0	NA	NA	NA	NA	NA	1	NA	NA	NA	NA	NA	NA	NA	-1	NA	NA	0	NA	NA	-1	NA	NA	NA	NA	NA	NA	0	NA	2	2
miR624	NA	NA	NA	NA	NA	NA	1	0	NA	NA	NA	NA	-1	NA	NA	NA	NA	NA	NA	NA	NA	NA	NA	NA	NA	NA	NA	NA	-1	NA	NA	NA	2	1
miR641	NA	0	0	NA	NA	NA	NA	NA	NA	1	0	-1	-1	1	NA	NA	NA	NA	0	0	1	NA	NA	NA	NA	0	NA	0	NA	NA	0	NA	2	3
miR643	0	NA	NA	NA	NA	NA	NA	0	NA	NA	NA	NA	-1	NA	NA	NA	NA	NA	NA	NA	NA	NA	NA	NA	NA	1	NA	NA	-1	NA	NA	NA	2	1
miR6510	NA	NA	NA	-1	NA	NA	NA	NA	NA	NA	NA	NA	NA	NA	NA	NA	NA	NA	NA	NA	NA	-1	NA	NA	NA	NA	NA	NA	1	NA	NA	NA	2	1
miR671	1	NA	NA	0	1	1	1	NA	NA	1	NA	NA	NA	NA	NA	0	NA	1	NA	-1	0	1	0	1	NA	NA	NA	0	-1	NA	0	1	2	9
miR676	-1	NA	NA	NA	NA	NA	NA	NA	NA	NA	NA	NA	NA	NA	NA	NA	NA	NA	NA	NA	NA	NA	NA	NA	NA	NA	1	0	1	NA	-1	NA	2	2
miR6835	NA	NA	NA	-1	0	NA	1	NA	NA	NA	NA	NA	NA	NA	NA	NA	NA	NA	NA	0	NA	NA	NA	NA	NA	NA	0	NA	-1	NA	0	NA	2	1
miR765	1	-1	-1	0	0	NA	NA	1	NA	NA	1	NA	0	NA	NA	NA	1	0	0	0	NA	NA	NA	NA	1	0	NA	1	NA	NA	0	NA	2	6
miR7706	0	NA	NA	NA	NA	NA	-1	NA	NA	NA	NA	NA	NA	NA	NA	NA	NA	NA	NA	NA	NA	NA	NA	NA	NA	NA	0	NA	-1	NA	0	1	2	1
miR887	1	NA	NA	NA	1	NA	0	NA	NA	NA	NA	NA	NA	NA	NA	NA	NA	-1	NA	NA	-1	1	NA	1	NA	NA	0	1	1	NA	1	NA	2	7
miR889	1	NA	NA	0	NA	0	0	NA	NA	NA	NA	NA	NA	NA	-1	1	NA	0	NA	NA	0	0	-1	1	NA	NA	1	1	1	NA	0	NA	2	6
miR98	-1	NA	NA	0	0	0	1	NA	NA	NA	NA	NA	NA	NA	1	1	NA	0	NA	-1	0	1	1	0	NA	NA	1	1	0	NA	1	0	2	8
miR1200	NA	NA	NA	NA	NA	NA	NA	NA	NA	NA	NA	NA	-1	NA	NA	NA	NA	NA	NA	NA	NA	NA	NA	NA	NA	NA	NA	NA	NA	NA	NA	NA	1	0
miR1205	NA	NA	NA	NA	NA	NA	NA	1	NA	NA	NA	NA	-1	NA	NA	NA	NA	NA	NA	NA	NA	NA	NA	NA	NA	NA	NA	NA	NA	NA	NA	NA	1	1
miR122	NA	NA	NA	NA	NA	NA	NA	NA	NA	NA	NA	NA	NA	NA	-1	NA	NA	NA	NA	NA	0	NA	NA	NA	NA	NA	1	NA	NA	NA	0	NA	1	1
miR1224	-1	NA	NA	NA	NA	NA	NA	NA	NA	NA	NA	NA	NA	NA	NA	NA	NA	NA	NA	NA	1	NA	NA	NA	NA	NA	NA	NA	NA	NA	0	NA	1	1
miR1251	1	NA	NA	NA	NA	NA	NA	NA	NA	NA	NA	1	NA	NA	NA	NA	NA	NA	NA	-1	0	NA	NA	NA	NA	NA	NA	0	NA	NA	0	NA	1	2
miR1255a	NA	NA	NA	NA	NA	NA	NA	1	NA	NA	NA	NA	-1	NA	NA	NA	NA	NA	NA	NA	NA	NA	NA	NA	NA	NA	NA	NA	NA	NA	NA	NA	1	1
miR1256	NA	NA	NA	NA	NA	NA	NA	NA	NA	NA	NA	NA	-1	NA	NA	NA	NA	NA	NA	NA	NA	NA	NA	NA	NA	NA	NA	NA	NA	NA	NA	NA	1	0
miR1258	-1	NA	NA	NA	NA	NA	0	NA	NA	NA	NA	NA	NA	NA	NA	NA	NA	NA	NA	NA	NA	NA	NA	NA	NA	NA	NA	NA	NA	NA	NA	NA	1	0
miR1269a	1	NA	NA	-1	0	1	1	NA	NA	1	NA	1	NA	NA	1	1	NA	NA	NA	0	1	0	0	1	NA	NA	0	NA	NA	NA	0	1	1	10
miR1278	NA	NA	NA	NA	NA	NA	NA	NA	NA	NA	NA	NA	-1	NA	NA	NA	NA	NA	NA	NA	NA	NA	NA	NA	NA	NA	NA	NA	NA	NA	NA	NA	1	0
miR1284	NA	NA	NA	NA	NA	NA	NA	NA	NA	NA	NA	NA	-1	NA	NA	NA	NA	NA	NA	NA	NA	NA	NA	NA	NA	NA	NA	NA	NA	NA	NA	NA	1	0
miR1286	NA	NA	NA	NA	NA	NA	NA	NA	NA	NA	NA	NA	-1	NA	NA	NA	NA	NA	NA	NA	NA	NA	NA	NA	NA	NA	NA	NA	NA	NA	NA	NA	1	0
miR1290	NA	NA	NA	NA	NA	NA	NA	NA	NA	NA	NA	NA	-1	NA	NA	NA	NA	NA	NA	NA	NA	NA	NA	NA	NA	NA	NA	NA	NA	NA	NA	NA	1	0
miR1291	0	NA	NA	0	NA	NA	-1	NA	NA	1	NA	NA	NA	NA	NA	NA	NA	NA	NA	NA	1	NA	NA	1	NA	NA	0	NA	NA	NA	0	1	1	4
miR1292	1	NA	NA	0	NA	NA	-1	NA	NA	0	NA	NA	NA	NA	NA	NA	NA	NA	NA	NA	1	NA	NA	1	NA	NA	0	1	0	NA	0	0	1	4
miR1295a	NA	NA	NA	NA	NA	NA	1	NA	NA	NA	NA	NA	NA	NA	NA	NA	NA	NA	NA	NA	NA	NA	NA	NA	NA	NA	NA	NA	-1	NA	NA	NA	1	1
miR1295b	NA	NA	NA	NA	NA	NA	NA	NA	NA	NA	NA	NA	NA	NA	-1	NA	NA	NA	NA	NA	NA	NA	NA	NA	NA	NA	NA	NA	NA	NA	NA	NA	1	0
miR1304	NA	NA	NA	NA	NA	0	NA	NA	NA	NA	NA	NA	NA	NA	NA	NA	NA	NA	NA	NA	NA	NA	-1	NA	NA	NA	NA	NA	NA	NA	NA	NA	1	0
miR1305	NA	NA	NA	NA	NA	NA	NA	NA	NA	NA	NA	NA	NA	NA	NA	NA	NA	NA	NA	NA	NA	NA	NA	NA	NA	NA	NA	NA	NA	NA	-1	NA	1	0
miR1323	NA	NA	NA	NA	NA	NA	NA	NA	NA	NA	NA	NA	NA	NA	NA	NA	NA	NA	NA	NA	NA	NA	NA	NA	NA	NA	0	NA	-1	NA	NA	NA	1	0
miR133b	NA	NA	NA	NA	NA	NA	1	NA	NA	NA	NA	NA	NA	NA	NA	NA	NA	NA	NA	NA	NA	-1	NA	0	NA	NA	NA	1	NA	NA	0	NA	1	2
miR1343	NA	NA	NA	NA	NA	NA	NA	NA	NA	NA	NA	NA	NA	NA	NA	NA	NA	NA	NA	NA	NA	NA	NA	NA	NA	NA	NA	NA	NA	NA	NA	-1	1	0
miR137	-1	NA	NA	NA	NA	NA	NA	NA	NA	NA	NA	NA	NA	NA	NA	NA	NA	0	NA	NA	NA	NA	NA	0	NA	NA	NA	NA	NA	NA	0	NA	1	0
miR147b	NA	NA	NA	NA	NA	0	NA	NA	NA	NA	NA	NA	NA	NA	NA	NA	NA	NA	NA	NA	NA	NA	-1	NA	NA	NA	NA	NA	NA	NA	NA	NA	1	0
miR1537	NA	NA	NA	NA	NA	NA	NA	NA	NA	NA	NA	NA	-1	NA	NA	NA	NA	NA	NA	NA	NA	NA	NA	NA	NA	NA	NA	NA	NA	NA	NA	NA	1	0
miR1827	NA	NA	NA	NA	NA	NA	NA	NA	NA	NA	NA	NA	-1	NA	NA	NA	NA	NA	NA	NA	NA	NA	NA	NA	NA	NA	NA	NA	NA	NA	NA	NA	1	0
miR18a	1	NA	NA	0	0	0	0	NA	NA	1	NA	1	NA	NA	1	1	NA	1	NA	0	NA	1	-1	1	NA	NA	NA	1	1	NA	0	1	1	11
miR190b	NA	NA	NA	NA	NA	NA	NA	NA	NA	NA	NA	NA	NA	NA	NA	NA	NA	NA	NA	NA	NA	NA	NA	NA	NA	NA	NA	NA	NA	NA	NA	-1	1	0
miR2110	1	NA	NA	NA	NA	NA	0	NA	NA	NA	NA	NA	NA	NA	NA	NA	NA	NA	NA	NA	NA	NA	NA	NA	NA	NA	NA	NA	NA	NA	NA	-1	1	1
miR2114	-1	NA	NA	NA	NA	NA	NA	NA	NA	NA	NA	NA	NA	NA	NA	NA	NA	NA	NA	NA	NA	NA	NA	NA	NA	NA	NA	NA	NA	NA	NA	NA	1	0
miR2277	-1	NA	NA	NA	NA	NA	NA	NA	NA	NA	NA	NA	NA	NA	NA	NA	NA	NA	NA	NA	NA	NA	NA	NA	NA	NA	NA	NA	NA	NA	NA	NA	1	0
miR2682	NA	NA	NA	NA	NA	NA	NA	NA	NA	NA	NA	NA	NA	NA	NA	NA	NA	NA	NA	NA	-1	NA	NA	NA	NA	NA	NA	NA	NA	NA	NA	NA	1	0
miR301a	1	NA	NA	1	-1	1	1	NA	NA	NA	NA	1	NA	NA	1	0	NA	0	NA	NA	1	1	0	1	NA	NA	0	1	1	NA	0	NA	1	11
miR3164	NA	NA	NA	NA	0	NA	0	NA	1	NA	NA	NA	NA	NA	NA	NA	NA	NA	NA	NA	NA	NA	NA	NA	NA	NA	NA	NA	NA	NA	-1	0	1	1
miR323b	0	NA	NA	NA	NA	0	0	NA	NA	NA	NA	NA	NA	NA	NA	0	NA	NA	NA	NA	1	NA	-1	1	NA	NA	0	NA	1	NA	0	NA	1	3
miR337	1	NA	NA	-1	0	1	1	NA	NA	1	NA	1	NA	NA	1	1	NA	1	NA	1	NA	0	0	1	NA	NA	1	1	0	NA	0	NA	1	12
miR3614	NA	NA	NA	0	NA	NA	1	NA	NA	NA	NA	NA	NA	NA	NA	NA	NA	-1	NA	NA	NA	NA	NA	NA	NA	NA	1	NA	NA	NA	NA	NA	1	2
miR3616	NA	NA	NA	NA	NA	NA	NA	NA	NA	NA	NA	NA	NA	NA	NA	NA	NA	NA	NA	NA	NA	NA	NA	NA	NA	NA	NA	NA	NA	-1	NA	NA	1	0
miR365a	-1	NA	NA	1	NA	1	0	NA	NA	NA	NA	1	NA	NA	1	1	NA	0	NA	1	1	1	0	1	NA	NA	1	1	1	NA	0	1	1	13
miR3681	NA	NA	NA	NA	NA	NA	-1	NA	NA	NA	NA	NA	NA	NA	NA	NA	NA	NA	NA	NA	NA	NA	NA	NA	NA	NA	NA	NA	NA	NA	NA	NA	1	0
miR371a	NA	NA	NA	NA	NA	NA	NA	NA	NA	NA	NA	NA	NA	NA	NA	0	NA	NA	NA	NA	NA	NA	NA	NA	NA	NA	NA	NA	-1	NA	NA	NA	1	0
miR372	NA	NA	NA	NA	NA	NA	NA	NA	NA	NA	NA	NA	NA	NA	1	0	NA	NA	NA	NA	NA	NA	NA	1	NA	NA	NA	NA	-1	NA	NA	NA	1	2
miR373	NA	NA	NA	NA	NA	NA	NA	NA	NA	NA	NA	NA	1	NA	NA	NA	NA	NA	NA	NA	NA	NA	NA	NA	NA	NA	NA	NA	-1	NA	NA	NA	1	1
miR376b	1	NA	NA	NA	0	NA	NA	NA	NA	NA	NA	NA	NA	NA	NA	NA	NA	0	NA	-1	0	NA	NA	1	NA	NA	1	NA	NA	NA	0	NA	1	3
miR383	0	NA	NA	NA	NA	NA	NA	NA	NA	NA	NA	NA	NA	NA	NA	NA	NA	NA	NA	NA	0	NA	NA	1	NA	NA	0	NA	0	NA	-1	NA	1	1
miR3912	-1	NA	NA	NA	NA	NA	NA	NA	NA	NA	NA	NA	NA	NA	NA	NA	NA	NA	NA	NA	NA	NA	NA	NA	NA	NA	NA	NA	NA	NA	NA	NA	1	0
miR3922	NA	NA	NA	NA	NA	NA	NA	NA	NA	NA	NA	NA	NA	NA	NA	NA	NA	NA	NA	NA	NA	NA	NA	NA	NA	NA	NA	NA	-1	NA	NA	NA	1	0
miR3928	NA	NA	NA	NA	NA	NA	0	NA	NA	NA	NA	NA	NA	NA	NA	NA	NA	NA	NA	NA	NA	NA	NA	NA	NA	NA	NA	NA	-1	NA	NA	NA	1	0
miR4263	1	NA	NA	0	NA	0	1	NA	1	1	NA	-1	NA	0	NA	0	NA	0	NA	0	1	NA	1	1	NA	NA	NA	0	1	1	NA	1	1	10
miR4322	NA	NA	NA	NA	NA	NA	NA	NA	NA	NA	NA	NA	NA	1	NA	NA	NA	-1	NA	NA	NA	NA	NA	NA	NA	NA	NA	NA	NA	NA	NA	NA	1	1
miR4326	1	NA	NA	0	0	0	1	NA	NA	NA	NA	-1	NA	0	NA	NA	NA	1	NA	0	NA	NA	0	1	NA	NA	1	1	0	NA	0	1	1	7
miR4423	-1	NA	NA	NA	NA	NA	NA	NA	NA	NA	NA	NA	NA	NA	NA	NA	NA	NA	NA	NA	NA	NA	NA	NA	NA	NA	NA	NA	NA	NA	NA	0	1	0
miR4501	-1	NA	NA	NA	NA	NA	NA	NA	NA	0	NA	NA	NA	NA	NA	NA	NA	NA	NA	NA	0	NA	NA	NA	NA	NA	NA	NA	NA	NA	NA	NA	1	0
miR4539	NA	NA	NA	NA	NA	NA	-1	NA	NA	NA	NA	NA	NA	NA	NA	NA	NA	NA	NA	0	NA	NA	NA	NA	NA	NA	1	NA	0	NA	NA	NA	1	1
miR4635	0	NA	NA	0	0	NA	NA	NA	-1	NA	NA	0	NA	NA	NA	0	NA	1	NA	0	NA	NA	1	NA	NA	NA	NA	NA	0	NA	NA	NA	1	2
miR4645	1	NA	NA	0	1	NA	1	NA	-1	0	NA	1	NA	1	NA	1	NA	0	NA	1	1	NA	NA	NA	NA	NA	NA	0	0	NA	NA	0	1	8
miR466	-1	NA	NA	NA	NA	NA	NA	NA	NA	NA	NA	NA	NA	NA	NA	NA	NA	NA	NA	NA	NA	NA	NA	NA	NA	NA	NA	NA	NA	NA	NA	NA	1	0
miR4668	1	NA	NA	-1	NA	NA	1	NA	NA	NA	NA	1	NA	NA	NA	NA	NA	NA	NA	NA	NA	NA	NA	NA	NA	NA	1	NA	NA	NA	1	NA	1	5
miR4768	1	NA	NA	1	NA	NA	NA	NA	1	NA	NA	NA	NA	NA	NA	NA	NA	1	NA	0	-1	NA	0	0	NA	NA	1	1	1	NA	0	NA	1	7
miR4786	NA	NA	NA	NA	NA	NA	NA	NA	NA	NA	NA	NA	NA	0	NA	NA	NA	NA	NA	NA	NA	NA	NA	-1	NA	NA	NA	NA	NA	NA	NA	NA	1	0
miR487a	NA	NA	NA	NA	NA	NA	NA	NA	NA	NA	NA	NA	NA	NA	NA	NA	NA	0	NA	-1	NA	NA	NA	1	NA	NA	1	NA	1	NA	0	NA	1	3
miR487b	0	NA	NA	NA	0	NA	0	NA	NA	NA	NA	NA	NA	NA	1	NA	NA	0	NA	NA	NA	0	-1	1	NA	NA	1	NA	1	NA	0	NA	1	4
miR489	NA	NA	NA	NA	NA	NA	NA	NA	NA	-1	NA	NA	NA	NA	NA	NA	NA	NA	NA	NA	NA	NA	NA	NA	NA	NA	NA	NA	NA	NA	NA	NA	1	0
miR495	0	NA	NA	0	0	1	0	NA	NA	NA	NA	NA	NA	NA	0	1	NA	0	NA	NA	NA	-1	0	1	NA	NA	1	NA	1	NA	0	NA	1	5
miR496	1	NA	NA	NA	0	NA	NA	NA	NA	NA	NA	NA	NA	NA	NA	NA	NA	1	NA	NA	NA	NA	0	1	NA	NA	0	NA	-1	NA	0	NA	1	3
miR498	NA	NA	NA	NA	NA	NA	NA	NA	NA	NA	NA	NA	NA	NA	NA	NA	NA	NA	NA	NA	NA	NA	NA	NA	NA	NA	0	NA	-1	NA	NA	NA	1	0
miR5000	NA	NA	NA	NA	NA	NA	NA	NA	NA	NA	NA	NA	NA	NA	NA	NA	NA	NA	NA	NA	NA	NA	NA	NA	NA	NA	NA	NA	NA	NA	-1	NA	1	0
miR5010	-1	NA	NA	NA	NA	NA	NA	NA	NA	NA	NA	NA	NA	NA	NA	NA	NA	NA	NA	NA	0	NA	NA	NA	NA	NA	NA	NA	NA	NA	NA	0	1	0
miR517c	NA	NA	NA	NA	NA	NA	NA	NA	NA	NA	NA	NA	NA	NA	NA	NA	NA	NA	NA	NA	NA	NA	NA	NA	NA	NA	0	NA	-1	NA	NA	NA	1	0
miR518f	NA	NA	NA	NA	NA	NA	NA	NA	NA	NA	NA	NA	NA	NA	1	NA	NA	NA	NA	NA	NA	NA	NA	1	NA	NA	0	1	-1	NA	NA	NA	1	3
miR5195	NA	NA	NA	NA	0	NA	1	NA	NA	NA	NA	1	NA	NA	NA	NA	NA	0	NA	-1	NA	1	1	NA	NA	NA	1	0	0	1	NA	NA	1	6
miR519b	NA	NA	NA	NA	NA	NA	NA	NA	NA	NA	NA	NA	NA	NA	NA	NA	NA	NA	NA	NA	NA	NA	NA	NA	NA	NA	0	NA	-1	NA	NA	NA	1	0
miR520c	NA	NA	NA	NA	NA	NA	NA	NA	NA	NA	NA	NA	NA	NA	NA	NA	NA	NA	NA	NA	NA	NA	NA	NA	NA	NA	0	NA	-1	NA	NA	NA	1	0
miR520e	NA	NA	NA	NA	NA	NA	NA	NA	NA	NA	NA	NA	NA	NA	NA	NA	NA	NA	NA	NA	NA	NA	NA	NA	NA	NA	0	NA	-1	NA	NA	NA	1	0
miR520f	NA	NA	NA	NA	NA	NA	NA	NA	NA	NA	NA	NA	NA	NA	1	NA	NA	NA	NA	NA	NA	NA	NA	NA	NA	NA	0	NA	-1	NA	NA	NA	1	1
miR520h	NA	NA	NA	NA	NA	NA	NA	NA	NA	NA	NA	NA	NA	NA	NA	NA	NA	NA	NA	NA	NA	NA	NA	NA	NA	NA	0	NA	-1	NA	NA	NA	1	0
miR522	NA	NA	NA	NA	NA	NA	NA	NA	NA	NA	NA	NA	NA	NA	NA	0	NA	NA	NA	NA	NA	NA	NA	NA	NA	NA	0	NA	-1	NA	NA	NA	1	0
miR523	NA	NA	NA	NA	NA	NA	NA	NA	NA	NA	NA	NA	NA	NA	NA	NA	NA	NA	NA	NA	NA	NA	NA	NA	NA	NA	0	NA	-1	NA	NA	NA	1	0
miR526b	NA	NA	NA	NA	NA	NA	0	NA	NA	NA	NA	NA	NA	NA	1	1	NA	NA	NA	NA	NA	NA	NA	1	NA	NA	0	NA	NA	NA	-1	NA	1	3
miR548an	-1	NA	NA	NA	NA	NA	NA	NA	NA	NA	NA	NA	NA	0	NA	NA	NA	NA	NA	NA	NA	NA	NA	NA	NA	NA	NA	NA	NA	NA	NA	NA	1	0
miR548ar	1	NA	NA	NA	NA	NA	NA	NA	NA	NA	NA	NA	NA	-1	NA	NA	NA	NA	NA	NA	NA	NA	NA	NA	NA	NA	NA	NA	0	NA	NA	NA	1	1
miR548c	NA	NA	NA	NA	NA	NA	NA	1	NA	NA	NA	NA	-1	NA	NA	NA	NA	NA	NA	NA	NA	NA	NA	NA	NA	0	NA	NA	NA	NA	NA	NA	1	1
miR548e	NA	NA	NA	NA	NA	NA	NA	NA	NA	NA	NA	NA	-1	NA	NA	NA	NA	NA	NA	NA	NA	NA	NA	NA	NA	NA	NA	NA	NA	NA	NA	NA	1	0
miR548k	NA	NA	NA	NA	NA	NA	NA	0	NA	NA	NA	NA	-1	NA	NA	NA	NA	NA	NA	NA	NA	NA	NA	NA	NA	0	NA	NA	NA	NA	NA	NA	1	0
miR548l	NA	NA	NA	NA	NA	NA	NA	0	NA	NA	NA	NA	-1	NA	NA	NA	NA	NA	NA	NA	NA	NA	NA	NA	NA	1	NA	NA	NA	NA	NA	NA	1	1
miR548o	NA	NA	NA	NA	NA	NA	NA	0	NA	NA	NA	NA	-1	NA	NA	NA	NA	NA	NA	NA	NA	NA	NA	NA	NA	0	NA	NA	NA	NA	NA	NA	1	0
miR548p	NA	NA	NA	NA	NA	NA	NA	NA	NA	NA	NA	NA	-1	NA	NA	NA	NA	NA	NA	NA	NA	NA	NA	NA	NA	NA	NA	NA	NA	NA	NA	NA	1	0
miR548u	NA	NA	NA	NA	NA	NA	NA	NA	NA	NA	NA	NA	-1	NA	NA	NA	NA	NA	NA	NA	NA	NA	NA	NA	NA	NA	NA	NA	NA	NA	NA	NA	1	0
miR548v	NA	NA	NA	NA	NA	NA	NA	NA	NA	NA	NA	NA	NA	NA	NA	NA	NA	NA	NA	NA	NA	NA	NA	NA	NA	NA	NA	NA	NA	NA	NA	-1	1	0
miR551a	NA	NA	NA	NA	NA	NA	NA	NA	NA	NA	NA	NA	-1	NA	NA	NA	NA	NA	NA	NA	NA	NA	NA	NA	NA	NA	NA	NA	NA	NA	0	NA	1	0
miR558	NA	NA	NA	NA	NA	NA	NA	0	NA	NA	NA	NA	-1	NA	NA	NA	NA	NA	NA	NA	NA	NA	NA	NA	NA	NA	NA	NA	NA	NA	NA	NA	1	0
miR5581	0	NA	NA	NA	0	NA	NA	NA	NA	NA	NA	1	NA	1	NA	NA	NA	1	NA	-1	NA	0	NA	NA	NA	NA	NA	0	NA	NA	NA	NA	1	3
miR5589	NA	NA	NA	NA	NA	NA	NA	NA	NA	NA	NA	NA	NA	NA	-1	NA	NA	NA	NA	NA	NA	NA	NA	NA	NA	NA	NA	NA	NA	NA	NA	NA	1	0
miR561	0	NA	NA	NA	NA	NA	NA	1	NA	-1	NA	NA	NA	NA	NA	NA	NA	NA	NA	NA	NA	0	NA	NA	NA	NA	NA	NA	NA	NA	NA	NA	1	1
miR562	NA	NA	NA	NA	NA	NA	NA	NA	NA	NA	NA	NA	-1	NA	NA	NA	NA	NA	NA	NA	NA	NA	NA	NA	NA	NA	NA	NA	NA	NA	NA	NA	1	0
miR569	NA	NA	NA	NA	NA	NA	NA	NA	NA	NA	NA	NA	-1	NA	NA	NA	NA	NA	NA	NA	NA	NA	NA	NA	NA	NA	NA	NA	NA	NA	NA	NA	1	0
miR5695	NA	NA	NA	NA	NA	NA	NA	NA	NA	NA	NA	NA	NA	-1	NA	NA	NA	NA	NA	NA	NA	NA	NA	NA	NA	NA	NA	NA	NA	NA	NA	NA	1	0
miR571	NA	NA	NA	NA	NA	NA	NA	NA	NA	NA	NA	NA	-1	NA	NA	NA	NA	NA	NA	NA	NA	NA	NA	NA	NA	NA	NA	NA	NA	NA	NA	NA	1	0
miR578	NA	NA	NA	NA	NA	NA	NA	NA	NA	NA	NA	NA	NA	-1	NA	NA	NA	NA	NA	NA	0	0	NA	NA	NA	NA	NA	NA	NA	NA	NA	NA	1	0
miR579	NA	NA	NA	NA	NA	NA	NA	0	NA	NA	NA	NA	-1	NA	NA	NA	0	NA	NA	NA	NA	NA	NA	NA	NA	0	NA	NA	NA	NA	NA	NA	1	0
miR587	NA	NA	NA	NA	NA	NA	NA	NA	NA	NA	-1	0	NA	NA	NA	NA	NA	NA	NA	NA	NA	NA	NA	NA	NA	NA	NA	NA	NA	NA	NA	NA	1	0
miR593	0	0	0	NA	NA	NA	NA	NA	NA	NA	NA	NA	-1	NA	NA	NA	0	NA	NA	NA	NA	NA	NA	NA	NA	0	NA	NA	NA	NA	NA	NA	1	0
miR599	NA	NA	NA	NA	NA	NA	NA	NA	NA	NA	NA	NA	NA	NA	NA	NA	NA	NA	NA	NA	NA	NA	NA	NA	NA	NA	NA	NA	-1	NA	NA	NA	1	0
miR606	NA	NA	NA	NA	NA	NA	NA	NA	NA	NA	NA	NA	-1	NA	NA	NA	NA	NA	NA	NA	NA	NA	NA	NA	NA	NA	NA	NA	NA	NA	NA	NA	1	0
miR613	NA	NA	NA	NA	NA	NA	NA	0	NA	NA	NA	NA	-1	NA	NA	NA	NA	NA	NA	NA	NA	NA	NA	NA	NA	NA	NA	NA	NA	NA	NA	NA	1	0
miR618	NA	NA	NA	NA	NA	NA	NA	NA	NA	0	NA	NA	NA	NA	NA	NA	NA	NA	NA	NA	NA	NA	NA	NA	NA	NA	NA	NA	NA	NA	NA	-1	1	0
miR620	NA	NA	NA	NA	NA	NA	NA	NA	NA	NA	NA	NA	-1	NA	NA	NA	NA	NA	NA	NA	NA	NA	NA	NA	NA	NA	NA	NA	NA	NA	NA	NA	1	0
miR623	NA	NA	NA	NA	NA	NA	NA	1	NA	NA	NA	NA	-1	NA	NA	NA	NA	NA	NA	NA	NA	NA	NA	NA	NA	NA	NA	NA	NA	NA	NA	NA	1	1
miR626	NA	NA	NA	NA	NA	NA	NA	NA	NA	NA	NA	NA	-1	NA	NA	NA	NA	NA	NA	NA	NA	NA	NA	NA	NA	NA	NA	NA	NA	NA	NA	NA	1	0
miR640	NA	NA	NA	NA	NA	NA	NA	NA	NA	NA	NA	NA	-1	NA	NA	NA	NA	NA	NA	NA	NA	NA	NA	NA	NA	NA	NA	NA	NA	NA	NA	NA	1	0
miR642a	0	NA	NA	NA	0	NA	0	0	NA	0	NA	NA	NA	NA	NA	NA	NA	NA	NA	NA	NA	NA	-1	NA	NA	0	NA	NA	0	NA	0	NA	1	0
miR644a	NA	NA	NA	NA	NA	NA	NA	NA	NA	NA	NA	NA	-1	NA	NA	NA	NA	NA	NA	NA	NA	NA	NA	NA	NA	0	NA	NA	NA	NA	NA	NA	1	0
miR6509	NA	NA	NA	NA	NA	NA	1	NA	NA	NA	NA	0	NA	NA	NA	NA	NA	NA	NA	NA	NA	NA	NA	NA	NA	NA	0	NA	NA	NA	NA	-1	1	1
miR657	0	NA	NA	NA	NA	NA	NA	NA	NA	NA	NA	NA	-1	0	NA	NA	NA	NA	NA	NA	0	NA	NA	NA	NA	1	NA	NA	NA	NA	0	NA	1	1
miR6715a	NA	NA	NA	NA	NA	NA	NA	NA	NA	NA	NA	NA	NA	NA	-1	NA	NA	NA	NA	NA	NA	NA	NA	NA	NA	NA	0	1	NA	NA	NA	0	1	1
miR6739	NA	NA	NA	0	0	NA	NA	NA	NA	NA	NA	NA	NA	NA	NA	NA	NA	NA	NA	NA	NA	NA	-1	NA	NA	NA	NA	NA	NA	NA	NA	NA	1	0
miR675	0	NA	NA	0	NA	1	NA	NA	NA	NA	NA	NA	NA	NA	0	0	NA	1	NA	1	1	0	1	0	NA	NA	1	1	-1	NA	0	NA	1	7
miR6797	1	NA	NA	0	-1	NA	NA	NA	NA	NA	NA	1	NA	NA	NA	NA	NA	0	NA	1	NA	1	NA	NA	NA	NA	0	NA	0	NA	0	NA	1	4
miR7152	-1	NA	NA	NA	NA	NA	NA	NA	NA	NA	NA	NA	NA	NA	NA	NA	NA	NA	NA	NA	NA	NA	NA	NA	NA	NA	NA	NA	0	NA	NA	NA	1	0
miR767	1	NA	NA	1	0	1	NA	NA	NA	NA	NA	NA	NA	NA	1	NA	NA	1	NA	NA	1	NA	NA	1	NA	NA	0	NA	NA	NA	-1	0	1	7
miR7702	NA	NA	NA	NA	NA	NA	-1	NA	NA	NA	NA	NA	NA	NA	NA	NA	NA	NA	NA	NA	1	NA	NA	NA	NA	NA	0	NA	NA	NA	NA	NA	1	1
miR8055	NA	NA	NA	NA	NA	NA	NA	NA	NA	-1	NA	NA	NA	NA	NA	NA	NA	NA	NA	NA	NA	NA	NA	NA	NA	NA	NA	NA	NA	NA	NA	NA	1	0
miR8083	NA	NA	NA	NA	NA	NA	NA	NA	NA	NA	NA	NA	NA	NA	NA	NA	NA	-1	NA	NA	NA	NA	NA	NA	NA	NA	NA	NA	NA	NA	NA	NA	1	0
miR877	1	NA	NA	0	NA	NA	NA	NA	NA	NA	NA	NA	NA	NA	NA	NA	NA	NA	NA	NA	-1	NA	NA	NA	NA	NA	NA	NA	NA	NA	NA	1	1	2
miR885	NA	NA	NA	NA	0	NA	NA	NA	NA	1	NA	NA	NA	NA	-1	NA	NA	NA	NA	NA	1	NA	NA	NA	NA	NA	NA	NA	1	NA	0	NA	1	3
miR891b	NA	NA	NA	NA	NA	NA	NA	NA	NA	-1	NA	NA	NA	NA	NA	NA	NA	NA	NA	NA	NA	NA	NA	NA	NA	NA	NA	NA	0	NA	NA	NA	1	0
miR892a	NA	NA	NA	NA	NA	NA	NA	NA	NA	-1	NA	NA	NA	NA	NA	NA	NA	NA	NA	NA	NA	NA	NA	NA	NA	NA	NA	0	0	NA	NA	NA	1	0
miR892b	NA	NA	NA	NA	NA	NA	NA	NA	NA	-1	NA	NA	NA	NA	NA	NA	NA	NA	NA	NA	NA	NA	NA	NA	NA	NA	NA	NA	0	NA	NA	NA	1	0
miR892c	NA	NA	NA	NA	NA	NA	NA	NA	NA	-1	NA	NA	NA	NA	NA	NA	NA	NA	NA	NA	NA	NA	NA	NA	NA	NA	NA	NA	0	NA	NA	NA	1	0
miR938	NA	NA	NA	NA	NA	NA	NA	0	NA	NA	NA	NA	-1	NA	NA	NA	NA	NA	NA	NA	NA	NA	NA	NA	NA	0	NA	NA	NA	NA	NA	NA	1	0
miR940	1	NA	NA	0	NA	NA	NA	NA	NA	NA	NA	NA	NA	NA	NA	NA	NA	NA	NA	NA	NA	NA	-1	NA	NA	NA	NA	NA	NA	NA	0	NA	1	1
miR944	NA	NA	NA	1	NA	NA	1	-1	NA	NA	NA	NA	NA	NA	NA	NA	NA	NA	NA	NA	NA	NA	NA	NA	NA	NA	0	NA	1	NA	0	NA	1	3
miR96	1	NA	NA	1	0	1	1	NA	NA	NA	NA	NA	NA	NA	1	0	NA	1	NA	-1	1	1	1	1	NA	NA	NA	1	1	NA	0	1	1	13
let7a	NA	NA	NA	NA	NA	NA	NA	NA	NA	NA	NA	NA	NA	NA	NA	NA	NA	NA	NA	NA	NA	NA	NA	NA	NA	NA	NA	NA	NA	NA	NA	NA	0	0
let7f	NA	NA	NA	NA	NA	NA	NA	NA	NA	NA	NA	NA	NA	NA	NA	NA	NA	NA	NA	NA	NA	NA	NA	NA	NA	NA	NA	NA	NA	NA	NA	NA	0	0
miR1	NA	NA	NA	NA	NA	NA	NA	NA	NA	NA	NA	NA	NA	NA	NA	NA	NA	NA	NA	NA	NA	NA	NA	NA	NA	NA	NA	NA	NA	NA	NA	NA	0	0
miR101	NA	NA	NA	NA	NA	NA	NA	NA	NA	NA	NA	NA	NA	NA	NA	NA	NA	NA	NA	NA	NA	NA	NA	NA	NA	NA	NA	NA	NA	NA	NA	NA	0	0
miR103a	NA	NA	NA	NA	NA	NA	NA	NA	NA	NA	NA	NA	NA	NA	NA	NA	NA	NA	NA	NA	NA	NA	NA	NA	NA	NA	NA	NA	NA	NA	NA	NA	0	0
miR103b	NA	NA	NA	NA	NA	NA	NA	NA	NA	NA	NA	NA	NA	NA	NA	NA	NA	NA	NA	NA	NA	NA	NA	NA	NA	NA	NA	NA	NA	NA	NA	NA	0	0
miR105	NA	NA	NA	NA	NA	NA	NA	NA	NA	NA	NA	NA	NA	NA	NA	NA	NA	NA	NA	NA	NA	NA	NA	NA	NA	NA	NA	NA	NA	NA	NA	NA	0	0
miR1178	NA	NA	NA	NA	NA	NA	NA	NA	NA	NA	NA	NA	NA	NA	NA	NA	NA	NA	NA	NA	NA	NA	NA	NA	NA	NA	NA	NA	NA	NA	NA	NA	0	0
miR1179	NA	NA	NA	NA	NA	NA	NA	NA	NA	NA	NA	NA	NA	NA	NA	NA	NA	NA	NA	NA	0	NA	NA	NA	NA	NA	NA	1	NA	NA	NA	NA	0	1
miR1181	NA	NA	NA	NA	NA	NA	NA	NA	NA	NA	NA	NA	NA	NA	NA	NA	NA	NA	NA	NA	NA	NA	NA	NA	NA	NA	NA	NA	NA	NA	NA	NA	0	0
miR1182	NA	NA	NA	NA	NA	NA	NA	NA	NA	NA	NA	NA	NA	NA	NA	NA	NA	NA	NA	NA	NA	NA	NA	NA	NA	NA	NA	NA	NA	NA	NA	NA	0	0
miR1183	NA	NA	NA	NA	NA	NA	NA	1	NA	NA	NA	NA	1	NA	NA	NA	NA	NA	NA	NA	NA	NA	NA	NA	NA	NA	NA	NA	NA	NA	NA	NA	0	2
miR1184	NA	NA	NA	NA	NA	NA	NA	NA	NA	NA	NA	NA	NA	NA	NA	NA	NA	NA	NA	NA	NA	NA	NA	NA	NA	NA	NA	NA	NA	NA	NA	NA	0	0
miR1185	NA	NA	NA	NA	NA	NA	NA	NA	NA	NA	NA	NA	NA	NA	NA	NA	NA	NA	NA	NA	NA	NA	NA	NA	NA	NA	NA	NA	NA	NA	NA	NA	0	0
miR1193	NA	NA	NA	NA	NA	NA	NA	NA	NA	NA	NA	NA	NA	NA	NA	NA	NA	NA	NA	NA	NA	NA	NA	NA	NA	NA	NA	NA	NA	NA	NA	NA	0	0
miR1197	1	NA	NA	NA	NA	NA	NA	NA	NA	NA	NA	NA	NA	NA	NA	NA	NA	NA	NA	NA	NA	NA	NA	NA	NA	NA	1	NA	NA	NA	NA	NA	0	2
miR1199	NA	NA	NA	NA	NA	NA	NA	NA	NA	NA	NA	NA	NA	NA	NA	NA	NA	NA	NA	NA	NA	NA	NA	NA	NA	NA	NA	NA	NA	NA	NA	NA	0	0
miR1202	NA	NA	NA	NA	NA	NA	NA	NA	NA	NA	NA	NA	0	NA	NA	NA	NA	NA	NA	NA	NA	NA	NA	NA	NA	NA	NA	NA	NA	NA	NA	NA	0	0
miR1203	NA	NA	NA	NA	NA	NA	NA	NA	NA	NA	NA	NA	NA	NA	NA	NA	NA	NA	NA	NA	NA	NA	NA	NA	NA	0	NA	NA	NA	NA	NA	NA	0	0
miR1204	NA	NA	NA	NA	NA	NA	NA	NA	NA	NA	NA	NA	NA	NA	NA	NA	NA	NA	NA	NA	NA	NA	NA	NA	NA	NA	NA	NA	NA	NA	NA	NA	0	0
miR1206	NA	NA	NA	NA	NA	NA	NA	NA	NA	NA	NA	NA	NA	NA	NA	NA	NA	NA	NA	NA	NA	NA	NA	NA	NA	NA	NA	NA	NA	NA	NA	NA	0	0
miR1207	NA	NA	NA	NA	NA	NA	NA	NA	NA	NA	NA	NA	0	NA	NA	NA	NA	NA	NA	NA	NA	NA	NA	NA	NA	NA	NA	NA	NA	NA	NA	NA	0	0
miR1208	NA	NA	NA	NA	NA	NA	NA	NA	NA	NA	NA	NA	NA	NA	NA	NA	NA	NA	NA	NA	NA	NA	NA	NA	NA	NA	NA	NA	NA	NA	NA	NA	0	0
miR1225	NA	NA	NA	NA	NA	NA	NA	NA	NA	NA	NA	NA	NA	NA	NA	NA	NA	NA	NA	NA	NA	NA	NA	NA	NA	NA	NA	NA	NA	NA	NA	NA	0	0
miR1226	1	NA	NA	NA	NA	NA	NA	NA	NA	NA	NA	NA	NA	NA	NA	NA	NA	NA	NA	NA	0	NA	NA	NA	NA	NA	NA	NA	NA	NA	NA	NA	0	1
miR1227	NA	NA	NA	NA	NA	NA	NA	NA	NA	NA	NA	NA	NA	NA	NA	NA	NA	NA	NA	NA	NA	NA	NA	NA	NA	NA	NA	NA	NA	NA	NA	NA	0	0
miR1228	0	NA	NA	NA	NA	NA	NA	NA	NA	NA	NA	NA	NA	NA	NA	NA	NA	NA	NA	NA	NA	NA	NA	NA	NA	NA	1	NA	NA	NA	NA	NA	0	1
miR1229	1	NA	NA	NA	NA	NA	NA	NA	NA	NA	NA	NA	NA	NA	NA	NA	NA	NA	NA	NA	NA	NA	NA	NA	NA	NA	NA	NA	NA	NA	NA	NA	0	1
miR1231	NA	NA	NA	NA	NA	NA	NA	NA	NA	NA	NA	NA	NA	NA	NA	NA	NA	NA	NA	NA	NA	NA	NA	NA	NA	NA	NA	NA	NA	NA	NA	NA	0	0
miR1233	NA	NA	NA	NA	NA	NA	NA	NA	NA	NA	NA	NA	NA	NA	NA	NA	NA	NA	NA	NA	NA	NA	NA	NA	NA	NA	NA	NA	NA	NA	NA	NA	0	0
miR1234	NA	NA	NA	NA	NA	NA	NA	NA	NA	NA	NA	NA	NA	NA	NA	NA	NA	NA	NA	NA	NA	NA	NA	NA	NA	NA	NA	NA	NA	NA	NA	NA	0	0
miR1236	NA	NA	NA	NA	NA	NA	NA	NA	NA	NA	NA	NA	NA	NA	NA	NA	NA	NA	NA	NA	NA	NA	NA	NA	NA	NA	NA	NA	NA	NA	NA	NA	0	0
miR1237	NA	NA	NA	NA	NA	NA	NA	NA	NA	NA	NA	NA	NA	NA	NA	NA	NA	NA	NA	NA	NA	NA	NA	NA	NA	NA	NA	NA	NA	NA	NA	NA	0	0
miR1238	NA	NA	NA	NA	NA	NA	NA	NA	NA	NA	NA	NA	NA	NA	NA	NA	NA	NA	NA	NA	NA	NA	NA	NA	NA	NA	NA	NA	NA	NA	NA	NA	0	0
miR124	NA	NA	NA	NA	NA	NA	NA	NA	NA	NA	NA	NA	NA	NA	NA	NA	NA	NA	NA	NA	NA	NA	NA	NA	NA	NA	NA	NA	NA	NA	NA	NA	0	0
miR1243	NA	NA	NA	NA	NA	NA	NA	NA	NA	NA	NA	NA	NA	NA	NA	NA	NA	NA	NA	NA	NA	NA	NA	NA	NA	NA	NA	NA	NA	NA	NA	NA	0	0
miR1244	NA	NA	NA	NA	NA	NA	NA	NA	NA	NA	NA	NA	NA	NA	NA	NA	NA	NA	NA	NA	NA	NA	NA	NA	NA	NA	NA	NA	NA	NA	NA	NA	0	0
miR1245a	NA	NA	NA	NA	NA	NA	NA	0	NA	NA	NA	NA	NA	NA	NA	NA	NA	1	0	NA	NA	NA	NA	0	NA	1	1	NA	NA	NA	0	NA	0	3
miR1245b	NA	NA	NA	NA	NA	NA	NA	NA	NA	NA	NA	NA	NA	NA	NA	NA	NA	NA	NA	NA	NA	NA	NA	NA	NA	NA	NA	NA	NA	NA	NA	NA	0	0
miR1246	NA	NA	NA	NA	NA	NA	NA	NA	NA	NA	NA	NA	NA	NA	NA	NA	NA	NA	NA	NA	NA	NA	NA	NA	NA	NA	NA	NA	NA	NA	NA	NA	0	0
miR1252	NA	NA	NA	NA	NA	NA	NA	NA	NA	NA	NA	NA	NA	NA	NA	NA	NA	NA	NA	NA	NA	NA	NA	NA	NA	NA	NA	NA	NA	NA	NA	NA	0	0
miR1253	NA	NA	NA	NA	NA	NA	NA	NA	NA	NA	NA	NA	NA	NA	NA	NA	NA	NA	NA	NA	NA	NA	NA	NA	NA	NA	NA	NA	NA	NA	NA	NA	0	0
miR1254	NA	NA	NA	NA	NA	NA	NA	NA	NA	NA	NA	NA	NA	NA	NA	NA	NA	NA	NA	NA	NA	NA	NA	NA	NA	NA	NA	NA	NA	NA	NA	NA	0	0
miR1255b	NA	NA	NA	NA	NA	NA	NA	NA	NA	NA	NA	NA	NA	NA	NA	NA	NA	NA	NA	NA	NA	NA	NA	NA	NA	NA	NA	NA	NA	NA	NA	NA	0	0
miR1257	NA	NA	NA	NA	NA	NA	NA	NA	NA	NA	NA	NA	NA	NA	NA	NA	NA	NA	NA	NA	NA	NA	NA	NA	NA	NA	NA	NA	NA	NA	NA	NA	0	0
miR125b	NA	NA	NA	NA	NA	NA	NA	NA	NA	NA	NA	NA	NA	NA	NA	NA	NA	NA	NA	NA	NA	NA	NA	NA	NA	NA	NA	NA	NA	NA	NA	NA	0	0
miR1260a	NA	NA	NA	NA	NA	NA	NA	NA	NA	NA	NA	NA	NA	NA	NA	NA	NA	NA	NA	NA	NA	NA	NA	NA	NA	NA	NA	NA	NA	NA	NA	NA	0	0
miR1260b	NA	NA	NA	NA	NA	NA	NA	NA	NA	NA	NA	NA	NA	NA	NA	NA	NA	NA	NA	NA	NA	NA	NA	NA	NA	NA	NA	NA	NA	NA	NA	NA	0	0
miR1261	NA	NA	NA	NA	NA	NA	NA	NA	NA	NA	NA	NA	NA	NA	NA	NA	NA	NA	NA	NA	NA	NA	NA	NA	NA	NA	NA	NA	NA	NA	NA	NA	0	0
miR1262	NA	NA	NA	NA	NA	NA	NA	NA	NA	NA	NA	NA	NA	NA	NA	NA	NA	NA	NA	NA	NA	NA	NA	NA	NA	NA	NA	NA	NA	NA	NA	NA	0	0
miR1263	NA	NA	NA	NA	NA	NA	NA	NA	NA	NA	NA	NA	NA	NA	NA	NA	NA	NA	NA	NA	NA	NA	NA	NA	NA	NA	NA	NA	NA	NA	NA	NA	0	0
miR1264	NA	NA	NA	NA	NA	NA	NA	NA	NA	NA	NA	NA	NA	NA	NA	NA	NA	NA	NA	NA	NA	NA	NA	NA	NA	NA	NA	NA	NA	NA	NA	NA	0	0
miR1265	NA	NA	NA	NA	NA	NA	NA	NA	NA	NA	NA	NA	NA	NA	NA	NA	NA	NA	NA	NA	NA	NA	NA	NA	NA	NA	NA	NA	NA	NA	NA	NA	0	0
miR1267	NA	NA	NA	NA	NA	NA	NA	NA	NA	NA	NA	NA	NA	NA	NA	NA	NA	NA	NA	NA	NA	NA	NA	NA	NA	NA	NA	NA	NA	NA	NA	NA	0	0
miR1268a	NA	NA	NA	NA	NA	NA	NA	NA	NA	NA	NA	NA	NA	NA	NA	NA	NA	NA	NA	NA	NA	NA	NA	NA	NA	NA	NA	NA	NA	NA	NA	NA	0	0
miR1268b	NA	NA	NA	NA	NA	NA	NA	NA	NA	NA	NA	NA	NA	NA	NA	NA	NA	NA	NA	NA	NA	NA	NA	NA	NA	NA	NA	NA	NA	NA	NA	NA	0	0
miR1269b	1	NA	NA	0	NA	1	NA	NA	NA	NA	NA	1	NA	NA	1	0	NA	NA	NA	NA	NA	1	NA	NA	NA	NA	NA	NA	1	NA	0	NA	0	6
miR1272	NA	NA	NA	NA	NA	NA	NA	NA	NA	NA	NA	NA	0	NA	NA	NA	NA	NA	NA	NA	NA	NA	NA	NA	NA	NA	NA	NA	NA	NA	NA	NA	0	0
miR1273a	NA	NA	NA	NA	NA	NA	NA	NA	NA	NA	NA	NA	NA	NA	NA	NA	NA	NA	NA	NA	NA	NA	NA	NA	NA	NA	NA	NA	NA	NA	NA	NA	0	0
miR1273c	NA	NA	NA	NA	NA	NA	NA	NA	NA	NA	NA	NA	NA	NA	NA	NA	NA	NA	NA	NA	NA	NA	NA	NA	NA	NA	NA	NA	NA	NA	NA	NA	0	0
miR1273d	NA	NA	NA	NA	NA	NA	NA	NA	NA	NA	NA	NA	NA	NA	NA	NA	NA	NA	NA	NA	NA	NA	NA	NA	NA	NA	NA	NA	NA	NA	NA	NA	0	0
miR1273e	NA	NA	NA	NA	NA	NA	NA	NA	NA	NA	NA	NA	NA	NA	NA	NA	NA	NA	NA	NA	NA	NA	NA	NA	NA	NA	NA	NA	NA	NA	NA	NA	0	0
miR1273f	NA	NA	NA	NA	NA	NA	NA	NA	NA	NA	NA	NA	NA	NA	NA	NA	NA	NA	NA	NA	NA	NA	NA	NA	NA	NA	NA	NA	NA	NA	NA	NA	0	0
miR1273g	NA	NA	NA	NA	NA	NA	NA	NA	NA	NA	NA	NA	NA	NA	NA	NA	NA	NA	NA	NA	NA	NA	NA	NA	NA	NA	NA	NA	NA	NA	NA	NA	0	0
miR1273h	NA	NA	NA	NA	NA	NA	NA	NA	NA	NA	NA	NA	NA	NA	NA	NA	NA	NA	NA	NA	NA	NA	NA	NA	NA	NA	NA	NA	NA	NA	NA	NA	0	0
miR1275	NA	NA	NA	NA	NA	NA	NA	NA	NA	NA	NA	NA	NA	NA	NA	NA	NA	NA	NA	NA	NA	NA	NA	NA	NA	NA	NA	NA	NA	NA	NA	NA	0	0
miR1276	NA	NA	NA	NA	NA	NA	NA	1	NA	NA	NA	NA	NA	NA	NA	NA	NA	NA	NA	NA	NA	NA	NA	NA	NA	NA	NA	NA	NA	NA	NA	NA	0	1
miR1277	0	NA	NA	NA	NA	NA	0	NA	NA	NA	NA	NA	0	NA	NA	NA	NA	NA	NA	NA	NA	NA	NA	NA	NA	NA	0	NA	0	NA	0	NA	0	0
miR1279	NA	NA	NA	NA	NA	NA	NA	NA	NA	NA	NA	NA	NA	NA	NA	NA	NA	NA	NA	NA	NA	NA	NA	NA	NA	NA	NA	NA	NA	NA	NA	NA	0	0
miR128	NA	NA	NA	NA	NA	NA	NA	NA	NA	NA	NA	NA	NA	NA	NA	NA	NA	NA	NA	NA	NA	NA	NA	NA	NA	NA	NA	NA	NA	NA	NA	NA	0	0
miR1283	NA	NA	NA	NA	NA	NA	NA	NA	NA	NA	NA	NA	NA	NA	NA	NA	NA	NA	NA	NA	NA	NA	NA	NA	NA	NA	NA	NA	NA	NA	NA	NA	0	0
miR1285	NA	NA	NA	NA	NA	NA	NA	NA	NA	NA	NA	NA	NA	NA	NA	NA	NA	NA	NA	NA	NA	NA	NA	NA	NA	NA	NA	NA	NA	NA	NA	NA	0	0
miR1288	NA	NA	NA	NA	NA	NA	NA	NA	NA	NA	NA	NA	0	NA	NA	NA	NA	NA	NA	NA	NA	NA	NA	NA	NA	NA	NA	NA	NA	NA	NA	NA	0	0
miR1289	NA	NA	NA	NA	NA	NA	NA	NA	NA	NA	NA	NA	NA	NA	NA	NA	NA	NA	NA	NA	NA	NA	NA	NA	NA	NA	NA	NA	NA	NA	NA	NA	0	0
miR129	NA	NA	NA	NA	NA	NA	NA	NA	NA	NA	NA	NA	NA	NA	NA	NA	NA	NA	NA	NA	NA	NA	NA	NA	NA	NA	NA	NA	NA	NA	NA	NA	0	0
miR1294	NA	NA	NA	NA	NA	NA	NA	NA	NA	NA	NA	NA	0	NA	NA	NA	NA	NA	NA	NA	NA	NA	NA	NA	NA	NA	NA	NA	NA	NA	NA	NA	0	0
miR1297	NA	NA	NA	NA	NA	NA	NA	NA	NA	NA	NA	NA	NA	NA	NA	NA	NA	NA	NA	NA	NA	NA	NA	NA	NA	NA	NA	NA	NA	NA	NA	NA	0	0
miR1298	NA	NA	NA	NA	NA	NA	NA	NA	NA	NA	NA	NA	NA	NA	NA	NA	NA	NA	NA	NA	NA	NA	NA	NA	NA	NA	NA	NA	NA	NA	NA	NA	0	0
miR1299	NA	NA	NA	NA	NA	NA	NA	NA	NA	NA	NA	NA	NA	NA	NA	NA	NA	NA	NA	NA	NA	NA	NA	NA	NA	NA	NA	NA	NA	NA	NA	NA	0	0
miR1302	NA	NA	NA	NA	NA	NA	NA	NA	NA	NA	NA	NA	NA	NA	NA	NA	NA	NA	NA	NA	NA	NA	NA	NA	NA	NA	NA	NA	NA	NA	NA	NA	0	0
miR1303	NA	NA	NA	NA	NA	NA	NA	0	NA	NA	NA	NA	0	NA	NA	NA	NA	NA	NA	NA	NA	NA	NA	NA	NA	NA	NA	NA	NA	NA	NA	NA	0	0
miR1321	NA	NA	NA	NA	NA	NA	NA	NA	NA	NA	NA	NA	NA	NA	NA	NA	NA	NA	NA	NA	NA	NA	NA	NA	NA	NA	NA	NA	NA	NA	NA	NA	0	0
miR1322	NA	NA	NA	NA	NA	NA	NA	NA	NA	NA	NA	NA	NA	NA	NA	NA	NA	NA	NA	NA	NA	NA	NA	NA	NA	NA	NA	NA	NA	NA	NA	NA	0	0
miR1324	NA	NA	NA	NA	NA	NA	NA	NA	NA	NA	NA	NA	NA	NA	NA	NA	NA	NA	NA	NA	NA	NA	NA	NA	NA	NA	NA	NA	NA	NA	NA	NA	0	0
miR133a	NA	NA	NA	NA	NA	NA	NA	NA	NA	NA	NA	NA	NA	NA	NA	NA	NA	NA	NA	NA	NA	NA	NA	NA	NA	NA	NA	NA	NA	NA	NA	NA	0	0
miR135a	NA	NA	NA	NA	NA	NA	NA	NA	NA	NA	NA	NA	NA	NA	NA	NA	NA	NA	NA	NA	NA	NA	NA	NA	NA	NA	NA	NA	NA	NA	NA	NA	0	0
miR135b	NA	NA	NA	0	0	0	1	NA	NA	NA	NA	1	NA	NA	NA	0	NA	0	0	0	NA	NA	0	1	NA	0	0	0	1	NA	0	NA	0	4
miR138	NA	NA	NA	NA	NA	NA	NA	NA	NA	NA	NA	NA	NA	NA	NA	NA	NA	NA	NA	NA	NA	NA	NA	NA	NA	NA	NA	NA	NA	NA	NA	NA	0	0
miR1469	NA	NA	NA	NA	NA	NA	NA	NA	NA	NA	NA	NA	NA	NA	NA	NA	NA	NA	NA	NA	NA	NA	NA	NA	NA	NA	NA	NA	NA	NA	NA	NA	0	0
miR1470	NA	NA	NA	NA	NA	NA	NA	NA	NA	NA	NA	NA	NA	NA	NA	NA	NA	NA	NA	NA	NA	NA	NA	NA	NA	NA	NA	NA	NA	NA	NA	NA	0	0
miR1471	NA	NA	NA	NA	NA	NA	NA	NA	NA	NA	NA	NA	NA	NA	NA	NA	NA	NA	NA	NA	NA	NA	NA	NA	NA	NA	NA	NA	NA	NA	NA	NA	0	0
miR147a	NA	NA	NA	NA	NA	NA	NA	NA	NA	NA	NA	NA	NA	NA	NA	NA	NA	NA	NA	NA	NA	NA	NA	NA	NA	NA	NA	NA	NA	NA	NA	NA	0	0
miR153	NA	NA	NA	NA	NA	NA	NA	NA	NA	NA	NA	NA	NA	NA	NA	NA	NA	NA	NA	NA	NA	NA	NA	NA	NA	NA	NA	NA	NA	NA	NA	NA	0	0
miR1538	NA	NA	NA	NA	NA	NA	NA	NA	NA	NA	NA	NA	NA	NA	NA	NA	NA	NA	NA	NA	NA	NA	NA	NA	NA	NA	NA	NA	NA	NA	NA	NA	0	0
miR1539	NA	NA	NA	NA	NA	NA	NA	NA	NA	NA	NA	NA	NA	NA	NA	NA	NA	NA	NA	NA	NA	NA	NA	NA	NA	NA	NA	NA	NA	NA	NA	NA	0	0
miR1587	NA	NA	NA	NA	NA	NA	NA	NA	NA	NA	NA	NA	NA	NA	NA	NA	NA	NA	NA	NA	NA	NA	NA	NA	NA	NA	NA	NA	NA	NA	NA	NA	0	0
miR16	NA	NA	NA	NA	NA	NA	NA	NA	NA	NA	NA	NA	NA	NA	NA	NA	NA	NA	NA	NA	NA	NA	NA	NA	NA	NA	NA	NA	NA	NA	NA	NA	0	0
miR181a	NA	NA	NA	NA	NA	NA	NA	NA	NA	NA	NA	NA	NA	NA	NA	NA	NA	NA	NA	NA	NA	NA	NA	NA	NA	NA	NA	NA	NA	NA	NA	NA	0	0
miR181b	NA	NA	NA	NA	NA	NA	NA	NA	NA	NA	NA	NA	NA	NA	NA	NA	NA	NA	NA	NA	NA	NA	NA	NA	NA	NA	NA	NA	NA	NA	NA	NA	0	0
miR1825	NA	NA	NA	NA	NA	NA	NA	NA	NA	NA	NA	NA	NA	NA	NA	NA	NA	NA	NA	NA	NA	NA	NA	NA	NA	NA	NA	NA	NA	NA	NA	NA	0	0
miR18b	NA	NA	NA	NA	NA	NA	NA	NA	NA	NA	NA	NA	NA	NA	NA	NA	NA	NA	NA	NA	NA	NA	NA	NA	NA	NA	NA	NA	NA	NA	NA	NA	0	0
miR1908	NA	NA	NA	NA	NA	NA	NA	NA	NA	NA	NA	NA	NA	NA	NA	NA	NA	NA	NA	NA	NA	NA	NA	NA	NA	NA	NA	NA	NA	NA	NA	NA	0	0
miR1909	NA	NA	NA	NA	NA	NA	NA	NA	NA	NA	NA	NA	NA	NA	NA	NA	NA	NA	NA	NA	NA	NA	NA	NA	NA	NA	NA	NA	NA	NA	NA	NA	0	0
miR1910	NA	NA	NA	NA	NA	NA	NA	NA	NA	NA	NA	NA	NA	NA	NA	NA	NA	NA	NA	NA	NA	NA	NA	NA	NA	NA	NA	NA	NA	NA	NA	NA	0	0
miR1911	NA	NA	NA	NA	NA	NA	NA	NA	NA	NA	NA	NA	NA	NA	NA	0	NA	NA	NA	NA	NA	NA	NA	NA	NA	NA	NA	NA	NA	NA	NA	NA	0	0
miR1912	NA	NA	NA	NA	NA	NA	NA	NA	NA	NA	NA	NA	NA	NA	NA	NA	NA	NA	NA	NA	NA	NA	NA	NA	NA	NA	0	NA	NA	NA	NA	NA	0	0
miR1913	NA	NA	NA	NA	NA	NA	NA	NA	NA	NA	NA	NA	NA	NA	NA	NA	NA	NA	NA	NA	NA	NA	NA	NA	NA	NA	NA	NA	NA	NA	NA	NA	0	0
miR1914	NA	NA	NA	NA	NA	NA	NA	NA	NA	NA	NA	NA	NA	NA	NA	NA	NA	NA	NA	NA	NA	NA	NA	NA	NA	NA	NA	NA	NA	NA	NA	NA	0	0
miR1915	NA	NA	NA	NA	NA	NA	NA	NA	NA	NA	NA	NA	1	NA	NA	NA	NA	NA	1	NA	NA	NA	NA	NA	NA	NA	NA	NA	NA	NA	NA	NA	0	2
miR194	NA	NA	NA	NA	NA	NA	NA	NA	NA	NA	NA	NA	NA	NA	NA	NA	NA	NA	NA	NA	NA	NA	NA	NA	NA	NA	NA	NA	NA	NA	NA	NA	0	0
miR196a	NA	NA	NA	NA	NA	NA	NA	NA	NA	NA	NA	NA	NA	NA	NA	NA	NA	NA	NA	NA	NA	NA	NA	NA	NA	NA	NA	NA	NA	NA	NA	NA	0	0
miR1972	NA	NA	NA	NA	NA	NA	NA	NA	NA	NA	NA	NA	NA	NA	NA	NA	NA	NA	NA	NA	NA	NA	NA	NA	NA	NA	NA	NA	NA	NA	NA	NA	0	0
miR1973	NA	NA	NA	NA	NA	NA	NA	NA	NA	NA	NA	NA	NA	NA	NA	NA	NA	NA	NA	NA	NA	NA	NA	NA	NA	NA	NA	NA	NA	NA	NA	NA	0	0
miR198	NA	NA	NA	NA	NA	NA	NA	NA	NA	NA	NA	NA	NA	NA	NA	NA	NA	NA	NA	NA	NA	NA	NA	NA	NA	NA	NA	NA	NA	NA	NA	NA	0	0
miR199a	NA	NA	NA	NA	NA	NA	NA	NA	NA	NA	NA	NA	NA	NA	NA	NA	NA	NA	NA	NA	NA	NA	NA	NA	NA	NA	NA	NA	NA	NA	NA	NA	0	0
miR19b	NA	NA	NA	NA	NA	NA	NA	NA	NA	NA	NA	NA	NA	NA	NA	NA	NA	NA	NA	NA	NA	NA	NA	NA	NA	NA	NA	NA	NA	NA	NA	NA	0	0
miR2052	NA	NA	NA	NA	NA	NA	NA	NA	NA	NA	NA	NA	NA	NA	NA	NA	NA	NA	NA	NA	NA	NA	NA	NA	NA	NA	NA	NA	NA	NA	NA	NA	0	0
miR2053	NA	NA	NA	NA	NA	NA	NA	NA	NA	NA	NA	NA	NA	NA	NA	NA	NA	NA	NA	NA	NA	NA	NA	NA	NA	NA	NA	NA	NA	NA	NA	NA	0	0
miR2054	NA	NA	NA	NA	NA	NA	NA	NA	NA	NA	NA	NA	NA	NA	NA	NA	NA	NA	NA	NA	NA	NA	NA	NA	NA	NA	NA	NA	NA	NA	NA	NA	0	0
miR206	NA	NA	NA	NA	NA	NA	1	NA	NA	NA	NA	NA	NA	NA	NA	NA	NA	1	NA	NA	NA	NA	NA	1	NA	NA	NA	1	0	NA	0	NA	0	4
miR208a	NA	NA	NA	NA	NA	NA	NA	NA	NA	NA	NA	NA	NA	NA	NA	NA	NA	NA	NA	NA	NA	NA	NA	NA	NA	NA	NA	NA	NA	NA	NA	NA	0	0
miR208b	NA	NA	NA	NA	NA	NA	NA	NA	NA	NA	NA	NA	NA	NA	NA	NA	NA	NA	NA	NA	NA	NA	NA	NA	NA	NA	NA	NA	NA	NA	NA	NA	0	0
miR2113	NA	NA	NA	NA	NA	NA	NA	NA	NA	NA	NA	NA	NA	NA	NA	NA	NA	NA	NA	NA	NA	NA	NA	NA	NA	NA	NA	NA	NA	NA	NA	NA	0	0
miR2115	NA	NA	NA	NA	NA	NA	NA	NA	NA	NA	NA	NA	NA	NA	NA	NA	NA	NA	NA	NA	NA	NA	NA	NA	NA	NA	NA	NA	NA	NA	NA	NA	0	0
miR2116	NA	0	0	NA	NA	NA	NA	NA	NA	NA	NA	NA	NA	NA	NA	NA	NA	NA	NA	NA	NA	NA	NA	NA	NA	NA	NA	NA	NA	NA	NA	NA	0	0
miR2117	NA	NA	NA	NA	NA	NA	NA	NA	NA	NA	NA	NA	NA	NA	NA	NA	NA	NA	NA	NA	NA	NA	NA	NA	NA	NA	NA	NA	NA	NA	NA	NA	0	0
miR216b	0	NA	NA	NA	0	NA	NA	NA	NA	NA	NA	NA	NA	NA	1	NA	NA	NA	NA	NA	NA	NA	NA	NA	NA	NA	NA	NA	NA	NA	NA	NA	0	1
miR218	NA	NA	NA	NA	NA	NA	NA	NA	NA	NA	NA	NA	NA	NA	NA	NA	NA	NA	NA	NA	NA	NA	NA	NA	NA	NA	NA	NA	NA	NA	NA	NA	0	0
miR219a	NA	NA	NA	NA	NA	NA	NA	NA	NA	NA	NA	NA	NA	NA	NA	NA	NA	NA	NA	NA	NA	NA	NA	NA	NA	NA	NA	NA	NA	NA	NA	NA	0	0
miR219b	NA	NA	NA	NA	NA	NA	NA	NA	NA	NA	NA	NA	NA	NA	NA	NA	NA	NA	NA	NA	NA	NA	NA	NA	NA	NA	NA	NA	NA	NA	NA	NA	0	0
miR2276	NA	NA	NA	NA	NA	NA	NA	NA	NA	NA	NA	NA	NA	NA	NA	NA	NA	NA	NA	NA	NA	NA	NA	NA	NA	NA	NA	NA	NA	NA	NA	NA	0	0
miR2278	NA	NA	NA	NA	NA	NA	NA	NA	NA	NA	NA	NA	0	NA	NA	NA	NA	NA	NA	NA	NA	NA	NA	NA	NA	NA	NA	NA	NA	NA	NA	NA	0	0
miR2392	NA	NA	NA	NA	NA	NA	NA	NA	NA	NA	NA	NA	NA	NA	NA	NA	NA	NA	NA	NA	NA	NA	NA	NA	NA	NA	NA	NA	NA	NA	NA	NA	0	0
miR23c	NA	NA	NA	NA	NA	NA	NA	NA	NA	NA	NA	NA	NA	NA	NA	NA	NA	NA	NA	NA	NA	NA	NA	NA	NA	NA	0	NA	NA	NA	NA	NA	0	0
miR24	NA	NA	NA	NA	NA	NA	NA	NA	NA	NA	NA	NA	NA	NA	NA	NA	NA	NA	NA	NA	NA	NA	NA	NA	NA	NA	NA	NA	NA	NA	NA	NA	0	0
miR2467	NA	NA	NA	NA	NA	NA	NA	NA	NA	NA	NA	NA	NA	NA	NA	NA	NA	NA	NA	NA	NA	NA	NA	NA	NA	NA	NA	NA	NA	NA	NA	NA	0	0
miR2681	NA	NA	NA	NA	NA	NA	NA	NA	NA	NA	NA	NA	NA	NA	NA	NA	NA	NA	NA	NA	NA	NA	NA	NA	NA	NA	NA	NA	NA	NA	NA	NA	0	0
miR26a	NA	NA	NA	NA	NA	NA	NA	NA	NA	NA	NA	NA	NA	NA	NA	NA	NA	NA	NA	NA	NA	NA	NA	NA	NA	NA	NA	NA	NA	NA	NA	NA	0	0
miR2861	NA	NA	NA	NA	NA	NA	NA	NA	NA	NA	NA	NA	NA	NA	NA	NA	NA	NA	NA	NA	NA	NA	NA	NA	NA	NA	NA	NA	NA	NA	NA	NA	0	0
miR2909	NA	NA	NA	NA	NA	NA	NA	NA	NA	NA	NA	NA	NA	NA	NA	NA	NA	NA	NA	NA	NA	NA	NA	NA	NA	NA	NA	NA	NA	NA	NA	NA	0	0
miR297	NA	NA	NA	NA	NA	NA	NA	NA	NA	NA	NA	NA	NA	NA	NA	NA	NA	NA	NA	NA	NA	NA	NA	NA	NA	NA	NA	NA	NA	NA	NA	NA	0	0
miR298	NA	NA	NA	NA	NA	NA	NA	NA	NA	NA	NA	NA	NA	NA	NA	NA	NA	NA	NA	NA	NA	NA	NA	NA	NA	NA	NA	NA	NA	NA	NA	NA	0	0
miR29b	NA	NA	NA	NA	NA	NA	NA	NA	NA	NA	NA	NA	NA	NA	NA	NA	NA	NA	NA	NA	NA	NA	NA	NA	NA	NA	NA	NA	NA	NA	NA	NA	0	0
miR300	NA	NA	NA	NA	NA	NA	NA	NA	NA	NA	NA	NA	NA	NA	NA	NA	NA	NA	NA	NA	NA	NA	NA	NA	NA	NA	NA	NA	NA	NA	NA	NA	0	0
miR302a	NA	NA	NA	NA	NA	NA	NA	0	NA	NA	NA	NA	0	NA	NA	NA	NA	NA	NA	NA	NA	NA	NA	NA	NA	NA	0	NA	NA	NA	NA	NA	0	0
miR302b	NA	NA	NA	NA	NA	NA	NA	NA	NA	NA	NA	NA	NA	NA	NA	NA	NA	NA	NA	NA	NA	NA	NA	NA	NA	NA	NA	NA	NA	NA	NA	NA	0	0
miR302c	NA	NA	NA	NA	NA	NA	NA	1	NA	NA	NA	NA	0	NA	NA	NA	NA	NA	NA	NA	NA	NA	NA	NA	NA	NA	0	NA	NA	NA	NA	NA	0	1
miR302d	NA	NA	NA	NA	NA	NA	NA	0	NA	NA	NA	NA	0	NA	NA	NA	NA	NA	NA	NA	NA	NA	NA	NA	NA	NA	0	NA	NA	NA	NA	NA	0	0
miR302e	NA	NA	NA	NA	NA	NA	NA	NA	NA	NA	NA	NA	NA	NA	NA	NA	NA	NA	NA	NA	NA	NA	NA	NA	NA	NA	NA	NA	NA	NA	NA	NA	0	0
miR302f	NA	NA	NA	NA	NA	NA	NA	NA	NA	NA	NA	NA	NA	NA	NA	NA	NA	NA	NA	NA	NA	NA	NA	NA	NA	NA	NA	NA	NA	NA	NA	NA	0	0
miR3064	NA	NA	NA	NA	NA	NA	NA	NA	NA	NA	NA	NA	NA	NA	NA	NA	NA	NA	NA	NA	NA	NA	NA	NA	NA	NA	NA	NA	NA	NA	NA	NA	0	0
miR30c	NA	NA	NA	NA	NA	NA	NA	NA	NA	NA	NA	NA	NA	NA	NA	NA	NA	NA	NA	NA	NA	NA	NA	NA	NA	NA	NA	NA	NA	NA	NA	NA	0	0
miR3115	NA	NA	NA	NA	NA	NA	NA	NA	NA	NA	NA	NA	NA	NA	NA	NA	NA	NA	NA	NA	NA	NA	NA	NA	NA	NA	NA	NA	NA	NA	NA	NA	0	0
miR3116	NA	NA	NA	NA	NA	NA	NA	NA	NA	NA	NA	NA	NA	NA	NA	NA	NA	NA	NA	NA	NA	NA	NA	NA	NA	NA	NA	NA	NA	NA	NA	NA	0	0
miR3117	NA	NA	NA	NA	NA	NA	NA	NA	NA	NA	NA	NA	NA	NA	NA	NA	NA	NA	NA	NA	NA	NA	NA	NA	NA	NA	NA	NA	NA	NA	NA	NA	0	0
miR3118	NA	NA	NA	NA	NA	NA	NA	NA	NA	NA	NA	NA	NA	NA	NA	NA	NA	NA	NA	NA	NA	NA	NA	NA	NA	NA	NA	NA	NA	NA	NA	NA	0	0
miR3119	NA	NA	NA	NA	NA	NA	NA	NA	NA	NA	NA	NA	NA	NA	NA	NA	NA	NA	NA	NA	NA	NA	NA	NA	NA	NA	NA	NA	NA	NA	NA	NA	0	0
miR3120	NA	NA	NA	NA	NA	NA	NA	NA	NA	NA	NA	NA	NA	NA	NA	NA	NA	NA	NA	NA	NA	NA	NA	NA	NA	NA	NA	NA	NA	NA	NA	NA	0	0
miR3121	NA	NA	NA	NA	NA	NA	NA	NA	NA	NA	NA	NA	NA	NA	NA	NA	NA	NA	NA	NA	NA	NA	NA	NA	NA	NA	NA	NA	NA	NA	NA	NA	0	0
miR3122	NA	NA	NA	NA	NA	NA	NA	NA	NA	NA	NA	NA	NA	NA	NA	NA	NA	NA	NA	NA	NA	NA	NA	NA	NA	NA	NA	NA	NA	NA	NA	NA	0	0
miR3123	NA	NA	NA	NA	NA	NA	NA	NA	NA	NA	NA	NA	NA	NA	NA	NA	NA	NA	NA	NA	NA	NA	NA	NA	NA	NA	NA	NA	NA	NA	NA	NA	0	0
miR3124	NA	NA	NA	NA	NA	NA	NA	NA	NA	NA	NA	NA	NA	NA	NA	NA	NA	NA	NA	NA	NA	NA	NA	NA	NA	NA	NA	NA	NA	NA	NA	NA	0	0
miR3125	1	NA	NA	NA	NA	NA	NA	NA	NA	NA	NA	NA	NA	1	NA	NA	NA	NA	NA	0	1	1	NA	NA	NA	NA	NA	NA	NA	NA	NA	NA	0	4
miR3126	NA	NA	NA	NA	NA	NA	NA	NA	NA	NA	NA	NA	NA	NA	NA	NA	NA	NA	NA	NA	NA	NA	NA	NA	NA	NA	NA	NA	NA	NA	NA	NA	0	0
miR3128	NA	NA	NA	NA	NA	NA	NA	NA	NA	NA	NA	NA	NA	NA	NA	NA	NA	NA	NA	NA	NA	NA	NA	NA	NA	NA	NA	NA	NA	NA	NA	NA	0	0
miR3129	NA	NA	NA	NA	NA	NA	NA	NA	NA	NA	NA	NA	NA	NA	NA	NA	NA	NA	NA	NA	NA	NA	NA	NA	NA	NA	NA	NA	NA	NA	NA	NA	0	0
miR3130	NA	NA	NA	NA	NA	NA	NA	NA	NA	NA	NA	NA	NA	NA	NA	NA	NA	NA	NA	NA	NA	NA	NA	NA	NA	NA	NA	NA	NA	NA	NA	NA	0	0
miR3132	NA	NA	NA	NA	NA	NA	NA	NA	NA	NA	NA	NA	NA	NA	NA	NA	NA	NA	NA	NA	NA	NA	NA	NA	NA	NA	NA	NA	NA	NA	0	NA	0	0
miR3133	NA	NA	NA	NA	NA	NA	NA	NA	NA	NA	NA	NA	NA	NA	NA	NA	NA	NA	NA	NA	NA	NA	NA	NA	NA	NA	NA	NA	NA	NA	NA	NA	0	0
miR3134	NA	NA	NA	NA	NA	NA	NA	NA	NA	NA	NA	NA	NA	NA	NA	NA	NA	NA	NA	NA	NA	NA	NA	NA	NA	NA	NA	NA	NA	NA	NA	NA	0	0
miR3135a	NA	NA	NA	NA	NA	NA	NA	NA	NA	NA	NA	NA	NA	NA	NA	NA	NA	NA	NA	NA	NA	NA	NA	NA	NA	NA	NA	NA	NA	NA	NA	NA	0	0
miR3135b	NA	NA	NA	NA	NA	NA	NA	NA	NA	NA	NA	NA	NA	NA	NA	NA	NA	NA	NA	NA	NA	NA	NA	NA	NA	NA	NA	NA	NA	NA	NA	NA	0	0
miR3136	NA	NA	NA	NA	NA	NA	NA	NA	NA	NA	NA	NA	NA	NA	NA	NA	NA	NA	NA	NA	NA	NA	NA	NA	NA	NA	NA	NA	NA	NA	NA	NA	0	0
miR3137	NA	NA	NA	NA	NA	NA	NA	NA	NA	NA	NA	NA	NA	NA	NA	NA	NA	NA	NA	NA	NA	NA	NA	NA	NA	NA	NA	NA	NA	NA	NA	NA	0	0
miR3138	NA	NA	NA	NA	NA	NA	NA	NA	NA	NA	NA	NA	NA	NA	NA	NA	NA	NA	NA	NA	NA	NA	NA	NA	NA	NA	NA	NA	NA	NA	NA	NA	0	0
miR3139	NA	NA	NA	NA	NA	NA	NA	NA	NA	NA	NA	NA	NA	NA	NA	NA	NA	NA	NA	NA	NA	NA	NA	NA	NA	NA	NA	NA	NA	NA	NA	NA	0	0
miR3140	NA	NA	NA	NA	NA	NA	NA	NA	NA	NA	NA	NA	NA	NA	NA	NA	NA	NA	NA	NA	NA	NA	NA	NA	NA	NA	NA	NA	NA	NA	NA	NA	0	0
miR3141	NA	NA	NA	NA	NA	NA	NA	NA	NA	NA	NA	NA	NA	NA	NA	NA	NA	NA	NA	NA	NA	NA	NA	NA	NA	NA	NA	NA	NA	NA	NA	NA	0	0
miR3142	NA	NA	NA	NA	NA	NA	NA	NA	NA	NA	NA	NA	NA	NA	NA	NA	NA	NA	NA	NA	NA	NA	NA	NA	NA	NA	NA	NA	NA	NA	NA	NA	0	0
miR3143	NA	NA	NA	NA	NA	NA	NA	NA	NA	NA	NA	NA	NA	NA	NA	NA	NA	NA	NA	NA	NA	NA	NA	NA	NA	NA	NA	NA	NA	NA	NA	NA	0	0
miR3144	NA	NA	NA	NA	NA	NA	NA	NA	NA	NA	NA	NA	NA	NA	NA	NA	NA	NA	NA	NA	NA	NA	NA	NA	NA	NA	NA	NA	NA	NA	NA	NA	0	0
miR3145	NA	NA	NA	NA	NA	NA	NA	NA	NA	NA	NA	NA	NA	NA	NA	NA	NA	NA	NA	NA	NA	NA	NA	NA	NA	NA	NA	NA	NA	NA	NA	NA	0	0
miR3146	NA	NA	NA	NA	NA	NA	NA	NA	NA	NA	NA	NA	NA	NA	NA	NA	NA	NA	NA	NA	NA	NA	NA	NA	NA	NA	NA	NA	NA	NA	NA	NA	0	0
miR3147	NA	NA	NA	NA	NA	NA	NA	NA	NA	NA	NA	NA	NA	NA	NA	NA	NA	NA	NA	NA	NA	NA	NA	NA	NA	NA	NA	NA	NA	NA	NA	NA	0	0
miR3148	NA	NA	NA	NA	NA	NA	NA	NA	NA	NA	NA	NA	NA	NA	NA	NA	NA	NA	NA	NA	NA	NA	NA	NA	NA	NA	NA	NA	NA	NA	NA	NA	0	0
miR3149	0	NA	NA	NA	NA	NA	NA	NA	NA	NA	NA	1	NA	1	NA	NA	NA	NA	NA	NA	NA	NA	NA	NA	NA	NA	NA	NA	NA	NA	NA	1	0	3
miR3150a	NA	NA	NA	NA	NA	NA	NA	NA	NA	NA	NA	NA	NA	NA	NA	NA	NA	NA	NA	NA	NA	NA	NA	NA	NA	NA	NA	NA	NA	NA	NA	NA	0	0
miR3151	NA	NA	NA	NA	NA	NA	NA	NA	NA	NA	NA	NA	NA	1	NA	NA	NA	NA	NA	NA	NA	NA	NA	NA	NA	NA	NA	NA	NA	NA	NA	NA	0	1
miR3152	NA	NA	NA	NA	NA	NA	NA	NA	NA	NA	NA	NA	NA	NA	NA	NA	NA	NA	NA	NA	NA	NA	NA	NA	NA	NA	NA	NA	NA	NA	NA	NA	0	0
miR3153	1	NA	NA	0	NA	NA	1	NA	0	NA	NA	NA	NA	NA	NA	NA	NA	NA	NA	NA	0	NA	1	NA	NA	NA	NA	NA	NA	NA	0	NA	0	3
miR3154	NA	NA	NA	NA	NA	NA	NA	NA	NA	NA	NA	NA	NA	NA	NA	NA	NA	NA	NA	NA	NA	NA	NA	NA	NA	NA	NA	NA	NA	NA	NA	NA	0	0
miR3155a	NA	NA	NA	NA	NA	NA	NA	NA	NA	NA	NA	NA	NA	NA	NA	NA	NA	NA	NA	NA	NA	NA	NA	NA	NA	NA	NA	NA	NA	NA	NA	NA	0	0
miR3155b	NA	NA	NA	NA	NA	NA	NA	NA	NA	NA	NA	NA	NA	NA	NA	NA	NA	NA	NA	NA	NA	NA	NA	NA	NA	NA	NA	NA	NA	NA	NA	NA	0	0
miR3156	NA	NA	NA	NA	NA	NA	NA	NA	NA	NA	NA	NA	NA	NA	NA	NA	NA	NA	NA	NA	NA	NA	NA	NA	NA	NA	NA	NA	NA	NA	NA	NA	0	0
miR3157	NA	NA	NA	NA	NA	NA	NA	NA	NA	NA	NA	NA	NA	NA	NA	NA	NA	NA	NA	NA	NA	NA	NA	NA	NA	NA	NA	NA	NA	NA	NA	NA	0	0
miR3158	NA	NA	NA	NA	NA	NA	NA	NA	NA	NA	NA	NA	NA	NA	NA	NA	NA	NA	NA	NA	NA	NA	NA	NA	NA	NA	NA	NA	NA	NA	NA	NA	0	0
miR3159	NA	NA	NA	NA	NA	NA	NA	NA	NA	NA	NA	NA	NA	NA	NA	NA	NA	NA	NA	NA	NA	NA	NA	NA	NA	NA	NA	NA	NA	NA	NA	NA	0	0
miR3160	NA	NA	NA	NA	NA	NA	NA	NA	NA	NA	NA	NA	NA	NA	NA	NA	NA	NA	NA	NA	NA	NA	NA	NA	NA	NA	NA	NA	NA	NA	NA	NA	0	0
miR3161	NA	NA	NA	NA	NA	NA	NA	NA	NA	NA	NA	NA	NA	NA	NA	NA	NA	NA	NA	NA	NA	NA	NA	NA	NA	NA	NA	NA	NA	NA	NA	0	0	0
miR3162	NA	NA	NA	NA	NA	NA	NA	NA	NA	NA	NA	NA	NA	NA	NA	NA	NA	NA	NA	NA	NA	NA	NA	NA	NA	NA	NA	NA	NA	NA	NA	NA	0	0
miR3163	NA	NA	NA	NA	NA	NA	NA	NA	NA	NA	NA	NA	NA	NA	NA	NA	NA	NA	NA	NA	NA	NA	NA	NA	NA	NA	NA	NA	NA	NA	NA	NA	0	0
miR3165	NA	NA	NA	NA	NA	NA	NA	NA	NA	NA	NA	NA	NA	NA	NA	NA	NA	NA	NA	NA	NA	NA	NA	NA	NA	NA	NA	NA	NA	NA	NA	NA	0	0
miR3166	NA	NA	NA	NA	NA	NA	NA	NA	NA	NA	NA	NA	NA	NA	NA	NA	NA	NA	NA	NA	NA	NA	NA	NA	NA	NA	NA	NA	NA	NA	NA	1	0	1
miR3167	NA	NA	NA	NA	NA	NA	NA	NA	NA	NA	NA	NA	NA	NA	NA	NA	NA	NA	NA	NA	NA	NA	NA	NA	NA	NA	NA	NA	NA	NA	NA	NA	0	0
miR3168	NA	NA	NA	NA	NA	NA	NA	NA	NA	NA	NA	NA	NA	NA	NA	NA	NA	NA	NA	NA	NA	NA	NA	NA	NA	NA	NA	NA	NA	NA	NA	NA	0	0
miR3169	NA	NA	NA	NA	NA	NA	NA	NA	NA	NA	NA	NA	NA	NA	NA	NA	NA	NA	NA	NA	NA	NA	NA	NA	NA	NA	NA	NA	NA	NA	NA	NA	0	0
miR3171	NA	NA	NA	NA	NA	NA	NA	NA	NA	NA	NA	NA	NA	NA	NA	NA	NA	NA	NA	NA	NA	NA	NA	NA	NA	NA	NA	NA	NA	NA	NA	NA	0	0
miR3173	NA	NA	NA	NA	NA	NA	NA	NA	NA	NA	NA	NA	NA	NA	NA	NA	NA	NA	NA	NA	NA	NA	NA	NA	NA	NA	NA	NA	NA	NA	NA	NA	0	0
miR3174	NA	NA	NA	NA	NA	NA	NA	NA	NA	NA	NA	NA	NA	NA	NA	NA	NA	NA	NA	NA	NA	NA	NA	NA	NA	NA	NA	NA	NA	NA	NA	NA	0	0
miR3175	NA	NA	NA	NA	NA	NA	NA	NA	NA	NA	NA	NA	NA	NA	NA	NA	NA	NA	NA	NA	NA	NA	NA	NA	NA	NA	NA	NA	NA	NA	NA	NA	0	0
miR3177	NA	NA	NA	NA	NA	NA	NA	NA	NA	NA	NA	NA	NA	NA	NA	NA	NA	NA	NA	NA	NA	NA	NA	NA	NA	NA	NA	NA	NA	NA	NA	NA	0	0
miR3178	NA	NA	NA	NA	NA	NA	NA	NA	NA	NA	NA	0	NA	NA	NA	NA	NA	NA	NA	NA	NA	NA	NA	NA	NA	NA	NA	NA	0	NA	NA	NA	0	0
miR3179	NA	NA	NA	NA	NA	NA	NA	NA	NA	NA	NA	NA	NA	NA	NA	NA	NA	NA	NA	NA	NA	NA	NA	NA	NA	NA	NA	NA	NA	NA	NA	NA	0	0
miR3180	NA	NA	NA	NA	NA	NA	NA	NA	NA	NA	NA	NA	NA	NA	NA	NA	NA	NA	NA	NA	NA	NA	NA	NA	NA	NA	NA	NA	NA	NA	NA	NA	0	0
miR3181	NA	NA	NA	NA	NA	NA	NA	NA	NA	NA	NA	NA	NA	NA	NA	NA	NA	NA	NA	NA	NA	NA	NA	NA	NA	NA	NA	NA	NA	NA	NA	NA	0	0
miR3182	NA	NA	NA	NA	NA	NA	NA	NA	NA	NA	NA	NA	NA	NA	NA	NA	NA	NA	NA	NA	NA	NA	NA	NA	NA	NA	NA	NA	NA	NA	NA	NA	0	0
miR3183	NA	NA	NA	NA	NA	NA	NA	NA	NA	NA	NA	NA	NA	NA	NA	NA	NA	NA	NA	NA	NA	NA	NA	NA	NA	NA	NA	NA	NA	NA	NA	NA	0	0
miR3184	NA	NA	NA	NA	NA	NA	NA	NA	NA	NA	NA	NA	NA	NA	NA	NA	NA	NA	NA	NA	NA	NA	NA	NA	NA	NA	NA	NA	NA	NA	NA	NA	0	0
miR3185	NA	NA	NA	NA	NA	NA	NA	NA	NA	NA	NA	NA	NA	NA	NA	NA	NA	NA	NA	NA	NA	NA	NA	NA	NA	NA	NA	NA	NA	NA	NA	NA	0	0
miR3186	NA	NA	NA	NA	0	NA	NA	NA	NA	NA	NA	NA	NA	1	NA	NA	NA	0	NA	NA	NA	NA	NA	NA	NA	NA	NA	0	NA	NA	0	NA	0	1
miR3187	NA	NA	NA	NA	NA	NA	NA	NA	NA	NA	NA	NA	NA	NA	NA	NA	NA	NA	NA	NA	NA	NA	NA	NA	NA	NA	NA	NA	NA	NA	NA	NA	0	0
miR3188	NA	NA	NA	NA	NA	NA	NA	NA	NA	NA	NA	NA	NA	NA	NA	NA	NA	NA	NA	NA	NA	NA	NA	NA	NA	NA	NA	NA	NA	NA	NA	NA	0	0
miR3190	NA	NA	NA	NA	NA	NA	NA	NA	NA	NA	NA	NA	NA	NA	NA	NA	NA	NA	NA	NA	NA	NA	NA	NA	NA	NA	NA	NA	NA	NA	NA	NA	0	0
miR3191	NA	NA	NA	NA	NA	NA	NA	NA	NA	NA	NA	NA	NA	NA	NA	NA	NA	NA	NA	NA	NA	NA	NA	NA	NA	NA	NA	NA	NA	NA	NA	NA	0	0
miR3192	NA	NA	NA	NA	NA	NA	NA	NA	NA	NA	NA	NA	NA	NA	NA	NA	NA	NA	NA	NA	NA	NA	NA	NA	NA	NA	NA	NA	NA	NA	NA	NA	0	0
miR3193	NA	NA	NA	NA	NA	NA	NA	NA	NA	NA	NA	NA	NA	NA	NA	NA	NA	NA	NA	NA	NA	NA	NA	NA	NA	NA	NA	NA	NA	NA	NA	NA	0	0
miR3194	NA	NA	NA	NA	NA	NA	NA	NA	NA	NA	NA	NA	NA	NA	NA	NA	NA	NA	NA	NA	NA	NA	NA	NA	NA	NA	NA	NA	NA	NA	NA	NA	0	0
miR3195	NA	NA	NA	NA	NA	NA	NA	NA	NA	NA	NA	NA	NA	NA	NA	NA	NA	NA	NA	NA	NA	NA	NA	NA	NA	NA	NA	NA	NA	NA	NA	NA	0	0
miR3196	NA	NA	NA	NA	NA	NA	NA	NA	NA	NA	NA	NA	NA	NA	NA	NA	NA	NA	NA	NA	NA	NA	NA	NA	NA	NA	NA	NA	NA	NA	NA	1	0	1
miR3197	NA	NA	NA	NA	NA	NA	NA	NA	NA	1	NA	NA	NA	NA	NA	NA	NA	NA	NA	NA	NA	1	NA	NA	NA	NA	NA	NA	NA	NA	NA	NA	0	2
miR3198	NA	NA	NA	NA	NA	NA	NA	NA	NA	NA	NA	NA	NA	NA	NA	NA	NA	NA	NA	NA	NA	NA	NA	NA	NA	NA	NA	NA	NA	NA	NA	NA	0	0
miR3199	NA	NA	NA	NA	NA	NA	NA	NA	NA	NA	NA	NA	NA	NA	NA	NA	NA	NA	NA	NA	NA	NA	NA	NA	NA	NA	NA	NA	NA	NA	NA	NA	0	0
miR3201	NA	NA	NA	NA	NA	NA	NA	NA	NA	NA	NA	NA	NA	NA	NA	NA	NA	NA	NA	NA	NA	NA	NA	NA	NA	NA	NA	NA	NA	NA	NA	NA	0	0
miR3202	NA	NA	NA	NA	NA	NA	NA	NA	NA	NA	NA	NA	NA	NA	NA	NA	NA	NA	NA	NA	NA	NA	NA	NA	NA	NA	NA	NA	NA	NA	NA	NA	0	0
miR320b	NA	NA	NA	NA	NA	NA	NA	NA	NA	NA	NA	NA	NA	NA	NA	NA	NA	NA	NA	NA	NA	NA	NA	NA	NA	NA	NA	NA	NA	NA	NA	NA	0	0
miR320c	NA	NA	NA	NA	NA	NA	NA	NA	NA	NA	NA	NA	NA	NA	NA	NA	NA	NA	NA	NA	NA	NA	NA	NA	NA	NA	NA	NA	NA	NA	NA	NA	0	0
miR320d	NA	NA	NA	NA	NA	NA	NA	NA	NA	NA	NA	NA	NA	NA	NA	NA	NA	NA	NA	NA	NA	NA	NA	NA	NA	NA	NA	NA	NA	NA	NA	NA	0	0
miR325	NA	NA	NA	NA	NA	NA	NA	NA	NA	NA	NA	NA	NA	NA	NA	NA	NA	NA	NA	NA	NA	NA	NA	NA	NA	NA	NA	NA	NA	NA	NA	NA	0	0
miR329	NA	NA	NA	NA	NA	NA	NA	NA	NA	NA	NA	NA	NA	NA	NA	NA	NA	NA	NA	NA	NA	NA	NA	NA	NA	NA	NA	NA	NA	NA	NA	NA	0	0
miR346	NA	NA	NA	NA	NA	NA	NA	NA	NA	NA	NA	NA	NA	NA	NA	NA	NA	NA	NA	NA	0	NA	NA	NA	NA	NA	NA	NA	NA	NA	NA	NA	0	0
miR3529	NA	NA	NA	NA	NA	NA	NA	NA	NA	NA	NA	NA	NA	NA	NA	NA	NA	NA	NA	NA	NA	NA	NA	NA	NA	NA	NA	NA	NA	NA	NA	NA	0	0
miR3591	NA	NA	NA	NA	NA	NA	NA	NA	NA	NA	NA	NA	NA	NA	NA	NA	NA	NA	NA	NA	NA	NA	NA	NA	NA	NA	NA	NA	NA	NA	NA	NA	0	0
miR3606	NA	NA	NA	NA	NA	NA	NA	NA	NA	NA	NA	NA	NA	NA	NA	NA	NA	NA	NA	NA	NA	NA	NA	NA	NA	NA	NA	NA	NA	NA	NA	NA	0	0
miR3609	0	NA	NA	NA	NA	0	NA	NA	NA	0	NA	0	NA	NA	NA	0	NA	NA	NA	NA	0	NA	NA	NA	NA	NA	NA	NA	NA	0	NA	NA	0	0
miR3610	NA	NA	NA	NA	NA	NA	NA	NA	NA	NA	NA	NA	NA	NA	NA	NA	NA	NA	NA	NA	NA	NA	NA	NA	NA	NA	NA	NA	NA	NA	NA	NA	0	0
miR3611	NA	NA	NA	NA	NA	NA	NA	NA	NA	NA	NA	NA	NA	NA	NA	NA	NA	NA	NA	NA	NA	NA	NA	NA	NA	NA	NA	NA	NA	NA	NA	NA	0	0
miR3612	NA	NA	NA	NA	NA	NA	NA	NA	NA	NA	NA	NA	NA	NA	NA	NA	NA	NA	NA	NA	NA	NA	NA	NA	NA	NA	NA	NA	NA	NA	NA	NA	0	0
miR3617	NA	NA	NA	NA	NA	NA	NA	NA	NA	NA	NA	NA	NA	NA	NA	NA	NA	NA	NA	NA	NA	NA	NA	NA	NA	NA	NA	NA	NA	NA	NA	NA	0	0
miR3618	NA	NA	NA	NA	NA	NA	NA	NA	NA	NA	NA	NA	NA	NA	NA	NA	NA	NA	NA	NA	NA	NA	NA	NA	NA	NA	NA	NA	NA	NA	NA	NA	0	0
miR3619	NA	NA	NA	NA	NA	NA	NA	NA	NA	NA	NA	NA	NA	NA	NA	NA	NA	NA	NA	NA	NA	NA	NA	NA	NA	NA	NA	NA	NA	NA	NA	NA	0	0
miR3620	NA	NA	NA	NA	NA	NA	NA	NA	NA	NA	NA	NA	NA	NA	NA	NA	NA	NA	NA	NA	NA	NA	NA	NA	NA	NA	NA	NA	NA	NA	NA	NA	0	0
miR3621	NA	NA	NA	NA	NA	NA	NA	NA	NA	NA	NA	NA	NA	NA	NA	NA	NA	NA	NA	NA	NA	NA	NA	NA	NA	NA	NA	NA	NA	NA	NA	NA	0	0
miR3622a	NA	NA	NA	NA	NA	NA	NA	NA	NA	NA	NA	NA	NA	NA	NA	NA	NA	NA	NA	NA	NA	NA	NA	NA	NA	NA	NA	NA	NA	NA	NA	NA	0	0
miR3622b	NA	NA	NA	NA	NA	NA	NA	NA	NA	NA	NA	NA	NA	NA	NA	NA	NA	NA	NA	NA	NA	NA	NA	NA	NA	NA	NA	NA	NA	NA	NA	NA	0	0
miR3646	NA	NA	NA	NA	NA	NA	NA	NA	NA	NA	NA	NA	NA	NA	0	NA	NA	NA	NA	NA	NA	NA	NA	NA	NA	NA	NA	NA	NA	NA	NA	NA	0	0
miR3648	NA	NA	NA	NA	NA	NA	NA	NA	NA	NA	NA	NA	NA	NA	NA	NA	NA	NA	NA	NA	NA	NA	NA	NA	NA	NA	NA	NA	NA	NA	NA	NA	0	0
miR3649	NA	NA	NA	NA	NA	NA	NA	NA	NA	NA	NA	NA	NA	NA	NA	NA	NA	NA	NA	NA	NA	NA	NA	NA	NA	NA	NA	NA	NA	NA	NA	NA	0	0
miR3650	NA	NA	NA	NA	NA	NA	NA	NA	NA	NA	NA	NA	NA	NA	NA	NA	NA	NA	NA	NA	NA	NA	NA	NA	NA	NA	NA	NA	NA	NA	NA	NA	0	0
miR3651	1	NA	NA	NA	NA	NA	NA	NA	NA	NA	NA	NA	NA	NA	NA	NA	NA	NA	NA	NA	NA	NA	1	NA	NA	NA	NA	NA	NA	NA	NA	NA	0	2
miR3652	NA	NA	NA	NA	NA	NA	NA	NA	NA	NA	NA	NA	NA	NA	NA	NA	NA	NA	NA	NA	NA	NA	NA	NA	NA	NA	NA	NA	NA	NA	NA	NA	0	0
miR3654	NA	NA	NA	NA	NA	NA	NA	NA	NA	NA	NA	NA	NA	NA	NA	NA	NA	NA	NA	NA	NA	NA	NA	NA	NA	NA	NA	NA	NA	NA	NA	NA	0	0
miR3655	NA	NA	NA	NA	NA	NA	NA	NA	NA	NA	NA	NA	NA	NA	NA	NA	NA	NA	NA	NA	NA	NA	NA	NA	NA	NA	NA	NA	NA	NA	NA	NA	0	0
miR3656	NA	NA	NA	NA	NA	NA	NA	NA	NA	NA	NA	NA	NA	NA	NA	NA	NA	NA	NA	NA	NA	NA	NA	NA	NA	NA	NA	NA	NA	NA	NA	NA	0	0
miR3657	NA	NA	NA	NA	NA	NA	NA	NA	NA	NA	NA	NA	NA	NA	NA	NA	NA	NA	NA	NA	NA	NA	NA	NA	NA	NA	NA	NA	NA	NA	NA	NA	0	0
miR3658	NA	NA	NA	NA	NA	NA	NA	NA	NA	NA	NA	NA	NA	NA	NA	NA	NA	NA	NA	NA	NA	NA	NA	NA	NA	NA	NA	NA	NA	NA	NA	NA	0	0
miR3659	NA	NA	NA	NA	NA	NA	NA	NA	NA	NA	NA	NA	NA	NA	NA	NA	NA	NA	NA	NA	NA	NA	NA	NA	NA	NA	NA	NA	NA	NA	NA	NA	0	0
miR3660	NA	NA	NA	NA	NA	NA	NA	NA	NA	NA	NA	NA	NA	NA	NA	NA	NA	NA	NA	NA	NA	NA	NA	NA	NA	NA	NA	NA	NA	NA	NA	NA	0	0
miR3661	NA	NA	NA	NA	NA	NA	NA	NA	NA	NA	NA	NA	NA	NA	NA	NA	NA	NA	NA	NA	NA	NA	NA	NA	NA	NA	NA	NA	NA	NA	NA	NA	0	0
miR3662	NA	NA	NA	NA	NA	NA	NA	NA	NA	NA	NA	NA	NA	NA	NA	NA	NA	NA	NA	NA	NA	NA	NA	NA	NA	NA	NA	NA	NA	NA	NA	NA	0	0
miR3663	NA	NA	NA	NA	NA	NA	NA	NA	NA	NA	NA	NA	NA	NA	NA	NA	NA	NA	NA	NA	NA	NA	NA	NA	NA	NA	NA	NA	NA	NA	NA	NA	0	0
miR3664	NA	NA	NA	NA	NA	NA	NA	NA	NA	NA	NA	NA	NA	NA	NA	NA	NA	NA	NA	NA	NA	NA	NA	NA	NA	NA	NA	NA	NA	NA	NA	NA	0	0
miR3665	NA	NA	NA	NA	NA	NA	NA	NA	NA	NA	NA	NA	NA	NA	NA	NA	NA	NA	NA	NA	NA	NA	NA	NA	NA	NA	NA	NA	NA	NA	NA	NA	0	0
miR3666	NA	NA	NA	NA	NA	NA	NA	NA	NA	NA	NA	NA	NA	NA	NA	NA	NA	NA	NA	NA	NA	NA	NA	NA	NA	NA	NA	NA	NA	NA	NA	NA	0	0
miR3667	NA	NA	NA	NA	NA	NA	NA	NA	NA	NA	NA	NA	NA	NA	NA	NA	NA	NA	NA	NA	NA	NA	NA	NA	NA	NA	NA	NA	NA	NA	NA	NA	0	0
miR3668	NA	NA	NA	NA	NA	NA	NA	NA	NA	NA	NA	NA	NA	NA	NA	NA	NA	NA	NA	NA	NA	NA	NA	NA	NA	NA	NA	NA	NA	NA	NA	NA	0	0
miR367	NA	NA	NA	NA	NA	NA	NA	NA	NA	NA	NA	NA	NA	NA	NA	NA	NA	NA	NA	NA	NA	NA	NA	NA	NA	NA	NA	NA	NA	NA	NA	NA	0	0
miR3670	NA	NA	NA	NA	NA	NA	NA	NA	NA	NA	NA	NA	NA	NA	NA	NA	NA	NA	NA	NA	NA	NA	NA	NA	NA	NA	NA	NA	NA	NA	NA	NA	0	0
miR3672	NA	NA	NA	NA	NA	NA	NA	NA	NA	NA	NA	NA	NA	NA	NA	NA	NA	NA	NA	NA	NA	NA	NA	NA	NA	NA	NA	NA	NA	NA	NA	NA	0	0
miR3674	NA	NA	NA	NA	NA	NA	NA	NA	NA	NA	NA	NA	NA	NA	NA	NA	NA	NA	NA	NA	NA	NA	NA	NA	NA	NA	NA	NA	NA	NA	NA	NA	0	0
miR3675	NA	NA	NA	NA	NA	NA	NA	NA	NA	NA	NA	NA	NA	NA	NA	NA	NA	NA	NA	NA	NA	NA	NA	NA	NA	NA	NA	NA	NA	NA	NA	NA	0	0
miR3678	NA	NA	NA	NA	NA	NA	0	NA	NA	NA	NA	NA	NA	NA	NA	NA	NA	NA	NA	NA	NA	NA	NA	NA	NA	NA	NA	NA	NA	NA	NA	NA	0	0
miR3679	NA	NA	NA	NA	NA	NA	NA	NA	NA	NA	NA	NA	NA	NA	NA	NA	NA	NA	NA	NA	NA	NA	NA	NA	NA	NA	NA	NA	NA	NA	NA	NA	0	0
miR3680	NA	NA	NA	NA	NA	NA	NA	NA	NA	NA	NA	NA	NA	NA	NA	NA	NA	NA	NA	NA	NA	NA	NA	NA	NA	NA	NA	NA	NA	NA	NA	NA	0	0
miR3683	NA	NA	NA	NA	NA	NA	NA	NA	NA	NA	NA	NA	NA	NA	NA	NA	NA	NA	NA	NA	NA	NA	NA	NA	NA	NA	NA	NA	NA	NA	NA	NA	0	0
miR3684	NA	NA	NA	NA	NA	NA	NA	NA	NA	NA	NA	NA	NA	NA	NA	NA	NA	NA	NA	NA	NA	NA	NA	NA	NA	NA	NA	NA	NA	NA	NA	NA	0	0
miR3686	NA	NA	NA	NA	NA	NA	NA	NA	NA	NA	NA	NA	NA	NA	NA	NA	NA	NA	NA	NA	NA	NA	NA	NA	NA	NA	NA	NA	NA	NA	NA	NA	0	0
miR3687	NA	NA	NA	NA	NA	NA	NA	NA	NA	NA	NA	NA	NA	NA	NA	NA	NA	NA	NA	NA	NA	NA	NA	NA	NA	NA	NA	NA	NA	NA	NA	NA	0	0
miR3688	NA	NA	NA	NA	NA	NA	NA	NA	NA	NA	NA	NA	NA	NA	NA	NA	NA	NA	NA	NA	NA	NA	NA	NA	NA	NA	NA	NA	NA	NA	NA	NA	0	0
miR3689a	NA	NA	NA	NA	NA	NA	NA	NA	NA	NA	NA	NA	NA	NA	NA	NA	NA	NA	NA	NA	NA	NA	NA	NA	NA	NA	NA	NA	NA	NA	NA	NA	0	0
miR3689b	NA	NA	NA	NA	NA	NA	NA	NA	NA	NA	NA	NA	NA	NA	NA	NA	NA	NA	NA	NA	NA	NA	NA	NA	NA	NA	NA	NA	NA	NA	NA	NA	0	0
miR3689c	NA	NA	NA	NA	NA	NA	NA	NA	NA	NA	NA	NA	NA	NA	NA	NA	NA	NA	NA	NA	NA	NA	NA	NA	NA	NA	NA	NA	NA	NA	NA	NA	0	0
miR3689d	NA	NA	NA	NA	NA	NA	NA	NA	NA	NA	NA	NA	NA	NA	NA	NA	NA	NA	NA	NA	NA	NA	NA	NA	NA	NA	NA	NA	NA	NA	NA	NA	0	0
miR3689e	NA	NA	NA	NA	NA	NA	NA	NA	NA	NA	NA	NA	NA	NA	NA	NA	NA	NA	NA	NA	NA	NA	NA	NA	NA	NA	NA	NA	NA	NA	NA	NA	0	0
miR3689f	NA	NA	NA	NA	NA	NA	1	NA	NA	NA	NA	NA	NA	NA	NA	NA	NA	NA	NA	NA	NA	NA	NA	NA	NA	NA	NA	NA	NA	NA	NA	NA	0	1
miR3690	NA	NA	NA	NA	NA	NA	NA	NA	NA	NA	NA	NA	NA	NA	NA	NA	NA	NA	NA	NA	NA	NA	NA	NA	NA	NA	NA	NA	NA	NA	NA	NA	0	0
miR3691	NA	NA	NA	NA	NA	NA	NA	NA	NA	NA	NA	NA	NA	NA	NA	NA	NA	NA	NA	NA	NA	NA	NA	NA	NA	NA	NA	NA	NA	NA	NA	NA	0	0
miR3692	NA	NA	NA	NA	NA	NA	NA	NA	NA	NA	NA	NA	NA	NA	NA	NA	NA	NA	NA	NA	NA	NA	NA	NA	NA	NA	NA	NA	NA	NA	NA	NA	0	0
miR3713	NA	NA	NA	NA	NA	NA	NA	NA	NA	NA	NA	NA	NA	NA	NA	NA	NA	NA	NA	NA	NA	NA	NA	NA	NA	NA	NA	NA	NA	NA	NA	NA	0	0
miR3714	NA	NA	NA	NA	NA	NA	NA	NA	NA	NA	NA	NA	NA	NA	NA	NA	NA	NA	NA	NA	NA	NA	NA	NA	NA	NA	NA	NA	NA	NA	NA	NA	0	0
miR371b	NA	NA	NA	NA	NA	NA	NA	NA	NA	NA	NA	NA	NA	NA	NA	NA	NA	NA	NA	NA	NA	NA	NA	NA	NA	NA	NA	NA	NA	NA	NA	NA	0	0
miR374c	NA	NA	NA	NA	NA	NA	NA	NA	NA	NA	NA	NA	NA	NA	NA	NA	NA	NA	NA	NA	NA	NA	0	NA	NA	NA	NA	NA	NA	NA	NA	NA	0	0
miR376a	NA	NA	NA	NA	NA	NA	NA	NA	NA	NA	NA	NA	NA	NA	NA	NA	NA	NA	NA	NA	NA	NA	NA	NA	NA	NA	NA	NA	NA	NA	NA	NA	0	0
miR378b	0	NA	NA	NA	0	NA	NA	NA	NA	NA	NA	NA	NA	1	NA	NA	NA	NA	NA	NA	NA	NA	NA	NA	NA	NA	NA	NA	NA	NA	NA	NA	0	1
miR378d	NA	NA	NA	NA	NA	NA	NA	NA	NA	NA	NA	NA	NA	NA	NA	NA	NA	NA	NA	NA	NA	NA	NA	NA	NA	NA	NA	NA	NA	NA	NA	NA	0	0
miR378e	NA	NA	NA	NA	NA	NA	NA	NA	NA	NA	NA	NA	NA	NA	NA	NA	NA	NA	NA	NA	NA	NA	NA	NA	NA	NA	NA	NA	NA	NA	NA	NA	0	0
miR378f	NA	NA	NA	NA	NA	NA	NA	NA	NA	NA	NA	NA	NA	NA	NA	NA	NA	NA	NA	NA	NA	NA	NA	NA	NA	NA	NA	NA	NA	NA	NA	NA	0	0
miR378g	NA	NA	NA	NA	NA	NA	NA	NA	NA	NA	NA	NA	NA	NA	NA	NA	NA	NA	NA	NA	NA	NA	NA	NA	NA	NA	NA	NA	NA	NA	NA	NA	0	0
miR378h	1	NA	NA	NA	0	NA	NA	NA	NA	NA	NA	0	NA	1	NA	NA	NA	0	NA	NA	0	NA	NA	NA	NA	NA	NA	1	NA	NA	NA	NA	0	3
miR378i	NA	NA	NA	NA	NA	NA	NA	NA	NA	NA	NA	NA	NA	NA	NA	NA	NA	NA	NA	NA	NA	NA	NA	NA	NA	NA	NA	NA	NA	NA	NA	NA	0	0
miR378j	1	NA	NA	1	NA	NA	1	NA	NA	NA	NA	1	NA	NA	NA	NA	NA	0	NA	0	NA	0	0	NA	NA	NA	NA	0	0	NA	0	NA	0	4
miR380	1	NA	NA	NA	NA	NA	NA	NA	NA	NA	NA	NA	NA	NA	NA	NA	NA	NA	NA	NA	NA	NA	NA	1	NA	NA	0	NA	NA	NA	0	NA	0	2
miR384	NA	NA	NA	NA	NA	NA	NA	NA	NA	NA	NA	NA	NA	NA	NA	NA	NA	NA	NA	NA	NA	NA	NA	NA	NA	NA	NA	NA	NA	NA	NA	NA	0	0
miR3907	NA	NA	NA	NA	NA	NA	NA	NA	NA	NA	NA	NA	NA	NA	NA	NA	NA	NA	NA	NA	NA	NA	NA	NA	NA	NA	NA	NA	NA	NA	NA	NA	0	0
miR3908	NA	NA	NA	NA	NA	NA	NA	NA	NA	NA	NA	NA	NA	NA	NA	NA	NA	NA	NA	NA	NA	NA	NA	NA	NA	NA	NA	NA	NA	NA	NA	NA	0	0
miR3909	NA	NA	NA	NA	NA	NA	NA	NA	NA	NA	NA	NA	NA	NA	NA	NA	NA	NA	NA	NA	NA	NA	NA	NA	NA	NA	NA	NA	NA	NA	NA	NA	0	0
miR3910	NA	NA	NA	NA	NA	NA	NA	NA	NA	NA	NA	NA	NA	NA	NA	NA	NA	NA	NA	NA	NA	NA	NA	NA	NA	NA	NA	NA	NA	NA	NA	NA	0	0
miR3911	NA	NA	NA	NA	NA	NA	NA	NA	NA	NA	NA	NA	NA	NA	NA	NA	NA	NA	NA	NA	NA	NA	NA	NA	NA	NA	NA	NA	NA	NA	NA	NA	0	0
miR3913	NA	NA	NA	NA	NA	NA	NA	NA	NA	NA	NA	NA	NA	NA	NA	NA	NA	NA	NA	NA	NA	NA	NA	NA	NA	NA	NA	NA	NA	NA	NA	NA	0	0
miR3914	NA	NA	NA	NA	NA	NA	NA	NA	NA	NA	NA	NA	NA	NA	NA	NA	NA	NA	NA	NA	NA	NA	NA	NA	NA	NA	NA	NA	NA	NA	NA	NA	0	0
miR3915	NA	NA	NA	NA	NA	NA	NA	NA	NA	NA	NA	NA	NA	NA	NA	NA	NA	NA	NA	NA	NA	NA	NA	NA	NA	NA	NA	NA	NA	NA	NA	NA	0	0
miR3916	NA	NA	NA	NA	NA	NA	NA	NA	NA	NA	NA	NA	NA	NA	NA	NA	NA	NA	NA	NA	NA	NA	NA	NA	NA	NA	NA	NA	NA	NA	NA	NA	0	0
miR3918	NA	NA	NA	NA	NA	NA	NA	NA	NA	NA	NA	NA	NA	NA	NA	NA	NA	NA	NA	NA	NA	NA	NA	NA	NA	NA	NA	NA	NA	NA	NA	NA	0	0
miR3919	NA	NA	NA	NA	NA	NA	NA	NA	NA	NA	NA	NA	NA	NA	NA	NA	NA	NA	NA	NA	NA	NA	NA	NA	NA	NA	NA	NA	NA	NA	NA	NA	0	0
miR3920	NA	NA	NA	NA	NA	NA	NA	NA	NA	NA	NA	NA	NA	NA	NA	NA	NA	NA	NA	NA	NA	NA	NA	NA	NA	NA	NA	NA	NA	NA	NA	NA	0	0
miR3921	NA	NA	NA	NA	NA	NA	NA	NA	NA	NA	NA	NA	NA	NA	NA	NA	NA	NA	NA	NA	NA	NA	NA	NA	NA	NA	NA	NA	NA	NA	NA	NA	0	0
miR3923	NA	NA	NA	NA	NA	NA	NA	NA	NA	NA	NA	NA	NA	NA	1	NA	NA	1	NA	NA	NA	NA	NA	NA	NA	NA	NA	NA	NA	NA	1	NA	0	3
miR3924	NA	NA	NA	NA	NA	NA	NA	NA	NA	NA	NA	NA	NA	NA	NA	NA	NA	NA	NA	NA	NA	NA	NA	NA	NA	NA	NA	NA	NA	NA	NA	NA	0	0
miR3925	NA	NA	NA	NA	NA	NA	NA	NA	NA	NA	NA	NA	NA	NA	NA	NA	NA	NA	NA	NA	NA	NA	NA	NA	NA	NA	NA	NA	NA	NA	NA	NA	0	0
miR3926	NA	NA	NA	NA	NA	NA	NA	NA	NA	NA	NA	NA	NA	NA	NA	NA	NA	NA	NA	NA	NA	NA	NA	NA	NA	NA	NA	NA	NA	NA	NA	NA	0	0
miR3927	NA	NA	NA	NA	NA	NA	NA	NA	NA	NA	NA	NA	NA	NA	NA	NA	NA	NA	NA	NA	NA	NA	NA	NA	NA	NA	NA	NA	NA	NA	NA	NA	0	0
miR3929	NA	NA	NA	NA	NA	NA	NA	NA	NA	NA	NA	NA	NA	NA	NA	NA	NA	NA	NA	NA	NA	NA	NA	NA	NA	NA	NA	NA	NA	NA	NA	NA	0	0
miR3935	NA	NA	NA	NA	NA	NA	NA	NA	NA	NA	NA	NA	NA	NA	NA	NA	NA	NA	NA	NA	NA	NA	NA	NA	NA	NA	NA	NA	NA	NA	NA	NA	0	0
miR3937	NA	NA	NA	NA	NA	NA	NA	NA	NA	NA	NA	NA	NA	NA	NA	NA	NA	NA	NA	NA	NA	NA	NA	NA	NA	NA	0	NA	NA	NA	NA	NA	0	0
miR3938	NA	NA	NA	NA	NA	NA	NA	NA	NA	NA	NA	NA	NA	NA	NA	NA	NA	NA	NA	NA	NA	NA	NA	NA	NA	NA	NA	NA	NA	NA	NA	NA	0	0
miR3939	NA	NA	NA	NA	NA	NA	NA	NA	NA	1	NA	NA	NA	NA	NA	NA	NA	NA	NA	NA	NA	NA	NA	NA	NA	NA	NA	NA	NA	NA	NA	NA	0	1
miR3940	NA	NA	NA	NA	NA	NA	NA	NA	NA	NA	NA	NA	NA	NA	NA	NA	NA	NA	NA	NA	NA	NA	NA	NA	NA	NA	0	NA	NA	NA	NA	1	0	1
miR3941	NA	NA	NA	NA	NA	NA	NA	NA	NA	NA	NA	NA	NA	NA	NA	NA	NA	NA	NA	NA	NA	NA	NA	NA	NA	NA	NA	NA	NA	NA	NA	NA	0	0
miR3942	0	NA	NA	0	0	NA	NA	NA	NA	1	NA	1	NA	NA	NA	NA	NA	NA	NA	0	NA	NA	NA	NA	NA	NA	NA	1	NA	NA	NA	NA	0	3
miR3943	NA	NA	NA	NA	NA	NA	NA	NA	NA	NA	NA	NA	NA	NA	NA	NA	NA	NA	NA	NA	NA	NA	NA	NA	NA	NA	NA	NA	NA	NA	NA	NA	0	0
miR3944	NA	NA	NA	NA	NA	NA	NA	NA	NA	NA	NA	NA	NA	NA	NA	NA	NA	NA	NA	NA	NA	NA	NA	NA	NA	NA	NA	NA	NA	NA	NA	NA	0	0
miR3945	NA	NA	NA	NA	NA	NA	NA	NA	NA	NA	NA	NA	NA	NA	NA	NA	NA	NA	NA	NA	NA	NA	NA	NA	NA	NA	NA	NA	NA	NA	NA	NA	0	0
miR3960	NA	NA	NA	NA	NA	NA	NA	NA	NA	NA	NA	NA	NA	NA	NA	NA	NA	NA	NA	NA	NA	NA	NA	NA	NA	NA	NA	NA	NA	NA	NA	NA	0	0
miR3972	NA	NA	NA	0	NA	NA	NA	NA	NA	NA	NA	NA	NA	NA	NA	NA	NA	NA	NA	NA	NA	NA	NA	NA	NA	NA	NA	NA	NA	NA	NA	NA	0	0
miR3973	NA	NA	NA	NA	NA	NA	NA	NA	NA	NA	NA	NA	NA	NA	NA	NA	NA	NA	NA	NA	NA	NA	NA	NA	NA	NA	NA	NA	NA	NA	NA	NA	0	0
miR3974	NA	NA	NA	NA	NA	NA	NA	NA	NA	NA	NA	NA	NA	NA	NA	NA	NA	NA	NA	NA	NA	NA	NA	NA	NA	NA	NA	NA	NA	NA	NA	NA	0	0
miR3975	NA	NA	NA	NA	NA	NA	NA	NA	NA	NA	NA	NA	NA	NA	NA	NA	NA	NA	NA	NA	NA	NA	NA	NA	NA	NA	NA	NA	NA	NA	NA	NA	0	0
miR3976	NA	NA	NA	NA	NA	NA	NA	NA	NA	NA	NA	NA	NA	NA	NA	NA	NA	NA	NA	NA	NA	NA	NA	NA	NA	NA	NA	NA	NA	NA	NA	NA	0	0
miR3977	NA	NA	NA	NA	NA	NA	NA	NA	NA	NA	NA	NA	NA	NA	NA	NA	NA	NA	NA	NA	NA	NA	NA	NA	NA	NA	NA	NA	NA	NA	NA	NA	0	0
miR3978	NA	NA	NA	NA	NA	NA	NA	NA	NA	NA	NA	NA	NA	NA	NA	NA	NA	NA	NA	NA	NA	NA	NA	NA	NA	NA	NA	NA	NA	NA	NA	NA	0	0
miR422a	NA	NA	NA	NA	NA	NA	NA	NA	NA	NA	NA	NA	NA	NA	NA	NA	NA	NA	NA	NA	NA	NA	NA	NA	NA	NA	NA	NA	NA	NA	NA	NA	0	0
miR4251	NA	NA	NA	NA	NA	NA	NA	NA	NA	NA	NA	NA	NA	NA	NA	NA	NA	NA	NA	NA	NA	NA	NA	NA	NA	NA	NA	NA	NA	NA	NA	NA	0	0
miR4252	NA	NA	NA	NA	NA	NA	NA	NA	NA	NA	NA	NA	NA	NA	NA	NA	NA	NA	NA	NA	NA	NA	NA	NA	NA	NA	NA	NA	NA	NA	NA	NA	0	0
miR4253	NA	NA	NA	NA	NA	NA	NA	NA	NA	NA	NA	NA	NA	NA	NA	NA	NA	NA	NA	NA	NA	NA	NA	NA	NA	NA	NA	NA	NA	NA	NA	NA	0	0
miR4254	NA	NA	NA	NA	NA	NA	NA	NA	NA	NA	NA	NA	NA	NA	NA	NA	NA	NA	NA	NA	NA	NA	NA	NA	NA	NA	NA	NA	NA	NA	NA	NA	0	0
miR4255	NA	NA	NA	NA	NA	NA	NA	NA	NA	NA	NA	NA	NA	NA	NA	NA	NA	NA	NA	NA	NA	NA	NA	NA	NA	NA	NA	NA	NA	NA	NA	NA	0	0
miR4256	NA	NA	NA	NA	NA	NA	NA	NA	NA	NA	NA	NA	NA	NA	NA	NA	NA	NA	NA	NA	NA	NA	NA	NA	NA	NA	NA	NA	NA	NA	NA	NA	0	0
miR4257	NA	NA	NA	NA	NA	NA	NA	NA	NA	NA	NA	NA	NA	NA	NA	NA	NA	0	NA	0	NA	NA	NA	NA	NA	NA	NA	NA	NA	NA	NA	NA	0	0
miR4258	1	NA	NA	1	0	NA	NA	NA	0	NA	NA	1	NA	NA	NA	NA	NA	0	NA	1	NA	NA	NA	NA	NA	NA	1	1	0	NA	NA	NA	0	6
miR4259	NA	NA	NA	NA	NA	NA	NA	NA	NA	NA	NA	NA	NA	NA	NA	NA	NA	NA	NA	NA	NA	NA	NA	NA	NA	NA	NA	NA	NA	NA	NA	NA	0	0
miR4260	NA	NA	NA	NA	NA	NA	NA	NA	NA	NA	NA	NA	NA	NA	NA	NA	NA	NA	NA	NA	NA	NA	NA	NA	NA	NA	NA	NA	NA	NA	NA	NA	0	0
miR4261	NA	NA	NA	NA	NA	NA	NA	NA	NA	NA	NA	NA	NA	NA	NA	NA	NA	NA	NA	NA	NA	NA	NA	NA	NA	NA	NA	NA	NA	NA	NA	NA	0	0
miR4262	NA	NA	NA	NA	NA	NA	NA	NA	NA	NA	NA	NA	NA	NA	NA	NA	NA	NA	NA	NA	NA	NA	NA	NA	NA	NA	NA	NA	NA	NA	NA	NA	0	0
miR4264	NA	NA	NA	NA	NA	NA	NA	NA	NA	NA	NA	NA	NA	NA	NA	NA	NA	NA	NA	NA	NA	NA	NA	NA	NA	NA	NA	NA	NA	NA	NA	NA	0	0
miR4265	NA	NA	NA	NA	NA	NA	NA	NA	NA	NA	NA	NA	NA	NA	NA	NA	NA	NA	NA	NA	NA	NA	NA	NA	NA	NA	NA	NA	NA	NA	NA	NA	0	0
miR4266	NA	NA	NA	NA	NA	NA	NA	NA	NA	NA	NA	NA	NA	NA	NA	NA	NA	NA	NA	NA	NA	NA	NA	NA	NA	NA	NA	NA	NA	NA	NA	NA	0	0
miR4267	NA	NA	NA	NA	NA	NA	NA	NA	NA	NA	NA	NA	NA	NA	NA	NA	NA	NA	NA	NA	NA	NA	NA	NA	NA	NA	NA	NA	NA	NA	NA	NA	0	0
miR4268	NA	NA	NA	NA	NA	NA	NA	NA	NA	NA	NA	NA	NA	NA	NA	NA	NA	NA	NA	NA	NA	NA	NA	NA	NA	NA	NA	NA	NA	NA	NA	NA	0	0
miR4269	NA	NA	NA	NA	NA	NA	NA	NA	NA	NA	NA	NA	NA	NA	NA	NA	NA	NA	NA	NA	1	NA	NA	NA	NA	NA	NA	NA	NA	NA	NA	NA	0	1
miR4270	NA	NA	NA	NA	NA	NA	NA	NA	NA	NA	NA	NA	NA	NA	NA	NA	NA	NA	NA	NA	NA	NA	NA	NA	NA	NA	NA	NA	NA	NA	NA	NA	0	0
miR4271	NA	NA	NA	NA	NA	NA	NA	NA	NA	NA	NA	NA	NA	NA	NA	NA	NA	NA	NA	NA	NA	NA	NA	NA	NA	NA	NA	NA	NA	NA	NA	NA	0	0
miR4272	NA	NA	NA	NA	NA	NA	NA	NA	NA	NA	NA	NA	NA	NA	NA	NA	NA	NA	NA	NA	NA	NA	NA	NA	NA	NA	NA	NA	NA	NA	NA	NA	0	0
miR4273	NA	NA	NA	NA	NA	NA	NA	NA	NA	NA	NA	NA	NA	NA	NA	NA	NA	NA	NA	NA	NA	NA	NA	NA	NA	NA	NA	NA	NA	NA	NA	NA	0	0
miR4274	NA	NA	NA	NA	NA	NA	NA	NA	NA	NA	NA	NA	NA	NA	NA	NA	NA	NA	NA	NA	NA	NA	NA	NA	NA	NA	NA	NA	NA	NA	NA	NA	0	0
miR4275	NA	NA	NA	NA	NA	NA	NA	NA	NA	NA	NA	NA	NA	NA	NA	NA	NA	NA	NA	NA	NA	NA	NA	NA	NA	NA	NA	NA	NA	NA	NA	NA	0	0
miR4276	NA	NA	NA	NA	NA	NA	NA	NA	NA	NA	NA	NA	NA	NA	NA	NA	NA	NA	NA	NA	NA	NA	NA	NA	NA	NA	NA	NA	NA	NA	NA	NA	0	0
miR4277	NA	NA	NA	NA	NA	NA	NA	NA	NA	NA	NA	NA	NA	NA	NA	NA	NA	NA	NA	NA	NA	NA	NA	NA	NA	NA	NA	NA	NA	NA	NA	NA	0	0
miR4278	NA	NA	NA	NA	NA	NA	NA	NA	NA	NA	NA	NA	NA	NA	NA	NA	NA	NA	NA	NA	NA	NA	NA	NA	NA	NA	NA	NA	NA	NA	NA	NA	0	0
miR4279	NA	NA	NA	NA	NA	NA	NA	NA	NA	NA	NA	NA	NA	NA	NA	NA	NA	NA	NA	NA	NA	NA	NA	NA	NA	NA	NA	NA	NA	NA	NA	NA	0	0
miR4280	NA	NA	NA	NA	NA	NA	NA	NA	NA	NA	NA	NA	NA	NA	NA	NA	NA	NA	NA	NA	NA	NA	NA	NA	NA	NA	NA	NA	NA	NA	NA	NA	0	0
miR4281	NA	NA	NA	NA	NA	NA	NA	NA	NA	NA	NA	NA	NA	NA	NA	NA	NA	NA	NA	NA	NA	NA	NA	NA	NA	NA	NA	NA	NA	NA	NA	NA	0	0
miR4282	NA	NA	NA	NA	NA	NA	NA	NA	NA	NA	NA	NA	NA	NA	NA	NA	NA	NA	NA	NA	NA	NA	NA	NA	NA	NA	NA	NA	NA	NA	NA	NA	0	0
miR4283	NA	NA	NA	NA	NA	NA	NA	NA	NA	NA	NA	NA	NA	NA	NA	NA	NA	NA	NA	NA	NA	NA	NA	NA	NA	NA	NA	NA	NA	NA	NA	NA	0	0
miR4284	NA	NA	NA	NA	NA	NA	NA	NA	NA	NA	NA	NA	NA	NA	NA	NA	NA	NA	NA	0	NA	NA	NA	NA	NA	NA	NA	NA	NA	NA	NA	NA	0	0
miR4285	NA	NA	NA	NA	NA	NA	NA	NA	NA	NA	NA	NA	NA	NA	NA	NA	NA	NA	NA	NA	NA	NA	NA	NA	NA	NA	NA	NA	NA	NA	NA	NA	0	0
miR4286	NA	NA	NA	NA	NA	NA	NA	NA	NA	NA	NA	NA	NA	NA	NA	NA	NA	NA	NA	NA	NA	NA	NA	NA	NA	NA	NA	NA	NA	NA	NA	NA	0	0
miR4287	NA	NA	NA	NA	NA	NA	NA	NA	NA	NA	NA	NA	NA	NA	NA	NA	NA	NA	NA	NA	NA	NA	NA	NA	NA	NA	NA	NA	NA	NA	NA	NA	0	0
miR4288	NA	NA	NA	NA	NA	NA	NA	NA	NA	NA	NA	NA	NA	NA	NA	NA	NA	NA	NA	NA	NA	NA	NA	NA	NA	NA	NA	NA	NA	NA	NA	NA	0	0
miR4289	NA	NA	NA	NA	NA	NA	NA	NA	NA	NA	NA	NA	NA	NA	NA	NA	NA	NA	NA	NA	NA	NA	NA	NA	NA	NA	NA	NA	NA	NA	NA	NA	0	0
miR4290	NA	NA	NA	NA	NA	NA	NA	NA	NA	NA	NA	NA	NA	NA	NA	NA	NA	NA	NA	NA	NA	NA	NA	NA	NA	NA	NA	NA	NA	NA	NA	NA	0	0
miR4291	NA	NA	NA	NA	NA	NA	NA	NA	NA	NA	NA	NA	NA	NA	NA	NA	NA	NA	NA	NA	NA	NA	NA	NA	NA	NA	NA	NA	NA	NA	NA	NA	0	0
miR4292	1	NA	NA	0	NA	1	0	NA	1	NA	NA	1	NA	NA	NA	0	NA	0	NA	0	NA	1	0	1	NA	NA	0	0	0	1	0	NA	0	7
miR4293	NA	NA	NA	NA	NA	NA	NA	NA	NA	NA	NA	NA	NA	NA	NA	NA	NA	NA	NA	NA	NA	NA	NA	NA	NA	NA	NA	NA	NA	NA	NA	NA	0	0
miR4294	NA	NA	NA	NA	NA	NA	NA	NA	NA	NA	NA	NA	NA	NA	NA	NA	NA	NA	NA	NA	NA	NA	NA	NA	NA	NA	NA	NA	NA	NA	NA	NA	0	0
miR4295	NA	NA	NA	NA	NA	NA	NA	NA	NA	NA	NA	NA	NA	NA	NA	NA	NA	NA	NA	NA	NA	NA	NA	NA	NA	NA	NA	NA	NA	NA	NA	NA	0	0
miR4296	NA	NA	NA	NA	NA	NA	NA	NA	NA	NA	NA	NA	NA	NA	NA	NA	NA	NA	NA	NA	NA	NA	NA	NA	NA	NA	NA	NA	NA	NA	NA	NA	0	0
miR4297	NA	NA	NA	NA	NA	NA	NA	NA	NA	NA	NA	NA	NA	NA	NA	NA	NA	NA	NA	NA	NA	NA	NA	NA	NA	NA	NA	NA	0	NA	0	NA	0	0
miR4298	0	NA	NA	NA	NA	NA	NA	NA	NA	NA	NA	NA	NA	NA	NA	NA	NA	NA	NA	NA	NA	NA	NA	NA	NA	NA	NA	NA	NA	NA	NA	NA	0	0
miR4299	NA	NA	NA	NA	NA	NA	NA	NA	NA	NA	NA	NA	NA	NA	NA	NA	NA	NA	NA	NA	NA	NA	NA	NA	NA	NA	NA	NA	NA	NA	NA	NA	0	0
miR4300	NA	NA	NA	NA	NA	NA	NA	NA	NA	NA	NA	NA	NA	NA	NA	NA	NA	NA	NA	NA	NA	NA	NA	NA	NA	NA	NA	NA	NA	NA	NA	NA	0	0
miR4301	NA	NA	NA	NA	NA	NA	NA	NA	NA	NA	NA	NA	NA	NA	NA	NA	NA	NA	NA	NA	NA	NA	NA	NA	NA	NA	NA	NA	NA	NA	NA	NA	0	0
miR4302	NA	NA	NA	NA	NA	NA	NA	NA	NA	NA	NA	NA	NA	NA	NA	NA	NA	NA	NA	NA	NA	NA	NA	NA	NA	NA	NA	NA	NA	NA	NA	NA	0	0
miR4303	NA	NA	NA	NA	NA	NA	NA	NA	NA	NA	NA	NA	NA	NA	NA	NA	NA	NA	NA	NA	NA	NA	NA	NA	NA	NA	NA	NA	NA	NA	NA	NA	0	0
miR4304	NA	NA	NA	NA	NA	NA	NA	NA	NA	NA	NA	NA	NA	NA	NA	NA	NA	NA	NA	NA	NA	NA	NA	NA	NA	NA	NA	NA	NA	NA	NA	NA	0	0
miR4305	NA	NA	NA	NA	NA	NA	NA	NA	NA	NA	NA	NA	NA	NA	NA	NA	NA	NA	NA	NA	NA	NA	NA	NA	NA	NA	NA	NA	NA	NA	NA	NA	0	0
miR4306	NA	NA	NA	NA	NA	NA	NA	NA	NA	NA	NA	NA	NA	NA	NA	NA	NA	NA	NA	NA	NA	NA	NA	NA	NA	NA	NA	NA	NA	NA	NA	NA	0	0
miR4307	NA	NA	NA	NA	NA	NA	NA	NA	NA	NA	NA	NA	NA	NA	NA	NA	NA	NA	NA	NA	NA	NA	NA	NA	NA	NA	NA	NA	NA	NA	NA	NA	0	0
miR4308	NA	NA	NA	NA	NA	NA	NA	NA	NA	NA	NA	NA	NA	NA	NA	NA	NA	NA	NA	NA	NA	NA	NA	NA	NA	NA	NA	NA	NA	NA	NA	NA	0	0
miR4309	NA	NA	NA	NA	NA	NA	NA	NA	NA	NA	NA	NA	NA	NA	NA	NA	NA	NA	NA	NA	NA	NA	NA	NA	NA	NA	NA	NA	NA	NA	NA	NA	0	0
miR4310	NA	NA	NA	NA	NA	NA	NA	NA	NA	NA	NA	NA	NA	NA	NA	NA	NA	NA	NA	NA	NA	NA	NA	NA	NA	NA	NA	NA	NA	NA	NA	NA	0	0
miR4311	NA	NA	NA	NA	NA	NA	NA	NA	NA	NA	NA	NA	NA	NA	NA	NA	NA	NA	NA	NA	NA	NA	NA	NA	NA	NA	NA	NA	NA	NA	NA	NA	0	0
miR4312	NA	NA	NA	NA	NA	NA	NA	NA	NA	NA	NA	NA	NA	NA	NA	NA	NA	NA	NA	NA	NA	NA	NA	NA	NA	NA	NA	NA	NA	NA	NA	NA	0	0
miR4313	NA	NA	NA	NA	NA	NA	NA	NA	NA	NA	NA	NA	NA	NA	NA	NA	NA	NA	NA	NA	NA	NA	NA	NA	NA	NA	NA	NA	NA	NA	NA	NA	0	0
miR4314	NA	NA	NA	NA	NA	NA	NA	NA	NA	NA	NA	NA	NA	NA	NA	NA	NA	NA	NA	NA	NA	NA	NA	NA	NA	NA	NA	NA	NA	NA	NA	NA	0	0
miR4315	NA	NA	NA	NA	NA	NA	NA	NA	NA	NA	NA	NA	NA	NA	NA	NA	NA	NA	NA	NA	NA	NA	NA	NA	NA	NA	NA	NA	NA	NA	NA	NA	0	0
miR4316	NA	NA	NA	NA	NA	NA	NA	NA	NA	NA	NA	NA	NA	NA	NA	NA	NA	NA	NA	NA	NA	NA	NA	NA	NA	NA	NA	NA	NA	NA	NA	NA	0	0
miR4317	NA	NA	NA	NA	NA	NA	NA	NA	NA	NA	NA	NA	NA	NA	NA	NA	NA	NA	NA	NA	NA	NA	NA	NA	NA	NA	NA	NA	NA	NA	NA	NA	0	0
miR4318	NA	NA	NA	NA	NA	NA	NA	NA	NA	NA	NA	NA	NA	NA	NA	NA	NA	NA	NA	NA	NA	NA	NA	NA	NA	NA	NA	NA	NA	NA	NA	NA	0	0
miR4319	NA	NA	NA	NA	NA	NA	NA	NA	NA	NA	NA	NA	NA	NA	NA	NA	NA	NA	NA	NA	NA	NA	NA	NA	NA	NA	NA	NA	NA	NA	NA	NA	0	0
miR4320	NA	NA	NA	NA	NA	NA	NA	NA	NA	NA	NA	NA	NA	NA	NA	NA	NA	NA	NA	NA	NA	NA	NA	NA	NA	NA	NA	NA	NA	NA	NA	NA	0	0
miR4321	NA	NA	NA	NA	NA	NA	NA	NA	NA	NA	NA	NA	NA	NA	NA	NA	NA	NA	NA	NA	NA	NA	NA	NA	NA	NA	NA	NA	NA	NA	NA	NA	0	0
miR4323	NA	NA	NA	NA	NA	NA	NA	NA	NA	NA	NA	NA	NA	NA	NA	NA	NA	NA	NA	NA	NA	NA	NA	NA	NA	NA	NA	NA	NA	NA	NA	NA	0	0
miR4324	0	NA	NA	NA	0	NA	NA	NA	NA	0	NA	1	NA	NA	NA	NA	NA	NA	NA	NA	NA	NA	NA	NA	NA	NA	NA	NA	NA	NA	0	NA	0	1
miR4325	NA	NA	NA	NA	NA	NA	NA	NA	NA	NA	NA	NA	NA	NA	NA	NA	NA	NA	NA	NA	NA	NA	NA	NA	NA	NA	NA	NA	NA	NA	NA	NA	0	0
miR4327	NA	NA	NA	NA	NA	NA	NA	NA	NA	NA	NA	NA	NA	NA	NA	NA	NA	NA	NA	NA	NA	NA	NA	NA	NA	NA	NA	NA	NA	NA	NA	NA	0	0
miR4328	NA	NA	NA	NA	NA	NA	NA	NA	NA	NA	NA	NA	NA	NA	NA	NA	NA	NA	NA	NA	NA	NA	NA	NA	NA	NA	NA	NA	NA	NA	NA	NA	0	0
miR4329	NA	NA	NA	NA	NA	NA	NA	NA	NA	NA	NA	NA	NA	NA	NA	NA	NA	NA	NA	NA	NA	NA	NA	NA	NA	NA	NA	NA	NA	NA	NA	NA	0	0
miR433	0	NA	NA	NA	NA	NA	NA	NA	NA	NA	NA	NA	NA	NA	NA	NA	NA	NA	NA	NA	0	NA	NA	1	NA	NA	1	NA	1	NA	0	NA	0	3
miR4330	NA	NA	NA	NA	NA	NA	NA	NA	NA	NA	NA	NA	NA	NA	NA	NA	NA	NA	NA	NA	NA	NA	NA	NA	NA	NA	NA	NA	NA	NA	NA	NA	0	0
miR4417	NA	NA	NA	NA	NA	NA	NA	NA	NA	NA	NA	NA	NA	NA	NA	NA	NA	NA	NA	NA	NA	NA	NA	NA	NA	NA	NA	NA	NA	NA	NA	NA	0	0
miR4418	NA	NA	NA	NA	NA	NA	NA	NA	NA	NA	NA	NA	NA	NA	NA	NA	NA	NA	NA	NA	NA	NA	NA	NA	NA	NA	NA	NA	NA	NA	NA	NA	0	0
miR4419a	NA	NA	NA	NA	NA	NA	NA	NA	NA	NA	NA	NA	NA	NA	NA	NA	NA	NA	NA	NA	NA	NA	NA	NA	NA	NA	NA	NA	NA	NA	NA	NA	0	0
miR4419b	NA	NA	NA	NA	NA	NA	NA	NA	NA	NA	NA	NA	NA	NA	NA	NA	NA	NA	NA	NA	NA	NA	NA	NA	NA	NA	NA	NA	NA	NA	NA	NA	0	0
miR4420	NA	NA	NA	NA	NA	NA	NA	NA	NA	NA	NA	NA	NA	NA	NA	NA	NA	NA	NA	NA	NA	NA	NA	NA	NA	NA	NA	NA	NA	NA	NA	NA	0	0
miR4421	NA	NA	NA	NA	NA	NA	NA	NA	NA	NA	NA	NA	NA	NA	NA	NA	NA	NA	NA	NA	NA	NA	NA	NA	NA	NA	NA	NA	NA	NA	NA	NA	0	0
miR4422	NA	NA	NA	NA	NA	NA	NA	NA	NA	NA	NA	NA	NA	NA	NA	NA	NA	NA	NA	NA	NA	NA	NA	NA	NA	NA	NA	NA	NA	NA	NA	NA	0	0
miR4424	NA	NA	NA	NA	NA	NA	NA	NA	NA	NA	NA	NA	NA	NA	NA	NA	NA	NA	NA	NA	NA	NA	NA	NA	NA	NA	NA	NA	NA	NA	NA	NA	0	0
miR4425	NA	NA	NA	NA	NA	NA	NA	NA	NA	NA	NA	NA	NA	NA	NA	NA	NA	NA	NA	NA	NA	NA	NA	NA	NA	NA	NA	NA	NA	NA	NA	NA	0	0
miR4426	NA	NA	NA	NA	NA	NA	NA	NA	NA	NA	NA	NA	NA	NA	NA	NA	NA	NA	NA	NA	NA	NA	NA	NA	NA	NA	NA	NA	NA	NA	NA	NA	0	0
miR4427	NA	NA	NA	NA	NA	NA	NA	NA	NA	NA	NA	NA	NA	NA	NA	NA	NA	NA	NA	NA	NA	NA	NA	NA	NA	NA	NA	NA	NA	NA	NA	NA	0	0
miR4428	NA	NA	NA	NA	NA	NA	NA	NA	NA	NA	NA	NA	NA	NA	NA	NA	NA	NA	NA	NA	NA	NA	NA	NA	NA	NA	NA	NA	NA	NA	NA	NA	0	0
miR4429	NA	NA	NA	NA	NA	NA	NA	NA	NA	NA	NA	NA	NA	NA	NA	NA	NA	NA	NA	NA	NA	NA	NA	NA	NA	NA	NA	NA	NA	NA	NA	NA	0	0
miR4430	NA	NA	NA	NA	NA	NA	NA	NA	NA	NA	NA	NA	NA	NA	NA	NA	NA	NA	NA	NA	NA	NA	NA	NA	NA	NA	NA	NA	NA	NA	NA	NA	0	0
miR4431	NA	NA	NA	NA	NA	NA	NA	NA	NA	NA	NA	NA	NA	NA	NA	NA	NA	NA	NA	NA	NA	NA	NA	NA	NA	NA	NA	NA	NA	NA	NA	NA	0	0
miR4432	NA	NA	NA	NA	NA	NA	NA	NA	NA	NA	NA	NA	NA	NA	NA	NA	NA	NA	NA	NA	NA	NA	NA	NA	NA	NA	NA	NA	NA	NA	NA	NA	0	0
miR4433a	NA	NA	NA	NA	NA	NA	NA	NA	NA	NA	NA	NA	NA	NA	NA	NA	NA	NA	NA	NA	NA	NA	NA	NA	NA	NA	NA	NA	NA	NA	NA	NA	0	0
miR4433b	NA	NA	NA	NA	NA	NA	NA	NA	NA	NA	NA	NA	NA	NA	NA	NA	NA	NA	NA	NA	NA	NA	NA	NA	NA	NA	NA	NA	NA	NA	NA	NA	0	0
miR4434	NA	NA	NA	NA	NA	NA	NA	NA	NA	NA	NA	NA	NA	NA	NA	NA	NA	NA	NA	NA	NA	NA	NA	NA	NA	NA	NA	NA	NA	NA	NA	NA	0	0
miR4435	NA	NA	NA	NA	NA	NA	NA	NA	NA	NA	NA	NA	NA	NA	NA	NA	NA	NA	NA	NA	NA	NA	NA	NA	NA	NA	NA	NA	NA	NA	NA	NA	0	0
miR4436a	NA	NA	NA	NA	NA	NA	NA	NA	NA	NA	NA	NA	NA	NA	NA	NA	NA	NA	NA	NA	NA	NA	NA	NA	NA	NA	NA	NA	NA	NA	NA	NA	0	0
miR4436b	NA	NA	NA	NA	NA	NA	NA	NA	NA	NA	NA	NA	NA	NA	NA	NA	NA	NA	NA	NA	NA	NA	NA	NA	NA	NA	NA	NA	NA	NA	NA	NA	0	0
miR4437	NA	NA	NA	NA	NA	NA	NA	NA	NA	NA	NA	NA	NA	NA	NA	NA	NA	NA	NA	NA	NA	NA	NA	NA	NA	NA	NA	NA	NA	NA	NA	NA	0	0
miR4438	NA	NA	NA	NA	NA	NA	NA	NA	NA	NA	NA	NA	NA	NA	NA	NA	NA	NA	NA	NA	NA	NA	NA	NA	NA	NA	NA	NA	NA	NA	NA	NA	0	0
miR4439	NA	NA	NA	NA	NA	NA	NA	NA	NA	NA	NA	NA	NA	NA	NA	NA	NA	NA	NA	NA	NA	NA	NA	NA	NA	NA	NA	NA	NA	NA	NA	NA	0	0
miR4440	NA	NA	NA	NA	NA	NA	NA	NA	NA	NA	NA	NA	NA	NA	NA	NA	NA	NA	NA	NA	NA	NA	NA	NA	NA	NA	NA	NA	NA	NA	NA	NA	0	0
miR4441	NA	NA	NA	NA	NA	NA	NA	NA	NA	NA	NA	NA	NA	NA	NA	NA	NA	NA	NA	NA	NA	NA	NA	NA	NA	NA	NA	NA	NA	NA	NA	NA	0	0
miR4442	NA	NA	NA	NA	NA	NA	NA	NA	NA	NA	NA	NA	NA	NA	NA	NA	NA	NA	NA	NA	NA	NA	NA	NA	NA	NA	NA	NA	NA	NA	NA	NA	0	0
miR4443	NA	NA	NA	NA	NA	NA	NA	NA	NA	NA	NA	NA	NA	NA	NA	NA	NA	NA	NA	NA	NA	NA	NA	NA	NA	NA	NA	NA	NA	NA	NA	NA	0	0
miR4444	NA	NA	NA	NA	NA	NA	NA	NA	NA	NA	NA	NA	NA	NA	NA	NA	NA	NA	NA	NA	NA	NA	NA	NA	NA	NA	NA	NA	NA	NA	NA	NA	0	0
miR4445	NA	NA	NA	NA	NA	NA	NA	NA	NA	NA	NA	NA	NA	NA	NA	NA	NA	NA	NA	NA	NA	NA	NA	NA	NA	NA	NA	NA	NA	NA	NA	NA	0	0
miR4446	NA	NA	NA	NA	NA	NA	NA	NA	NA	NA	NA	NA	NA	NA	NA	NA	NA	NA	NA	NA	NA	NA	NA	NA	NA	NA	NA	NA	NA	NA	NA	NA	0	0
miR4447	NA	NA	NA	NA	NA	NA	NA	NA	NA	NA	NA	NA	NA	NA	NA	NA	NA	NA	NA	NA	NA	NA	NA	NA	NA	NA	NA	NA	NA	NA	NA	NA	0	0
miR4448	NA	NA	NA	NA	NA	NA	NA	NA	NA	NA	NA	NA	NA	NA	NA	NA	NA	NA	NA	NA	NA	NA	NA	NA	NA	NA	NA	NA	NA	NA	NA	NA	0	0
miR4449	NA	NA	NA	NA	NA	NA	NA	NA	NA	NA	NA	NA	NA	NA	NA	NA	NA	NA	NA	NA	NA	NA	NA	NA	NA	NA	NA	NA	NA	NA	0	NA	0	0
miR4450	NA	NA	NA	NA	NA	NA	NA	NA	NA	NA	NA	NA	NA	NA	NA	NA	NA	NA	NA	NA	NA	NA	NA	NA	NA	NA	NA	NA	NA	NA	NA	NA	0	0
miR4451	NA	NA	NA	NA	NA	NA	NA	NA	NA	NA	NA	NA	NA	NA	NA	NA	NA	NA	NA	NA	NA	NA	NA	NA	NA	NA	NA	NA	NA	NA	NA	NA	0	0
miR4452	NA	NA	NA	NA	NA	NA	NA	NA	NA	NA	NA	NA	NA	NA	NA	NA	NA	NA	NA	NA	NA	NA	NA	NA	NA	NA	NA	NA	NA	NA	NA	NA	0	0
miR4453	NA	NA	NA	NA	NA	NA	NA	NA	NA	NA	NA	NA	NA	NA	NA	NA	NA	NA	NA	NA	NA	NA	NA	NA	NA	NA	NA	NA	NA	NA	NA	NA	0	0
miR4454	NA	NA	NA	NA	NA	NA	NA	NA	NA	NA	NA	NA	NA	NA	NA	NA	NA	NA	NA	NA	NA	NA	NA	NA	NA	NA	NA	NA	NA	NA	NA	NA	0	0
miR4455	NA	NA	NA	NA	NA	NA	NA	NA	NA	NA	NA	NA	NA	NA	NA	NA	NA	NA	NA	NA	NA	NA	NA	NA	NA	NA	NA	NA	NA	NA	NA	NA	0	0
miR4456	NA	NA	NA	NA	NA	NA	NA	NA	NA	NA	NA	NA	NA	NA	NA	NA	NA	NA	NA	NA	NA	NA	NA	NA	NA	NA	NA	NA	NA	NA	NA	NA	0	0
miR4457	NA	NA	NA	NA	NA	NA	NA	NA	NA	NA	NA	NA	NA	NA	NA	NA	NA	NA	NA	NA	NA	NA	NA	NA	NA	NA	NA	NA	NA	NA	NA	NA	0	0
miR4458	NA	NA	NA	NA	NA	NA	NA	NA	NA	NA	NA	NA	NA	NA	NA	NA	NA	NA	NA	NA	NA	NA	NA	NA	NA	NA	NA	NA	NA	NA	NA	NA	0	0
miR4459	NA	NA	NA	NA	NA	NA	NA	NA	NA	NA	NA	NA	NA	NA	NA	NA	NA	NA	NA	NA	NA	NA	NA	NA	NA	NA	NA	NA	NA	NA	NA	NA	0	0
miR4460	NA	NA	NA	NA	NA	NA	NA	NA	NA	NA	NA	NA	NA	NA	NA	NA	NA	NA	NA	NA	NA	NA	NA	NA	NA	NA	NA	NA	NA	NA	NA	NA	0	0
miR4461	0	NA	NA	NA	NA	NA	NA	NA	NA	NA	NA	NA	NA	NA	NA	NA	NA	NA	NA	NA	NA	NA	NA	NA	NA	NA	NA	NA	NA	NA	NA	NA	0	0
miR4462	NA	NA	NA	NA	NA	NA	NA	NA	NA	NA	NA	NA	NA	NA	NA	NA	NA	NA	NA	NA	NA	NA	NA	NA	NA	NA	NA	NA	NA	NA	NA	NA	0	0
miR4463	NA	NA	NA	NA	NA	NA	NA	NA	NA	NA	NA	NA	NA	NA	NA	NA	NA	NA	NA	NA	NA	NA	NA	NA	NA	NA	NA	NA	NA	NA	NA	NA	0	0
miR4464	NA	NA	NA	NA	NA	NA	NA	NA	NA	NA	NA	NA	NA	NA	NA	NA	NA	NA	NA	NA	NA	NA	NA	NA	NA	NA	NA	NA	NA	NA	NA	NA	0	0
miR4465	NA	NA	NA	NA	NA	NA	NA	NA	NA	NA	NA	NA	NA	NA	NA	NA	NA	NA	NA	NA	NA	NA	NA	NA	NA	NA	NA	NA	NA	NA	NA	NA	0	0
miR4466	NA	NA	NA	NA	NA	NA	NA	NA	NA	NA	NA	NA	NA	NA	NA	NA	NA	NA	NA	NA	NA	NA	NA	NA	NA	NA	NA	NA	NA	NA	NA	NA	0	0
miR4467	NA	NA	NA	NA	NA	NA	NA	NA	NA	NA	NA	NA	NA	NA	NA	NA	NA	NA	NA	NA	NA	NA	NA	NA	NA	NA	NA	NA	NA	NA	NA	NA	0	0
miR4468	NA	NA	NA	NA	NA	NA	NA	NA	NA	NA	NA	NA	NA	NA	NA	NA	NA	NA	NA	NA	NA	NA	NA	NA	NA	NA	NA	NA	NA	NA	NA	NA	0	0
miR4469	NA	NA	NA	NA	NA	NA	NA	NA	NA	NA	NA	NA	NA	NA	NA	NA	NA	NA	NA	NA	NA	NA	NA	NA	NA	NA	NA	NA	NA	NA	NA	NA	0	0
miR4470	NA	NA	NA	NA	NA	NA	NA	NA	NA	NA	NA	NA	NA	NA	NA	NA	NA	NA	NA	NA	NA	NA	NA	NA	NA	NA	NA	NA	NA	NA	NA	NA	0	0
miR4471	NA	NA	NA	NA	NA	NA	NA	NA	NA	NA	NA	NA	NA	NA	NA	NA	NA	NA	NA	NA	NA	NA	NA	NA	NA	NA	NA	NA	NA	NA	NA	NA	0	0
miR4472	NA	NA	NA	NA	NA	NA	NA	NA	NA	NA	NA	NA	NA	NA	NA	NA	NA	NA	NA	NA	NA	NA	NA	NA	NA	NA	NA	NA	NA	NA	NA	NA	0	0
miR4473	NA	NA	NA	NA	NA	NA	NA	NA	NA	NA	NA	NA	NA	NA	NA	NA	NA	NA	NA	NA	NA	NA	NA	NA	NA	NA	NA	NA	NA	NA	NA	NA	0	0
miR4474	NA	NA	NA	NA	NA	NA	NA	NA	NA	NA	NA	NA	NA	NA	NA	NA	NA	NA	NA	NA	NA	NA	NA	NA	NA	NA	NA	NA	NA	NA	NA	NA	0	0
miR4475	NA	NA	NA	NA	NA	NA	NA	NA	NA	NA	NA	NA	NA	NA	NA	NA	NA	NA	NA	NA	NA	NA	NA	NA	NA	NA	NA	NA	NA	NA	NA	NA	0	0
miR4476	NA	NA	NA	NA	NA	NA	NA	NA	NA	NA	NA	NA	NA	NA	NA	NA	NA	NA	NA	NA	NA	NA	NA	NA	NA	NA	NA	NA	NA	NA	NA	NA	0	0
miR4477a	NA	NA	NA	NA	NA	NA	NA	NA	NA	NA	NA	NA	NA	NA	NA	NA	NA	NA	NA	NA	NA	NA	NA	NA	NA	NA	NA	NA	NA	NA	NA	NA	0	0
miR4478	NA	NA	NA	NA	NA	NA	NA	NA	NA	NA	NA	NA	NA	NA	NA	NA	NA	NA	NA	NA	NA	NA	NA	NA	NA	NA	NA	NA	NA	1	0	NA	0	1
miR4479	NA	NA	NA	NA	NA	NA	NA	NA	NA	NA	NA	NA	NA	NA	NA	NA	NA	NA	NA	NA	NA	NA	NA	NA	NA	NA	NA	NA	NA	NA	NA	NA	0	0
miR448	NA	NA	NA	NA	NA	NA	NA	NA	NA	NA	NA	NA	NA	NA	NA	NA	NA	NA	NA	NA	NA	NA	NA	NA	NA	NA	NA	NA	NA	NA	NA	NA	0	0
miR4480	NA	NA	NA	NA	NA	NA	NA	NA	NA	NA	NA	NA	NA	NA	NA	NA	NA	NA	NA	NA	NA	NA	NA	NA	NA	NA	NA	NA	NA	NA	NA	NA	0	0
miR4481	NA	NA	NA	NA	NA	NA	NA	NA	NA	NA	NA	NA	NA	NA	NA	NA	NA	NA	NA	NA	NA	NA	NA	NA	NA	NA	NA	NA	NA	NA	NA	NA	0	0
miR4483	NA	NA	NA	NA	NA	NA	NA	NA	NA	NA	NA	NA	NA	NA	NA	NA	NA	NA	NA	NA	NA	NA	NA	NA	NA	NA	NA	NA	NA	NA	NA	NA	0	0
miR4484	NA	NA	NA	NA	NA	NA	NA	NA	NA	NA	NA	NA	NA	NA	NA	NA	NA	NA	NA	NA	NA	NA	NA	NA	NA	NA	NA	NA	NA	NA	NA	NA	0	0
miR4485	NA	NA	NA	NA	NA	NA	NA	NA	NA	NA	NA	NA	NA	NA	NA	NA	NA	NA	NA	NA	NA	NA	NA	NA	NA	NA	NA	NA	NA	NA	NA	NA	0	0
miR4486	NA	NA	NA	NA	NA	NA	NA	NA	NA	NA	NA	NA	NA	NA	NA	NA	NA	NA	NA	NA	NA	NA	NA	NA	NA	NA	NA	NA	NA	NA	NA	NA	0	0
miR4487	NA	NA	NA	NA	NA	NA	NA	NA	NA	NA	NA	NA	NA	NA	NA	NA	NA	NA	NA	NA	NA	NA	NA	NA	NA	NA	NA	NA	NA	NA	NA	NA	0	0
miR4488	NA	NA	NA	NA	NA	NA	NA	NA	NA	NA	NA	NA	NA	NA	NA	NA	NA	NA	NA	NA	NA	NA	NA	NA	NA	NA	NA	NA	NA	NA	NA	NA	0	0
miR4490	NA	NA	NA	NA	NA	NA	NA	NA	NA	NA	NA	NA	NA	NA	NA	NA	NA	NA	NA	NA	NA	NA	NA	NA	NA	NA	NA	NA	NA	NA	NA	NA	0	0
miR4491	NA	NA	NA	NA	NA	NA	1	NA	NA	NA	NA	NA	NA	NA	NA	NA	NA	NA	NA	NA	NA	NA	NA	NA	NA	NA	NA	NA	NA	NA	NA	NA	0	1
miR4492	NA	NA	NA	NA	NA	NA	NA	NA	NA	NA	NA	NA	NA	NA	NA	NA	NA	NA	NA	NA	NA	NA	NA	NA	NA	NA	NA	NA	NA	NA	NA	NA	0	0
miR4493	NA	NA	NA	NA	NA	NA	NA	NA	NA	NA	NA	NA	NA	NA	NA	NA	NA	NA	NA	NA	NA	NA	NA	NA	NA	NA	NA	NA	NA	NA	NA	NA	0	0
miR4494	NA	NA	NA	NA	NA	NA	NA	NA	NA	NA	NA	NA	NA	NA	NA	NA	NA	NA	NA	NA	NA	NA	NA	NA	NA	NA	NA	NA	NA	NA	NA	NA	0	0
miR4495	NA	NA	NA	NA	NA	NA	NA	NA	NA	NA	NA	NA	NA	NA	NA	NA	NA	NA	NA	NA	NA	NA	NA	NA	NA	NA	NA	NA	NA	NA	NA	NA	0	0
miR4496	NA	NA	NA	NA	NA	NA	NA	NA	NA	NA	NA	NA	NA	NA	NA	NA	NA	NA	NA	NA	NA	NA	NA	NA	NA	NA	NA	NA	NA	NA	NA	NA	0	0
miR4497	NA	NA	NA	NA	NA	NA	NA	NA	NA	NA	NA	NA	NA	NA	NA	NA	NA	NA	NA	NA	NA	NA	NA	NA	NA	NA	NA	NA	NA	NA	NA	NA	0	0
miR4498	NA	NA	NA	NA	NA	NA	NA	NA	NA	NA	NA	NA	NA	NA	NA	NA	NA	NA	NA	NA	NA	NA	NA	NA	NA	NA	NA	NA	NA	NA	NA	NA	0	0
miR4499	NA	NA	NA	NA	NA	NA	NA	NA	NA	NA	NA	NA	NA	NA	NA	NA	NA	NA	NA	NA	NA	NA	NA	NA	NA	NA	NA	NA	NA	NA	NA	NA	0	0
miR449b	NA	NA	NA	NA	NA	NA	NA	NA	NA	NA	NA	NA	NA	NA	NA	NA	NA	NA	NA	NA	NA	NA	NA	NA	NA	NA	NA	NA	NA	NA	NA	NA	0	0
miR449c	NA	NA	NA	NA	NA	NA	NA	NA	NA	NA	NA	NA	NA	NA	NA	NA	NA	NA	NA	NA	NA	NA	NA	NA	NA	NA	NA	NA	NA	NA	NA	NA	0	0
miR4500	NA	NA	NA	NA	NA	NA	NA	NA	NA	NA	NA	NA	NA	NA	NA	NA	NA	NA	NA	NA	NA	NA	NA	NA	NA	NA	NA	NA	NA	NA	NA	NA	0	0
miR4502	NA	NA	NA	NA	NA	NA	NA	NA	NA	NA	NA	NA	NA	NA	NA	NA	NA	NA	NA	NA	NA	NA	NA	NA	NA	NA	NA	NA	NA	NA	NA	NA	0	0
miR4503	NA	NA	NA	NA	NA	NA	NA	NA	NA	NA	NA	NA	NA	NA	NA	NA	NA	NA	NA	NA	NA	NA	NA	NA	NA	NA	NA	NA	NA	NA	NA	NA	0	0
miR4504	NA	NA	NA	NA	NA	NA	NA	NA	NA	NA	NA	NA	NA	NA	NA	NA	NA	NA	NA	NA	NA	NA	NA	NA	NA	NA	NA	NA	NA	NA	NA	NA	0	0
miR4505	NA	NA	NA	NA	NA	NA	NA	NA	NA	NA	NA	NA	NA	NA	NA	NA	NA	NA	NA	NA	NA	NA	NA	NA	NA	NA	NA	NA	NA	NA	NA	NA	0	0
miR4506	NA	NA	NA	NA	NA	NA	NA	NA	NA	NA	NA	NA	NA	NA	NA	NA	NA	NA	NA	NA	NA	NA	NA	0	NA	NA	NA	NA	NA	NA	NA	NA	0	0
miR4507	NA	NA	NA	NA	NA	NA	NA	NA	NA	NA	NA	NA	NA	NA	NA	NA	NA	NA	NA	NA	NA	NA	NA	NA	NA	NA	NA	NA	NA	NA	NA	NA	0	0
miR4508	NA	NA	NA	NA	NA	NA	NA	NA	NA	NA	NA	NA	NA	NA	NA	NA	NA	NA	NA	NA	NA	NA	NA	NA	NA	NA	NA	NA	NA	NA	NA	NA	0	0
miR4509	NA	NA	NA	NA	NA	NA	NA	NA	NA	NA	NA	NA	NA	NA	NA	NA	NA	NA	NA	NA	NA	NA	NA	NA	NA	NA	NA	NA	NA	NA	NA	NA	0	0
miR450a	NA	NA	NA	NA	NA	NA	NA	NA	NA	NA	NA	NA	NA	NA	NA	NA	NA	NA	NA	NA	NA	NA	NA	NA	NA	NA	NA	NA	NA	NA	NA	NA	0	0
miR4510	NA	NA	NA	NA	NA	NA	NA	NA	NA	NA	NA	NA	NA	NA	NA	NA	NA	NA	NA	NA	NA	NA	NA	NA	NA	NA	NA	NA	NA	NA	NA	NA	0	0
miR4511	NA	NA	NA	NA	NA	NA	NA	NA	NA	NA	NA	NA	NA	NA	NA	NA	NA	NA	NA	NA	NA	NA	NA	NA	NA	NA	NA	NA	NA	NA	NA	NA	0	0
miR4512	NA	NA	NA	NA	NA	NA	NA	NA	NA	NA	NA	NA	NA	NA	NA	NA	NA	NA	NA	NA	NA	NA	NA	NA	NA	NA	NA	NA	NA	NA	NA	NA	0	0
miR4513	NA	NA	NA	NA	NA	NA	NA	NA	NA	NA	NA	NA	NA	NA	NA	NA	NA	NA	NA	NA	NA	NA	NA	NA	NA	NA	NA	NA	NA	NA	NA	NA	0	0
miR4514	NA	NA	NA	NA	NA	NA	NA	NA	NA	NA	NA	NA	NA	NA	NA	NA	NA	NA	NA	NA	NA	NA	NA	NA	NA	NA	NA	NA	NA	NA	NA	NA	0	0
miR4515	NA	NA	NA	NA	NA	NA	NA	NA	NA	NA	NA	NA	NA	NA	NA	NA	NA	NA	NA	NA	NA	NA	NA	NA	NA	NA	NA	NA	NA	NA	NA	NA	0	0
miR4516	NA	NA	NA	NA	NA	NA	NA	NA	NA	NA	NA	NA	NA	NA	NA	NA	NA	NA	NA	NA	NA	NA	NA	NA	NA	NA	NA	NA	NA	NA	NA	NA	0	0
miR4517	NA	NA	NA	NA	NA	NA	NA	NA	NA	NA	NA	NA	NA	NA	NA	NA	NA	NA	NA	NA	NA	NA	NA	NA	NA	NA	NA	NA	NA	NA	NA	NA	0	0
miR4518	NA	NA	NA	NA	NA	NA	NA	NA	NA	NA	NA	NA	NA	NA	NA	NA	NA	NA	NA	NA	NA	NA	NA	NA	NA	NA	NA	NA	NA	NA	NA	NA	0	0
miR4519	NA	NA	NA	NA	NA	NA	NA	NA	NA	NA	NA	NA	NA	NA	NA	NA	NA	NA	NA	NA	NA	NA	NA	NA	NA	NA	NA	NA	NA	NA	NA	NA	0	0
miR451b	NA	NA	NA	NA	NA	NA	NA	NA	NA	NA	NA	NA	NA	NA	NA	NA	NA	NA	NA	NA	NA	NA	NA	NA	NA	NA	NA	NA	NA	NA	NA	NA	0	0
miR4520	NA	NA	NA	NA	NA	NA	NA	NA	NA	NA	NA	NA	NA	NA	NA	NA	NA	NA	NA	NA	NA	NA	NA	NA	NA	NA	NA	NA	NA	NA	NA	NA	0	0
miR4521	NA	NA	NA	NA	NA	NA	NA	NA	NA	NA	NA	NA	NA	NA	NA	NA	NA	NA	NA	NA	NA	NA	NA	NA	NA	NA	NA	NA	NA	NA	NA	NA	0	0
miR4522	NA	NA	NA	NA	NA	NA	NA	NA	NA	NA	NA	NA	NA	NA	NA	NA	NA	NA	NA	NA	NA	NA	NA	NA	NA	NA	NA	NA	NA	NA	NA	NA	0	0
miR4523	NA	NA	NA	NA	NA	NA	NA	NA	NA	NA	NA	NA	NA	NA	NA	NA	NA	NA	NA	NA	NA	NA	NA	NA	NA	NA	NA	NA	NA	NA	NA	NA	0	0
miR4524a	NA	NA	NA	NA	NA	NA	NA	NA	NA	NA	NA	NA	NA	NA	NA	NA	NA	NA	NA	NA	NA	NA	NA	NA	NA	NA	NA	NA	NA	NA	NA	NA	0	0
miR4524b	NA	NA	NA	NA	NA	NA	NA	NA	NA	NA	NA	NA	NA	NA	NA	NA	NA	NA	NA	NA	NA	NA	NA	NA	NA	NA	NA	NA	NA	NA	NA	NA	0	0
miR4525	NA	NA	NA	NA	NA	NA	NA	NA	NA	NA	NA	NA	NA	NA	NA	NA	NA	NA	NA	NA	NA	NA	NA	NA	NA	NA	NA	NA	NA	NA	NA	NA	0	0
miR4526	NA	NA	NA	NA	NA	NA	NA	NA	NA	NA	NA	NA	NA	NA	NA	NA	NA	NA	NA	NA	NA	NA	NA	NA	NA	NA	NA	NA	NA	NA	NA	NA	0	0
miR4527	NA	NA	NA	NA	NA	NA	NA	NA	NA	NA	NA	NA	NA	NA	NA	NA	NA	NA	NA	NA	NA	NA	NA	NA	NA	NA	NA	NA	NA	NA	NA	NA	0	0
miR4528	NA	NA	NA	NA	NA	NA	NA	NA	NA	NA	NA	NA	NA	NA	NA	NA	NA	NA	NA	NA	NA	NA	NA	NA	NA	NA	NA	NA	NA	NA	NA	NA	0	0
miR4529	NA	NA	NA	NA	NA	NA	NA	NA	NA	NA	NA	NA	NA	NA	NA	NA	NA	NA	NA	NA	NA	NA	NA	NA	NA	NA	NA	NA	NA	NA	NA	NA	0	0
miR4530	NA	NA	NA	NA	NA	NA	NA	NA	NA	NA	NA	NA	NA	NA	NA	NA	NA	NA	NA	NA	NA	NA	NA	NA	NA	NA	NA	NA	NA	NA	NA	NA	0	0
miR4531	NA	NA	NA	NA	NA	NA	NA	NA	NA	NA	NA	NA	NA	NA	NA	NA	NA	NA	NA	NA	NA	NA	NA	NA	NA	NA	NA	NA	NA	NA	NA	NA	0	0
miR4532	NA	NA	NA	NA	NA	NA	NA	NA	NA	NA	NA	NA	NA	NA	NA	NA	NA	NA	NA	NA	NA	NA	NA	NA	NA	NA	NA	NA	NA	NA	NA	NA	0	0
miR4533	NA	NA	NA	NA	NA	NA	NA	NA	NA	NA	NA	NA	NA	NA	NA	NA	NA	NA	NA	NA	NA	NA	NA	NA	NA	NA	NA	NA	NA	NA	NA	NA	0	0
miR4534	NA	NA	NA	NA	NA	NA	NA	NA	NA	NA	NA	NA	NA	NA	NA	NA	NA	NA	NA	NA	NA	NA	NA	NA	NA	NA	NA	NA	NA	NA	NA	NA	0	0
miR4535	NA	NA	NA	NA	NA	NA	NA	NA	NA	NA	NA	NA	NA	NA	NA	NA	NA	NA	NA	NA	NA	NA	NA	NA	NA	NA	NA	NA	NA	NA	NA	NA	0	0
miR4536	NA	NA	NA	NA	NA	NA	NA	NA	NA	NA	NA	NA	NA	NA	NA	NA	NA	NA	NA	NA	NA	NA	NA	NA	NA	NA	NA	NA	NA	NA	NA	NA	0	0
miR4537	NA	NA	NA	NA	NA	NA	0	NA	NA	NA	NA	NA	NA	NA	NA	NA	NA	NA	NA	NA	NA	NA	NA	NA	NA	NA	1	NA	NA	NA	NA	NA	0	1
miR4540	NA	NA	NA	NA	NA	NA	NA	NA	NA	NA	NA	NA	NA	NA	NA	NA	NA	NA	NA	NA	NA	NA	NA	NA	NA	NA	NA	NA	NA	NA	NA	NA	0	0
miR4632	NA	NA	NA	NA	NA	NA	NA	NA	NA	NA	NA	NA	NA	NA	NA	NA	NA	NA	NA	NA	NA	NA	NA	NA	NA	NA	NA	NA	NA	NA	NA	NA	0	0
miR4633	NA	NA	NA	NA	NA	NA	NA	NA	NA	NA	NA	NA	NA	NA	NA	NA	NA	NA	NA	NA	NA	NA	NA	NA	NA	NA	NA	NA	NA	NA	NA	NA	0	0
miR4634	NA	NA	NA	NA	NA	NA	NA	NA	NA	NA	NA	NA	NA	NA	NA	NA	NA	NA	NA	NA	NA	NA	NA	NA	NA	NA	NA	NA	NA	NA	NA	NA	0	0
miR4636	NA	NA	NA	NA	NA	NA	NA	NA	NA	NA	NA	NA	NA	NA	NA	NA	NA	NA	NA	NA	NA	NA	NA	NA	NA	NA	NA	NA	NA	NA	NA	NA	0	0
miR4637	NA	NA	NA	NA	NA	NA	NA	NA	NA	NA	NA	NA	NA	NA	NA	NA	NA	NA	NA	NA	NA	NA	NA	NA	NA	NA	NA	NA	NA	NA	NA	NA	0	0
miR4638	NA	NA	NA	NA	NA	NA	NA	NA	NA	NA	NA	NA	NA	NA	NA	NA	NA	NA	NA	NA	NA	NA	NA	NA	NA	NA	NA	NA	NA	NA	NA	NA	0	0
miR4639	NA	NA	NA	NA	NA	NA	NA	NA	NA	NA	NA	NA	NA	NA	NA	NA	NA	NA	NA	NA	NA	NA	NA	NA	NA	NA	NA	1	NA	NA	NA	NA	0	1
miR4640	NA	NA	NA	NA	NA	NA	NA	NA	NA	NA	NA	NA	NA	NA	NA	NA	NA	NA	NA	NA	NA	NA	NA	NA	NA	NA	NA	NA	NA	NA	NA	NA	0	0
miR4641	NA	NA	NA	NA	NA	NA	NA	NA	NA	NA	NA	NA	NA	NA	NA	NA	NA	NA	NA	NA	NA	NA	NA	NA	NA	NA	NA	NA	NA	NA	NA	NA	0	0
miR4642	NA	NA	NA	NA	NA	NA	NA	NA	NA	NA	NA	NA	NA	NA	NA	NA	NA	NA	NA	NA	NA	NA	NA	NA	NA	NA	NA	NA	NA	NA	NA	NA	0	0
miR4643	NA	NA	NA	NA	NA	NA	NA	NA	NA	NA	NA	NA	NA	NA	NA	NA	NA	NA	NA	NA	NA	NA	NA	NA	NA	NA	NA	NA	NA	NA	NA	NA	0	0
miR4644	NA	NA	NA	NA	NA	NA	NA	NA	NA	NA	NA	NA	NA	NA	NA	NA	NA	NA	NA	NA	NA	NA	NA	NA	NA	NA	NA	NA	NA	NA	NA	NA	0	0
miR4646	NA	NA	NA	NA	NA	NA	NA	NA	NA	NA	NA	NA	NA	NA	NA	NA	NA	NA	NA	NA	NA	NA	NA	NA	NA	NA	NA	NA	NA	NA	NA	NA	0	0
miR4647	NA	NA	NA	NA	NA	NA	NA	NA	NA	NA	NA	NA	NA	NA	NA	NA	NA	NA	NA	NA	NA	NA	NA	NA	NA	NA	NA	NA	NA	NA	NA	NA	0	0
miR4648	NA	NA	NA	NA	NA	NA	NA	NA	NA	NA	NA	NA	NA	1	NA	NA	NA	NA	NA	NA	NA	NA	NA	NA	NA	NA	NA	NA	NA	NA	NA	NA	0	1
miR4649	NA	NA	NA	NA	NA	NA	NA	NA	NA	NA	NA	NA	NA	NA	NA	NA	NA	NA	NA	NA	NA	NA	NA	NA	NA	NA	NA	NA	NA	NA	NA	NA	0	0
miR4650	NA	NA	NA	NA	NA	NA	NA	NA	NA	NA	NA	NA	NA	NA	NA	NA	NA	NA	NA	NA	NA	NA	NA	NA	NA	NA	NA	NA	NA	NA	NA	NA	0	0
miR4651	NA	NA	NA	NA	NA	NA	NA	NA	NA	NA	NA	NA	NA	NA	NA	NA	NA	NA	NA	NA	NA	NA	NA	NA	NA	NA	NA	NA	NA	NA	NA	NA	0	0
miR4652	NA	NA	NA	1	NA	NA	NA	NA	NA	NA	NA	NA	NA	NA	NA	NA	NA	NA	NA	NA	NA	NA	NA	NA	NA	NA	0	NA	NA	NA	NA	NA	0	1
miR4653	1	NA	NA	1	0	1	NA	NA	1	0	NA	1	NA	NA	NA	1	NA	1	NA	1	NA	1	NA	NA	NA	NA	0	1	0	1	1	NA	0	12
miR4654	NA	NA	NA	NA	NA	NA	NA	NA	NA	NA	NA	NA	NA	NA	NA	NA	NA	NA	NA	NA	NA	NA	NA	NA	NA	NA	NA	NA	NA	NA	NA	NA	0	0
miR4655	NA	NA	NA	NA	NA	NA	NA	NA	NA	NA	NA	NA	NA	NA	NA	NA	NA	NA	NA	NA	NA	NA	NA	NA	NA	NA	NA	NA	NA	NA	NA	1	0	1
miR4656	NA	NA	NA	NA	NA	NA	NA	NA	NA	NA	NA	NA	NA	NA	NA	NA	NA	NA	NA	NA	NA	NA	NA	NA	NA	NA	NA	NA	NA	NA	NA	NA	0	0
miR4657	NA	NA	NA	NA	NA	NA	NA	NA	NA	NA	NA	NA	NA	NA	NA	NA	NA	NA	NA	NA	NA	NA	NA	NA	NA	NA	NA	NA	NA	NA	NA	NA	0	0
miR4658	NA	NA	NA	NA	NA	NA	NA	NA	NA	NA	NA	NA	NA	NA	NA	NA	NA	NA	NA	NA	NA	NA	NA	NA	NA	NA	NA	NA	NA	NA	NA	NA	0	0
miR4659a	NA	NA	NA	NA	NA	NA	NA	NA	NA	NA	NA	NA	NA	NA	NA	NA	NA	NA	NA	NA	NA	NA	NA	NA	NA	NA	NA	NA	NA	NA	NA	NA	0	0
miR4659b	NA	NA	NA	NA	NA	NA	NA	NA	NA	NA	NA	NA	NA	NA	NA	NA	NA	NA	NA	NA	NA	NA	NA	NA	NA	NA	NA	NA	NA	NA	NA	NA	0	0
miR4660	NA	NA	NA	NA	NA	NA	NA	NA	NA	NA	NA	NA	NA	NA	NA	NA	NA	NA	NA	NA	NA	NA	NA	NA	NA	NA	NA	NA	NA	NA	NA	NA	0	0
miR4662b	NA	NA	NA	NA	NA	NA	NA	NA	NA	NA	NA	NA	NA	NA	NA	NA	NA	NA	NA	NA	NA	NA	NA	NA	NA	NA	NA	NA	NA	NA	NA	NA	0	0
miR4663	NA	NA	NA	NA	NA	NA	NA	NA	NA	NA	NA	NA	NA	NA	NA	NA	NA	NA	NA	NA	NA	NA	NA	NA	NA	NA	NA	NA	NA	NA	NA	NA	0	0
miR4665	NA	NA	NA	NA	NA	NA	NA	NA	NA	NA	NA	NA	NA	NA	NA	NA	NA	NA	NA	NA	NA	NA	NA	NA	NA	NA	NA	NA	NA	NA	NA	NA	0	0
miR4666b	NA	NA	NA	NA	NA	NA	NA	NA	NA	NA	NA	NA	NA	NA	NA	NA	NA	NA	NA	NA	NA	NA	NA	NA	NA	NA	NA	NA	NA	NA	NA	NA	0	0
miR4667	NA	NA	NA	NA	NA	NA	NA	NA	NA	NA	NA	NA	NA	NA	NA	NA	NA	NA	NA	NA	NA	NA	NA	NA	NA	NA	NA	NA	NA	NA	NA	NA	0	0
miR4669	NA	NA	NA	NA	NA	NA	NA	NA	NA	NA	NA	NA	NA	NA	NA	NA	NA	NA	NA	NA	NA	NA	NA	NA	NA	NA	NA	NA	NA	NA	NA	NA	0	0
miR4670	NA	NA	NA	NA	NA	NA	NA	NA	NA	NA	NA	NA	NA	NA	NA	NA	NA	NA	NA	NA	NA	NA	NA	NA	NA	NA	NA	NA	NA	NA	NA	NA	0	0
miR4671	NA	NA	NA	NA	NA	NA	NA	NA	NA	NA	NA	NA	NA	NA	NA	NA	NA	NA	NA	NA	NA	NA	NA	NA	NA	NA	NA	NA	NA	NA	NA	NA	0	0
miR4672	NA	NA	NA	NA	NA	NA	NA	NA	NA	NA	NA	NA	NA	NA	NA	NA	NA	NA	NA	NA	NA	NA	NA	NA	NA	NA	NA	NA	NA	NA	NA	NA	0	0
miR4673	NA	NA	NA	NA	NA	NA	NA	NA	NA	NA	NA	NA	NA	NA	NA	NA	NA	NA	NA	NA	NA	NA	NA	NA	NA	NA	NA	NA	NA	NA	NA	NA	0	0
miR4674	NA	NA	NA	NA	NA	NA	NA	NA	NA	NA	NA	NA	NA	NA	NA	NA	NA	NA	NA	NA	NA	NA	NA	NA	NA	NA	NA	NA	NA	NA	NA	NA	0	0
miR4675	NA	NA	NA	NA	NA	NA	NA	NA	NA	NA	NA	NA	NA	NA	NA	NA	NA	NA	NA	NA	NA	NA	NA	NA	NA	NA	NA	NA	NA	NA	NA	NA	0	0
miR4676	NA	NA	NA	NA	NA	NA	NA	NA	NA	NA	NA	NA	NA	NA	NA	NA	NA	NA	NA	NA	NA	NA	NA	NA	NA	NA	NA	NA	NA	NA	NA	NA	0	0
miR4678	NA	NA	NA	NA	NA	NA	NA	NA	NA	NA	NA	NA	NA	NA	NA	NA	NA	NA	NA	NA	NA	NA	NA	NA	NA	NA	NA	NA	NA	NA	NA	NA	0	0
miR4679	NA	NA	NA	NA	NA	NA	NA	NA	NA	NA	NA	NA	NA	NA	NA	NA	NA	NA	NA	NA	NA	NA	NA	NA	NA	NA	NA	NA	NA	NA	NA	NA	0	0
miR4680	NA	NA	NA	NA	NA	NA	NA	NA	NA	NA	NA	NA	NA	NA	NA	NA	NA	NA	NA	NA	NA	NA	NA	NA	NA	NA	NA	NA	NA	NA	NA	NA	0	0
miR4681	NA	NA	NA	NA	NA	NA	NA	NA	NA	NA	NA	NA	NA	NA	NA	NA	NA	NA	NA	NA	NA	NA	NA	NA	NA	NA	NA	NA	NA	NA	NA	NA	0	0
miR4682	NA	NA	NA	NA	NA	NA	NA	NA	NA	NA	NA	NA	NA	NA	NA	NA	NA	NA	NA	NA	NA	NA	NA	NA	NA	NA	NA	NA	NA	NA	NA	NA	0	0
miR4683	NA	NA	NA	NA	NA	NA	NA	NA	NA	NA	NA	NA	NA	NA	NA	NA	NA	NA	NA	NA	NA	NA	NA	NA	NA	NA	NA	NA	NA	NA	NA	NA	0	0
miR4684	NA	NA	NA	NA	NA	NA	NA	NA	NA	NA	NA	NA	NA	NA	NA	NA	NA	NA	NA	NA	NA	NA	NA	NA	NA	NA	NA	NA	NA	NA	NA	NA	0	0
miR4685	NA	NA	NA	NA	NA	NA	NA	NA	NA	NA	NA	NA	NA	NA	NA	NA	NA	NA	NA	NA	NA	NA	NA	NA	NA	NA	NA	NA	NA	NA	NA	NA	0	0
miR4686	NA	NA	NA	NA	NA	NA	NA	NA	NA	NA	NA	NA	NA	NA	NA	NA	NA	NA	NA	NA	1	NA	NA	NA	NA	NA	NA	NA	NA	NA	NA	NA	0	1
miR4687	NA	NA	NA	NA	NA	NA	NA	NA	NA	NA	NA	NA	NA	NA	NA	NA	NA	NA	NA	NA	NA	NA	NA	NA	NA	NA	NA	NA	NA	NA	NA	NA	0	0
miR4688	NA	NA	NA	NA	NA	NA	NA	NA	NA	NA	NA	NA	NA	NA	NA	NA	NA	NA	NA	NA	NA	NA	NA	NA	NA	NA	NA	NA	NA	NA	NA	NA	0	0
miR4689	NA	NA	NA	NA	NA	NA	NA	NA	NA	NA	NA	NA	NA	NA	NA	NA	NA	NA	NA	NA	NA	NA	NA	NA	NA	NA	NA	NA	NA	NA	NA	NA	0	0
miR4690	NA	NA	NA	NA	NA	NA	NA	NA	NA	NA	NA	NA	NA	NA	NA	NA	NA	NA	NA	NA	NA	NA	NA	NA	NA	NA	NA	NA	NA	NA	NA	NA	0	0
miR4691	NA	NA	NA	NA	NA	NA	NA	NA	NA	NA	NA	NA	NA	NA	NA	NA	NA	NA	NA	NA	NA	NA	NA	NA	NA	NA	NA	NA	NA	NA	NA	NA	0	0
miR4692	NA	NA	NA	NA	NA	NA	NA	NA	NA	NA	NA	NA	NA	NA	NA	NA	NA	NA	NA	NA	NA	NA	NA	NA	NA	NA	NA	NA	NA	NA	NA	NA	0	0
miR4693	NA	NA	NA	NA	NA	NA	NA	NA	NA	NA	NA	NA	NA	NA	NA	NA	NA	NA	NA	NA	NA	NA	NA	NA	NA	NA	NA	NA	NA	NA	NA	NA	0	0
miR4694	NA	NA	NA	NA	NA	NA	NA	NA	NA	NA	NA	NA	NA	NA	NA	NA	NA	NA	NA	NA	NA	NA	NA	NA	NA	NA	NA	NA	NA	NA	NA	NA	0	0
miR4695	NA	NA	NA	NA	NA	NA	NA	NA	NA	NA	NA	NA	NA	NA	NA	NA	NA	NA	NA	NA	NA	NA	NA	NA	NA	NA	NA	NA	NA	NA	NA	NA	0	0
miR4696	NA	NA	NA	NA	NA	NA	NA	NA	NA	NA	NA	NA	NA	NA	NA	NA	NA	NA	NA	NA	NA	NA	NA	NA	NA	NA	NA	NA	NA	NA	NA	NA	0	0
miR4697	NA	NA	NA	NA	NA	NA	NA	NA	NA	NA	NA	NA	NA	NA	NA	NA	NA	NA	NA	NA	NA	NA	NA	NA	NA	NA	NA	NA	NA	NA	NA	NA	0	0
miR4698	NA	NA	NA	NA	NA	NA	NA	NA	NA	NA	NA	NA	NA	NA	NA	NA	NA	NA	NA	NA	NA	NA	NA	NA	NA	NA	NA	NA	NA	NA	NA	NA	0	0
miR4699	NA	NA	NA	NA	NA	NA	NA	NA	NA	NA	NA	NA	NA	NA	NA	NA	NA	NA	NA	NA	NA	NA	NA	NA	NA	NA	NA	NA	NA	NA	NA	NA	0	0
miR4700	NA	NA	NA	NA	NA	NA	NA	NA	NA	NA	NA	NA	NA	NA	NA	NA	NA	NA	NA	NA	NA	NA	NA	NA	NA	NA	NA	NA	NA	NA	NA	NA	0	0
miR4701	NA	NA	NA	0	0	NA	NA	NA	NA	NA	NA	NA	NA	NA	NA	NA	NA	NA	NA	1	NA	NA	0	NA	NA	NA	NA	NA	NA	NA	NA	NA	0	1
miR4703	NA	NA	NA	NA	NA	NA	NA	NA	NA	NA	NA	NA	NA	NA	NA	NA	NA	NA	NA	NA	NA	NA	NA	NA	NA	NA	NA	NA	NA	NA	NA	NA	0	0
miR4704	NA	NA	NA	NA	NA	NA	NA	NA	NA	NA	NA	NA	NA	NA	NA	NA	NA	NA	NA	NA	NA	NA	NA	NA	NA	NA	NA	NA	NA	NA	NA	NA	0	0
miR4705	NA	NA	NA	NA	NA	NA	NA	NA	NA	NA	NA	NA	NA	NA	NA	NA	NA	NA	NA	NA	NA	NA	NA	NA	NA	NA	NA	NA	NA	NA	NA	NA	0	0
miR4706	NA	NA	NA	NA	NA	NA	NA	NA	NA	NA	NA	NA	NA	NA	NA	NA	NA	NA	NA	NA	NA	NA	NA	NA	NA	NA	NA	NA	NA	NA	NA	NA	0	0
miR4707	NA	NA	NA	NA	NA	NA	NA	NA	NA	NA	NA	NA	NA	NA	NA	NA	NA	NA	NA	NA	NA	NA	NA	NA	NA	NA	NA	NA	NA	NA	NA	NA	0	0
miR4708	NA	NA	NA	NA	NA	NA	NA	NA	NA	NA	NA	NA	NA	NA	NA	NA	NA	NA	NA	NA	NA	NA	NA	NA	NA	NA	NA	NA	NA	NA	NA	NA	0	0
miR4710	NA	NA	NA	NA	NA	NA	NA	NA	NA	NA	NA	NA	NA	NA	NA	NA	NA	NA	NA	NA	NA	NA	NA	NA	NA	NA	NA	NA	NA	NA	NA	NA	0	0
miR4711	NA	NA	NA	NA	NA	NA	NA	NA	NA	NA	NA	NA	NA	NA	NA	NA	NA	NA	NA	NA	NA	NA	NA	NA	NA	NA	NA	NA	NA	NA	NA	NA	0	0
miR4712	NA	NA	NA	NA	NA	NA	NA	NA	NA	NA	NA	NA	NA	NA	NA	NA	NA	NA	NA	NA	NA	NA	NA	NA	NA	NA	NA	NA	NA	NA	NA	NA	0	0
miR4713	NA	NA	NA	NA	NA	NA	NA	NA	NA	NA	NA	NA	NA	NA	NA	NA	NA	NA	NA	NA	NA	NA	NA	NA	NA	NA	NA	NA	NA	NA	NA	NA	0	0
miR4714	NA	NA	NA	NA	NA	NA	NA	NA	NA	NA	NA	NA	NA	NA	NA	NA	NA	NA	NA	NA	NA	NA	NA	NA	NA	NA	NA	NA	NA	NA	NA	NA	0	0
miR4715	NA	NA	NA	NA	NA	NA	NA	NA	NA	NA	NA	NA	NA	NA	NA	NA	NA	NA	NA	NA	NA	NA	NA	NA	NA	NA	NA	NA	NA	NA	NA	NA	0	0
miR4716	NA	NA	NA	NA	NA	NA	NA	NA	NA	NA	NA	NA	NA	NA	NA	NA	NA	NA	NA	NA	NA	NA	NA	NA	NA	NA	NA	NA	NA	NA	NA	NA	0	0
miR4717	NA	NA	NA	NA	NA	NA	NA	NA	NA	NA	NA	NA	NA	NA	NA	NA	NA	NA	NA	NA	NA	NA	NA	NA	NA	NA	NA	NA	NA	NA	NA	NA	0	0
miR4718	NA	NA	NA	NA	NA	NA	NA	NA	NA	NA	NA	NA	NA	NA	NA	NA	NA	NA	NA	NA	NA	NA	NA	NA	NA	NA	NA	NA	NA	NA	NA	NA	0	0
miR4719	NA	NA	NA	NA	NA	NA	NA	NA	NA	NA	NA	NA	NA	NA	NA	NA	NA	NA	NA	NA	NA	NA	NA	NA	NA	NA	NA	NA	NA	NA	NA	NA	0	0
miR4720	NA	NA	NA	NA	NA	NA	NA	NA	NA	NA	NA	NA	NA	NA	NA	NA	NA	NA	NA	NA	NA	NA	NA	NA	NA	NA	NA	NA	NA	NA	NA	NA	0	0
miR4721	NA	NA	NA	NA	NA	NA	NA	NA	NA	NA	NA	NA	NA	NA	NA	NA	NA	NA	NA	NA	NA	NA	NA	NA	NA	NA	NA	NA	NA	NA	NA	NA	0	0
miR4722	NA	NA	NA	NA	NA	NA	NA	NA	NA	NA	NA	NA	NA	NA	NA	NA	NA	NA	NA	NA	NA	NA	NA	NA	NA	NA	NA	NA	NA	NA	NA	NA	0	0
miR4723	NA	NA	NA	NA	NA	NA	NA	NA	NA	NA	NA	NA	NA	NA	NA	NA	NA	NA	NA	NA	NA	NA	NA	NA	NA	NA	NA	NA	NA	NA	NA	NA	0	0
miR4724	NA	NA	NA	NA	NA	NA	NA	NA	NA	NA	NA	NA	NA	NA	NA	NA	NA	NA	NA	NA	NA	NA	NA	NA	NA	NA	NA	NA	NA	NA	NA	NA	0	0
miR4725	NA	NA	NA	NA	NA	NA	NA	NA	NA	NA	NA	NA	NA	NA	NA	NA	NA	NA	NA	NA	NA	NA	NA	NA	NA	NA	NA	NA	NA	NA	NA	NA	0	0
miR4726	NA	NA	NA	NA	NA	NA	NA	NA	NA	NA	NA	NA	NA	NA	NA	NA	NA	NA	NA	NA	NA	NA	NA	NA	NA	NA	NA	NA	NA	NA	NA	NA	0	0
miR4727	NA	NA	NA	NA	NA	NA	NA	NA	NA	NA	NA	NA	NA	NA	NA	NA	NA	NA	NA	NA	NA	NA	NA	NA	NA	NA	NA	NA	NA	NA	NA	NA	0	0
miR4729	NA	NA	NA	NA	NA	NA	NA	NA	NA	NA	NA	NA	NA	NA	NA	NA	NA	NA	NA	NA	NA	NA	NA	NA	NA	NA	NA	NA	NA	NA	NA	NA	0	0
miR4730	0	NA	NA	NA	NA	NA	NA	NA	NA	NA	NA	0	NA	0	NA	NA	NA	NA	NA	NA	NA	NA	NA	NA	NA	NA	NA	NA	NA	NA	NA	NA	0	0
miR4731	NA	NA	NA	NA	NA	NA	NA	NA	NA	NA	NA	NA	NA	NA	NA	NA	NA	NA	NA	NA	NA	NA	NA	NA	NA	NA	NA	NA	NA	NA	NA	NA	0	0
miR4732	NA	NA	NA	NA	NA	NA	NA	NA	NA	NA	NA	NA	NA	NA	NA	NA	NA	NA	NA	NA	NA	NA	NA	NA	NA	NA	NA	NA	NA	NA	NA	NA	0	0
miR4733	NA	NA	NA	NA	NA	NA	NA	NA	NA	NA	NA	NA	NA	NA	NA	NA	NA	NA	NA	NA	NA	NA	NA	NA	NA	NA	NA	NA	NA	NA	NA	NA	0	0
miR4734	NA	NA	NA	NA	NA	NA	NA	NA	NA	NA	NA	NA	NA	NA	NA	NA	NA	NA	NA	NA	NA	NA	NA	NA	NA	NA	NA	NA	NA	NA	NA	NA	0	0
miR4735	NA	NA	NA	NA	NA	NA	NA	NA	NA	NA	NA	NA	NA	NA	NA	NA	NA	NA	NA	NA	NA	NA	NA	NA	NA	NA	NA	NA	NA	NA	NA	NA	0	0
miR4736	NA	NA	NA	NA	NA	NA	NA	NA	NA	NA	NA	NA	NA	NA	NA	NA	NA	NA	NA	NA	NA	NA	NA	NA	NA	NA	NA	NA	NA	NA	NA	NA	0	0
miR4738	NA	NA	NA	NA	NA	NA	NA	NA	NA	NA	NA	NA	NA	NA	NA	NA	NA	NA	NA	NA	NA	NA	NA	NA	NA	NA	NA	NA	NA	NA	NA	NA	0	0
miR4739	NA	NA	NA	NA	NA	NA	NA	NA	NA	NA	NA	NA	NA	NA	NA	NA	NA	NA	NA	NA	NA	NA	NA	NA	NA	NA	NA	NA	NA	NA	NA	NA	0	0
miR4741	NA	NA	NA	NA	NA	NA	NA	NA	NA	NA	NA	NA	NA	NA	NA	NA	NA	NA	NA	NA	NA	NA	NA	NA	NA	NA	NA	NA	NA	NA	NA	NA	0	0
miR4742	NA	NA	NA	NA	NA	NA	NA	NA	NA	NA	NA	NA	NA	NA	NA	NA	NA	NA	NA	NA	NA	NA	NA	NA	NA	NA	NA	NA	NA	NA	NA	NA	0	0
miR4743	NA	NA	NA	NA	NA	NA	NA	NA	NA	NA	NA	NA	NA	NA	NA	NA	NA	NA	NA	NA	NA	NA	NA	NA	NA	NA	NA	NA	NA	NA	NA	NA	0	0
miR4744	NA	NA	NA	NA	NA	NA	NA	NA	NA	NA	NA	NA	NA	NA	NA	NA	NA	NA	NA	NA	NA	NA	NA	NA	NA	NA	NA	NA	NA	NA	NA	NA	0	0
miR4745	NA	NA	NA	NA	NA	NA	NA	NA	NA	NA	NA	NA	NA	NA	NA	NA	NA	NA	NA	NA	NA	NA	NA	NA	NA	NA	NA	NA	NA	NA	NA	NA	0	0
miR4747	NA	NA	NA	NA	NA	NA	NA	NA	NA	NA	NA	NA	NA	NA	NA	NA	NA	NA	NA	NA	NA	NA	NA	NA	NA	NA	NA	NA	NA	NA	NA	NA	0	0
miR4748	NA	NA	NA	NA	NA	NA	NA	NA	NA	NA	NA	NA	NA	NA	NA	NA	NA	NA	NA	NA	NA	NA	NA	NA	NA	NA	NA	NA	NA	NA	NA	NA	0	0
miR4749	NA	NA	NA	NA	NA	NA	NA	NA	NA	NA	NA	NA	NA	NA	NA	NA	NA	NA	NA	NA	NA	NA	NA	NA	NA	NA	NA	NA	NA	NA	NA	NA	0	0
miR4750	NA	NA	NA	NA	NA	NA	NA	NA	NA	NA	NA	NA	NA	NA	NA	NA	NA	NA	NA	NA	NA	NA	NA	NA	NA	NA	NA	NA	NA	NA	NA	NA	0	0
miR4751	NA	NA	NA	NA	NA	NA	NA	NA	NA	NA	NA	NA	NA	NA	NA	NA	NA	NA	NA	NA	NA	NA	NA	NA	NA	NA	NA	NA	NA	NA	NA	NA	0	0
miR4752	NA	NA	NA	NA	NA	NA	NA	NA	NA	NA	NA	NA	NA	NA	NA	NA	NA	NA	NA	NA	NA	NA	NA	NA	NA	NA	NA	NA	NA	NA	NA	NA	0	0
miR4753	NA	NA	NA	NA	NA	NA	NA	NA	NA	NA	NA	NA	NA	NA	NA	NA	NA	NA	NA	NA	NA	NA	NA	NA	NA	NA	NA	NA	NA	NA	NA	NA	0	0
miR4754	0	NA	NA	NA	NA	NA	NA	NA	NA	1	NA	NA	NA	NA	NA	NA	NA	NA	NA	NA	NA	NA	NA	NA	NA	NA	NA	NA	NA	NA	NA	NA	0	1
miR4755	NA	NA	NA	NA	NA	NA	NA	NA	NA	NA	NA	NA	NA	NA	NA	NA	NA	NA	NA	NA	NA	NA	NA	NA	NA	NA	NA	NA	NA	NA	NA	NA	0	0
miR4756	NA	NA	NA	NA	NA	NA	NA	NA	NA	NA	NA	NA	NA	NA	NA	NA	NA	NA	NA	NA	NA	NA	NA	NA	NA	NA	NA	NA	NA	NA	NA	NA	0	0
miR4757	NA	NA	NA	NA	NA	NA	NA	NA	NA	NA	NA	NA	NA	NA	NA	NA	NA	NA	NA	NA	NA	NA	NA	NA	NA	NA	NA	NA	NA	NA	NA	NA	0	0
miR4758	NA	NA	NA	NA	NA	NA	NA	NA	NA	NA	NA	NA	NA	NA	NA	NA	NA	NA	NA	NA	NA	NA	NA	NA	NA	NA	NA	NA	NA	NA	NA	NA	0	0
miR4759	NA	NA	NA	NA	NA	NA	NA	NA	NA	NA	NA	NA	NA	NA	NA	NA	NA	NA	NA	NA	NA	NA	NA	NA	NA	NA	NA	NA	NA	NA	NA	NA	0	0
miR4760	NA	NA	NA	NA	NA	NA	NA	NA	NA	NA	NA	NA	NA	NA	NA	NA	NA	NA	NA	NA	NA	NA	NA	NA	NA	NA	NA	NA	NA	NA	NA	NA	0	0
miR4761	NA	NA	NA	NA	NA	NA	NA	NA	NA	NA	NA	NA	NA	NA	NA	NA	NA	NA	NA	NA	NA	NA	NA	NA	NA	NA	NA	NA	NA	NA	NA	NA	0	0
miR4762	NA	NA	NA	NA	NA	NA	NA	NA	NA	NA	NA	NA	NA	NA	NA	NA	NA	NA	NA	NA	NA	NA	NA	NA	NA	NA	NA	NA	NA	NA	NA	NA	0	0
miR4763	NA	NA	NA	NA	NA	NA	NA	NA	NA	NA	NA	NA	NA	NA	NA	NA	NA	NA	NA	NA	NA	NA	NA	NA	NA	NA	NA	NA	NA	NA	NA	NA	0	0
miR4764	NA	NA	NA	NA	NA	NA	NA	NA	NA	NA	NA	NA	NA	NA	NA	NA	NA	NA	NA	NA	NA	NA	NA	NA	NA	NA	NA	NA	NA	NA	NA	NA	0	0
miR4765	NA	NA	NA	NA	NA	NA	NA	NA	NA	NA	NA	NA	NA	NA	NA	NA	NA	NA	NA	NA	NA	NA	NA	NA	NA	NA	NA	NA	NA	NA	NA	NA	0	0
miR4766	1	NA	NA	NA	NA	NA	NA	NA	NA	NA	NA	NA	NA	NA	NA	NA	NA	NA	NA	NA	NA	NA	NA	NA	NA	NA	NA	NA	NA	NA	NA	NA	0	1
miR4767	NA	NA	NA	NA	NA	NA	NA	NA	NA	NA	NA	NA	NA	NA	NA	NA	NA	NA	NA	NA	NA	NA	NA	NA	NA	NA	NA	NA	NA	NA	NA	NA	0	0
miR4769	NA	NA	NA	NA	NA	NA	NA	NA	NA	NA	NA	NA	NA	NA	NA	NA	NA	NA	NA	NA	NA	NA	NA	NA	NA	NA	NA	NA	NA	NA	NA	NA	0	0
miR4770	NA	NA	NA	NA	NA	NA	NA	NA	NA	NA	NA	NA	NA	NA	NA	NA	NA	NA	NA	NA	NA	NA	NA	NA	NA	NA	NA	NA	NA	NA	NA	NA	0	0
miR4771	NA	NA	NA	NA	NA	NA	NA	NA	NA	NA	NA	NA	NA	NA	NA	NA	NA	NA	NA	NA	NA	NA	NA	NA	NA	NA	NA	NA	NA	NA	NA	NA	0	0
miR4773	NA	NA	NA	NA	NA	NA	NA	NA	NA	NA	NA	NA	NA	NA	NA	NA	NA	NA	NA	NA	NA	NA	NA	NA	NA	NA	NA	NA	NA	NA	NA	NA	0	0
miR4774	NA	NA	NA	NA	NA	NA	NA	NA	NA	NA	NA	NA	NA	NA	NA	NA	NA	NA	NA	NA	NA	NA	NA	NA	NA	NA	NA	NA	NA	NA	NA	NA	0	0
miR4775	NA	NA	NA	NA	NA	NA	NA	NA	NA	NA	NA	NA	NA	NA	NA	NA	NA	NA	NA	NA	NA	NA	NA	NA	NA	NA	NA	NA	NA	NA	NA	NA	0	0
miR4776	NA	NA	NA	NA	NA	NA	NA	NA	NA	NA	NA	NA	NA	NA	NA	NA	NA	NA	NA	NA	NA	NA	NA	NA	NA	NA	NA	NA	NA	NA	NA	NA	0	0
miR4777	NA	NA	NA	NA	NA	NA	NA	NA	NA	NA	NA	NA	NA	NA	NA	NA	NA	NA	NA	NA	NA	NA	NA	NA	NA	NA	NA	NA	NA	NA	NA	NA	0	0
miR4778	NA	NA	NA	NA	NA	NA	NA	NA	NA	NA	NA	NA	NA	NA	NA	NA	NA	NA	NA	NA	NA	NA	NA	NA	NA	NA	NA	NA	NA	NA	NA	NA	0	0
miR4779	NA	NA	NA	NA	NA	NA	NA	NA	NA	NA	NA	NA	NA	NA	NA	NA	NA	NA	NA	NA	NA	NA	NA	NA	NA	NA	NA	NA	NA	NA	NA	NA	0	0
miR4780	NA	NA	NA	NA	NA	NA	NA	NA	NA	NA	NA	NA	NA	NA	NA	NA	NA	NA	NA	NA	NA	NA	NA	NA	NA	NA	NA	NA	NA	NA	NA	NA	0	0
miR4781	NA	NA	NA	NA	NA	NA	NA	NA	NA	NA	NA	NA	NA	NA	NA	NA	NA	NA	NA	NA	NA	NA	NA	NA	NA	NA	NA	NA	NA	NA	NA	NA	0	0
miR4782	NA	NA	NA	NA	NA	NA	NA	NA	NA	NA	NA	0	NA	NA	NA	NA	NA	NA	NA	NA	NA	NA	NA	NA	NA	NA	NA	NA	NA	NA	NA	NA	0	0
miR4783	NA	NA	NA	NA	NA	NA	NA	NA	NA	NA	NA	NA	NA	NA	NA	NA	NA	NA	NA	NA	NA	NA	NA	NA	NA	NA	NA	NA	NA	NA	NA	NA	0	0
miR4784	NA	NA	NA	NA	NA	NA	NA	NA	NA	NA	NA	NA	NA	NA	NA	NA	NA	NA	NA	NA	NA	NA	NA	NA	NA	NA	NA	NA	NA	NA	NA	NA	0	0
miR4785	NA	NA	NA	NA	NA	NA	NA	NA	NA	NA	NA	NA	NA	NA	NA	NA	NA	NA	NA	NA	NA	NA	NA	NA	NA	NA	NA	NA	NA	NA	NA	NA	0	0
miR4788	NA	NA	NA	NA	NA	NA	NA	NA	NA	NA	NA	NA	NA	NA	NA	NA	NA	NA	NA	NA	NA	NA	NA	NA	NA	NA	NA	NA	NA	NA	NA	NA	0	0
miR4789	NA	NA	NA	NA	NA	NA	NA	NA	NA	NA	NA	NA	NA	NA	NA	NA	NA	NA	NA	NA	NA	NA	NA	NA	NA	NA	NA	NA	NA	NA	NA	NA	0	0
miR4790	NA	NA	NA	NA	NA	NA	NA	NA	NA	NA	NA	NA	NA	NA	NA	NA	NA	NA	NA	NA	NA	NA	NA	NA	NA	NA	NA	NA	NA	NA	NA	NA	0	0
miR4791	NA	NA	NA	NA	NA	NA	NA	NA	NA	NA	NA	NA	NA	NA	NA	NA	NA	NA	NA	NA	NA	NA	NA	NA	NA	NA	NA	NA	NA	NA	NA	NA	0	0
miR4792	NA	NA	NA	NA	NA	NA	NA	NA	NA	NA	NA	NA	NA	NA	NA	NA	NA	NA	NA	NA	NA	NA	NA	NA	NA	NA	NA	NA	NA	NA	NA	NA	0	0
miR4793	NA	NA	NA	NA	NA	NA	NA	NA	NA	NA	NA	NA	NA	NA	NA	NA	NA	NA	NA	NA	NA	NA	NA	NA	NA	NA	NA	NA	NA	NA	NA	NA	0	0
miR4794	NA	NA	NA	NA	NA	NA	NA	NA	NA	NA	NA	NA	NA	NA	NA	NA	NA	NA	NA	NA	NA	NA	NA	NA	NA	NA	NA	NA	NA	NA	NA	NA	0	0
miR4795	NA	NA	NA	NA	NA	NA	NA	NA	NA	NA	NA	NA	NA	NA	NA	NA	NA	NA	NA	NA	NA	NA	NA	NA	NA	NA	NA	NA	NA	NA	NA	NA	0	0
miR4796	NA	NA	NA	NA	NA	NA	NA	NA	NA	NA	NA	NA	NA	NA	NA	NA	NA	NA	NA	NA	NA	NA	NA	NA	NA	NA	NA	NA	NA	NA	NA	NA	0	0
miR4797	NA	NA	NA	NA	NA	NA	NA	NA	NA	NA	NA	NA	NA	NA	NA	NA	NA	NA	NA	NA	NA	NA	NA	NA	NA	NA	NA	NA	NA	NA	NA	NA	0	0
miR4798	NA	NA	NA	NA	NA	NA	NA	NA	NA	NA	NA	NA	NA	NA	NA	NA	NA	NA	NA	NA	NA	NA	NA	NA	NA	NA	NA	NA	NA	NA	NA	NA	0	0
miR4799	NA	NA	NA	NA	NA	NA	NA	NA	NA	NA	NA	NA	NA	NA	NA	NA	NA	NA	NA	NA	NA	NA	NA	NA	NA	NA	NA	NA	NA	NA	NA	NA	0	0
miR4800	NA	NA	NA	NA	NA	NA	NA	NA	NA	NA	NA	NA	NA	NA	NA	NA	NA	NA	NA	NA	NA	NA	NA	NA	NA	NA	NA	NA	NA	NA	NA	NA	0	0
miR4801	NA	NA	NA	NA	NA	NA	NA	NA	NA	NA	NA	NA	NA	NA	NA	NA	NA	NA	NA	NA	NA	NA	NA	NA	NA	NA	NA	NA	NA	NA	NA	NA	0	0
miR4802	NA	NA	NA	NA	NA	NA	NA	NA	NA	NA	NA	NA	NA	NA	NA	NA	NA	NA	NA	NA	NA	NA	NA	NA	NA	NA	NA	NA	NA	NA	NA	NA	0	0
miR4803	NA	NA	NA	NA	NA	NA	NA	NA	NA	NA	NA	NA	NA	NA	NA	NA	NA	NA	NA	NA	NA	NA	NA	NA	NA	NA	NA	NA	NA	NA	NA	NA	0	0
miR4804	NA	NA	NA	NA	NA	NA	NA	NA	NA	NA	NA	NA	NA	NA	NA	NA	NA	NA	NA	NA	NA	NA	NA	NA	NA	NA	NA	NA	NA	NA	NA	NA	0	0
miR483	0	1	1	1	NA	0	NA	NA	NA	NA	NA	1	NA	NA	1	0	NA	0	1	1	NA	1	0	0	NA	NA	1	1	NA	NA	0	NA	0	10
miR486	NA	NA	NA	NA	NA	NA	NA	NA	NA	NA	NA	NA	NA	NA	NA	NA	NA	NA	NA	NA	NA	NA	NA	NA	NA	NA	NA	NA	NA	NA	NA	NA	0	0
miR488	1	NA	NA	NA	NA	NA	NA	NA	NA	NA	NA	NA	NA	NA	NA	NA	NA	NA	NA	NA	0	NA	NA	NA	NA	NA	NA	NA	NA	NA	0	NA	0	1
miR490	0	NA	NA	NA	NA	NA	NA	NA	NA	NA	NA	NA	NA	NA	NA	NA	NA	NA	NA	NA	NA	NA	1	0	NA	NA	1	NA	NA	NA	0	NA	0	2
miR492	NA	NA	NA	NA	NA	NA	NA	NA	NA	NA	NA	NA	NA	NA	NA	NA	NA	NA	NA	NA	NA	NA	NA	NA	NA	NA	NA	NA	NA	NA	NA	NA	0	0
miR493	1	NA	NA	1	NA	1	0	NA	NA	NA	NA	NA	NA	NA	1	1	NA	0	NA	1	NA	0	0	1	NA	NA	1	1	1	NA	0	NA	0	10
miR494	1	NA	NA	NA	NA	NA	NA	NA	NA	NA	NA	NA	NA	NA	NA	NA	NA	1	NA	NA	NA	NA	NA	1	NA	NA	1	NA	NA	NA	0	NA	0	4
miR4999	NA	NA	NA	NA	NA	NA	NA	NA	NA	NA	NA	NA	NA	NA	NA	NA	NA	NA	NA	NA	NA	NA	NA	NA	NA	NA	NA	NA	NA	NA	NA	NA	0	0
miR499b	NA	NA	NA	NA	NA	NA	NA	NA	NA	NA	NA	NA	NA	NA	NA	NA	NA	NA	NA	NA	NA	NA	NA	NA	NA	NA	NA	NA	NA	NA	NA	NA	0	0
miR5001	NA	NA	NA	NA	NA	NA	NA	NA	NA	NA	NA	NA	NA	NA	NA	NA	NA	NA	NA	NA	NA	NA	NA	NA	NA	NA	NA	NA	NA	NA	NA	NA	0	0
miR5002	NA	NA	NA	NA	NA	NA	NA	NA	NA	NA	NA	NA	NA	NA	NA	NA	NA	NA	NA	NA	NA	NA	NA	NA	NA	NA	NA	NA	NA	NA	NA	NA	0	0
miR5003	NA	NA	NA	NA	NA	NA	NA	NA	NA	NA	NA	NA	NA	NA	NA	NA	NA	NA	NA	NA	NA	NA	NA	NA	NA	NA	NA	NA	NA	NA	NA	NA	0	0
miR5004	NA	NA	NA	NA	NA	NA	NA	NA	NA	NA	NA	NA	NA	NA	NA	NA	NA	NA	NA	NA	NA	NA	NA	NA	NA	NA	NA	NA	NA	NA	NA	NA	0	0
miR5006	NA	NA	NA	NA	NA	NA	NA	NA	NA	NA	NA	NA	NA	NA	NA	NA	NA	NA	NA	NA	NA	NA	NA	NA	NA	NA	NA	NA	NA	NA	NA	NA	0	0
miR5007	NA	NA	NA	NA	NA	NA	NA	NA	NA	NA	NA	NA	NA	NA	NA	NA	NA	NA	NA	NA	NA	NA	NA	NA	NA	NA	NA	NA	NA	NA	NA	NA	0	0
miR5008	NA	NA	NA	NA	NA	NA	NA	NA	NA	NA	NA	NA	NA	NA	NA	NA	NA	NA	NA	NA	NA	NA	NA	NA	NA	NA	NA	NA	NA	NA	NA	NA	0	0
miR5009	NA	NA	NA	NA	NA	NA	NA	NA	NA	NA	NA	NA	NA	NA	NA	NA	NA	NA	NA	NA	NA	NA	NA	NA	NA	NA	NA	NA	NA	NA	NA	NA	0	0
miR5011	NA	NA	NA	NA	NA	NA	NA	NA	NA	NA	NA	NA	NA	NA	NA	NA	NA	NA	NA	NA	NA	NA	NA	NA	NA	NA	NA	NA	NA	NA	NA	NA	0	0
miR504	NA	NA	NA	NA	NA	NA	NA	NA	NA	NA	NA	NA	NA	NA	NA	NA	NA	NA	NA	NA	NA	1	NA	NA	NA	NA	NA	NA	1	NA	0	NA	0	2
miR5047	NA	NA	NA	NA	NA	NA	NA	NA	NA	NA	NA	NA	NA	NA	NA	NA	NA	NA	NA	NA	NA	NA	NA	NA	NA	NA	NA	NA	NA	NA	NA	NA	0	0
miR5087	NA	NA	NA	NA	NA	NA	NA	NA	NA	NA	NA	NA	NA	NA	NA	NA	NA	NA	NA	NA	NA	NA	NA	NA	NA	NA	NA	NA	NA	NA	NA	NA	0	0
miR5088	NA	NA	NA	NA	NA	NA	NA	NA	NA	NA	NA	NA	NA	NA	NA	NA	NA	NA	NA	NA	NA	NA	NA	NA	NA	NA	NA	NA	NA	NA	NA	NA	0	0
miR5089	NA	NA	NA	NA	NA	NA	NA	NA	NA	NA	NA	NA	NA	NA	NA	NA	NA	NA	NA	NA	NA	NA	NA	NA	NA	NA	NA	NA	NA	NA	NA	NA	0	0
miR509	NA	NA	NA	NA	NA	NA	NA	NA	NA	NA	NA	NA	NA	NA	NA	NA	NA	NA	NA	NA	NA	NA	NA	NA	NA	NA	NA	NA	NA	NA	NA	NA	0	0
miR5090	NA	NA	NA	NA	NA	NA	NA	NA	NA	NA	NA	NA	NA	NA	NA	NA	NA	NA	NA	NA	NA	NA	NA	NA	NA	NA	NA	NA	NA	NA	NA	NA	0	0
miR5094	NA	NA	NA	NA	NA	NA	NA	NA	NA	NA	NA	NA	NA	NA	NA	NA	NA	NA	NA	NA	NA	NA	NA	NA	NA	NA	NA	NA	NA	NA	NA	NA	0	0
miR5095	NA	NA	NA	NA	NA	NA	NA	NA	NA	NA	NA	NA	NA	NA	NA	NA	NA	NA	NA	NA	NA	NA	NA	NA	NA	NA	NA	NA	NA	NA	NA	NA	0	0
miR5096	NA	NA	NA	NA	NA	NA	NA	NA	NA	NA	NA	NA	NA	NA	NA	NA	NA	NA	NA	NA	NA	NA	NA	NA	NA	NA	NA	NA	NA	NA	NA	NA	0	0
miR5100	NA	NA	NA	NA	NA	NA	NA	NA	NA	NA	NA	NA	NA	NA	NA	NA	NA	NA	NA	NA	NA	NA	NA	NA	NA	NA	NA	NA	NA	NA	NA	NA	0	0
miR512	NA	NA	NA	NA	NA	NA	NA	NA	NA	NA	NA	NA	NA	NA	NA	NA	NA	NA	NA	NA	NA	NA	NA	NA	NA	NA	NA	NA	NA	NA	NA	NA	0	0
miR513a	NA	NA	NA	NA	NA	NA	NA	NA	NA	NA	NA	NA	NA	NA	NA	NA	NA	NA	NA	NA	NA	NA	NA	NA	NA	NA	NA	NA	NA	NA	NA	NA	0	0
miR514a	NA	NA	NA	NA	NA	NA	NA	NA	NA	NA	NA	NA	NA	NA	NA	NA	NA	NA	NA	NA	NA	NA	NA	NA	NA	NA	NA	NA	NA	NA	NA	NA	0	0
miR515	NA	NA	NA	NA	NA	NA	NA	NA	NA	NA	NA	NA	NA	NA	NA	NA	NA	NA	NA	NA	NA	NA	NA	NA	NA	NA	NA	NA	NA	NA	NA	NA	0	0
miR516a	NA	NA	NA	NA	NA	NA	NA	NA	NA	NA	NA	NA	NA	NA	NA	NA	NA	NA	NA	NA	NA	NA	NA	NA	NA	NA	NA	NA	NA	NA	NA	NA	0	0
miR516b	NA	NA	NA	NA	NA	NA	NA	NA	NA	NA	NA	NA	NA	NA	NA	NA	NA	NA	NA	NA	NA	NA	NA	NA	NA	NA	NA	NA	NA	NA	NA	NA	0	0
miR517a	NA	NA	NA	NA	NA	NA	NA	NA	NA	NA	NA	NA	NA	NA	1	NA	NA	NA	NA	NA	NA	NA	NA	NA	NA	NA	0	0	NA	NA	NA	NA	0	1
miR517b	NA	NA	NA	NA	NA	NA	NA	NA	NA	NA	NA	NA	NA	NA	1	NA	NA	NA	NA	NA	NA	NA	NA	NA	NA	NA	0	0	NA	NA	NA	NA	0	1
miR5186	NA	NA	NA	NA	NA	NA	NA	NA	NA	NA	NA	NA	NA	NA	NA	NA	NA	NA	NA	NA	NA	NA	NA	NA	NA	NA	NA	NA	NA	NA	NA	NA	0	0
miR5187	NA	NA	NA	NA	NA	NA	NA	NA	NA	NA	NA	NA	NA	NA	NA	NA	NA	NA	NA	NA	NA	NA	NA	NA	NA	NA	NA	NA	NA	NA	NA	NA	0	0
miR5188	0	NA	NA	0	NA	NA	NA	NA	0	NA	NA	NA	NA	NA	NA	NA	NA	NA	NA	NA	NA	NA	NA	NA	NA	NA	NA	NA	NA	NA	NA	NA	0	0
miR5189	NA	NA	NA	NA	NA	NA	NA	NA	NA	NA	NA	NA	NA	NA	NA	NA	NA	NA	NA	NA	NA	NA	NA	NA	NA	NA	NA	NA	NA	NA	NA	NA	0	0
miR518a	NA	NA	NA	NA	NA	NA	NA	NA	NA	NA	NA	NA	NA	NA	NA	NA	NA	NA	NA	NA	NA	NA	NA	NA	NA	NA	NA	NA	NA	NA	NA	NA	0	0
miR518b	NA	NA	NA	NA	NA	NA	NA	NA	NA	NA	NA	NA	NA	NA	1	NA	NA	NA	NA	NA	NA	NA	NA	NA	NA	NA	0	0	NA	NA	NA	NA	0	1
miR518c	NA	NA	NA	NA	NA	NA	NA	NA	NA	NA	NA	NA	NA	NA	1	NA	NA	NA	NA	NA	NA	NA	NA	NA	NA	NA	0	0	NA	NA	NA	NA	0	1
miR518d	NA	NA	NA	NA	NA	NA	NA	NA	NA	NA	NA	NA	NA	NA	NA	NA	NA	NA	NA	NA	NA	NA	NA	NA	NA	NA	0	NA	NA	NA	NA	NA	0	0
miR518e	NA	NA	NA	NA	NA	NA	NA	NA	NA	NA	NA	NA	NA	NA	1	NA	NA	NA	NA	NA	NA	NA	NA	NA	NA	NA	0	NA	NA	NA	NA	NA	0	1
miR5190	NA	NA	NA	NA	NA	NA	NA	NA	NA	NA	NA	NA	NA	NA	NA	NA	NA	NA	NA	NA	NA	NA	NA	NA	NA	NA	NA	NA	NA	NA	NA	NA	0	0
miR5191	NA	NA	NA	NA	NA	NA	NA	NA	NA	NA	NA	NA	NA	NA	NA	NA	NA	NA	NA	NA	NA	NA	NA	NA	NA	NA	NA	NA	NA	NA	NA	NA	0	0
miR5192	NA	NA	NA	NA	NA	NA	NA	NA	NA	NA	NA	NA	NA	NA	NA	NA	NA	NA	NA	NA	NA	NA	NA	NA	NA	NA	NA	NA	NA	NA	NA	NA	0	0
miR5193	NA	NA	NA	NA	NA	NA	NA	NA	NA	NA	NA	NA	NA	NA	NA	NA	NA	NA	NA	NA	NA	NA	NA	NA	NA	NA	NA	NA	NA	NA	NA	NA	0	0
miR5194	NA	NA	NA	NA	NA	NA	NA	NA	NA	NA	NA	NA	NA	NA	NA	NA	NA	NA	NA	NA	NA	NA	NA	NA	NA	NA	NA	NA	NA	NA	NA	NA	0	0
miR5196	NA	NA	NA	NA	NA	NA	NA	NA	NA	NA	NA	NA	NA	NA	NA	NA	NA	NA	NA	NA	NA	NA	NA	NA	NA	NA	NA	NA	NA	NA	NA	NA	0	0
miR5197	NA	NA	NA	NA	NA	NA	NA	NA	NA	NA	NA	NA	NA	NA	NA	NA	NA	NA	NA	NA	NA	NA	NA	NA	NA	NA	NA	NA	NA	NA	NA	NA	0	0
miR519a	NA	NA	NA	NA	NA	NA	NA	NA	NA	NA	NA	NA	NA	NA	NA	NA	NA	NA	NA	NA	NA	NA	NA	NA	NA	NA	NA	NA	NA	NA	NA	NA	0	0
miR519c	NA	NA	NA	NA	NA	NA	NA	NA	NA	NA	NA	NA	NA	NA	NA	NA	NA	NA	NA	NA	NA	NA	NA	NA	NA	NA	0	NA	NA	NA	NA	NA	0	0
miR519d	NA	NA	NA	NA	NA	NA	NA	NA	NA	NA	NA	NA	NA	NA	NA	NA	NA	NA	NA	NA	NA	NA	NA	NA	NA	NA	0	NA	NA	NA	NA	NA	0	0
miR519e	NA	NA	NA	NA	NA	NA	NA	NA	NA	NA	NA	NA	NA	NA	NA	NA	NA	NA	NA	NA	NA	NA	NA	NA	NA	NA	0	NA	NA	NA	NA	NA	0	0
miR520a	NA	NA	NA	NA	NA	NA	NA	NA	NA	NA	NA	NA	NA	NA	1	1	NA	NA	NA	NA	NA	NA	NA	1	NA	NA	0	1	NA	NA	NA	NA	0	4
miR520b	NA	NA	NA	NA	NA	NA	NA	NA	NA	NA	NA	NA	NA	NA	1	NA	NA	NA	NA	NA	NA	NA	NA	1	NA	NA	0	1	NA	NA	NA	NA	0	3
miR520d	NA	NA	NA	NA	NA	NA	NA	NA	NA	NA	NA	NA	NA	NA	NA	NA	NA	NA	NA	NA	NA	NA	NA	NA	NA	NA	0	NA	NA	NA	NA	NA	0	0
miR520g	NA	NA	NA	NA	NA	NA	NA	NA	NA	NA	NA	NA	NA	NA	1	NA	NA	NA	NA	NA	NA	NA	NA	NA	NA	NA	0	NA	NA	NA	NA	NA	0	1
miR521	NA	NA	NA	NA	NA	NA	NA	NA	NA	NA	NA	NA	NA	NA	NA	NA	NA	NA	NA	NA	NA	NA	NA	NA	NA	NA	NA	NA	NA	NA	NA	NA	0	0
miR524	NA	NA	NA	NA	NA	NA	NA	NA	NA	NA	NA	NA	NA	NA	NA	NA	NA	NA	NA	NA	NA	NA	NA	NA	NA	NA	0	NA	NA	NA	NA	NA	0	0
miR525	NA	NA	NA	NA	NA	NA	NA	NA	NA	NA	NA	NA	NA	NA	0	NA	NA	NA	NA	NA	NA	NA	NA	NA	NA	NA	0	1	NA	NA	NA	NA	0	1
miR526a	NA	NA	NA	NA	NA	NA	NA	NA	NA	NA	NA	NA	NA	NA	NA	NA	NA	NA	NA	NA	NA	NA	NA	NA	NA	NA	NA	NA	NA	NA	NA	NA	0	0
miR527	NA	NA	NA	NA	NA	NA	NA	NA	NA	NA	NA	NA	NA	NA	NA	NA	NA	NA	NA	NA	NA	NA	NA	NA	NA	NA	0	NA	NA	NA	NA	NA	0	0
miR541	1	NA	NA	NA	NA	NA	NA	NA	NA	NA	NA	NA	NA	NA	NA	NA	NA	NA	NA	NA	1	NA	NA	1	NA	NA	1	NA	NA	NA	0	NA	0	4
miR544a	0	NA	NA	NA	NA	NA	NA	NA	NA	NA	NA	NA	NA	NA	NA	NA	NA	NA	NA	NA	0	NA	NA	NA	NA	NA	NA	NA	NA	NA	NA	NA	0	0
miR544b	NA	NA	NA	NA	NA	NA	NA	NA	NA	NA	NA	NA	NA	NA	NA	NA	NA	NA	NA	NA	NA	NA	NA	NA	NA	NA	NA	NA	NA	NA	NA	NA	0	0
miR545	NA	NA	NA	NA	NA	NA	NA	NA	NA	NA	NA	NA	NA	NA	NA	NA	NA	NA	NA	NA	NA	NA	NA	NA	NA	NA	NA	NA	NA	NA	NA	NA	0	0
miR548a	NA	NA	NA	NA	NA	NA	NA	NA	NA	NA	NA	NA	NA	NA	NA	NA	NA	NA	NA	NA	NA	NA	NA	NA	NA	NA	NA	NA	NA	NA	NA	NA	0	0
miR548aa	NA	NA	NA	NA	NA	NA	NA	NA	NA	NA	NA	NA	NA	NA	NA	NA	NA	NA	NA	NA	NA	NA	NA	NA	NA	NA	NA	NA	NA	NA	NA	NA	0	0
miR548ab	NA	NA	NA	NA	NA	NA	NA	NA	NA	NA	NA	NA	NA	NA	NA	NA	NA	NA	NA	NA	NA	NA	NA	NA	NA	NA	NA	NA	NA	NA	NA	NA	0	0
miR548ac	NA	NA	NA	NA	NA	NA	NA	NA	NA	NA	NA	NA	NA	NA	NA	NA	NA	NA	NA	NA	NA	NA	NA	NA	NA	NA	NA	NA	NA	NA	NA	NA	0	0
miR548ad	NA	NA	NA	NA	NA	NA	NA	NA	NA	NA	NA	NA	NA	NA	NA	NA	NA	NA	NA	NA	NA	NA	NA	NA	NA	NA	NA	NA	NA	NA	NA	NA	0	0
miR548ae	NA	NA	NA	NA	NA	NA	NA	NA	NA	NA	NA	NA	NA	NA	NA	NA	NA	NA	NA	NA	NA	NA	NA	NA	NA	NA	NA	NA	NA	NA	NA	NA	0	0
miR548ag	NA	NA	NA	NA	NA	NA	NA	NA	NA	NA	NA	NA	NA	NA	NA	NA	NA	NA	NA	NA	NA	NA	NA	NA	NA	NA	NA	NA	NA	NA	NA	NA	0	0
miR548ah	NA	NA	NA	NA	NA	NA	NA	NA	NA	NA	NA	NA	NA	NA	NA	NA	NA	NA	NA	NA	NA	NA	NA	NA	NA	NA	NA	NA	NA	NA	NA	NA	0	0
miR548ai	NA	NA	NA	NA	NA	NA	NA	NA	NA	NA	NA	NA	NA	NA	NA	NA	NA	NA	NA	NA	NA	NA	NA	NA	NA	NA	NA	NA	NA	NA	NA	NA	0	0
miR548aj	NA	NA	NA	NA	NA	NA	NA	NA	NA	NA	NA	NA	NA	NA	NA	NA	NA	NA	NA	NA	NA	NA	NA	NA	NA	NA	NA	NA	NA	NA	NA	NA	0	0
miR548ak	NA	NA	NA	NA	NA	NA	NA	NA	NA	NA	NA	NA	NA	NA	NA	NA	NA	NA	NA	NA	NA	NA	NA	NA	NA	NA	NA	NA	NA	NA	NA	NA	0	0
miR548al	NA	NA	NA	NA	NA	NA	NA	NA	NA	NA	NA	NA	NA	NA	NA	NA	NA	NA	NA	NA	NA	NA	NA	NA	NA	NA	NA	NA	NA	NA	NA	NA	0	0
miR548am	NA	NA	NA	NA	NA	NA	NA	NA	NA	NA	NA	NA	NA	NA	NA	NA	NA	NA	NA	NA	NA	NA	NA	NA	NA	NA	NA	NA	NA	NA	NA	NA	0	0
miR548ao	NA	NA	NA	NA	NA	NA	NA	NA	NA	NA	NA	NA	NA	NA	NA	NA	NA	NA	NA	NA	NA	NA	NA	NA	NA	NA	NA	NA	NA	NA	NA	NA	0	0
miR548ap	NA	NA	NA	NA	NA	NA	NA	NA	NA	NA	NA	NA	NA	NA	NA	NA	NA	NA	NA	NA	NA	NA	NA	NA	NA	NA	NA	NA	NA	NA	NA	NA	0	0
miR548aq	NA	NA	NA	NA	NA	NA	NA	NA	NA	NA	NA	NA	NA	NA	NA	NA	NA	NA	NA	NA	NA	NA	NA	NA	NA	NA	NA	NA	NA	NA	NA	NA	0	0
miR548as	NA	NA	NA	NA	NA	NA	NA	NA	NA	NA	NA	NA	NA	NA	NA	NA	NA	NA	NA	NA	NA	NA	NA	NA	NA	NA	NA	NA	NA	NA	NA	NA	0	0
miR548at	NA	NA	NA	NA	NA	NA	NA	NA	NA	NA	NA	NA	NA	NA	NA	NA	NA	NA	NA	NA	NA	NA	NA	NA	NA	NA	NA	NA	NA	NA	NA	NA	0	0
miR548au	NA	NA	NA	NA	NA	NA	NA	NA	NA	NA	NA	NA	NA	NA	NA	NA	NA	NA	NA	NA	NA	NA	NA	NA	NA	NA	NA	NA	NA	NA	NA	NA	0	0
miR548av	NA	NA	NA	NA	NA	NA	NA	NA	NA	NA	NA	NA	NA	NA	NA	NA	NA	NA	NA	NA	NA	NA	NA	NA	NA	NA	NA	NA	NA	NA	NA	NA	0	0
miR548aw	NA	NA	NA	NA	NA	NA	NA	NA	NA	NA	NA	NA	NA	NA	NA	NA	NA	NA	NA	NA	NA	NA	NA	NA	NA	NA	NA	NA	NA	NA	NA	NA	0	0
miR548ax	NA	NA	NA	NA	NA	NA	NA	NA	NA	NA	NA	NA	NA	NA	NA	NA	NA	NA	NA	NA	NA	NA	NA	NA	NA	NA	NA	NA	NA	NA	NA	NA	0	0
miR548ay	NA	NA	NA	NA	NA	NA	NA	NA	NA	NA	NA	NA	NA	NA	NA	NA	NA	NA	NA	NA	NA	NA	NA	NA	NA	NA	NA	NA	NA	NA	NA	NA	0	0
miR548az	NA	NA	NA	NA	NA	NA	NA	NA	NA	NA	NA	NA	NA	NA	NA	NA	NA	NA	NA	NA	NA	NA	NA	NA	NA	NA	NA	NA	NA	NA	NA	NA	0	0
miR548ba	NA	NA	NA	NA	NA	NA	NA	NA	NA	NA	NA	NA	NA	NA	NA	NA	NA	NA	NA	NA	NA	NA	NA	NA	NA	NA	NA	NA	NA	NA	NA	NA	0	0
miR548bb	NA	NA	NA	NA	NA	NA	NA	NA	NA	NA	NA	NA	NA	NA	NA	NA	NA	NA	NA	NA	NA	NA	NA	NA	NA	NA	NA	NA	NA	NA	NA	NA	0	0
miR548d	NA	NA	NA	NA	NA	NA	NA	NA	NA	NA	NA	NA	NA	NA	NA	NA	NA	NA	NA	NA	NA	NA	NA	NA	NA	NA	NA	NA	NA	NA	NA	NA	0	0
miR548f	NA	NA	NA	NA	NA	NA	NA	NA	NA	NA	NA	NA	NA	NA	NA	NA	NA	NA	NA	NA	NA	NA	NA	NA	NA	NA	NA	NA	NA	NA	NA	NA	0	0
miR548g	NA	NA	NA	NA	NA	NA	NA	NA	NA	NA	NA	NA	NA	NA	NA	NA	NA	NA	NA	NA	NA	NA	NA	NA	NA	NA	NA	NA	NA	NA	NA	NA	0	0
miR548h	NA	NA	NA	NA	NA	NA	NA	NA	NA	NA	NA	NA	NA	NA	NA	NA	NA	NA	NA	NA	NA	NA	NA	NA	NA	NA	NA	NA	NA	NA	NA	NA	0	0
miR548i	NA	NA	NA	NA	NA	NA	NA	NA	NA	NA	NA	NA	NA	NA	NA	NA	NA	NA	NA	NA	NA	NA	NA	NA	NA	NA	NA	NA	NA	NA	NA	NA	0	0
miR548j	NA	NA	NA	NA	NA	NA	NA	NA	NA	NA	NA	NA	0	NA	NA	NA	NA	NA	NA	NA	NA	NA	NA	NA	NA	NA	NA	NA	NA	NA	NA	NA	0	0
miR548m	NA	NA	NA	NA	NA	NA	NA	NA	NA	NA	NA	NA	NA	NA	NA	NA	NA	NA	NA	NA	NA	NA	NA	NA	NA	NA	NA	NA	NA	NA	NA	NA	0	0
miR548n	NA	NA	NA	NA	NA	NA	NA	NA	NA	NA	NA	NA	NA	NA	NA	NA	NA	NA	NA	NA	NA	NA	NA	NA	NA	NA	NA	NA	NA	NA	NA	NA	0	0
miR548q	NA	NA	NA	NA	NA	NA	NA	0	NA	NA	NA	NA	1	NA	NA	NA	NA	NA	NA	NA	NA	NA	NA	NA	NA	NA	NA	NA	NA	NA	NA	NA	0	1
miR548s	NA	NA	NA	NA	NA	NA	NA	NA	NA	NA	NA	NA	NA	NA	NA	NA	NA	NA	NA	NA	NA	NA	NA	NA	NA	NA	NA	NA	NA	NA	NA	NA	0	0
miR548w	NA	NA	NA	NA	NA	NA	NA	NA	NA	NA	NA	NA	NA	NA	NA	NA	NA	NA	NA	NA	NA	NA	NA	NA	NA	NA	NA	NA	NA	NA	NA	NA	0	0
miR548x	NA	NA	NA	NA	NA	NA	NA	NA	NA	NA	NA	NA	NA	NA	NA	NA	NA	NA	NA	NA	NA	NA	NA	NA	NA	NA	NA	NA	NA	NA	NA	NA	0	0
miR548y	NA	NA	NA	NA	NA	NA	NA	NA	NA	NA	NA	NA	NA	NA	NA	NA	NA	NA	NA	NA	NA	NA	NA	NA	NA	NA	0	NA	NA	NA	NA	NA	0	0
miR548z	NA	NA	NA	NA	NA	NA	NA	NA	NA	NA	NA	NA	NA	NA	NA	NA	NA	NA	NA	NA	NA	NA	NA	NA	NA	NA	NA	NA	NA	NA	NA	NA	0	0
miR549a	NA	NA	NA	NA	NA	NA	NA	NA	NA	NA	NA	NA	NA	NA	NA	NA	NA	NA	NA	NA	NA	NA	NA	NA	NA	NA	NA	NA	NA	NA	NA	NA	0	0
miR550a	NA	NA	NA	NA	NA	NA	NA	NA	NA	NA	NA	NA	NA	NA	NA	NA	NA	NA	NA	NA	NA	NA	NA	NA	NA	NA	NA	NA	NA	NA	NA	NA	0	0
miR550b	NA	NA	NA	NA	NA	NA	NA	NA	NA	NA	NA	NA	NA	NA	NA	NA	NA	NA	NA	NA	NA	NA	NA	NA	NA	NA	NA	NA	NA	NA	NA	NA	0	0
miR553	NA	NA	NA	NA	NA	NA	NA	0	NA	NA	NA	NA	0	NA	NA	NA	NA	NA	NA	NA	NA	NA	NA	NA	NA	0	NA	NA	NA	NA	NA	NA	0	0
miR554	NA	0	0	NA	NA	NA	NA	1	NA	NA	NA	NA	NA	NA	NA	NA	NA	NA	0	NA	NA	NA	NA	NA	NA	0	NA	NA	NA	NA	NA	NA	0	1
miR555	NA	NA	NA	NA	NA	NA	NA	NA	NA	NA	NA	NA	NA	NA	NA	NA	NA	NA	NA	NA	NA	NA	NA	NA	NA	NA	NA	NA	NA	NA	NA	NA	0	0
miR556	NA	NA	NA	NA	NA	NA	NA	NA	NA	NA	NA	NA	NA	NA	NA	NA	NA	NA	NA	NA	NA	NA	NA	NA	NA	NA	NA	NA	NA	NA	NA	NA	0	0
miR557	NA	NA	NA	NA	NA	NA	NA	NA	NA	NA	NA	NA	NA	NA	NA	NA	NA	NA	NA	NA	NA	NA	NA	NA	NA	NA	NA	NA	NA	NA	NA	NA	0	0
miR5571	NA	NA	NA	NA	NA	NA	NA	NA	NA	NA	NA	NA	NA	NA	NA	NA	NA	NA	NA	NA	NA	NA	NA	NA	NA	NA	NA	NA	NA	NA	NA	NA	0	0
miR5572	NA	NA	NA	NA	NA	NA	NA	NA	NA	NA	NA	NA	NA	NA	NA	NA	NA	NA	NA	NA	NA	NA	NA	NA	NA	NA	NA	NA	NA	NA	NA	NA	0	0
miR5579	NA	NA	NA	NA	NA	NA	NA	NA	NA	NA	NA	NA	NA	NA	NA	NA	NA	NA	NA	NA	NA	NA	NA	NA	NA	NA	NA	NA	NA	NA	NA	NA	0	0
miR5580	NA	NA	NA	NA	NA	NA	NA	NA	NA	NA	NA	NA	NA	NA	NA	NA	NA	NA	NA	NA	NA	NA	NA	NA	NA	NA	NA	NA	NA	NA	NA	NA	0	0
miR5582	NA	NA	NA	NA	NA	NA	NA	NA	NA	NA	NA	NA	NA	NA	NA	NA	NA	NA	NA	NA	NA	NA	NA	NA	NA	NA	NA	NA	NA	NA	NA	NA	0	0
miR5583	NA	NA	NA	NA	NA	NA	NA	NA	NA	NA	NA	NA	NA	NA	NA	NA	NA	NA	NA	NA	NA	NA	NA	NA	NA	NA	NA	NA	NA	NA	NA	NA	0	0
miR5584	NA	NA	NA	NA	NA	NA	NA	NA	NA	NA	NA	NA	NA	NA	NA	NA	NA	NA	NA	NA	NA	NA	NA	NA	NA	NA	NA	NA	NA	NA	NA	NA	0	0
miR5585	NA	NA	NA	NA	NA	NA	NA	NA	NA	NA	NA	NA	NA	NA	NA	NA	NA	NA	NA	NA	NA	NA	NA	NA	NA	NA	NA	NA	NA	NA	NA	NA	0	0
miR5587	0	NA	NA	1	0	1	NA	NA	NA	0	NA	0	NA	1	NA	NA	NA	NA	NA	0	NA	NA	NA	NA	NA	NA	1	NA	NA	NA	NA	NA	0	4
miR5588	NA	NA	NA	NA	NA	NA	NA	NA	NA	NA	NA	NA	NA	NA	NA	NA	NA	NA	NA	NA	NA	NA	NA	NA	NA	NA	NA	NA	NA	NA	NA	NA	0	0
miR5590	NA	NA	NA	NA	NA	NA	NA	NA	NA	NA	NA	NA	NA	NA	NA	NA	NA	NA	NA	NA	NA	NA	NA	NA	NA	NA	NA	NA	NA	NA	NA	NA	0	0
miR5591	NA	NA	NA	NA	NA	NA	NA	NA	NA	NA	NA	NA	NA	NA	NA	NA	NA	NA	NA	NA	NA	NA	NA	NA	NA	NA	NA	NA	NA	NA	NA	NA	0	0
miR563	NA	NA	NA	NA	NA	NA	NA	NA	NA	NA	NA	NA	0	NA	NA	NA	NA	NA	NA	NA	NA	NA	NA	NA	NA	NA	NA	NA	NA	NA	NA	NA	0	0
miR564	NA	NA	NA	NA	NA	NA	NA	NA	NA	NA	NA	NA	NA	NA	NA	NA	NA	NA	NA	NA	NA	NA	NA	NA	NA	NA	NA	NA	NA	NA	NA	NA	0	0
miR566	NA	NA	NA	NA	NA	NA	NA	NA	NA	NA	NA	NA	NA	NA	NA	NA	NA	NA	NA	NA	NA	NA	NA	NA	NA	NA	NA	NA	NA	NA	NA	NA	0	0
miR568	NA	NA	NA	NA	NA	NA	NA	NA	NA	NA	NA	NA	NA	NA	NA	NA	NA	NA	NA	NA	NA	NA	NA	NA	NA	NA	NA	NA	NA	NA	NA	NA	0	0
miR5680	NA	NA	NA	NA	NA	NA	NA	NA	NA	NA	NA	NA	NA	NA	NA	NA	NA	NA	NA	NA	NA	NA	NA	NA	NA	NA	NA	NA	NA	NA	NA	NA	0	0
miR5681a	NA	NA	NA	NA	NA	NA	NA	NA	NA	NA	NA	NA	NA	NA	NA	NA	NA	NA	NA	NA	NA	NA	NA	NA	NA	NA	NA	NA	NA	NA	NA	NA	0	0
miR5681b	NA	NA	NA	NA	NA	NA	NA	NA	NA	NA	NA	NA	NA	NA	NA	NA	NA	NA	NA	NA	NA	NA	NA	NA	NA	NA	NA	NA	NA	NA	NA	NA	0	0
miR5682	NA	NA	NA	NA	NA	NA	NA	NA	NA	NA	NA	NA	NA	NA	NA	NA	NA	NA	NA	NA	NA	NA	NA	NA	NA	NA	NA	NA	NA	NA	NA	NA	0	0
miR5684	NA	NA	NA	NA	NA	NA	NA	NA	NA	NA	NA	NA	NA	NA	NA	NA	NA	NA	NA	NA	NA	NA	NA	NA	NA	NA	NA	NA	NA	NA	NA	NA	0	0
miR5685	0	NA	NA	NA	NA	NA	NA	NA	NA	NA	NA	NA	NA	NA	NA	NA	NA	NA	NA	NA	NA	0	NA	NA	NA	NA	NA	NA	NA	NA	NA	NA	0	0
miR5687	NA	NA	NA	NA	NA	NA	NA	NA	NA	NA	NA	NA	NA	NA	NA	NA	NA	NA	NA	NA	NA	NA	NA	NA	NA	NA	NA	NA	NA	NA	NA	NA	0	0
miR5688	NA	NA	NA	NA	NA	NA	NA	NA	NA	NA	NA	NA	NA	NA	NA	NA	NA	NA	NA	NA	NA	NA	NA	NA	NA	NA	NA	NA	NA	NA	NA	NA	0	0
miR5689	NA	NA	NA	NA	NA	NA	NA	NA	NA	NA	NA	NA	NA	NA	NA	NA	NA	NA	NA	NA	NA	NA	NA	NA	NA	NA	NA	NA	NA	NA	NA	NA	0	0
miR5690	NA	NA	NA	NA	NA	NA	NA	NA	NA	NA	NA	NA	NA	NA	NA	NA	NA	NA	NA	NA	NA	NA	NA	NA	NA	NA	NA	NA	NA	NA	NA	NA	0	0
miR5691	NA	NA	NA	NA	NA	NA	NA	NA	NA	NA	NA	NA	NA	NA	NA	NA	NA	NA	NA	NA	NA	NA	NA	NA	NA	NA	NA	NA	NA	NA	NA	NA	0	0
miR5692a	NA	NA	NA	NA	NA	NA	NA	NA	NA	NA	NA	NA	NA	NA	NA	NA	NA	NA	NA	NA	NA	NA	NA	NA	NA	NA	NA	NA	NA	NA	NA	NA	0	0
miR5692b	NA	NA	NA	NA	NA	NA	NA	NA	NA	NA	NA	NA	NA	NA	NA	NA	NA	NA	NA	NA	NA	0	NA	NA	NA	NA	NA	NA	NA	NA	NA	NA	0	0
miR5692c	NA	NA	NA	NA	NA	NA	NA	NA	NA	NA	NA	NA	NA	NA	NA	NA	NA	NA	NA	NA	NA	NA	NA	NA	NA	NA	NA	NA	NA	NA	NA	NA	0	0
miR5693	NA	NA	NA	NA	NA	NA	NA	NA	NA	NA	NA	NA	NA	NA	NA	NA	NA	NA	NA	NA	NA	NA	NA	NA	NA	NA	NA	NA	NA	NA	NA	NA	0	0
miR5694	NA	NA	NA	NA	NA	NA	NA	NA	NA	NA	NA	NA	NA	NA	NA	NA	NA	NA	NA	NA	NA	NA	NA	NA	NA	NA	NA	NA	NA	NA	NA	NA	0	0
miR5696	NA	NA	NA	NA	NA	NA	NA	NA	NA	NA	NA	NA	NA	NA	NA	NA	NA	NA	NA	NA	NA	NA	NA	NA	NA	NA	NA	NA	NA	NA	NA	NA	0	0
miR5697	NA	NA	NA	NA	NA	NA	NA	NA	NA	NA	NA	NA	NA	NA	NA	NA	NA	NA	NA	NA	NA	NA	NA	NA	NA	NA	NA	NA	NA	NA	NA	NA	0	0
miR5698	NA	NA	NA	NA	NA	NA	NA	NA	NA	NA	NA	NA	NA	NA	NA	NA	NA	NA	NA	NA	NA	NA	NA	NA	NA	NA	NA	NA	NA	NA	NA	0	0	0
miR5699	NA	NA	NA	NA	NA	NA	NA	NA	NA	NA	NA	NA	NA	NA	NA	NA	NA	NA	NA	NA	NA	NA	NA	NA	NA	NA	NA	NA	NA	NA	NA	0	0	0
miR5700	NA	NA	NA	NA	NA	NA	NA	NA	NA	NA	NA	NA	NA	NA	NA	NA	NA	NA	NA	NA	NA	NA	NA	NA	NA	NA	NA	NA	NA	NA	NA	NA	0	0
miR5701	NA	NA	NA	NA	NA	NA	NA	NA	NA	NA	NA	NA	NA	NA	NA	NA	NA	NA	NA	NA	NA	NA	NA	NA	NA	NA	NA	NA	NA	NA	NA	NA	0	0
miR5702	NA	NA	NA	NA	NA	NA	NA	NA	NA	NA	NA	NA	NA	NA	NA	NA	NA	NA	NA	NA	NA	NA	NA	NA	NA	NA	NA	NA	NA	NA	NA	NA	0	0
miR5703	NA	NA	NA	NA	NA	NA	NA	NA	NA	NA	NA	NA	NA	NA	NA	NA	NA	NA	NA	NA	NA	NA	NA	NA	NA	NA	NA	NA	NA	NA	NA	NA	0	0
miR5704	NA	NA	NA	NA	NA	NA	NA	NA	NA	NA	NA	NA	NA	NA	NA	NA	NA	NA	NA	NA	NA	0	NA	NA	NA	NA	NA	NA	NA	NA	NA	NA	0	0
miR5705	NA	NA	NA	NA	NA	NA	NA	NA	NA	NA	NA	NA	NA	NA	NA	NA	NA	NA	NA	NA	NA	NA	NA	NA	NA	NA	NA	NA	NA	NA	NA	NA	0	0
miR5706	NA	NA	NA	NA	NA	NA	NA	NA	NA	NA	NA	NA	NA	NA	NA	NA	NA	NA	NA	NA	NA	NA	NA	NA	NA	NA	NA	NA	NA	NA	NA	NA	0	0
miR5707	NA	NA	NA	NA	NA	NA	NA	NA	NA	NA	NA	NA	NA	NA	NA	NA	NA	NA	NA	NA	NA	NA	NA	NA	NA	NA	NA	NA	NA	NA	NA	NA	0	0
miR5708	NA	NA	NA	NA	NA	NA	NA	NA	NA	NA	NA	NA	NA	NA	NA	NA	NA	NA	NA	NA	NA	NA	NA	NA	NA	NA	NA	NA	NA	NA	NA	NA	0	0
miR572	NA	NA	NA	NA	NA	NA	NA	NA	NA	NA	NA	NA	NA	NA	NA	NA	NA	NA	NA	NA	NA	NA	NA	NA	NA	NA	NA	NA	NA	NA	NA	NA	0	0
miR5739	NA	NA	NA	NA	NA	NA	NA	NA	NA	NA	NA	NA	NA	NA	NA	NA	NA	NA	NA	NA	NA	NA	NA	NA	NA	NA	NA	NA	NA	NA	NA	NA	0	0
miR575	NA	NA	NA	NA	NA	NA	NA	NA	NA	NA	NA	NA	NA	NA	NA	NA	NA	NA	NA	NA	NA	NA	NA	NA	NA	NA	NA	NA	NA	NA	NA	NA	0	0
miR5787	NA	NA	NA	NA	NA	NA	NA	NA	NA	NA	NA	NA	NA	NA	NA	NA	NA	NA	NA	NA	NA	NA	NA	NA	NA	NA	NA	NA	NA	NA	NA	NA	0	0
miR581	NA	NA	NA	NA	NA	NA	NA	1	NA	NA	NA	NA	NA	NA	NA	NA	NA	NA	NA	NA	NA	NA	NA	NA	NA	0	NA	NA	NA	NA	NA	NA	0	1
miR583	NA	NA	NA	NA	NA	NA	NA	NA	NA	NA	NA	NA	NA	NA	NA	NA	NA	NA	NA	NA	NA	NA	NA	NA	NA	NA	NA	NA	NA	NA	NA	NA	0	0
miR585	NA	NA	NA	NA	NA	NA	NA	NA	NA	NA	NA	NA	NA	NA	NA	NA	NA	NA	NA	NA	NA	NA	NA	NA	NA	NA	NA	NA	1	NA	NA	NA	0	1
miR586	NA	NA	NA	NA	NA	NA	NA	NA	NA	NA	NA	NA	NA	NA	NA	NA	NA	NA	NA	NA	NA	NA	NA	NA	NA	NA	NA	NA	NA	NA	NA	NA	0	0
miR588	NA	NA	NA	NA	NA	NA	NA	NA	NA	NA	NA	NA	NA	NA	NA	NA	NA	NA	NA	NA	NA	NA	NA	NA	NA	NA	NA	NA	NA	NA	NA	NA	0	0
miR591	NA	NA	NA	NA	NA	NA	NA	NA	NA	NA	NA	NA	0	NA	NA	NA	NA	NA	NA	NA	NA	NA	NA	NA	NA	NA	NA	NA	NA	NA	NA	NA	0	0
miR595	NA	NA	NA	NA	NA	NA	NA	NA	NA	NA	NA	NA	NA	NA	NA	NA	NA	NA	NA	NA	NA	NA	NA	NA	NA	NA	NA	NA	NA	NA	NA	NA	0	0
miR596	NA	NA	NA	NA	NA	NA	NA	NA	NA	NA	NA	NA	NA	NA	NA	NA	NA	NA	NA	NA	NA	NA	NA	NA	NA	NA	NA	NA	NA	NA	NA	NA	0	0
miR597	NA	NA	NA	NA	NA	NA	NA	0	NA	NA	NA	NA	0	NA	NA	NA	NA	NA	NA	NA	NA	NA	NA	NA	NA	0	NA	NA	NA	NA	NA	NA	0	0
miR600	NA	NA	NA	NA	NA	NA	NA	NA	NA	NA	NA	NA	NA	NA	NA	NA	NA	NA	NA	NA	NA	NA	NA	NA	NA	NA	NA	NA	NA	NA	NA	NA	0	0
miR601	NA	NA	NA	NA	NA	NA	NA	NA	NA	NA	NA	NA	0	NA	NA	NA	NA	NA	NA	NA	NA	NA	NA	NA	NA	NA	NA	NA	NA	NA	NA	NA	0	0
miR602	NA	NA	NA	NA	NA	NA	NA	NA	NA	NA	NA	NA	NA	NA	NA	NA	NA	NA	NA	NA	NA	NA	NA	NA	NA	NA	NA	NA	NA	NA	NA	NA	0	0
miR603	NA	NA	NA	NA	NA	NA	NA	0	NA	NA	NA	NA	NA	NA	NA	NA	NA	NA	NA	NA	NA	NA	NA	NA	NA	NA	NA	NA	NA	NA	NA	NA	0	0
miR604	NA	NA	NA	NA	NA	NA	NA	0	NA	NA	NA	NA	1	NA	NA	NA	NA	NA	NA	NA	NA	NA	NA	NA	NA	0	NA	NA	NA	NA	NA	NA	0	1
miR605	NA	NA	NA	NA	NA	NA	NA	NA	NA	NA	NA	NA	NA	NA	NA	NA	NA	NA	NA	NA	NA	NA	NA	NA	NA	NA	NA	NA	NA	NA	NA	NA	0	0
miR6068	NA	NA	NA	NA	NA	NA	NA	NA	NA	NA	NA	NA	NA	NA	NA	NA	NA	NA	NA	NA	NA	NA	NA	NA	NA	NA	NA	NA	NA	NA	NA	NA	0	0
miR6069	NA	NA	NA	NA	NA	NA	NA	NA	NA	NA	NA	NA	NA	NA	NA	NA	NA	NA	NA	NA	NA	NA	NA	NA	NA	NA	NA	NA	NA	NA	NA	NA	0	0
miR607	NA	NA	NA	NA	NA	NA	NA	NA	NA	NA	NA	NA	1	NA	NA	NA	NA	NA	NA	NA	NA	NA	NA	NA	NA	NA	NA	NA	NA	NA	NA	NA	0	1
miR6070	NA	NA	NA	NA	NA	NA	NA	NA	NA	NA	NA	NA	NA	NA	NA	NA	NA	NA	NA	NA	NA	NA	NA	NA	NA	NA	NA	NA	NA	NA	NA	NA	0	0
miR6071	NA	NA	NA	NA	NA	NA	NA	NA	NA	NA	NA	NA	NA	NA	NA	NA	NA	NA	NA	NA	NA	NA	NA	NA	NA	NA	NA	0	NA	NA	NA	NA	0	0
miR6072	NA	NA	NA	NA	NA	NA	NA	NA	NA	NA	NA	NA	NA	NA	NA	NA	NA	NA	NA	NA	NA	NA	NA	NA	NA	NA	NA	NA	NA	NA	NA	NA	0	0
miR6073	NA	NA	NA	NA	NA	NA	NA	NA	NA	NA	NA	NA	NA	NA	NA	NA	NA	NA	NA	NA	NA	NA	NA	NA	NA	NA	NA	NA	NA	NA	NA	NA	0	0
miR6074	NA	NA	NA	NA	NA	NA	NA	NA	NA	NA	NA	NA	NA	NA	NA	NA	NA	NA	NA	NA	NA	NA	NA	NA	NA	NA	NA	NA	NA	NA	NA	NA	0	0
miR6075	NA	NA	NA	NA	NA	NA	NA	NA	NA	NA	NA	NA	NA	NA	NA	NA	NA	NA	NA	NA	NA	NA	NA	NA	NA	NA	0	NA	NA	NA	NA	NA	0	0
miR6076	NA	NA	NA	NA	NA	NA	NA	NA	NA	NA	NA	NA	NA	NA	NA	NA	NA	NA	NA	NA	NA	NA	NA	NA	NA	NA	NA	NA	NA	NA	NA	NA	0	0
miR6077	NA	NA	NA	NA	NA	NA	NA	NA	NA	NA	NA	NA	NA	NA	NA	NA	NA	NA	NA	NA	NA	NA	NA	NA	NA	NA	NA	NA	NA	NA	NA	NA	0	0
miR6078	NA	NA	NA	NA	NA	NA	NA	NA	NA	NA	NA	NA	NA	NA	NA	NA	NA	NA	NA	NA	NA	NA	NA	NA	NA	NA	NA	NA	NA	NA	NA	NA	0	0
miR6079	NA	NA	NA	NA	NA	NA	NA	NA	NA	NA	NA	NA	NA	NA	NA	NA	NA	NA	NA	NA	NA	NA	NA	NA	NA	NA	NA	NA	NA	NA	NA	NA	0	0
miR608	NA	NA	NA	NA	NA	NA	NA	0	NA	NA	NA	NA	NA	NA	NA	NA	NA	NA	NA	NA	NA	NA	NA	NA	NA	1	NA	NA	NA	NA	NA	NA	0	1
miR6080	NA	NA	NA	NA	NA	NA	NA	NA	NA	NA	NA	NA	NA	NA	NA	NA	NA	NA	NA	NA	NA	NA	NA	NA	NA	NA	NA	NA	NA	NA	NA	NA	0	0
miR6081	NA	NA	NA	NA	NA	NA	NA	NA	NA	NA	NA	NA	NA	NA	NA	NA	NA	NA	NA	NA	NA	NA	NA	NA	NA	NA	NA	NA	NA	NA	NA	NA	0	0
miR6082	NA	NA	NA	NA	NA	NA	NA	NA	NA	NA	NA	NA	NA	NA	NA	NA	NA	NA	NA	NA	NA	NA	NA	NA	NA	NA	NA	NA	NA	NA	NA	NA	0	0
miR6083	NA	NA	NA	NA	NA	NA	NA	NA	NA	NA	NA	NA	NA	NA	NA	NA	NA	NA	NA	NA	NA	NA	NA	NA	NA	NA	NA	NA	NA	NA	NA	NA	0	0
miR6084	NA	NA	NA	NA	NA	NA	NA	NA	NA	NA	NA	NA	NA	NA	NA	NA	NA	NA	NA	NA	NA	NA	NA	NA	NA	NA	NA	NA	NA	NA	NA	NA	0	0
miR6085	NA	NA	NA	NA	NA	NA	NA	NA	NA	NA	NA	NA	NA	NA	NA	NA	NA	NA	NA	NA	NA	NA	NA	NA	NA	NA	NA	NA	NA	NA	NA	NA	0	0
miR6086	NA	NA	NA	NA	NA	NA	NA	NA	NA	NA	NA	NA	NA	NA	NA	NA	NA	NA	NA	NA	NA	NA	NA	NA	NA	NA	NA	NA	NA	NA	NA	NA	0	0
miR6087	NA	NA	NA	NA	NA	NA	NA	NA	NA	NA	NA	NA	NA	NA	NA	NA	NA	NA	NA	NA	NA	NA	NA	NA	NA	NA	NA	NA	NA	NA	NA	NA	0	0
miR6088	NA	NA	NA	NA	NA	NA	NA	NA	NA	NA	NA	NA	NA	NA	NA	NA	NA	NA	NA	NA	NA	NA	NA	NA	NA	NA	NA	NA	NA	NA	NA	NA	0	0
miR6089	NA	NA	NA	NA	NA	NA	NA	NA	NA	NA	NA	NA	NA	NA	NA	NA	NA	NA	NA	NA	NA	NA	NA	NA	NA	NA	NA	NA	NA	NA	NA	NA	0	0
miR609	NA	NA	NA	NA	NA	NA	NA	NA	NA	NA	NA	NA	NA	NA	NA	NA	NA	NA	NA	NA	NA	NA	NA	NA	NA	NA	NA	NA	NA	NA	NA	NA	0	0
miR6090	NA	NA	NA	NA	NA	NA	NA	NA	NA	NA	NA	NA	NA	NA	NA	NA	NA	NA	NA	NA	NA	NA	NA	NA	NA	NA	NA	NA	NA	NA	NA	NA	0	0
miR610	NA	NA	NA	NA	NA	NA	NA	NA	NA	NA	NA	NA	NA	NA	NA	NA	NA	NA	NA	NA	NA	NA	NA	NA	NA	NA	NA	NA	NA	NA	NA	NA	0	0
miR611	NA	NA	NA	NA	NA	NA	NA	NA	NA	NA	NA	NA	NA	NA	NA	NA	NA	NA	NA	NA	NA	NA	NA	NA	NA	NA	NA	NA	NA	NA	NA	NA	0	0
miR612	NA	NA	NA	NA	NA	NA	NA	NA	NA	NA	NA	NA	NA	NA	NA	NA	NA	NA	NA	NA	NA	NA	NA	NA	NA	NA	NA	NA	NA	NA	NA	NA	0	0
miR6124	NA	NA	NA	NA	NA	NA	NA	NA	NA	NA	NA	NA	NA	NA	NA	NA	NA	NA	NA	NA	NA	NA	NA	NA	NA	NA	NA	NA	NA	NA	NA	NA	0	0
miR6125	NA	NA	NA	NA	NA	NA	NA	NA	NA	NA	NA	NA	NA	NA	NA	NA	NA	NA	NA	NA	NA	NA	NA	NA	NA	NA	NA	NA	NA	NA	NA	NA	0	0
miR6126	NA	NA	NA	NA	NA	NA	NA	NA	NA	NA	NA	NA	NA	NA	NA	NA	NA	NA	NA	NA	NA	NA	NA	NA	NA	NA	NA	NA	NA	NA	NA	NA	0	0
miR6127	NA	NA	NA	NA	NA	NA	NA	NA	NA	NA	NA	NA	NA	NA	NA	NA	NA	NA	NA	NA	NA	NA	NA	NA	NA	NA	NA	NA	NA	NA	NA	NA	0	0
miR6128	NA	NA	NA	NA	NA	NA	NA	NA	NA	NA	NA	NA	NA	NA	NA	NA	NA	NA	NA	NA	NA	NA	NA	NA	NA	NA	NA	NA	NA	NA	NA	NA	0	0
miR6129	NA	NA	NA	NA	NA	NA	NA	NA	NA	NA	NA	NA	NA	NA	NA	NA	NA	NA	NA	NA	NA	NA	NA	NA	NA	NA	NA	NA	NA	NA	NA	NA	0	0
miR6130	NA	NA	NA	NA	NA	NA	NA	NA	NA	NA	NA	NA	NA	NA	NA	NA	NA	NA	NA	NA	NA	NA	NA	NA	NA	NA	NA	NA	NA	NA	NA	NA	0	0
miR6131	NA	NA	NA	NA	NA	NA	NA	NA	NA	NA	NA	NA	NA	NA	NA	NA	NA	NA	NA	NA	NA	NA	NA	NA	NA	NA	NA	NA	NA	NA	NA	NA	0	0
miR6132	NA	NA	NA	NA	NA	NA	NA	NA	NA	NA	NA	NA	NA	NA	NA	NA	NA	NA	NA	NA	NA	NA	NA	NA	NA	NA	NA	NA	NA	NA	NA	NA	0	0
miR6133	NA	NA	NA	NA	NA	NA	NA	NA	NA	NA	NA	NA	NA	NA	NA	NA	NA	NA	NA	NA	NA	NA	NA	NA	NA	NA	NA	NA	NA	NA	NA	NA	0	0
miR6134	NA	NA	NA	NA	NA	NA	NA	NA	NA	NA	NA	NA	NA	NA	NA	NA	NA	NA	NA	NA	NA	NA	NA	NA	NA	NA	NA	NA	NA	NA	NA	NA	0	0
miR614	NA	NA	NA	NA	NA	NA	NA	NA	NA	NA	NA	NA	NA	NA	NA	NA	NA	NA	NA	NA	NA	NA	NA	NA	NA	NA	NA	NA	NA	NA	NA	NA	0	0
miR6165	NA	NA	NA	NA	NA	NA	NA	NA	NA	NA	NA	NA	NA	NA	NA	NA	NA	NA	NA	NA	NA	NA	NA	NA	NA	NA	NA	NA	NA	NA	NA	NA	0	0
miR617	NA	NA	NA	NA	NA	NA	NA	NA	NA	NA	NA	NA	NA	NA	NA	NA	NA	NA	NA	NA	NA	NA	NA	NA	NA	NA	NA	NA	NA	NA	NA	NA	0	0
miR619	NA	NA	NA	NA	NA	NA	NA	NA	NA	NA	NA	NA	0	NA	NA	NA	NA	NA	NA	NA	NA	NA	NA	NA	NA	NA	NA	NA	NA	NA	NA	NA	0	0
miR622	NA	NA	NA	NA	NA	NA	NA	NA	NA	NA	NA	NA	NA	NA	NA	NA	NA	NA	NA	NA	NA	NA	NA	NA	NA	NA	NA	NA	NA	NA	NA	NA	0	0
miR627	NA	NA	NA	NA	NA	NA	NA	NA	NA	NA	NA	NA	NA	NA	NA	NA	NA	NA	NA	NA	NA	NA	NA	NA	NA	NA	NA	NA	NA	NA	NA	0	0	0
miR630	NA	NA	NA	NA	NA	NA	NA	NA	NA	NA	NA	NA	NA	NA	NA	NA	NA	NA	NA	NA	NA	NA	NA	NA	NA	NA	NA	NA	NA	NA	NA	NA	0	0
miR631	NA	NA	NA	NA	NA	NA	NA	NA	NA	NA	NA	NA	NA	NA	NA	NA	NA	NA	NA	NA	NA	NA	NA	NA	NA	NA	NA	NA	NA	NA	NA	NA	0	0
miR632	NA	NA	NA	NA	NA	NA	NA	NA	NA	NA	NA	NA	NA	NA	NA	NA	NA	NA	NA	NA	NA	NA	NA	NA	NA	NA	NA	NA	NA	NA	NA	NA	0	0
miR633	NA	NA	NA	NA	NA	NA	NA	NA	NA	NA	NA	NA	NA	NA	NA	NA	NA	NA	NA	NA	NA	NA	NA	NA	NA	NA	NA	NA	NA	NA	NA	NA	0	0
miR634	NA	NA	NA	NA	NA	NA	NA	NA	NA	NA	NA	NA	NA	NA	NA	NA	NA	NA	NA	NA	NA	NA	NA	NA	NA	NA	NA	NA	NA	NA	NA	NA	0	0
miR636	NA	NA	NA	NA	NA	NA	NA	NA	NA	NA	NA	NA	NA	NA	NA	NA	NA	NA	NA	NA	NA	NA	NA	NA	NA	NA	NA	NA	NA	NA	NA	NA	0	0
miR637	NA	NA	NA	NA	NA	NA	NA	NA	NA	NA	NA	NA	NA	NA	NA	NA	NA	NA	NA	NA	NA	NA	NA	NA	NA	NA	NA	NA	NA	NA	NA	NA	0	0
miR638	NA	NA	NA	NA	NA	NA	NA	NA	NA	NA	NA	NA	NA	NA	NA	NA	NA	NA	NA	NA	NA	NA	NA	NA	NA	NA	NA	NA	NA	NA	NA	NA	0	0
miR639	NA	NA	NA	NA	NA	NA	NA	NA	NA	NA	NA	NA	NA	NA	NA	NA	NA	NA	NA	NA	NA	NA	NA	NA	NA	NA	NA	NA	NA	NA	NA	NA	0	0
miR642b	NA	NA	NA	NA	NA	NA	NA	NA	NA	NA	NA	NA	NA	NA	NA	NA	NA	NA	NA	NA	NA	NA	NA	NA	NA	NA	NA	NA	NA	NA	NA	NA	0	0
miR645	NA	NA	NA	NA	NA	NA	0	0	NA	NA	0	NA	0	NA	NA	NA	NA	NA	NA	NA	NA	NA	NA	NA	NA	1	NA	NA	NA	NA	NA	NA	0	1
miR646	NA	NA	NA	NA	NA	NA	NA	NA	NA	NA	NA	NA	0	NA	NA	NA	NA	NA	NA	NA	NA	NA	NA	NA	NA	NA	NA	NA	NA	NA	NA	NA	0	0
miR648	NA	NA	NA	NA	NA	NA	NA	1	NA	NA	NA	NA	0	NA	NA	NA	NA	NA	NA	NA	NA	NA	NA	NA	NA	0	NA	NA	NA	NA	NA	NA	0	1
miR649	NA	NA	NA	NA	NA	NA	NA	NA	NA	NA	NA	NA	NA	NA	NA	NA	NA	NA	NA	NA	NA	NA	NA	NA	NA	NA	NA	NA	NA	NA	NA	NA	0	0
miR6499	NA	NA	NA	1	NA	NA	NA	NA	NA	NA	NA	NA	NA	NA	NA	NA	NA	NA	NA	NA	NA	NA	NA	NA	NA	NA	NA	NA	1	NA	NA	NA	0	2
miR650	NA	NA	NA	NA	NA	NA	NA	NA	NA	NA	NA	NA	NA	NA	NA	NA	NA	NA	NA	NA	NA	NA	NA	NA	NA	NA	NA	NA	NA	NA	NA	NA	0	0
miR6500	NA	NA	NA	NA	NA	NA	NA	NA	NA	NA	NA	NA	NA	NA	NA	NA	NA	NA	NA	NA	NA	NA	NA	NA	NA	NA	NA	NA	NA	NA	NA	NA	0	0
miR6501	NA	NA	NA	NA	NA	NA	NA	NA	NA	NA	NA	NA	NA	NA	NA	NA	NA	NA	NA	NA	NA	NA	NA	NA	NA	NA	NA	NA	NA	NA	NA	NA	0	0
miR6502	NA	NA	NA	NA	NA	NA	NA	NA	NA	NA	NA	NA	NA	NA	NA	NA	NA	NA	NA	NA	NA	NA	NA	NA	NA	NA	NA	NA	NA	NA	NA	NA	0	0
miR6503	NA	NA	NA	NA	NA	NA	NA	NA	NA	NA	NA	NA	NA	NA	NA	NA	NA	NA	NA	0	NA	NA	NA	NA	NA	NA	NA	NA	NA	NA	NA	NA	0	0
miR6504	NA	NA	NA	NA	NA	NA	NA	NA	NA	NA	NA	NA	NA	NA	NA	NA	NA	NA	NA	NA	NA	NA	NA	NA	NA	NA	NA	NA	NA	NA	NA	NA	0	0
miR6505	NA	NA	NA	NA	NA	NA	NA	NA	NA	NA	NA	NA	NA	NA	NA	NA	NA	NA	NA	NA	NA	NA	NA	NA	NA	NA	NA	NA	NA	NA	NA	NA	0	0
miR6506	NA	NA	NA	NA	NA	NA	NA	NA	NA	NA	NA	NA	NA	NA	NA	NA	NA	NA	NA	NA	NA	NA	NA	NA	NA	NA	NA	NA	NA	NA	NA	NA	0	0
miR6507	NA	NA	NA	NA	NA	NA	NA	NA	NA	NA	NA	NA	NA	NA	NA	NA	NA	NA	NA	NA	NA	NA	NA	NA	NA	NA	NA	NA	NA	NA	NA	NA	0	0
miR6508	NA	NA	NA	NA	NA	NA	NA	NA	NA	NA	NA	NA	NA	NA	NA	NA	NA	NA	NA	NA	NA	NA	NA	NA	NA	NA	NA	NA	NA	NA	NA	NA	0	0
miR6511a	NA	NA	NA	NA	NA	NA	NA	NA	NA	NA	NA	NA	NA	NA	NA	NA	NA	NA	NA	NA	NA	NA	NA	NA	NA	NA	NA	NA	NA	NA	NA	NA	0	0
miR6511b	NA	NA	NA	NA	NA	NA	NA	NA	NA	NA	NA	NA	NA	NA	NA	NA	NA	NA	NA	NA	NA	NA	NA	NA	NA	NA	NA	NA	NA	NA	NA	NA	0	0
miR6512	NA	NA	NA	NA	NA	NA	NA	NA	NA	NA	NA	NA	NA	NA	NA	NA	NA	NA	NA	NA	NA	NA	NA	NA	NA	NA	NA	NA	NA	NA	NA	NA	0	0
miR6513	NA	NA	NA	NA	NA	NA	NA	NA	NA	NA	NA	NA	NA	NA	NA	NA	NA	NA	NA	NA	NA	NA	NA	NA	NA	NA	NA	NA	NA	NA	NA	NA	0	0
miR6514	NA	NA	NA	NA	NA	NA	NA	NA	NA	NA	NA	NA	NA	NA	NA	NA	NA	NA	NA	NA	NA	NA	NA	NA	NA	NA	NA	NA	NA	NA	NA	NA	0	0
miR6515	NA	NA	NA	NA	NA	NA	NA	NA	NA	NA	NA	NA	NA	NA	NA	NA	NA	NA	NA	NA	NA	NA	NA	NA	NA	NA	NA	NA	NA	NA	NA	NA	0	0
miR6516	NA	NA	NA	NA	NA	NA	NA	NA	NA	NA	NA	NA	NA	NA	NA	NA	NA	NA	NA	NA	NA	NA	NA	NA	NA	NA	NA	NA	NA	NA	NA	NA	0	0
miR655	1	NA	NA	NA	0	NA	NA	NA	NA	NA	NA	NA	NA	NA	NA	NA	NA	0	NA	NA	NA	NA	NA	1	NA	NA	1	NA	0	NA	0	NA	0	3
miR656	0	NA	NA	NA	NA	NA	NA	NA	NA	NA	NA	NA	NA	NA	NA	NA	NA	NA	NA	NA	1	NA	NA	NA	NA	NA	0	NA	NA	NA	0	NA	0	1
miR658	NA	NA	NA	NA	NA	NA	NA	NA	NA	NA	NA	NA	NA	NA	NA	NA	NA	NA	NA	NA	NA	NA	NA	NA	NA	NA	NA	NA	NA	NA	NA	NA	0	0
miR661	NA	NA	NA	NA	NA	NA	NA	0	NA	NA	NA	NA	0	NA	NA	NA	NA	NA	0	NA	NA	NA	NA	NA	NA	NA	NA	NA	NA	NA	NA	NA	0	0
miR662	NA	NA	NA	NA	NA	NA	NA	NA	NA	NA	NA	NA	NA	NA	NA	NA	NA	NA	NA	NA	NA	NA	NA	NA	NA	NA	NA	NA	NA	NA	NA	NA	0	0
miR663a	NA	NA	NA	NA	NA	NA	NA	NA	NA	NA	NA	NA	NA	NA	NA	NA	NA	NA	NA	NA	NA	NA	NA	NA	NA	NA	NA	NA	NA	NA	NA	NA	0	0
miR663b	NA	NA	NA	NA	NA	NA	NA	NA	NA	NA	NA	NA	NA	NA	NA	NA	NA	NA	NA	NA	NA	NA	NA	NA	NA	NA	NA	NA	NA	NA	NA	NA	0	0
miR665	NA	NA	NA	NA	NA	NA	NA	NA	NA	NA	NA	NA	NA	NA	NA	NA	NA	NA	NA	NA	NA	NA	NA	NA	NA	NA	1	NA	NA	NA	NA	NA	0	1
miR668	0	NA	NA	NA	NA	NA	NA	NA	NA	NA	NA	NA	NA	NA	NA	NA	NA	NA	NA	NA	NA	NA	NA	NA	NA	NA	NA	NA	NA	NA	NA	NA	0	0
miR670	NA	NA	NA	NA	NA	NA	NA	NA	NA	NA	NA	NA	NA	NA	NA	NA	NA	NA	NA	NA	0	NA	NA	NA	NA	NA	NA	NA	NA	NA	NA	NA	0	0
miR6715b	NA	NA	NA	NA	NA	NA	NA	NA	NA	NA	NA	NA	NA	NA	NA	NA	NA	NA	NA	NA	NA	NA	NA	NA	NA	NA	0	NA	NA	NA	NA	NA	0	0
miR6716	NA	NA	NA	NA	NA	NA	NA	NA	NA	NA	NA	NA	NA	NA	NA	NA	NA	NA	NA	NA	NA	NA	NA	NA	NA	NA	NA	NA	NA	NA	NA	0	0	0
miR6717	NA	NA	NA	NA	NA	NA	NA	NA	NA	NA	NA	NA	NA	NA	NA	NA	NA	NA	NA	NA	NA	NA	NA	NA	NA	NA	NA	NA	NA	NA	NA	NA	0	0
miR6718	NA	NA	NA	NA	1	NA	NA	NA	NA	NA	NA	NA	NA	NA	NA	NA	NA	NA	NA	NA	NA	NA	NA	NA	NA	NA	NA	NA	NA	NA	NA	NA	0	1
miR6719	0	NA	NA	NA	NA	NA	NA	NA	NA	NA	NA	NA	NA	NA	NA	NA	NA	NA	NA	NA	NA	NA	NA	NA	NA	NA	NA	NA	NA	NA	NA	NA	0	0
miR6720	NA	NA	NA	0	NA	NA	NA	NA	NA	NA	NA	NA	NA	NA	NA	NA	NA	NA	NA	NA	NA	NA	NA	NA	NA	NA	NA	NA	NA	NA	NA	NA	0	0
miR6721	NA	NA	NA	NA	NA	NA	NA	NA	NA	NA	NA	NA	NA	NA	NA	NA	NA	NA	NA	NA	NA	NA	NA	NA	NA	NA	NA	NA	NA	NA	NA	NA	0	0
miR6722	NA	NA	NA	NA	NA	NA	NA	NA	NA	NA	NA	NA	NA	NA	NA	NA	NA	NA	NA	NA	NA	NA	NA	NA	NA	NA	NA	0	NA	NA	NA	NA	0	0
miR6723	NA	NA	NA	NA	NA	NA	NA	NA	NA	NA	NA	NA	NA	NA	NA	NA	NA	NA	NA	NA	NA	NA	NA	NA	NA	NA	NA	NA	NA	NA	NA	NA	0	0
miR6724	NA	NA	NA	NA	NA	NA	NA	NA	NA	NA	NA	NA	NA	NA	NA	NA	NA	NA	NA	NA	NA	NA	NA	NA	NA	NA	NA	NA	NA	NA	NA	NA	0	0
miR6726	NA	NA	NA	NA	NA	NA	NA	NA	NA	NA	NA	NA	NA	NA	NA	NA	NA	NA	NA	NA	NA	NA	NA	NA	NA	NA	NA	NA	NA	NA	NA	NA	0	0
miR6727	NA	NA	NA	NA	NA	NA	NA	NA	NA	NA	NA	NA	NA	NA	NA	NA	NA	NA	NA	NA	NA	NA	NA	NA	NA	NA	NA	NA	NA	NA	NA	NA	0	0
miR6728	NA	NA	NA	NA	NA	NA	NA	NA	NA	NA	NA	NA	NA	NA	NA	NA	NA	NA	NA	NA	NA	NA	NA	NA	NA	NA	NA	NA	NA	NA	NA	NA	0	0
miR6729	NA	NA	NA	NA	NA	NA	NA	NA	NA	NA	NA	NA	NA	NA	NA	NA	NA	NA	NA	NA	NA	NA	NA	NA	NA	NA	NA	NA	NA	NA	NA	NA	0	0
miR6730	NA	NA	NA	NA	NA	NA	NA	NA	NA	NA	NA	NA	NA	NA	NA	NA	NA	0	NA	0	NA	1	NA	NA	NA	NA	NA	0	NA	NA	NA	NA	0	1
miR6731	NA	NA	NA	NA	NA	NA	NA	NA	NA	NA	NA	NA	NA	NA	NA	NA	NA	NA	NA	NA	NA	NA	NA	NA	NA	NA	NA	NA	NA	NA	NA	NA	0	0
miR6732	NA	NA	NA	NA	NA	NA	NA	NA	NA	NA	NA	NA	NA	NA	NA	NA	NA	NA	NA	NA	NA	NA	NA	NA	NA	NA	NA	NA	NA	NA	NA	NA	0	0
miR6733	NA	NA	NA	NA	NA	NA	NA	NA	NA	NA	NA	NA	NA	NA	NA	NA	NA	NA	NA	NA	NA	NA	NA	NA	NA	NA	NA	NA	NA	NA	NA	NA	0	0
miR6734	NA	NA	NA	NA	NA	NA	NA	NA	NA	NA	NA	NA	NA	NA	NA	NA	NA	NA	NA	NA	NA	NA	NA	NA	NA	NA	NA	NA	NA	NA	NA	NA	0	0
miR6735	NA	NA	NA	NA	NA	NA	NA	NA	NA	NA	NA	NA	NA	NA	NA	NA	NA	NA	NA	NA	NA	NA	NA	NA	NA	NA	NA	NA	NA	NA	NA	NA	0	0
miR6736	NA	NA	NA	NA	NA	NA	NA	NA	NA	NA	NA	NA	NA	NA	NA	NA	NA	NA	NA	NA	NA	NA	NA	NA	NA	NA	NA	NA	NA	NA	NA	NA	0	0
miR6737	NA	NA	NA	NA	NA	NA	NA	NA	NA	NA	NA	NA	NA	NA	NA	NA	NA	NA	NA	NA	NA	NA	NA	NA	NA	NA	NA	NA	NA	NA	NA	NA	0	0
miR6738	NA	NA	NA	NA	NA	NA	NA	NA	NA	NA	NA	NA	NA	NA	NA	NA	NA	NA	NA	NA	NA	NA	NA	NA	NA	NA	NA	NA	NA	NA	NA	NA	0	0
miR6740	NA	NA	NA	NA	NA	NA	NA	NA	NA	NA	NA	NA	NA	NA	NA	NA	NA	NA	NA	NA	NA	NA	NA	NA	NA	NA	NA	NA	NA	NA	NA	NA	0	0
miR6741	NA	NA	NA	NA	NA	NA	NA	NA	NA	NA	NA	NA	NA	NA	NA	NA	NA	NA	NA	NA	NA	NA	NA	NA	NA	NA	NA	NA	NA	NA	NA	NA	0	0
miR6742	NA	NA	NA	NA	NA	NA	NA	NA	NA	NA	NA	NA	NA	NA	NA	NA	NA	NA	NA	NA	NA	NA	NA	NA	NA	NA	NA	NA	NA	NA	NA	NA	0	0
miR6743	NA	NA	NA	NA	NA	NA	NA	NA	NA	NA	NA	NA	NA	NA	NA	NA	NA	NA	NA	NA	NA	NA	NA	NA	NA	NA	NA	NA	NA	NA	NA	NA	0	0
miR6744	NA	NA	NA	NA	NA	NA	NA	NA	NA	NA	NA	NA	NA	NA	NA	NA	NA	NA	NA	NA	NA	NA	NA	NA	NA	NA	NA	NA	NA	NA	NA	NA	0	0
miR6745	NA	NA	NA	NA	NA	NA	NA	NA	NA	NA	NA	NA	NA	NA	NA	NA	NA	NA	NA	NA	NA	NA	NA	NA	NA	NA	NA	NA	NA	NA	NA	NA	0	0
miR6746	NA	NA	NA	NA	NA	NA	1	NA	NA	NA	NA	NA	NA	NA	NA	NA	NA	NA	NA	NA	NA	NA	NA	NA	NA	NA	NA	NA	NA	NA	NA	NA	0	1
miR6747	NA	NA	NA	NA	NA	NA	NA	NA	NA	NA	NA	NA	NA	NA	NA	NA	NA	NA	NA	NA	NA	NA	NA	NA	NA	NA	NA	NA	NA	NA	NA	NA	0	0
miR6748	NA	NA	NA	NA	NA	NA	NA	NA	NA	NA	NA	NA	NA	NA	NA	NA	NA	NA	NA	NA	NA	NA	NA	NA	NA	NA	NA	NA	NA	NA	NA	NA	0	0
miR6749	NA	NA	NA	NA	NA	NA	NA	NA	NA	NA	NA	NA	NA	NA	NA	NA	NA	NA	NA	NA	NA	NA	NA	NA	NA	NA	NA	NA	NA	NA	NA	NA	0	0
miR6750	NA	NA	NA	NA	NA	NA	NA	NA	NA	NA	NA	NA	NA	NA	NA	NA	NA	NA	NA	NA	NA	NA	NA	NA	NA	NA	NA	NA	NA	NA	NA	NA	0	0
miR6751	NA	NA	NA	NA	NA	NA	NA	NA	NA	NA	NA	NA	NA	NA	NA	NA	NA	NA	NA	NA	NA	NA	NA	NA	NA	NA	NA	NA	NA	NA	NA	NA	0	0
miR6752	NA	NA	NA	NA	NA	NA	NA	NA	NA	NA	NA	NA	NA	NA	NA	NA	NA	NA	NA	NA	NA	NA	NA	NA	NA	NA	NA	NA	NA	NA	NA	NA	0	0
miR6753	0	NA	NA	1	0	NA	1	NA	NA	NA	NA	NA	NA	NA	NA	0	NA	0	NA	0	0	NA	NA	NA	NA	NA	NA	0	0	NA	NA	NA	0	2
miR6754	NA	NA	NA	NA	NA	NA	NA	NA	NA	NA	NA	NA	NA	NA	NA	NA	NA	NA	NA	NA	NA	NA	NA	NA	NA	NA	NA	NA	NA	NA	NA	NA	0	0
miR6755	NA	NA	NA	NA	NA	NA	NA	NA	NA	NA	NA	NA	NA	NA	NA	NA	NA	NA	NA	NA	NA	NA	NA	NA	NA	NA	NA	NA	NA	NA	NA	NA	0	0
miR6756	NA	NA	NA	NA	NA	NA	NA	NA	NA	NA	NA	NA	NA	NA	NA	NA	NA	NA	NA	NA	NA	NA	NA	NA	NA	NA	NA	NA	NA	NA	NA	NA	0	0
miR6757	NA	NA	NA	NA	NA	NA	NA	NA	NA	NA	NA	NA	NA	NA	NA	NA	NA	NA	NA	NA	NA	NA	NA	NA	NA	NA	NA	NA	NA	NA	NA	NA	0	0
miR6758	NA	NA	NA	NA	NA	NA	NA	NA	NA	NA	NA	NA	NA	NA	NA	NA	NA	NA	NA	NA	NA	NA	NA	NA	NA	NA	NA	NA	NA	NA	NA	NA	0	0
miR6759	NA	NA	NA	NA	NA	NA	NA	NA	NA	NA	NA	NA	NA	NA	NA	NA	NA	NA	NA	NA	NA	NA	NA	NA	NA	NA	NA	NA	NA	NA	NA	NA	0	0
miR6760	NA	NA	NA	NA	NA	NA	NA	NA	NA	NA	NA	NA	NA	NA	NA	NA	NA	NA	NA	NA	NA	NA	NA	NA	NA	NA	NA	NA	NA	NA	NA	NA	0	0
miR6761	NA	NA	NA	NA	NA	NA	NA	NA	NA	NA	NA	NA	NA	NA	NA	NA	NA	NA	NA	NA	NA	NA	NA	NA	NA	NA	NA	NA	NA	NA	NA	NA	0	0
miR6762	NA	NA	NA	NA	NA	NA	NA	NA	NA	NA	NA	NA	NA	NA	NA	NA	NA	NA	NA	NA	NA	NA	NA	NA	NA	NA	NA	NA	NA	NA	NA	NA	0	0
miR6763	NA	NA	NA	NA	NA	NA	NA	NA	NA	NA	NA	NA	NA	NA	NA	NA	NA	NA	NA	NA	NA	NA	NA	NA	NA	NA	NA	NA	NA	NA	NA	NA	0	0
miR6764	NA	NA	NA	NA	NA	NA	NA	NA	NA	NA	NA	NA	NA	NA	NA	NA	NA	NA	NA	NA	NA	NA	NA	NA	NA	NA	NA	NA	NA	NA	NA	NA	0	0
miR6765	NA	NA	NA	NA	NA	NA	NA	NA	NA	NA	NA	NA	NA	NA	NA	NA	NA	NA	NA	NA	NA	NA	NA	NA	NA	NA	NA	NA	NA	NA	NA	NA	0	0
miR6766	NA	NA	NA	NA	NA	NA	NA	NA	NA	NA	NA	NA	NA	NA	NA	NA	NA	NA	NA	NA	NA	NA	NA	NA	NA	NA	NA	NA	NA	NA	NA	NA	0	0
miR6767	NA	NA	NA	NA	NA	NA	NA	NA	NA	NA	NA	NA	NA	NA	NA	NA	NA	NA	NA	NA	NA	NA	NA	NA	NA	NA	NA	NA	NA	NA	NA	NA	0	0
miR6768	NA	NA	NA	NA	NA	NA	NA	NA	NA	NA	NA	NA	NA	NA	NA	NA	NA	NA	NA	NA	NA	NA	NA	NA	NA	NA	NA	NA	NA	NA	NA	NA	0	0
miR6769a	NA	NA	NA	NA	NA	NA	NA	NA	NA	NA	NA	NA	NA	NA	NA	NA	NA	NA	NA	NA	NA	NA	NA	NA	NA	NA	NA	NA	NA	NA	NA	NA	0	0
miR6769b	NA	NA	NA	NA	NA	NA	NA	NA	NA	NA	NA	NA	NA	NA	NA	NA	NA	NA	NA	NA	NA	NA	NA	NA	NA	NA	NA	NA	NA	NA	NA	NA	0	0
miR6770	NA	NA	NA	NA	NA	NA	NA	NA	NA	NA	NA	NA	NA	NA	NA	NA	NA	NA	NA	NA	NA	NA	NA	NA	NA	NA	NA	NA	NA	NA	NA	NA	0	0
miR6771	NA	NA	NA	NA	NA	NA	NA	NA	NA	NA	NA	NA	NA	NA	NA	NA	NA	NA	NA	NA	NA	NA	NA	NA	NA	NA	NA	NA	NA	NA	NA	NA	0	0
miR6773	NA	NA	NA	NA	NA	NA	NA	NA	NA	NA	NA	NA	NA	NA	NA	NA	NA	NA	NA	NA	NA	NA	NA	NA	NA	NA	NA	NA	NA	NA	NA	NA	0	0
miR6774	NA	NA	NA	NA	NA	NA	NA	NA	NA	NA	NA	NA	NA	NA	NA	NA	NA	NA	NA	NA	NA	NA	NA	NA	NA	NA	NA	NA	NA	NA	NA	NA	0	0
miR6775	NA	NA	NA	NA	NA	NA	NA	NA	NA	NA	NA	NA	NA	NA	NA	NA	NA	NA	NA	NA	NA	NA	NA	NA	NA	NA	NA	NA	NA	NA	NA	1	0	1
miR6776	NA	NA	NA	NA	NA	NA	NA	NA	NA	NA	NA	NA	NA	NA	NA	NA	NA	NA	NA	NA	NA	NA	NA	NA	NA	NA	NA	NA	NA	NA	NA	NA	0	0
miR6777	NA	NA	NA	NA	NA	NA	NA	NA	NA	NA	NA	NA	NA	NA	NA	NA	NA	NA	NA	NA	NA	NA	NA	NA	NA	NA	NA	NA	NA	NA	NA	NA	0	0
miR6778	NA	NA	NA	NA	NA	NA	NA	NA	NA	NA	NA	NA	NA	NA	NA	NA	NA	NA	NA	NA	NA	NA	NA	NA	NA	NA	NA	NA	NA	NA	NA	NA	0	0
miR6779	NA	NA	NA	NA	NA	NA	NA	NA	NA	NA	NA	NA	NA	NA	NA	NA	NA	NA	NA	NA	NA	NA	NA	NA	NA	NA	NA	NA	NA	NA	NA	NA	0	0
miR6780a	NA	NA	NA	NA	NA	NA	NA	NA	NA	NA	NA	NA	NA	NA	NA	NA	NA	NA	NA	NA	NA	NA	NA	NA	NA	NA	NA	NA	NA	NA	NA	NA	0	0
miR6780b	NA	NA	NA	NA	NA	NA	NA	NA	NA	NA	NA	NA	NA	NA	NA	NA	NA	NA	NA	NA	NA	NA	NA	NA	NA	NA	NA	NA	NA	NA	NA	NA	0	0
miR6781	NA	NA	NA	NA	NA	NA	NA	NA	NA	NA	NA	NA	NA	NA	NA	NA	NA	NA	NA	NA	NA	NA	NA	NA	NA	NA	NA	NA	NA	NA	NA	NA	0	0
miR6782	NA	NA	NA	NA	NA	NA	NA	NA	NA	NA	NA	NA	NA	NA	NA	NA	NA	NA	NA	NA	NA	NA	NA	NA	NA	NA	NA	NA	NA	NA	NA	NA	0	0
miR6783	NA	NA	NA	NA	NA	NA	NA	NA	NA	NA	NA	NA	NA	NA	NA	NA	NA	NA	NA	NA	NA	NA	NA	NA	NA	NA	NA	NA	NA	NA	NA	NA	0	0
miR6784	1	NA	NA	0	0	NA	NA	NA	NA	NA	NA	0	NA	NA	NA	NA	NA	1	NA	1	NA	NA	0	NA	NA	NA	NA	NA	NA	NA	NA	NA	0	3
miR6785	NA	NA	NA	NA	NA	NA	NA	NA	NA	NA	NA	NA	NA	NA	NA	NA	NA	NA	NA	NA	NA	NA	NA	NA	NA	NA	NA	NA	NA	NA	NA	NA	0	0
miR6786	NA	NA	NA	NA	NA	NA	NA	NA	NA	NA	NA	NA	NA	NA	NA	NA	NA	NA	NA	NA	NA	NA	NA	NA	NA	NA	NA	NA	NA	NA	NA	NA	0	0
miR6787	NA	NA	NA	NA	NA	NA	NA	NA	NA	NA	NA	NA	NA	NA	NA	NA	NA	NA	NA	NA	NA	NA	NA	NA	NA	NA	NA	NA	NA	NA	NA	NA	0	0
miR6788	NA	NA	NA	NA	NA	NA	NA	NA	NA	NA	NA	NA	NA	NA	NA	NA	NA	NA	NA	NA	NA	NA	NA	NA	NA	NA	NA	NA	NA	NA	NA	NA	0	0
miR6789	NA	NA	NA	NA	NA	NA	NA	NA	NA	NA	NA	NA	NA	NA	NA	NA	NA	NA	NA	NA	NA	NA	NA	NA	NA	NA	NA	NA	NA	NA	NA	NA	0	0
miR6790	NA	NA	NA	NA	NA	NA	NA	NA	NA	NA	NA	NA	NA	NA	NA	NA	NA	NA	NA	NA	NA	NA	NA	NA	NA	NA	NA	NA	NA	NA	NA	NA	0	0
miR6791	NA	NA	NA	NA	NA	NA	NA	NA	NA	NA	NA	NA	NA	NA	NA	NA	NA	NA	NA	NA	NA	NA	NA	NA	NA	NA	NA	NA	NA	NA	NA	NA	0	0
miR6792	NA	NA	NA	NA	NA	NA	NA	NA	NA	NA	NA	NA	NA	NA	NA	NA	NA	NA	NA	NA	NA	NA	NA	NA	NA	NA	NA	NA	NA	NA	NA	NA	0	0
miR6793	NA	NA	NA	NA	NA	NA	NA	NA	NA	NA	NA	NA	NA	NA	NA	NA	NA	NA	NA	NA	NA	NA	NA	NA	NA	NA	NA	NA	NA	NA	NA	NA	0	0
miR6794	NA	NA	NA	NA	NA	NA	NA	NA	NA	NA	NA	NA	NA	NA	NA	NA	NA	NA	NA	NA	NA	NA	NA	NA	NA	NA	NA	NA	NA	NA	NA	NA	0	0
miR6795	NA	NA	NA	NA	NA	NA	NA	NA	NA	NA	NA	NA	NA	NA	NA	NA	NA	NA	NA	NA	NA	NA	NA	NA	NA	NA	NA	NA	NA	NA	NA	NA	0	0
miR6796	NA	NA	NA	NA	NA	NA	NA	NA	NA	NA	NA	NA	NA	NA	NA	NA	NA	NA	NA	NA	NA	NA	NA	NA	NA	NA	NA	NA	NA	NA	NA	NA	0	0
miR6798	NA	NA	NA	NA	NA	NA	NA	NA	NA	NA	NA	NA	NA	NA	NA	NA	NA	NA	NA	NA	NA	NA	NA	NA	NA	NA	NA	NA	NA	NA	NA	NA	0	0
miR6799	NA	NA	NA	NA	NA	NA	NA	NA	NA	NA	NA	NA	NA	NA	NA	NA	NA	NA	NA	NA	NA	NA	NA	NA	NA	NA	NA	NA	NA	NA	NA	NA	0	0
miR6800	NA	NA	NA	NA	NA	NA	NA	NA	NA	NA	NA	NA	NA	NA	NA	NA	NA	NA	NA	NA	NA	NA	NA	NA	NA	NA	NA	NA	NA	NA	NA	NA	0	0
miR6801	NA	NA	NA	NA	NA	NA	NA	NA	NA	NA	NA	NA	NA	NA	NA	NA	NA	NA	NA	NA	NA	NA	NA	NA	NA	NA	NA	NA	NA	NA	NA	NA	0	0
miR6802	NA	NA	NA	NA	NA	NA	NA	NA	NA	NA	NA	NA	NA	NA	NA	NA	NA	NA	NA	NA	NA	NA	NA	NA	NA	NA	NA	NA	NA	NA	NA	NA	0	0
miR6803	NA	NA	NA	NA	NA	NA	NA	NA	NA	NA	NA	NA	NA	NA	NA	NA	NA	NA	NA	NA	NA	NA	NA	NA	NA	NA	NA	NA	NA	NA	NA	NA	0	0
miR6804	0	NA	NA	NA	NA	NA	NA	NA	NA	NA	NA	NA	NA	NA	NA	NA	NA	NA	NA	NA	NA	NA	NA	NA	NA	NA	NA	NA	NA	NA	NA	NA	0	0
miR6805	NA	NA	NA	NA	NA	NA	NA	NA	NA	NA	NA	NA	NA	NA	NA	NA	NA	NA	NA	NA	NA	NA	NA	NA	NA	NA	NA	NA	NA	NA	NA	NA	0	0
miR6806	1	NA	NA	NA	NA	NA	NA	NA	NA	NA	NA	NA	NA	NA	NA	NA	NA	NA	NA	NA	1	NA	NA	NA	NA	NA	NA	NA	NA	NA	NA	NA	0	2
miR6807	NA	NA	NA	NA	NA	NA	NA	NA	NA	NA	NA	NA	NA	NA	NA	NA	NA	NA	NA	NA	NA	NA	NA	NA	NA	NA	NA	NA	NA	NA	NA	NA	0	0
miR6808	NA	NA	NA	NA	NA	NA	NA	NA	NA	NA	NA	NA	NA	NA	NA	NA	NA	NA	NA	NA	NA	NA	NA	NA	NA	NA	NA	NA	NA	NA	NA	NA	0	0
miR6809	NA	NA	NA	NA	NA	NA	NA	NA	NA	NA	NA	NA	NA	NA	NA	NA	NA	NA	NA	NA	NA	NA	NA	NA	NA	NA	NA	NA	NA	NA	NA	NA	0	0
miR6810	NA	NA	NA	NA	NA	NA	NA	NA	NA	NA	NA	NA	NA	NA	NA	NA	NA	NA	NA	NA	NA	NA	NA	NA	NA	NA	NA	NA	NA	NA	NA	NA	0	0
miR6811	NA	NA	NA	NA	NA	NA	NA	NA	NA	NA	NA	NA	NA	NA	NA	NA	NA	NA	NA	NA	NA	NA	NA	NA	NA	NA	NA	NA	NA	NA	NA	NA	0	0
miR6812	NA	NA	NA	NA	NA	NA	NA	NA	NA	NA	NA	NA	NA	NA	NA	NA	NA	NA	NA	NA	NA	NA	NA	NA	NA	NA	NA	NA	NA	NA	NA	NA	0	0
miR6813	NA	NA	NA	NA	NA	NA	1	NA	NA	NA	NA	NA	NA	NA	NA	NA	NA	NA	NA	NA	NA	NA	NA	NA	NA	NA	NA	NA	NA	NA	NA	NA	0	1
miR6814	NA	NA	NA	NA	NA	NA	NA	NA	NA	NA	NA	NA	NA	NA	NA	NA	NA	NA	NA	NA	NA	NA	NA	NA	NA	NA	NA	NA	NA	NA	NA	NA	0	0
miR6815	NA	NA	NA	NA	NA	NA	NA	NA	NA	NA	NA	NA	NA	NA	NA	NA	NA	NA	NA	NA	NA	NA	NA	NA	NA	NA	NA	NA	NA	NA	NA	NA	0	0
miR6816	NA	NA	NA	NA	NA	NA	NA	NA	NA	NA	NA	NA	NA	NA	NA	NA	NA	NA	NA	NA	NA	NA	NA	NA	NA	NA	NA	NA	NA	NA	NA	NA	0	0
miR6817	NA	NA	NA	NA	NA	NA	NA	NA	NA	NA	NA	NA	NA	NA	NA	NA	NA	NA	NA	NA	NA	NA	NA	NA	NA	NA	NA	NA	NA	NA	NA	NA	0	0
miR6818	NA	NA	NA	NA	NA	NA	NA	NA	NA	NA	NA	NA	NA	NA	NA	NA	NA	NA	NA	NA	NA	NA	NA	NA	NA	NA	NA	NA	NA	NA	NA	NA	0	0
miR6819	1	NA	NA	0	0	NA	NA	NA	NA	NA	NA	NA	NA	NA	NA	NA	NA	NA	NA	1	NA	NA	NA	NA	NA	NA	NA	NA	0	NA	NA	NA	0	2
miR6820	NA	NA	NA	NA	NA	NA	NA	NA	NA	NA	NA	NA	NA	NA	NA	NA	NA	NA	NA	NA	NA	NA	NA	NA	NA	NA	NA	NA	NA	NA	NA	NA	0	0
miR6821	NA	NA	NA	NA	NA	NA	NA	NA	NA	NA	NA	NA	NA	NA	NA	NA	NA	NA	NA	NA	NA	NA	NA	NA	NA	NA	NA	NA	NA	NA	NA	NA	0	0
miR6822	NA	NA	NA	NA	NA	NA	NA	NA	NA	NA	NA	NA	NA	NA	NA	NA	NA	NA	NA	NA	NA	NA	NA	NA	NA	NA	NA	NA	NA	NA	NA	NA	0	0
miR6823	NA	NA	NA	NA	NA	NA	NA	NA	NA	NA	NA	NA	NA	NA	NA	NA	NA	NA	NA	NA	NA	NA	NA	NA	NA	NA	NA	NA	NA	NA	NA	NA	0	0
miR6824	NA	NA	NA	NA	NA	NA	NA	NA	NA	NA	NA	NA	NA	NA	NA	NA	NA	NA	NA	NA	NA	NA	NA	NA	NA	NA	NA	NA	NA	NA	NA	NA	0	0
miR6825	NA	NA	NA	NA	NA	NA	NA	NA	NA	NA	NA	NA	NA	NA	NA	NA	NA	NA	NA	NA	NA	NA	NA	NA	NA	NA	NA	NA	NA	NA	NA	NA	0	0
miR6826	NA	NA	NA	NA	NA	NA	NA	NA	NA	NA	NA	NA	NA	NA	NA	NA	NA	NA	NA	NA	NA	NA	NA	NA	NA	NA	NA	NA	NA	NA	NA	NA	0	0
miR6827	NA	NA	NA	NA	NA	NA	NA	NA	NA	NA	NA	NA	NA	NA	NA	NA	NA	NA	NA	NA	NA	NA	NA	NA	NA	NA	NA	NA	NA	NA	NA	NA	0	0
miR6828	NA	NA	NA	NA	NA	NA	NA	NA	NA	NA	NA	NA	NA	NA	NA	NA	NA	NA	NA	NA	NA	NA	NA	NA	NA	NA	NA	NA	NA	NA	NA	NA	0	0
miR6829	NA	NA	NA	NA	NA	NA	NA	NA	NA	NA	NA	NA	NA	NA	NA	NA	NA	NA	NA	NA	NA	NA	NA	NA	NA	NA	NA	NA	NA	NA	NA	NA	0	0
miR6830	NA	NA	NA	NA	NA	NA	NA	NA	NA	NA	NA	NA	NA	NA	NA	NA	NA	NA	NA	NA	NA	NA	NA	NA	NA	NA	NA	NA	NA	NA	NA	NA	0	0
miR6831	NA	NA	NA	NA	NA	NA	NA	NA	NA	NA	NA	NA	NA	NA	NA	NA	NA	NA	NA	NA	NA	NA	NA	NA	NA	NA	NA	NA	NA	NA	NA	NA	0	0
miR6832	NA	NA	NA	NA	NA	NA	NA	NA	NA	NA	NA	NA	NA	NA	NA	NA	NA	NA	NA	NA	NA	NA	NA	NA	NA	NA	NA	NA	NA	NA	NA	NA	0	0
miR6833	NA	NA	NA	NA	NA	NA	NA	NA	NA	NA	NA	NA	NA	NA	NA	NA	NA	NA	NA	NA	NA	NA	NA	NA	NA	NA	NA	NA	NA	NA	NA	NA	0	0
miR6834	NA	NA	NA	NA	NA	NA	NA	NA	NA	NA	NA	NA	NA	NA	NA	NA	NA	NA	NA	NA	NA	NA	NA	NA	NA	NA	NA	NA	NA	NA	NA	NA	0	0
miR6836	NA	NA	NA	NA	NA	NA	NA	NA	NA	NA	NA	NA	NA	NA	NA	NA	NA	NA	NA	NA	NA	NA	NA	NA	NA	NA	NA	NA	NA	NA	NA	NA	0	0
miR6837	NA	NA	NA	NA	NA	NA	NA	NA	NA	NA	NA	NA	NA	NA	NA	NA	NA	NA	NA	NA	NA	NA	NA	NA	NA	NA	NA	NA	NA	NA	NA	NA	0	0
miR6838	NA	NA	NA	NA	NA	NA	NA	NA	NA	NA	NA	NA	NA	NA	NA	NA	NA	NA	NA	NA	NA	NA	NA	NA	NA	NA	NA	NA	NA	NA	NA	NA	0	0
miR6839	NA	NA	NA	NA	NA	NA	NA	NA	NA	NA	NA	NA	NA	NA	NA	NA	NA	NA	NA	NA	NA	NA	NA	NA	NA	NA	NA	NA	NA	NA	NA	NA	0	0
miR6840	NA	NA	NA	NA	NA	NA	NA	NA	NA	NA	NA	NA	NA	NA	NA	NA	NA	NA	NA	NA	NA	NA	NA	NA	NA	NA	NA	NA	NA	NA	NA	NA	0	0
miR6841	NA	NA	NA	NA	NA	NA	NA	NA	NA	NA	NA	NA	NA	NA	NA	NA	NA	NA	NA	NA	NA	NA	NA	NA	NA	NA	NA	NA	NA	NA	NA	NA	0	0
miR6843	NA	NA	NA	NA	NA	NA	NA	NA	NA	NA	NA	NA	NA	NA	NA	NA	NA	NA	NA	NA	NA	NA	NA	NA	NA	NA	NA	NA	NA	NA	NA	NA	0	0
miR6844	NA	NA	NA	NA	NA	NA	NA	NA	NA	NA	NA	NA	NA	NA	NA	NA	NA	NA	NA	NA	NA	NA	NA	NA	NA	NA	NA	NA	NA	NA	NA	NA	0	0
miR6845	NA	NA	NA	NA	NA	NA	NA	NA	NA	NA	NA	NA	NA	NA	NA	NA	NA	NA	NA	NA	NA	NA	NA	NA	NA	NA	NA	NA	NA	NA	NA	NA	0	0
miR6846	NA	NA	NA	NA	NA	NA	NA	NA	NA	NA	NA	NA	NA	NA	NA	NA	NA	NA	NA	NA	NA	NA	NA	NA	NA	NA	NA	NA	NA	NA	NA	NA	0	0
miR6847	NA	NA	NA	NA	NA	NA	NA	NA	NA	NA	NA	NA	NA	NA	NA	NA	NA	NA	NA	NA	NA	NA	NA	NA	NA	NA	NA	NA	NA	NA	NA	NA	0	0
miR6848	NA	NA	NA	NA	NA	NA	NA	NA	NA	NA	NA	NA	NA	NA	NA	NA	NA	NA	NA	NA	NA	NA	NA	NA	NA	NA	NA	NA	NA	NA	NA	NA	0	0
miR6849	NA	NA	NA	NA	NA	NA	NA	NA	NA	NA	NA	NA	NA	NA	NA	NA	NA	NA	NA	NA	NA	NA	NA	NA	NA	NA	NA	NA	NA	NA	NA	NA	0	0
miR6850	NA	NA	NA	NA	NA	NA	NA	NA	NA	NA	NA	NA	NA	NA	NA	NA	NA	NA	NA	NA	NA	NA	NA	NA	NA	NA	NA	NA	NA	NA	NA	NA	0	0
miR6851	NA	NA	NA	NA	NA	NA	NA	NA	NA	NA	NA	NA	NA	NA	NA	NA	NA	NA	NA	NA	NA	NA	NA	NA	NA	NA	NA	NA	NA	NA	NA	NA	0	0
miR6852	NA	NA	NA	NA	NA	NA	NA	NA	NA	NA	NA	NA	NA	NA	NA	NA	NA	NA	NA	NA	NA	NA	NA	NA	NA	NA	NA	NA	NA	NA	NA	NA	0	0
miR6853	NA	NA	NA	NA	NA	NA	NA	NA	NA	NA	NA	NA	NA	NA	NA	NA	NA	NA	NA	NA	NA	NA	NA	NA	NA	NA	NA	NA	NA	NA	NA	NA	0	0
miR6854	NA	NA	NA	NA	NA	NA	NA	NA	NA	NA	NA	NA	NA	NA	NA	NA	NA	NA	NA	NA	NA	NA	NA	NA	NA	NA	NA	NA	NA	NA	NA	NA	0	0
miR6855	NA	NA	NA	NA	NA	NA	NA	NA	NA	NA	NA	NA	NA	NA	NA	NA	NA	NA	NA	NA	NA	NA	NA	NA	NA	NA	NA	NA	NA	NA	NA	NA	0	0
miR6856	NA	NA	NA	NA	NA	NA	NA	NA	NA	NA	NA	NA	NA	NA	NA	NA	NA	NA	NA	NA	NA	NA	NA	NA	NA	NA	NA	NA	NA	NA	NA	NA	0	0
miR6857	NA	NA	NA	NA	NA	NA	NA	NA	NA	NA	NA	NA	NA	NA	NA	NA	NA	NA	NA	NA	NA	NA	NA	NA	NA	NA	NA	NA	NA	NA	NA	NA	0	0
miR6858	NA	NA	NA	NA	NA	NA	NA	NA	NA	NA	NA	NA	NA	NA	NA	NA	NA	NA	NA	NA	NA	NA	NA	NA	NA	NA	NA	NA	NA	NA	NA	NA	0	0
miR6859	NA	NA	NA	NA	NA	NA	NA	NA	NA	NA	NA	NA	NA	NA	NA	NA	NA	NA	NA	NA	NA	NA	NA	NA	NA	NA	NA	NA	NA	NA	NA	NA	0	0
miR6860	NA	NA	NA	NA	NA	NA	NA	NA	NA	NA	NA	NA	NA	NA	NA	NA	NA	NA	NA	NA	NA	NA	NA	NA	NA	NA	NA	NA	NA	NA	NA	NA	0	0
miR6861	NA	NA	NA	NA	NA	NA	NA	NA	NA	NA	NA	NA	NA	NA	NA	NA	NA	NA	NA	NA	NA	NA	NA	NA	NA	NA	NA	NA	NA	NA	NA	NA	0	0
miR6862	NA	NA	NA	NA	NA	NA	NA	NA	NA	NA	NA	NA	NA	NA	NA	NA	NA	NA	NA	NA	NA	NA	NA	NA	NA	NA	NA	NA	NA	NA	NA	NA	0	0
miR6863	NA	NA	NA	NA	NA	NA	NA	NA	NA	NA	NA	NA	NA	NA	NA	NA	NA	NA	NA	NA	NA	NA	NA	NA	NA	NA	NA	NA	NA	NA	NA	NA	0	0
miR6864	NA	NA	NA	NA	NA	NA	NA	NA	NA	NA	NA	NA	NA	NA	NA	NA	NA	NA	NA	NA	NA	NA	NA	NA	NA	NA	NA	NA	NA	NA	NA	NA	0	0
miR6865	NA	NA	NA	NA	NA	NA	NA	NA	NA	NA	NA	NA	NA	NA	NA	NA	NA	NA	NA	NA	NA	NA	NA	NA	NA	NA	NA	NA	NA	NA	NA	NA	0	0
miR6866	NA	NA	NA	NA	NA	NA	NA	NA	NA	NA	NA	NA	NA	NA	NA	NA	NA	NA	NA	NA	NA	NA	NA	NA	NA	NA	NA	NA	NA	NA	NA	NA	0	0
miR6867	NA	NA	NA	NA	NA	NA	NA	NA	NA	NA	NA	NA	NA	NA	NA	NA	NA	NA	NA	NA	NA	NA	NA	NA	NA	NA	NA	NA	NA	NA	NA	NA	0	0
miR6868	NA	NA	NA	NA	NA	NA	NA	NA	NA	NA	NA	NA	NA	NA	NA	NA	NA	NA	NA	NA	NA	NA	NA	NA	NA	NA	NA	NA	NA	NA	NA	NA	0	0
miR6869	NA	NA	NA	NA	NA	NA	NA	NA	NA	NA	NA	NA	NA	NA	NA	NA	NA	NA	NA	NA	NA	NA	NA	NA	NA	NA	NA	NA	NA	NA	NA	NA	0	0
miR6870	NA	NA	NA	NA	NA	NA	NA	NA	NA	NA	NA	NA	NA	NA	NA	NA	NA	NA	NA	NA	NA	NA	NA	NA	NA	NA	NA	NA	NA	NA	NA	NA	0	0
miR6871	NA	NA	NA	NA	NA	NA	NA	NA	NA	NA	NA	NA	NA	NA	NA	NA	NA	NA	NA	NA	NA	NA	NA	NA	NA	NA	NA	NA	NA	NA	NA	NA	0	0
miR6872	NA	NA	NA	NA	NA	NA	NA	NA	NA	NA	NA	NA	NA	NA	NA	NA	NA	NA	NA	NA	NA	NA	NA	NA	NA	NA	NA	NA	NA	NA	NA	NA	0	0
miR6873	NA	NA	NA	NA	NA	NA	NA	NA	NA	NA	NA	NA	NA	NA	NA	NA	NA	NA	NA	NA	NA	NA	NA	NA	NA	NA	NA	NA	NA	NA	NA	NA	0	0
miR6874	NA	NA	NA	NA	NA	NA	NA	NA	NA	NA	NA	NA	NA	NA	NA	NA	NA	NA	NA	NA	NA	NA	NA	NA	NA	NA	NA	NA	NA	NA	NA	NA	0	0
miR6875	NA	NA	NA	NA	NA	NA	NA	NA	NA	NA	NA	NA	NA	NA	NA	NA	NA	NA	NA	NA	NA	NA	NA	NA	NA	NA	NA	NA	NA	NA	NA	NA	0	0
miR6876	NA	NA	NA	NA	NA	NA	NA	NA	NA	NA	NA	NA	NA	NA	NA	NA	NA	NA	NA	NA	NA	NA	NA	NA	NA	NA	NA	NA	NA	NA	NA	NA	0	0
miR6877	NA	NA	NA	NA	NA	NA	NA	NA	NA	NA	NA	NA	NA	NA	NA	NA	NA	NA	NA	NA	NA	NA	NA	NA	NA	NA	NA	NA	NA	NA	NA	NA	0	0
miR6878	NA	NA	NA	NA	NA	NA	NA	NA	NA	NA	NA	NA	NA	NA	NA	NA	NA	NA	NA	NA	NA	NA	NA	NA	NA	NA	NA	NA	NA	NA	NA	NA	0	0
miR6879	NA	NA	NA	NA	NA	NA	NA	NA	NA	NA	NA	NA	NA	NA	NA	NA	NA	NA	NA	NA	NA	NA	NA	NA	NA	NA	NA	NA	NA	NA	NA	NA	0	0
miR6880	NA	NA	NA	NA	NA	NA	NA	NA	NA	NA	NA	NA	NA	NA	NA	NA	NA	NA	NA	NA	NA	NA	NA	NA	NA	NA	NA	NA	NA	NA	NA	NA	0	0
miR6881	NA	NA	NA	NA	NA	NA	NA	NA	NA	NA	NA	NA	NA	NA	NA	NA	NA	NA	NA	NA	NA	NA	NA	NA	NA	NA	NA	NA	NA	NA	NA	NA	0	0
miR6882	NA	NA	NA	NA	NA	NA	NA	NA	NA	NA	NA	NA	NA	NA	NA	NA	NA	NA	NA	NA	NA	NA	NA	NA	NA	NA	NA	NA	NA	NA	NA	NA	0	0
miR6883	NA	NA	NA	NA	NA	NA	NA	NA	NA	NA	NA	NA	NA	NA	NA	NA	NA	NA	NA	NA	NA	NA	NA	NA	NA	NA	NA	NA	NA	NA	NA	NA	0	0
miR6884	NA	NA	NA	NA	NA	NA	NA	NA	NA	NA	NA	NA	NA	NA	NA	NA	NA	NA	NA	NA	NA	NA	NA	NA	NA	NA	NA	NA	NA	NA	NA	NA	0	0
miR6885	NA	NA	NA	NA	NA	NA	NA	NA	NA	NA	NA	NA	NA	NA	NA	NA	NA	NA	NA	NA	NA	NA	NA	NA	NA	NA	NA	NA	NA	NA	NA	NA	0	0
miR6886	NA	NA	NA	NA	NA	NA	NA	NA	NA	NA	NA	NA	NA	NA	NA	NA	NA	NA	NA	NA	NA	NA	NA	NA	NA	NA	NA	NA	NA	NA	NA	NA	0	0
miR6887	NA	NA	NA	NA	NA	NA	NA	NA	NA	NA	NA	NA	NA	NA	NA	NA	NA	NA	NA	NA	NA	NA	NA	NA	NA	NA	NA	NA	NA	NA	NA	NA	0	0
miR6888	NA	NA	NA	NA	NA	NA	NA	NA	NA	NA	NA	NA	NA	NA	NA	NA	NA	NA	NA	NA	NA	NA	NA	NA	NA	NA	NA	NA	NA	NA	NA	NA	0	0
miR6889	NA	NA	NA	NA	NA	NA	NA	NA	NA	NA	NA	NA	NA	NA	NA	NA	NA	NA	NA	NA	NA	NA	NA	NA	NA	NA	NA	NA	NA	NA	NA	NA	0	0
miR6890	NA	NA	NA	NA	NA	NA	NA	NA	NA	NA	NA	NA	NA	NA	NA	NA	NA	NA	NA	NA	NA	NA	NA	NA	NA	NA	NA	NA	NA	NA	NA	NA	0	0
miR6891	NA	NA	NA	NA	NA	NA	NA	NA	NA	NA	NA	NA	NA	NA	NA	NA	NA	NA	NA	NA	NA	NA	NA	NA	NA	NA	NA	NA	NA	NA	NA	NA	0	0
miR6892	NA	NA	NA	NA	NA	NA	NA	NA	NA	NA	NA	NA	NA	NA	NA	NA	NA	NA	NA	NA	NA	NA	NA	NA	NA	NA	NA	NA	1	NA	0	NA	0	1
miR6893	NA	NA	NA	NA	NA	NA	NA	NA	NA	NA	NA	NA	NA	NA	NA	NA	NA	NA	NA	NA	NA	NA	NA	NA	NA	NA	NA	NA	NA	NA	NA	NA	0	0
miR6894	NA	NA	NA	NA	NA	NA	NA	NA	NA	NA	NA	NA	NA	NA	NA	NA	NA	NA	NA	NA	NA	NA	NA	NA	NA	NA	NA	NA	NA	NA	NA	NA	0	0
miR6895	NA	NA	NA	NA	NA	NA	NA	NA	NA	NA	NA	NA	NA	NA	NA	NA	NA	NA	NA	NA	NA	NA	NA	NA	NA	NA	NA	NA	NA	NA	NA	NA	0	0
miR7	NA	NA	NA	NA	NA	NA	NA	NA	NA	NA	NA	NA	NA	NA	NA	NA	NA	NA	NA	NA	NA	NA	NA	NA	NA	NA	NA	NA	NA	NA	NA	NA	0	0
miR7106	NA	NA	NA	NA	NA	NA	NA	NA	NA	NA	NA	NA	NA	NA	NA	NA	NA	NA	NA	NA	NA	NA	NA	NA	NA	NA	NA	NA	NA	NA	NA	NA	0	0
miR7107	NA	NA	NA	NA	NA	NA	NA	NA	NA	NA	NA	NA	NA	NA	NA	NA	NA	NA	NA	NA	NA	NA	NA	NA	NA	NA	NA	NA	NA	NA	NA	NA	0	0
miR7108	NA	NA	NA	NA	NA	NA	NA	NA	NA	NA	NA	NA	NA	NA	NA	NA	NA	NA	NA	NA	NA	NA	NA	NA	NA	NA	NA	NA	NA	NA	NA	NA	0	0
miR7109	NA	NA	NA	NA	NA	NA	NA	NA	NA	NA	NA	NA	NA	NA	NA	NA	NA	NA	NA	NA	NA	NA	NA	NA	NA	NA	NA	NA	NA	NA	NA	NA	0	0
miR711	NA	NA	NA	NA	NA	NA	NA	NA	NA	NA	NA	NA	NA	NA	NA	NA	NA	NA	NA	NA	NA	NA	NA	NA	NA	NA	NA	NA	NA	NA	NA	NA	0	0
miR7110	NA	NA	NA	NA	NA	NA	NA	NA	NA	NA	NA	NA	NA	NA	NA	NA	NA	NA	NA	NA	NA	NA	NA	NA	NA	NA	NA	NA	NA	NA	NA	NA	0	0
miR7112	NA	NA	NA	NA	NA	NA	NA	NA	NA	NA	NA	NA	NA	NA	NA	NA	NA	NA	NA	NA	NA	NA	NA	NA	NA	NA	NA	NA	NA	NA	NA	NA	0	0
miR7113	NA	NA	NA	NA	NA	NA	NA	NA	NA	NA	NA	NA	NA	NA	NA	NA	NA	NA	NA	NA	NA	NA	NA	NA	NA	NA	NA	NA	NA	NA	NA	NA	0	0
miR7114	NA	NA	NA	NA	NA	NA	NA	NA	NA	NA	NA	NA	NA	NA	NA	NA	NA	NA	NA	NA	NA	NA	NA	NA	NA	NA	NA	NA	NA	NA	NA	NA	0	0
miR7150	NA	NA	NA	NA	NA	NA	NA	NA	NA	NA	NA	NA	NA	NA	NA	NA	NA	NA	NA	NA	NA	NA	NA	NA	NA	NA	NA	NA	NA	NA	NA	NA	0	0
miR7151	NA	NA	NA	NA	NA	NA	NA	NA	NA	NA	NA	NA	NA	NA	NA	NA	NA	NA	NA	NA	NA	NA	NA	NA	NA	NA	NA	NA	NA	NA	NA	NA	0	0
miR7153	NA	NA	NA	NA	NA	NA	NA	NA	NA	NA	NA	NA	NA	NA	NA	NA	NA	NA	NA	NA	NA	NA	NA	NA	NA	NA	NA	NA	NA	NA	NA	NA	0	0
miR7154	NA	NA	NA	NA	NA	NA	NA	NA	NA	NA	NA	NA	NA	NA	NA	NA	NA	NA	NA	NA	NA	NA	NA	NA	NA	NA	NA	NA	NA	NA	NA	NA	0	0
miR7155	NA	NA	NA	NA	NA	NA	NA	NA	NA	NA	NA	NA	NA	NA	NA	NA	NA	NA	NA	NA	NA	NA	NA	NA	NA	NA	NA	NA	NA	NA	NA	NA	0	0
miR7156	NA	NA	NA	NA	NA	NA	NA	NA	NA	NA	NA	NA	NA	NA	NA	NA	NA	NA	NA	NA	NA	NA	NA	NA	NA	NA	NA	NA	NA	NA	NA	NA	0	0
miR7157	NA	NA	NA	NA	NA	NA	NA	NA	NA	NA	NA	NA	NA	NA	NA	NA	NA	NA	NA	NA	NA	NA	NA	NA	NA	NA	NA	NA	NA	NA	NA	NA	0	0
miR7158	NA	NA	NA	NA	NA	NA	NA	NA	NA	NA	NA	NA	NA	NA	NA	NA	NA	0	NA	NA	NA	NA	NA	NA	NA	NA	NA	NA	NA	NA	NA	NA	0	0
miR7159	NA	NA	NA	NA	NA	NA	NA	NA	NA	NA	NA	NA	NA	NA	NA	NA	NA	NA	NA	NA	NA	NA	NA	NA	NA	NA	NA	NA	NA	NA	NA	NA	0	0
miR7160	NA	NA	NA	NA	NA	NA	NA	NA	NA	NA	NA	NA	NA	NA	NA	NA	NA	NA	NA	NA	NA	NA	NA	NA	NA	NA	NA	NA	NA	NA	NA	NA	0	0
miR7161	NA	NA	NA	NA	NA	NA	NA	NA	NA	NA	NA	NA	NA	NA	NA	NA	NA	NA	NA	NA	NA	NA	NA	NA	NA	NA	NA	NA	NA	NA	NA	NA	0	0
miR7162	NA	NA	NA	NA	NA	NA	NA	NA	NA	NA	NA	NA	NA	NA	NA	NA	NA	NA	NA	NA	NA	NA	NA	NA	NA	NA	NA	NA	NA	NA	NA	NA	0	0
miR718	NA	NA	NA	NA	NA	NA	NA	NA	NA	NA	NA	NA	NA	NA	NA	NA	NA	NA	NA	NA	NA	NA	NA	NA	NA	NA	NA	NA	NA	NA	NA	NA	0	0
miR7515	NA	NA	NA	NA	NA	NA	NA	NA	NA	NA	NA	NA	NA	NA	NA	NA	NA	NA	NA	NA	NA	NA	NA	NA	NA	NA	NA	NA	NA	NA	NA	NA	0	0
miR759	NA	NA	NA	NA	NA	NA	NA	NA	NA	NA	NA	NA	NA	NA	NA	NA	NA	NA	NA	NA	NA	NA	NA	NA	NA	NA	NA	NA	NA	NA	NA	NA	0	0
miR760	NA	NA	NA	NA	NA	NA	NA	NA	NA	NA	NA	NA	NA	NA	NA	NA	NA	NA	0	NA	1	NA	NA	NA	NA	0	NA	NA	1	NA	0	1	0	3
miR761	NA	NA	NA	NA	NA	NA	NA	NA	NA	NA	NA	NA	NA	NA	NA	NA	NA	NA	NA	NA	NA	NA	NA	NA	NA	NA	NA	NA	NA	NA	NA	NA	0	0
miR762	NA	NA	NA	NA	NA	NA	NA	NA	NA	NA	NA	NA	NA	NA	NA	NA	NA	NA	NA	NA	NA	NA	NA	NA	NA	NA	NA	NA	NA	NA	NA	NA	0	0
miR764	NA	NA	NA	NA	NA	NA	NA	NA	NA	NA	NA	NA	NA	NA	NA	NA	NA	NA	NA	NA	NA	NA	NA	NA	NA	NA	NA	NA	NA	NA	NA	NA	0	0
miR7641	NA	NA	NA	NA	NA	NA	NA	NA	NA	NA	NA	NA	NA	NA	NA	NA	NA	NA	NA	NA	NA	NA	NA	NA	NA	NA	NA	NA	NA	NA	NA	NA	0	0
miR770	0	NA	NA	NA	0	NA	NA	NA	NA	NA	NA	NA	NA	0	NA	NA	0	0	NA	NA	NA	NA	NA	1	NA	NA	NA	NA	0	NA	0	NA	0	1
miR7703	NA	NA	NA	NA	NA	NA	NA	NA	NA	NA	NA	NA	NA	NA	NA	NA	NA	NA	NA	NA	NA	NA	NA	NA	NA	NA	NA	NA	NA	NA	NA	NA	0	0
miR7704	NA	NA	NA	NA	NA	NA	NA	NA	NA	NA	NA	NA	NA	NA	NA	NA	NA	NA	NA	NA	NA	NA	NA	NA	NA	NA	NA	NA	NA	NA	NA	NA	0	0
miR7705	NA	NA	NA	NA	NA	NA	NA	NA	NA	NA	NA	NA	NA	NA	NA	NA	NA	NA	NA	NA	NA	NA	NA	NA	NA	NA	NA	NA	NA	NA	NA	NA	0	0
miR7843	NA	NA	NA	NA	NA	NA	NA	NA	NA	NA	NA	NA	NA	NA	NA	NA	NA	NA	NA	NA	NA	NA	NA	NA	NA	NA	NA	NA	NA	NA	NA	NA	0	0
miR7844	NA	NA	NA	NA	NA	NA	NA	NA	NA	NA	NA	NA	NA	NA	NA	NA	NA	NA	NA	NA	NA	NA	NA	NA	NA	NA	NA	NA	NA	NA	NA	NA	0	0
miR7845	NA	NA	NA	NA	NA	NA	NA	NA	NA	NA	NA	NA	NA	NA	NA	NA	NA	NA	NA	NA	NA	NA	NA	NA	NA	NA	NA	NA	NA	NA	NA	NA	0	0
miR7846	NA	NA	NA	NA	NA	NA	NA	NA	NA	NA	NA	NA	NA	NA	NA	NA	NA	NA	NA	NA	NA	NA	NA	NA	NA	NA	NA	NA	NA	NA	NA	NA	0	0
miR7847	NA	NA	NA	NA	NA	NA	NA	NA	NA	NA	NA	NA	NA	NA	NA	NA	NA	NA	NA	NA	NA	NA	NA	NA	NA	NA	NA	NA	NA	NA	NA	NA	0	0
miR7848	NA	NA	NA	NA	NA	NA	0	NA	NA	NA	NA	NA	NA	NA	NA	NA	NA	NA	NA	NA	NA	NA	NA	NA	NA	NA	NA	1	NA	NA	NA	NA	0	1
miR7849	NA	NA	NA	NA	NA	NA	NA	NA	NA	NA	NA	NA	NA	NA	NA	NA	NA	NA	NA	NA	NA	NA	NA	NA	NA	NA	NA	NA	NA	NA	NA	NA	0	0
miR7850	NA	NA	NA	NA	NA	NA	NA	NA	NA	NA	NA	NA	NA	NA	NA	NA	NA	NA	NA	NA	NA	NA	NA	NA	NA	NA	NA	NA	NA	NA	NA	NA	0	0
miR7851	NA	NA	NA	NA	NA	NA	NA	NA	NA	NA	NA	NA	NA	NA	NA	NA	NA	NA	NA	NA	NA	NA	NA	NA	NA	NA	NA	NA	NA	NA	NA	NA	0	0
miR7852	NA	NA	NA	NA	NA	NA	NA	NA	NA	NA	NA	NA	NA	NA	NA	NA	NA	NA	NA	NA	NA	NA	NA	NA	NA	NA	NA	NA	NA	NA	NA	NA	0	0
miR7853	NA	NA	NA	NA	NA	NA	NA	NA	NA	NA	NA	NA	NA	NA	NA	NA	NA	NA	NA	NA	NA	NA	NA	NA	NA	NA	NA	NA	NA	NA	NA	NA	0	0
miR7854	NA	NA	NA	NA	NA	NA	NA	NA	NA	NA	NA	NA	NA	NA	NA	NA	NA	NA	NA	NA	NA	NA	NA	NA	NA	NA	NA	NA	NA	NA	NA	NA	0	0
miR7855	NA	NA	NA	NA	NA	NA	NA	NA	NA	NA	NA	NA	NA	NA	NA	NA	NA	NA	NA	NA	NA	NA	NA	NA	NA	NA	NA	NA	NA	NA	NA	NA	0	0
miR7856	NA	NA	NA	0	NA	NA	NA	NA	NA	NA	NA	NA	NA	NA	NA	NA	NA	NA	NA	NA	NA	NA	NA	NA	NA	NA	NA	NA	NA	NA	NA	NA	0	0
miR7973	NA	NA	NA	NA	NA	NA	NA	NA	NA	NA	NA	NA	NA	NA	NA	NA	NA	NA	NA	NA	NA	NA	NA	NA	NA	NA	NA	NA	NA	NA	NA	NA	0	0
miR7974	NA	NA	NA	NA	NA	NA	NA	NA	NA	NA	NA	NA	NA	NA	NA	NA	NA	NA	NA	NA	NA	NA	NA	NA	NA	NA	NA	NA	NA	NA	NA	NA	0	0
miR7975	NA	NA	NA	NA	NA	NA	NA	NA	NA	NA	NA	NA	NA	NA	NA	NA	NA	NA	NA	NA	NA	NA	NA	NA	NA	NA	NA	NA	NA	NA	NA	NA	0	0
miR7976	NA	NA	NA	NA	NA	NA	NA	NA	NA	NA	NA	NA	NA	NA	NA	NA	NA	NA	NA	NA	NA	NA	NA	NA	NA	NA	NA	NA	NA	NA	NA	NA	0	0
miR7977	NA	NA	NA	NA	NA	NA	NA	NA	NA	NA	NA	NA	NA	NA	NA	NA	NA	NA	NA	NA	NA	NA	NA	NA	NA	NA	NA	NA	NA	NA	NA	NA	0	0
miR7978	NA	NA	NA	NA	NA	NA	NA	NA	NA	NA	NA	NA	NA	NA	NA	NA	NA	NA	NA	NA	NA	NA	NA	NA	NA	NA	NA	NA	NA	NA	NA	NA	0	0
miR802	NA	NA	NA	NA	NA	NA	NA	NA	NA	NA	NA	NA	NA	NA	NA	NA	NA	NA	NA	0	NA	NA	NA	NA	NA	NA	NA	NA	NA	NA	NA	NA	0	0
miR8052	NA	NA	NA	NA	NA	NA	NA	NA	NA	NA	NA	NA	NA	NA	NA	NA	NA	NA	NA	NA	NA	NA	NA	NA	NA	NA	NA	NA	NA	NA	NA	NA	0	0
miR8053	NA	NA	NA	NA	NA	NA	NA	NA	NA	NA	NA	NA	NA	NA	NA	NA	NA	NA	NA	NA	NA	NA	NA	NA	NA	NA	NA	NA	NA	NA	NA	NA	0	0
miR8054	NA	NA	NA	NA	NA	NA	NA	NA	NA	NA	NA	NA	NA	NA	NA	NA	NA	NA	NA	NA	NA	NA	NA	NA	NA	NA	NA	NA	NA	NA	NA	NA	0	0
miR8056	NA	NA	NA	NA	NA	NA	NA	NA	NA	NA	NA	NA	NA	NA	NA	NA	NA	NA	NA	NA	NA	NA	NA	NA	NA	NA	NA	NA	NA	NA	NA	NA	0	0
miR8057	NA	NA	NA	NA	NA	NA	NA	NA	NA	NA	NA	NA	NA	NA	NA	NA	NA	NA	NA	NA	NA	NA	NA	NA	NA	NA	NA	NA	NA	NA	NA	NA	0	0
miR8058	NA	NA	NA	NA	NA	NA	NA	NA	NA	NA	NA	NA	NA	NA	NA	NA	NA	NA	NA	NA	NA	NA	NA	NA	NA	NA	NA	NA	NA	NA	NA	NA	0	0
miR8059	NA	NA	NA	NA	NA	NA	NA	NA	NA	NA	NA	NA	NA	NA	NA	NA	NA	NA	NA	NA	NA	NA	NA	NA	NA	NA	NA	NA	NA	NA	NA	NA	0	0
miR8060	NA	NA	NA	NA	NA	NA	NA	NA	NA	NA	NA	NA	NA	NA	NA	NA	NA	NA	NA	NA	NA	NA	NA	NA	NA	NA	NA	NA	NA	NA	NA	NA	0	0
miR8061	NA	NA	NA	NA	NA	NA	NA	NA	NA	NA	NA	NA	NA	NA	NA	NA	NA	NA	NA	NA	NA	NA	NA	NA	NA	NA	NA	NA	NA	NA	NA	NA	0	0
miR8062	NA	NA	NA	NA	NA	NA	NA	NA	NA	NA	NA	NA	NA	NA	NA	NA	NA	NA	NA	NA	NA	NA	NA	NA	NA	NA	NA	NA	NA	NA	NA	NA	0	0
miR8063	NA	NA	NA	NA	NA	NA	NA	NA	NA	NA	NA	NA	NA	NA	NA	NA	NA	NA	NA	NA	NA	NA	NA	NA	NA	NA	NA	NA	NA	NA	NA	NA	0	0
miR8064	NA	NA	NA	NA	NA	NA	NA	NA	NA	NA	NA	NA	NA	NA	NA	NA	NA	NA	NA	NA	NA	NA	NA	NA	NA	NA	NA	NA	NA	NA	NA	NA	0	0
miR8065	NA	NA	NA	NA	NA	NA	NA	NA	NA	NA	NA	NA	NA	NA	NA	NA	NA	NA	NA	NA	NA	NA	NA	NA	NA	NA	NA	NA	NA	NA	NA	NA	0	0
miR8066	NA	NA	NA	NA	NA	NA	NA	NA	NA	NA	NA	NA	NA	NA	NA	NA	NA	NA	NA	NA	NA	NA	NA	NA	NA	NA	NA	NA	NA	NA	NA	NA	0	0
miR8067	NA	NA	NA	NA	NA	NA	NA	NA	NA	NA	NA	NA	NA	NA	NA	NA	NA	NA	NA	NA	NA	NA	NA	NA	NA	NA	NA	NA	NA	NA	NA	NA	0	0
miR8068	NA	NA	NA	NA	NA	NA	NA	NA	NA	NA	NA	NA	NA	NA	NA	NA	NA	NA	NA	NA	NA	NA	NA	NA	NA	NA	NA	NA	NA	NA	NA	NA	0	0
miR8069	NA	NA	NA	NA	NA	NA	NA	NA	NA	NA	NA	NA	NA	NA	NA	NA	NA	NA	NA	NA	NA	NA	NA	NA	NA	NA	NA	NA	NA	NA	NA	NA	0	0
miR8070	NA	NA	NA	NA	NA	NA	NA	NA	NA	NA	NA	NA	NA	NA	NA	NA	NA	NA	NA	NA	NA	NA	NA	NA	NA	NA	NA	NA	NA	NA	NA	NA	0	0
miR8071	NA	NA	NA	NA	NA	NA	NA	NA	NA	NA	NA	NA	NA	NA	NA	NA	NA	NA	NA	NA	NA	NA	NA	NA	NA	NA	NA	NA	NA	NA	NA	NA	0	0
miR8072	NA	NA	NA	NA	NA	NA	NA	NA	NA	NA	NA	NA	NA	NA	NA	NA	NA	NA	NA	NA	NA	NA	NA	NA	NA	NA	NA	NA	NA	NA	NA	NA	0	0
miR8073	NA	NA	NA	NA	NA	NA	NA	NA	NA	NA	NA	NA	NA	NA	NA	NA	NA	NA	NA	NA	NA	NA	NA	NA	NA	NA	NA	NA	NA	NA	NA	NA	0	0
miR8074	NA	NA	NA	NA	NA	NA	NA	NA	NA	NA	NA	NA	NA	NA	NA	NA	NA	NA	NA	NA	NA	NA	NA	NA	NA	NA	NA	NA	NA	NA	NA	NA	0	0
miR8075	NA	NA	NA	NA	NA	NA	NA	NA	NA	NA	NA	NA	NA	NA	NA	NA	NA	NA	NA	NA	NA	NA	NA	NA	NA	NA	NA	NA	NA	NA	NA	NA	0	0
miR8076	NA	NA	NA	NA	NA	NA	NA	NA	NA	NA	NA	NA	NA	NA	NA	NA	NA	NA	NA	NA	NA	NA	NA	NA	NA	NA	NA	NA	NA	NA	NA	NA	0	0
miR8077	NA	NA	NA	NA	NA	NA	NA	NA	NA	NA	NA	NA	NA	NA	NA	NA	NA	NA	NA	NA	NA	NA	NA	NA	NA	NA	NA	NA	NA	NA	NA	NA	0	0
miR8078	NA	NA	NA	NA	NA	NA	NA	NA	NA	0	NA	NA	NA	NA	NA	NA	NA	NA	NA	NA	NA	NA	NA	NA	NA	NA	NA	NA	NA	NA	NA	NA	0	0
miR8079	NA	NA	NA	NA	NA	NA	NA	NA	NA	NA	NA	NA	NA	NA	NA	NA	NA	NA	NA	NA	NA	NA	NA	NA	NA	NA	NA	NA	NA	NA	NA	NA	0	0
miR8080	NA	NA	NA	NA	NA	NA	NA	NA	NA	NA	NA	NA	NA	NA	NA	NA	NA	NA	NA	NA	NA	NA	NA	NA	NA	NA	NA	NA	NA	NA	NA	NA	0	0
miR8081	NA	NA	NA	NA	NA	NA	NA	NA	NA	NA	NA	NA	NA	NA	NA	NA	NA	NA	NA	NA	NA	NA	NA	NA	NA	NA	NA	NA	NA	NA	NA	NA	0	0
miR8082	NA	NA	NA	NA	NA	NA	NA	NA	NA	NA	NA	NA	NA	NA	NA	NA	NA	NA	NA	NA	NA	NA	NA	NA	NA	NA	NA	NA	NA	NA	NA	NA	0	0
miR8084	NA	NA	NA	NA	NA	NA	NA	NA	NA	NA	NA	NA	NA	NA	NA	NA	NA	NA	NA	NA	NA	NA	NA	NA	NA	NA	NA	NA	NA	NA	NA	NA	0	0
miR8085	NA	NA	NA	NA	NA	NA	NA	NA	NA	NA	NA	NA	NA	NA	NA	NA	NA	NA	NA	NA	NA	NA	NA	NA	NA	NA	NA	NA	NA	NA	NA	NA	0	0
miR8086	NA	NA	NA	NA	NA	NA	NA	NA	NA	NA	NA	NA	NA	NA	NA	NA	NA	NA	NA	NA	NA	NA	NA	NA	NA	NA	NA	NA	NA	NA	NA	NA	0	0
miR8087	NA	NA	NA	NA	NA	NA	NA	NA	NA	NA	NA	NA	NA	NA	NA	NA	NA	NA	NA	NA	NA	NA	NA	NA	NA	NA	NA	NA	NA	NA	NA	NA	0	0
miR8088	NA	NA	NA	NA	NA	NA	NA	NA	NA	NA	NA	NA	NA	NA	NA	NA	NA	NA	NA	NA	NA	NA	NA	NA	NA	NA	NA	NA	NA	NA	NA	NA	0	0
miR8089	NA	NA	NA	NA	NA	NA	NA	NA	NA	NA	NA	NA	NA	NA	NA	NA	NA	NA	NA	NA	NA	NA	NA	NA	NA	NA	NA	NA	NA	NA	NA	NA	0	0
miR8485	NA	NA	NA	NA	NA	NA	NA	NA	NA	NA	NA	NA	NA	NA	NA	NA	NA	NA	NA	NA	NA	NA	NA	NA	NA	NA	NA	NA	NA	NA	NA	NA	0	0
miR873	NA	NA	NA	NA	NA	NA	NA	NA	NA	NA	NA	NA	NA	NA	NA	NA	NA	NA	NA	NA	0	NA	NA	NA	NA	NA	NA	NA	NA	NA	NA	NA	0	0
miR875	NA	NA	NA	NA	NA	NA	NA	NA	NA	NA	NA	NA	NA	NA	NA	NA	NA	NA	NA	NA	NA	NA	NA	NA	NA	NA	NA	NA	NA	NA	NA	NA	0	0
miR876	NA	NA	NA	NA	NA	NA	NA	NA	NA	NA	NA	NA	NA	NA	NA	NA	NA	NA	NA	NA	NA	NA	NA	NA	NA	NA	NA	NA	NA	NA	NA	NA	0	0
miR888	NA	NA	NA	NA	NA	NA	NA	NA	NA	0	NA	NA	NA	NA	NA	NA	NA	NA	NA	NA	NA	NA	NA	NA	NA	NA	NA	NA	1	NA	NA	NA	0	1
miR890	NA	NA	NA	NA	NA	NA	NA	NA	NA	0	NA	NA	NA	NA	NA	NA	NA	NA	NA	NA	NA	NA	NA	NA	NA	NA	NA	NA	NA	NA	NA	NA	0	0
miR9	NA	NA	NA	NA	NA	NA	NA	NA	NA	NA	NA	NA	NA	NA	NA	NA	NA	NA	NA	NA	NA	NA	NA	NA	NA	NA	NA	NA	NA	NA	NA	NA	0	0
miR920	NA	NA	NA	NA	NA	NA	NA	NA	NA	NA	NA	NA	NA	NA	NA	NA	NA	NA	NA	NA	NA	NA	NA	NA	NA	NA	NA	NA	NA	NA	NA	NA	0	0
miR921	NA	NA	NA	NA	NA	NA	NA	NA	NA	NA	NA	NA	NA	NA	NA	NA	NA	NA	NA	NA	NA	NA	NA	NA	NA	NA	NA	NA	NA	NA	NA	NA	0	0
miR922	NA	NA	NA	NA	NA	NA	NA	NA	NA	NA	NA	NA	NA	NA	NA	NA	NA	NA	NA	NA	NA	NA	NA	NA	NA	NA	NA	NA	NA	NA	NA	NA	0	0
miR924	NA	NA	NA	NA	NA	NA	NA	NA	NA	NA	NA	NA	NA	NA	NA	NA	NA	NA	NA	NA	NA	NA	NA	NA	NA	NA	NA	NA	NA	NA	NA	NA	0	0
miR92a	NA	NA	NA	NA	NA	NA	NA	NA	NA	NA	NA	NA	NA	NA	NA	NA	NA	NA	NA	NA	NA	NA	NA	NA	NA	NA	NA	NA	NA	NA	NA	NA	0	0
miR933	NA	NA	NA	NA	NA	NA	NA	NA	NA	NA	NA	NA	NA	NA	NA	NA	NA	NA	NA	NA	NA	NA	NA	NA	NA	NA	NA	NA	NA	NA	NA	NA	0	0
miR934	NA	NA	NA	0	NA	NA	NA	NA	NA	NA	NA	NA	NA	NA	NA	NA	NA	NA	NA	1	NA	NA	NA	NA	NA	NA	NA	NA	NA	NA	NA	NA	0	1
miR936	NA	NA	NA	NA	NA	NA	NA	NA	NA	NA	NA	NA	NA	NA	NA	NA	NA	NA	NA	NA	NA	NA	NA	NA	NA	NA	NA	NA	NA	NA	NA	NA	0	0
miR937	1	NA	NA	NA	NA	NA	NA	NA	NA	NA	NA	NA	NA	NA	NA	1	NA	NA	NA	NA	NA	NA	1	NA	NA	NA	NA	NA	NA	NA	0	1	0	4
miR939	NA	NA	NA	NA	NA	NA	NA	NA	NA	NA	NA	NA	NA	NA	NA	NA	NA	NA	NA	NA	NA	NA	NA	NA	NA	NA	NA	NA	NA	NA	NA	NA	0	0
miR941	NA	NA	NA	NA	NA	NA	NA	NA	NA	NA	NA	NA	NA	NA	NA	NA	NA	NA	NA	NA	NA	NA	NA	NA	NA	NA	NA	NA	NA	NA	NA	NA	0	0
miR943	NA	NA	NA	NA	NA	NA	NA	NA	NA	NA	NA	NA	NA	NA	NA	NA	NA	NA	NA	NA	NA	NA	NA	NA	NA	NA	NA	NA	NA	NA	NA	NA	0	0
miR9500	NA	NA	NA	NA	NA	NA	NA	NA	NA	NA	NA	NA	NA	NA	NA	NA	NA	NA	NA	NA	NA	NA	NA	NA	NA	NA	NA	NA	NA	NA	NA	NA	0	0

## Sheet: mRNA
mRNA	cancerID	HR	95% CI lower	95% CI upper	pvalue_logrank
A1CF	ACC	2.01126	0.900901	4.49236	0.0825992
A2M	ACC	0.571755	0.256542	1.27437	0.165392
A2MAS1	ACC	5.20562	0.706215	38.373	0.0706396
A2ML1	ACC	0.47619	0.226347	1.0015	0.0450709
A2MP1	ACC	0.41511	0.191424	0.90009	0.0215635
A3GALT2	ACC	2.82646	1.3231	6.03865	0.00508748
A4GALT	ACC	1.82382	0.800641	4.15628	0.147107
A4GNT	ACC	0.55371	0.1665	1.8423	0.328544
AAAS	ACC	4.56204	1.89609	10.9794	0.000214396
AACS	ACC	3.70508	1.74948	7.84929	0.000254705
AACSP1	ACC	3.05064	1.25897	7.39098	0.00948574
AADAC	ACC	0.362582	0.135373	0.970874	0.0350037
AADAT	ACC	2.68817	1.08755	6.64452	0.0256368
AAGAB	ACC	3.69549	1.49031	9.1659	0.00255559
AAK1	ACC	2.00562	0.923361	4.3554	0.0727026
AAMDC	ACC	3.62976	1.59541	8.25764	0.00101882
AAMP	ACC	5.74713	1.71556	19.2493	0.00146137
AANAT	ACC	4.47828	1.65371	12.133	0.0012376
AAR2	ACC	4.30849	1.97433	9.3985	6.67e-05
AARD	ACC	5.60852	0.758725	41.4594	0.0569689
AARS1	ACC	5.63698	0.763942	41.58	0.0555959
AARS2	ACC	3.45662	1.30924	9.12409	0.00775742
AARSD1	ACC	2.72035	1.18287	6.25782	0.0140764
AARSD1P1	ACC	18.9934	2.12314	169.952	0.000221773
AASS	ACC	2.78707	1.05697	7.34754	0.030315
AATBC	ACC	2.55951	1.08295	6.04961	0.026677
AATF	ACC	4.45236	2.096	9.46074	2.33e-05
AATK	ACC	4.57247	1.92901	10.8389	0.000161877
ABALON	ACC	5.87889	0.763942	45.2284	0.0528048
ABAT	ACC	0.230362	0.101092	0.524934	0.000142316
ABCA1	ACC	0.40404	0.192123	0.849618	0.0134214
ABCA10	ACC	2.21386	1.0337	4.74158	0.0359657
ABCA12	ACC	1.76835	0.610128	5.12558	0.286664
ABCA13	ACC	0.590319	0.277624	1.25565	0.165392
ABCA17P	ACC	0.345662	0.15163	0.788022	0.00807938
ABCA2	ACC	2.52845	1.13469	5.6338	0.0190409
ABCA3	ACC	0.214869	0.10006	0.461467	1.43e-05
ABCA4	ACC	4.12712	1.7331	9.82318	0.000507135
ABCA5	ACC	0.257732	0.0859107	0.773395	0.00905542
ABCA6	ACC	3.53107	1.17716	10.591	0.016155
ABCA7	ACC	3.26584	1.46477	7.27802	0.00229252
ABCA8	ACC	0.378644	0.176616	0.811688	0.00943268
ABCA9	ACC	2.31642	1.07968	4.97018	0.0262354
ABCB1	ACC	0.108648	0.0371471	0.317763	8.5e-07
ABCB10	ACC	4.45831	2.00521	9.9108	7.7e-05
ABCB4	ACC	3.70645	1.65563	8.29876	0.000673815
ABCB6	ACC	7.6864	3.24149	18.2382	6.02e-08
ABCB7	ACC	2.60417	0.783085	8.66551	0.105375
ABCB8	ACC	4.52899	1.07239	19.1314	0.0242221
ABCC1	ACC	7.83085	1.05943	57.8704	0.0170637
ABCC10	ACC	4.61681	1.3837	15.4059	0.00640536
ABCC11	ACC	1.9685	0.835422	4.63822	0.114843
ABCC12	ACC	15.0943	1.76336	129.199	0.00092819
ABCC13	ACC	3.07409	1.27779	7.39645	0.008704
ABCC2	ACC	3.46021	1.02976	11.6293	0.032279
ABCC3	ACC	2.34962	1.03864	5.31632	0.0348458
ABCC4	ACC	4.1511	1.90549	9.04977	0.000103275
ABCC5	ACC	5.24659	2.26244	12.1699	1.93e-05
ABCC6	ACC	0.250376	0.0591716	1.05966	0.0418905
ABCC6P2	ACC	2.61165	1.22895	5.54939	0.00978283
ABCC8	ACC	0.573066	0.265887	1.23457	0.14986
ABCC9	ACC	2.49563	1.07492	5.79374	0.0273952
ABCD1	ACC	0.208855	0.075358	0.579039	0.000869443
ABCD3	ACC	2.62674	0.98912	6.9735	0.044447
ABCE1	ACC	3.36587	1.36129	8.31947	0.00530044
ABCF1	ACC	3.8625	1.76429	8.45309	0.000278729
ABCF2	ACC	3.20821	1.10668	9.29368	0.023494
ABCG1	ACC	9.77517	1.21951	78.3699	0.0107902
ABCG2	ACC	0.164312	0.0388954	0.693963	0.00510909
ABCG4	ACC	1.83857	0.735294	4.5977	0.18768
ABCG5	ACC	3.59971	1.44196	8.98473	0.00345353
ABCG8	ACC	1.78094	0.840336	3.77501	0.127017
ABHD1	ACC	2.33918	0.700771	7.8064	0.155048
ABHD10	ACC	0.0961538	0.0130599	0.708215	0.00423795
ABHD11	ACC	0.420168	0.144802	1.21892	0.0996838
ABHD11AS1	ACC	17.1233	3.48311	84.1751	3.13e-06
ABHD12	ACC	0.32457	0.0978474	1.07666	0.0527496
ABHD12B	ACC	2.96033	1.12322	7.80031	0.0210851
ABHD13	ACC	5.9952	1.33958	26.8384	0.00751872
ABHD14A	ACC	0.2035	0.0275938	1.50083	0.0833699
ABHD14AACY1	ACC	2.49066	1.17716	5.2687	0.0137749
ABHD14B	ACC	0.20016	0.0603136	0.664011	0.0035199
ABHD15	ACC	0.31348	0.0914913	1.07458	0.0507575
ABHD16A	ACC	6.30517	0.851789	46.6853	0.0390445
ABHD17A	ACC	6.64011	2.98418	14.771	1.2e-07
ABHD17AP1	ACC	2.24215	1.05541	4.76417	0.031312
ABHD17AP3	ACC	2.10704	0.725163	6.1237	0.160642
ABHD17AP4	ACC	5.81734	2.27894	14.8456	3.29e-05
ABHD17AP5	ACC	1.4839	0.705219	3.12207	0.296654
ABHD17B	ACC	3.72856	1.56691	8.87311	0.00150026
ABHD17C	ACC	6.11995	2.31374	16.1865	3.36e-05
ABHD2	ACC	3.07598	0.725163	13.0548	0.108936
ABHD3	ACC	3.68596	1.69607	8.01282	0.000426748
ABHD4	ACC	2.11104	0.98912	4.5045	0.0485968
ABHD5	ACC	1.54871	0.735835	3.25945	0.24559
ABHD6	ACC	1.62602	0.766284	3.44947	0.202353
ABHD8	ACC	1.60901	0.763359	3.39213	0.208131
ABI1	ACC	20.35	4.89716	84.5309	8.62e-09
ABI2	ACC	7.58725	2.84414	20.2388	2.54e-06
ABI3	ACC	2.21092	0.895255	5.4615	0.0778679
ABI3BP	ACC	0.206654	0.0783699	0.545256	0.000435255
ABITRAM	ACC	3.8506	1.70474	8.69565	0.000511245
ABL2	ACC	3.22269	1.20831	8.59107	0.0138742
ABLIM1	ACC	0.348675	0.144865	0.839631	0.0139046
ABLIM2	ACC	4.13565	1.42755	11.9775	0.00461043
ABO	ACC	0.203417	0.0803213	0.515198	0.000211462
ABR	ACC	3.32447	1.53139	7.22022	0.00129448
ABRA	ACC	4.65116	1.71792	12.5945	0.00102415
ABRACL	ACC	3.44353	1.30107	9.11577	0.00820644
ABRAXAS1	ACC	2.69614	0.806452	9.01713	0.0933686
ABRAXAS2	ACC	3.83142	1.73461	8.46024	0.000369613
ABT1	ACC	2.09776	0.996016	4.41891	0.0462191
ABTB1	ACC	2.58866	0.983284	6.81663	0.0458014
ABTB2	ACC	0.260892	0.0604595	1.126	0.0521272
ACAA1	ACC	4.97018	1.17813	20.9732	0.0153858
ACAA2	ACC	0.17618	0.0407	0.762777	0.00861942
ACACA	ACC	3.23729	1.53941	6.80735	0.00107264
ACACB	ACC	2.6448	1.24039	5.64016	0.00905172
ACAD11	ACC	0.334113	0.145518	0.76746	0.00662107
ACAD8	ACC	5.2687	0.713776	38.8954	0.068519
ACAD9	ACC	3.02389	1.21684	7.51315	0.0124773
ACADL	ACC	0.201776	0.0904159	0.450045	1.61e-05
ACADM	ACC	1.87126	0.647668	5.40833	0.23977
ACADS	ACC	0.3861	0.169635	0.878735	0.0184669
ACADSB	ACC	0.376932	0.175778	0.808407	0.00911339
ACADVL	ACC	3.86847	1.16537	12.8386	0.0173136
ACAN	ACC	4.94805	2.24215	10.9242	1.4e-05
ACAP1	ACC	0.331675	0.156201	0.704225	0.00254812
ACAP2	ACC	3.59842	1.32573	9.76562	0.00714903
ACAP2IT1	ACC	1.60385	0.749625	3.43171	0.220086
ACAP3	ACC	6.16903	1.45985	26.0824	0.00474493
ACAT2	ACC	4.24448	1.69607	10.6236	0.000798303
ACBD3	ACC	3.35796	1.56642	7.19942	0.000998193
ACBD3AS1	ACC	2.03957	0.478011	8.70322	0.324922
ACBD4	ACC	0.22007	0.0791766	0.611621	0.00142768
ACBD5	ACC	4.13907	0.971817	17.6336	0.0376447
ACBD6	ACC	6.32911	2.50376	15.9974	1.16e-05
ACBD7	ACC	4.87329	2.03749	11.655	9.53e-05
ACCS	ACC	2.31481	0.696864	7.6864	0.157858
ACD	ACC	5.08647	2.16216	11.9632	3.67e-05
ACE	ACC	2.03915	0.968054	4.29553	0.0556785
ACE2	ACC	0.369959	0.175871	0.77821	0.00637775
ACER1	ACC	2.25734	0.680735	7.48503	0.17136
ACER2	ACC	2.37079	0.320821	17.5223	0.383079
ACER3	ACC	4.78469	1.78126	12.8551	0.000635338
ACHE	ACC	2.61301	1.20511	5.66572	0.0115034
ACIN1	ACC	8.12348	1.08909	60.6061	0.0157589
ACKR1	ACC	0.636132	0.240385	1.68435	0.359211
ACKR2	ACC	0.260892	0.0604595	1.126	0.0521272
ACKR3	ACC	6.65779	3.00842	14.7319	9.07e-08
ACLY	ACC	4.34594	1.83857	10.2764	0.000265634
ACMSD	ACC	1.91828	0.574053	6.41026	0.28093
ACOT1	ACC	0.410004	0.180505	0.931099	0.0275062
ACOT11	ACC	0.212947	0.0903342	0.502008	9.81e-05
ACOT12	ACC	4.49236	1.04745	19.2641	0.0264674
ACOT13	ACC	0.292398	0.104965	0.814332	0.0122299
ACOT2	ACC	2.48201	0.859107	7.16846	0.0824403
ACOT4	ACC	2.26347	0.856164	5.98444	0.0902023
ACOT6	ACC	2.48694	1.18161	5.23286	0.0131608
ACOT7	ACC	5.21648	2.31267	11.7689	1.13e-05
ACOT8	ACC	0.292826	0.0692521	1.2387	0.0759817
ACOT9	ACC	3.17259	1.45349	6.92521	0.00224977
ACOX2	ACC	0.505561	0.204332	1.25125	0.132382
ACOXL	ACC	3.21543	1.47929	6.99301	0.00186379
ACOXLAS1	ACC	2.17628	0.924214	5.12558	0.0683257
ACP1	ACC	4.17188	1.67813	10.3756	0.000881835
ACP2	ACC	3.13775	1.40885	6.98812	0.0032179
ACP3	ACC	0.368868	0.148677	0.915751	0.0249393
ACP4	ACC	4.43066	1.0502	18.6916	0.0265705
ACP5	ACC	2.78784	1.30259	5.96659	0.00577628
ACP6	ACC	2.98151	1.34753	6.59631	0.00467139
ACP7	ACC	15.0943	1.76336	129.199	0.00092819
ACR	ACC	1.76274	0.746269	4.16146	0.1906
ACRP1	ACC	2.76091	0.953289	7.99361	0.0505894
ACRV1	ACC	6.40615	2.75406	14.8965	9.99e-07
ACSBG1	ACC	0.374111	0.171762	0.814996	0.00996882
ACSBG2	ACC	27.8319	6.0241	128.568	1.19e-10
ACSF2	ACC	0.267523	0.113456	0.630517	0.00123407
ACSL1	ACC	7.89889	2.22074	28.1136	0.000147678
ACSL3	ACC	3.49406	1.03928	11.7481	0.030833
ACSL3AS1	ACC	4.00641	1.80832	8.87311	0.000221509
ACSL4	ACC	0.339674	0.149209	0.772798	0.00701973
ACSL5	ACC	0.420521	0.185048	0.956023	0.0328261
ACSL6	ACC	0.37594	0.150875	0.937207	0.0294471
ACSL6AS1	ACC	0.304971	0.140786	0.660939	0.00150175
ACSM1	ACC	0.362056	0.109051	1.2025	0.0836439
ACSM2B	ACC	1.74764	0.66357	4.60193	0.251694
ACSM3	ACC	0.418936	0.189394	0.926784	0.026547
ACSM4	ACC	0.366838	0.0495786	2.7137	0.305917
ACSM5	ACC	0.456204	0.215378	0.966184	0.0357386
ACSM5P1	ACC	0.61237	0.288351	1.30107	0.197881
ACSM6	ACC	1.77904	0.418235	7.57002	0.428611
ACSS1	ACC	4.12201	1.4298	11.8892	0.00444353
ACSS2	ACC	6.33714	2.61986	15.3233	2.71e-06
ACTA1	ACC	5.84454	1.37817	24.7831	0.0067917
ACTA2	ACC	2.85225	0.856164	9.5057	0.0744991
ACTA2AS1	ACC	2.44858	1.13843	5.2687	0.0183999
ACTB	ACC	8.05153	2.25073	28.8018	0.000131737
ACTBP1	ACC	0.675676	0.25641	1.78158	0.424344
ACTBP15	ACC	12.13	3.57398	41.1692	4.02e-07
ACTBP2	ACC	2.4888	0.931966	6.64894	0.0606407
ACTBP7	ACC	6.53595	2.09468	20.3957	0.000194041
ACTBP8	ACC	3.11624	1.43554	6.7659	0.00242046
ACTBP9	ACC	6.47668	0.83612	50.1756	0.0389828
ACTC1	ACC	1.76678	0.839631	3.71747	0.128615
ACTG1	ACC	4.00481	1.19861	13.3851	0.015102
ACTG1P1	ACC	4.69704	0.635728	34.6861	0.0948099
ACTG1P10	ACC	5.64334	1.30856	24.3427	0.00871745
ACTG1P12	ACC	2.12134	0.50025	8.99281	0.295482
ACTG1P14	ACC	9.01713	3.73274	21.7912	4.88e-09
ACTG1P15	ACC	6.00962	1.7059	21.1775	0.0014456
ACTG1P17	ACC	0.301023	0.0861326	1.0523	0.0471625
ACTG1P20	ACC	2.78629	0.956938	8.11688	0.0501457
ACTG1P23	ACC	0.438596	0.177557	1.08319	0.0663404
ACTG1P24	ACC	2.10571	0.974659	4.54959	0.0531307
ACTG1P25	ACC	9.94036	4.05351	24.3724	1.78e-09
ACTG1P3	ACC	3.52113	0.469263	26.4201	0.190811
ACTG1P9	ACC	2.33973	0.94697	5.78035	0.0577856
ACTG2	ACC	2.76625	1.27779	5.98802	0.00727373
ACTL6A	ACC	4.95786	2.26552	10.846	1.22e-05
ACTL6B	ACC	0.486618	0.19558	1.21065	0.113547
ACTL7B	ACC	2.61233	1.24409	5.48546	0.00843192
ACTL8	ACC	2.32234	1.08566	4.96771	0.0255265
ACTN1	ACC	10.4723	1.40786	77.8816	0.00468082
ACTN1AS1	ACC	2.56542	1.19918	5.48847	0.0119006
ACTN2	ACC	3.26264	1.38504	7.68049	0.00420418
ACTN4P1	ACC	2.88101	1.24782	6.65336	0.00955387
ACTP1	ACC	4.29369	1.55015	11.8934	0.00225271
ACTR10	ACC	6.01323	0.813008	44.4444	0.0455834
ACTR1A	ACC	4.28266	1.83857	9.97009	0.000271203
ACTR1B	ACC	5.67859	1.33887	24.079	0.00799459
ACTR2	ACC	3.01477	1.40036	6.48929	0.00312724
ACTR3	ACC	3.40948	1.59008	7.30994	0.000817112
ACTR3B	ACC	2.57334	1.03724	6.38162	0.0347261
ACTR3C	ACC	0.189861	0.0787402	0.457875	4.13e-05
ACTR5	ACC	3.13972	1.44404	6.82594	0.00241209
ACTR6	ACC	4.1684	0.563698	30.8261	0.128728
ACTR8	ACC	4.79157	1.43021	16.0565	0.00529272
ACTRT3	ACC	2.89855	1.35318	6.20732	0.00425048
ACVR1	ACC	2.76472	0.816993	9.35454	0.0874634
ACVR1C	ACC	0.309215	0.144259	0.662691	0.00139949
ACVR2A	ACC	5.99161	0.810373	44.287	0.0461639
ACVR2B	ACC	0.424088	0.171527	1.04888	0.0558691
ACVR2BAS1	ACC	0.285633	0.134445	0.606796	0.000520571
ACVRL1	ACC	7.81861	1.75131	34.8797	0.00139099
ACYP1	ACC	7.06215	2.6441	18.8608	7.4e-06
ACYP2	ACC	0.311915	0.116618	0.834028	0.0140775
ADA	ACC	12.3168	3.43407	44.1696	7.7e-07
ADA2	ACC	0.486381	0.212585	1.11259	0.0815341
ADAD2	ACC	2.01857	0.853971	4.77099	0.102952
ADAL	ACC	2.35128	0.95057	5.81395	0.0566724
ADAM10	ACC	3.90778	1.77873	8.58369	0.000283148
ADAM11	ACC	4.60829	2.14179	9.9108	2.06e-05
ADAM12	ACC	6.16143	2.27376	16.6945	6.38e-05
ADAM15	ACC	9.72763	2.11282	44.8229	0.000325793
ADAM17	ACC	5.78369	2.47341	13.5281	5.36e-06
ADAM19	ACC	3.19693	1.4721	6.93963	0.00202948
ADAM1B	ACC	2.53678	0.748503	8.59845	0.120846
ADAM2	ACC	0.201288	0.047619	0.851064	0.0156427
ADAM20	ACC	14.5075	2.95159	71.3267	2.04e-05
ADAM20P1	ACC	2.95683	0.873362	10.008	0.0671004
ADAM21	ACC	2.38152	0.896057	6.32911	0.0735482
ADAM21P1	ACC	0.781861	0.365898	1.67084	0.524109
ADAM22	ACC	3.17965	0.754148	13.4066	0.0960491
ADAM23	ACC	0.511771	0.240848	1.08778	0.0757147
ADAM28	ACC	0.500501	0.237586	1.05463	0.0640092
ADAM33	ACC	3.51247	1.61603	7.63359	0.000727849
ADAM8	ACC	5.16796	2.36798	11.274	4.73e-06
ADAM9	ACC	16.2496	4.90918	53.7924	9.53e-10
ADAMDEC1	ACC	3.26052	1.34192	7.92393	0.00619664
ADAMTS1	ACC	4.62321	2.13995	9.99001	2.1e-05
ADAMTS10	ACC	18.9934	2.12314	169.952	0.000221773
ADAMTS12	ACC	4.27716	1.69405	10.7968	0.000831875
ADAMTS13	ACC	5.8548	2.20216	15.5618	6.83e-05
ADAMTS14	ACC	5.91366	1.71556	20.3874	0.0013617
ADAMTS15	ACC	8.05153	2.25073	28.8018	0.000131737
ADAMTS16	ACC	0.269978	0.0635324	1.14732	0.0576349
ADAMTS17	ACC	0.202716	0.0914913	0.449236	1.49e-05
ADAMTS18	ACC	5.87889	0.763942	45.2284	0.0528048
ADAMTS19	ACC	12.7632	4.53926	35.8938	7.89e-10
ADAMTS19AS1	ACC	7.18907	2.08638	24.777	0.000293202
ADAMTS2	ACC	11.4626	3.17662	41.3736	2.5e-06
ADAMTS20	ACC	5.29942	2.35905	11.9104	7.01e-06
ADAMTS3	ACC	2.88184	1.36968	6.06428	0.00352723
ADAMTS4	ACC	2.85796	1.35227	6.03865	0.00406037
ADAMTS5	ACC	3.16256	1.40548	7.11744	0.0034853
ADAMTS6	ACC	6.29723	2.44021	16.2602	1.47e-05
ADAMTS7	ACC	5.02513	2.17581	11.6036	3.26e-05
ADAMTS7P1	ACC	0.224065	0.0518403	0.968054	0.0279327
ADAMTS7P3	ACC	3.18878	1.32767	7.65697	0.00650899
ADAMTS7P4	ACC	2.34357	1.11037	4.9456	0.021361
ADAMTS8	ACC	4.94315	0.649773	37.594	0.0862186
ADAMTS9	ACC	3.32336	1.46843	7.5188	0.00242693
ADAMTS9AS1	ACC	2.50063	1.18203	5.29101	0.0133244
ADAMTS9AS2	ACC	2.69978	1.14129	6.3857	0.0187651
ADAMTSL1	ACC	4.90918	2.06058	11.6945	9.61e-05
ADAMTSL2	ACC	3.26904	1.12625	9.48767	0.0213354
ADAMTSL3	ACC	4.12031	0.557103	30.4692	0.13248
ADAMTSL4	ACC	0.372856	0.136855	1.01616	0.0443751
ADAMTSL4AS1	ACC	3.28084	1.44865	7.42942	0.00260297
ADAMTSL4AS2	ACC	4.3592	1.47842	12.8502	0.00372155
ADAP1	ACC	0.171762	0.0231214	1.27616	0.0516292
ADAP2	ACC	7.81861	1.75131	34.8797	0.00139099
ADAR	ACC	4.10172	1.7696	9.5057	0.000425603
ADARB1	ACC	4.87329	2.05804	11.5407	7.09e-05
ADARB2	ACC	1.77525	0.753012	4.18585	0.184331
ADAT1	ACC	0.282247	0.0382555	2.0829	0.185389
ADAT2	ACC	2.78164	1.04734	7.39098	0.0326198
ADAT3	ACC	4.61894	2.0024	10.6508	9.22e-05
ADCK1	ACC	0.387447	0.116727	1.28601	0.107504
ADCK2	ACC	2.7115	0.811688	9.05797	0.0932129
ADCK5	ACC	7.5188	1.78031	31.7561	0.00125079
ADCY1	ACC	3.12207	1.3837	7.04722	0.00401367
ADCY10	ACC	2.0816	0.972763	4.45434	0.0535824
ADCY10P1	ACC	2.16216	0.988142	4.73261	0.0482481
ADCY2	ACC	2.09512	0.496278	8.84956	0.303398
ADCY3	ACC	7.99361	1.08483	58.9275	0.0152884
ADCY5	ACC	0.150105	0.0424268	0.531067	0.0011028
ADCY6	ACC	0.396354	0.119474	1.3151	0.117321
ADCY6DT	ACC	2.23464	0.935454	5.33903	0.062654
ADCY7	ACC	1.87196	0.709723	4.93827	0.198186
ADCY8	ACC	0.283126	0.0381971	2.09776	0.187748
ADCY9	ACC	12.213	1.64123	90.9091	0.001992
ADCYAP1	ACC	0.475964	0.180766	1.25282	0.124174
ADCYAP1R1	ACC	0.504032	0.239063	1.0627	0.0665686
ADD1	ACC	2.82247	0.665779	11.9703	0.141554
ADD2	ACC	5.69801	1.28254	25.3229	0.00956851
ADD3AS1	ACC	11.4548	1.5528	84.5309	0.00250636
ADGB	ACC	9.56938	2.65534	34.4709	2.88e-05
ADGRA1	ACC	2.04918	0.616903	6.81199	0.231099
ADGRA2	ACC	3.36814	1.14758	9.8912	0.0187139
ADGRA3	ACC	12.9483	1.75316	95.6023	0.00119365
ADGRB1	ACC	7.18907	1.70271	30.349	0.0017159
ADGRB3	ACC	3.48068	1.64826	7.35294	0.000502482
ADGRD1	ACC	5.71102	1.87899	17.3521	0.000503677
ADGRD2	ACC	3.44947	1.39121	8.55432	0.00453193
ADGRE1	ACC	4.59348	1.32679	15.9084	0.00808055
ADGRE2	ACC	9.72763	2.11282	44.8229	0.000325793
ADGRE3	ACC	0.473485	0.223264	1.00452	0.046547
ADGRE4P	ACC	3.39674	1.17564	9.81354	0.0164182
ADGRE5	ACC	5.11247	2.27015	11.5181	1.26e-05
ADGRF1	ACC	4.69043	1.70474	12.9116	0.000969676
ADGRF2	ACC	0.145518	0.0197511	1.07216	0.0279964
ADGRF3	ACC	3.11818	1.43328	6.78426	0.00254928
ADGRF4	ACC	0.263158	0.117772	0.588235	0.000494476
ADGRF5	ACC	15.0943	1.76336	129.199	0.00092819
ADGRF5P1	ACC	1.63212	0.769231	3.4626	0.197118
ADGRG1	ACC	5.78369	0.782473	42.7533	0.0517336
ADGRG2	ACC	2.18436	1.01585	4.69704	0.0404345
ADGRG3	ACC	3.80518	1.40687	10.2944	0.00463491
ADGRG4	ACC	3.03767	0.703235	13.1234	0.116787
ADGRG5	ACC	0.588928	0.279408	1.241	0.158134
ADGRG6	ACC	0.417537	0.158529	1.09999	0.0683714
ADGRL1	ACC	3.45185	1.18878	10.022	0.0155601
ADGRL1AS1	ACC	4.03226	1.88076	8.64304	0.000114619
ADGRL2	ACC	0.407	0.189934	0.8726	0.0170097
ADGRL3	ACC	25.4972	2.65182	245.098	2.65e-05
ADGRL3AS1	ACC	2.78862	0.959693	8.09717	0.0488703
ADGRL4	ACC	0.441891	0.208247	0.937207	0.0287304
ADGRV1	ACC	0.217486	0.0994036	0.475964	3.09e-05
ADH1B	ACC	0.373134	0.150943	0.922509	0.0261935
ADH4	ACC	0.277855	0.117564	0.65703	0.00185772
ADH5	ACC	0.433276	0.150105	1.25094	0.111731
ADH5P4	ACC	0.285551	0.0660939	1.23365	0.0729823
ADH6	ACC	0.34153	0.103018	1.13186	0.0654022
ADH7	ACC	4.94315	0.649773	37.594	0.0862186
ADHFE1	ACC	0.109469	0.0148456	0.807103	0.00836069
ADIPOQ	ACC	38.4911	3.4904	424.628	8.04e-07
ADIPOR1	ACC	4.43066	1.95503	10.0402	9.99e-05
ADK	ACC	0.519211	0.242601	1.11161	0.0860706
ADM	ACC	2.65041	1.25723	5.58659	0.00776225
ADM2	ACC	10.5519	2.48016	44.9035	8.65e-05
ADM5	ACC	6.16143	2.36072	16.0823	2.44e-05
ADNP	ACC	2.82566	1.13947	7.00771	0.0193403
ADNP2	ACC	3.35458	1.5024	7.49064	0.00171583
ADNPAS1	ACC	0.285063	0.0386698	2.10128	0.188975
ADO	ACC	3.84468	1.31441	11.2486	0.00851672
ADORA1	ACC	2.70636	0.810373	9.03342	0.0924278
ADORA2A	ACC	2.74348	1.28717	5.84795	0.00653581
ADORA2AAS1	ACC	38.4911	3.4904	424.628	8.04e-07
ADORA2BP1	ACC	2.84657	1.2955	6.25391	0.00648382
ADPGK	ACC	7.82473	1.05697	57.9039	0.0173209
ADPGKAS1	ACC	3.1211	1.48236	6.5703	0.00159583
ADPRH	ACC	0.370645	0.163132	0.841751	0.0134149
ADPRHL1	ACC	3.40716	1.02764	11.2982	0.0330469
ADPRM	ACC	2.5025	1.12246	5.58036	0.020587
ADPRS	ACC	3.22789	0.763359	13.6537	0.0921827
ADRA1A	ACC	2.56279	1.08155	6.07165	0.0269235
ADRA1D	ACC	0.21815	0.0637755	0.746269	0.00754316
ADRA2A	ACC	3.82995	1.4453	10.1513	0.00377366
ADRA2B	ACC	0.144634	0.0195771	1.06849	0.0277586
ADRA2C	ACC	6.33714	2.46731	16.2707	1.38e-05
ADRB1	ACC	0.475737	0.224871	1.00604	0.0469748
ADRB2	ACC	0.497018	0.232234	1.06372	0.06568
ADRM1	ACC	5.07099	1.19947	21.4362	0.0141479
ADSL	ACC	3.95726	1.85908	8.4246	0.000123765
ADSS1	ACC	2.03252	0.760456	5.43183	0.149784
ADSS2	ACC	4.7259	1.85048	12.0729	0.000363081
ADTRP	ACC	2.59538	1.09987	6.12745	0.0239872
AEBP1	ACC	13.1372	1.76991	97.4659	0.00120758
AEN	ACC	1.98452	0.909091	4.33088	0.0799464
AFAP1	ACC	5.2521	1.55933	17.6866	0.00305997
AFAP1AS1	ACC	4.94315	2.22074	11.0059	1.5e-05
AFAP1L1	ACC	6.46831	2.63992	15.8479	2.96e-06
AFAP1L2	ACC	8.05153	2.25073	28.8018	0.000131737
AFDN	ACC	0.187161	0.0623053	0.562114	0.000807933
AFDNDT	ACC	6.90131	2.27015	20.9864	8.42e-05
AFF1	ACC	3.94322	1.16455	13.3511	0.0171139
AFF3	ACC	4.58926	1.93573	10.8778	0.000145207
AFF4	ACC	3.19387	0.430478	23.6967	0.23036
AFF4DT	ACC	1.69319	0.78064	3.67107	0.178793
AFG1L	ACC	0.344947	0.115768	1.02807	0.0450424
AFG3L1P	ACC	7.06714	2.35849	21.1685	4.67e-05
AFG3L2	ACC	2.80112	1.18469	6.62252	0.0144541
AFMID	ACC	3.7092	1.62946	8.43882	0.000812155
AFP	ACC	0.290192	0.100573	0.837521	0.0148906
AFTPH	ACC	0.62422	0.26455	1.47275	0.276864
AGA	ACC	0.298954	0.0900901	0.992063	0.0363156
AGAP10P	ACC	2.28728	0.969932	5.39665	0.0522319
AGAP12P	ACC	3.22165	0.95511	10.8696	0.0458394
AGAP13P	ACC	5.89275	1.3552	25.6279	0.00715206
AGAP14P	ACC	3.68596	1.55739	8.7184	0.00149929
AGAP1IT1	ACC	10.4976	3.49406	31.5457	1.92e-07
AGAP2	ACC	4.66418	1.6176	13.4535	0.00170061
AGAP2AS1	ACC	6.80735	3.03767	15.2486	9.12e-08
AGAP3	ACC	2.68889	1.23885	5.83431	0.00921273
AGAP5	ACC	2.58465	0.971817	6.87758	0.0490629
AGAP6	ACC	3.88802	1.77715	8.5034	0.000265567
AGAP7P	ACC	2.0938	0.988142	4.43656	0.0485135
AGAP9	ACC	5.89275	1.3552	25.6279	0.00715206
AGBL2	ACC	0.251572	0.0588928	1.07446	0.0450233
AGBL3	ACC	0.327439	0.123365	0.869565	0.0185659
AGBL4	ACC	2.25734	1.06598	4.78011	0.0288802
AGBL5	ACC	2.83206	1.29803	6.18047	0.00634769
AGBL5AS1	ACC	2.5413	0.874891	7.38007	0.0759691
AGBL5IT1	ACC	5.98444	1.80408	19.8413	0.00087923
AGER	ACC	5.64972	2.49004	12.8139	4.02e-06
AGFG1	ACC	3.92927	1.86081	8.29187	0.000111729
AGFG2	ACC	0.182382	0.0792393	0.419815	7.54e-06
AGGF1	ACC	3.11042	0.733138	13.1978	0.105174
AGGF1P1	ACC	2.56937	0.886525	7.44602	0.0712511
AGGF1P2	ACC	4.60829	1.73913	12.2145	0.000767664
AGGF1P3	ACC	0.511509	0.230894	1.13327	0.0923095
AGL	ACC	2.17486	0.979432	4.83092	0.0508553
AGMAT	ACC	4.17014	1.7696	9.83284	0.000395391
AGMO	ACC	1.83756	0.862813	3.91389	0.109645
AGO1	ACC	11.9389	2.80978	50.7357	2.33e-05
AGO2	ACC	5.81058	2.65111	12.7275	8.8e-07
AGO3	ACC	5.4407	2.52845	11.7055	1.46e-06
AGO4	ACC	4.77099	2.01369	11.2994	8.97e-05
AGPAT2	ACC	3.16156	1.47493	6.77966	0.0018433
AGPAT3	ACC	9.2081	1.24008	68.3995	0.00869179
AGPAT4	ACC	4.65116	1.39919	15.4631	0.00584752
AGPS	ACC	4.41112	2.03874	9.54198	4.4e-05
AGR2	ACC	2.77393	0.829187	9.27644	0.0834748
AGRN	ACC	2.81373	1.06678	7.4239	0.0290642
AGRP	ACC	0.124193	0.0347222	0.444247	0.000131737
AGT	ACC	0.333556	0.135044	0.824402	0.0124823
AGTPBP1	ACC	2.96648	1.38179	6.36943	0.00345443
AGTR1	ACC	1.94326	0.66357	5.68828	0.217889
AGTR2	ACC	2.91886	1.17592	7.24113	0.0153672
AGTRAP	ACC	8.05153	2.25073	28.8018	0.000131737
AGXT	ACC	25.4972	2.65182	245.098	2.65e-05
AGXT2	ACC	0.375375	0.158983	0.886525	0.02021
AHCTF1	ACC	5.17063	1.20569	22.1729	0.0144814
AHCTF1P1	ACC	2.37023	1.09963	5.10986	0.0231745
AHCY	ACC	4.26621	1.97824	9.19963	6.39e-05
AHCYL1	ACC	2.28571	0.967118	5.39957	0.0528571
AHCYL2	ACC	0.322893	0.043611	2.39063	0.24357
AHCYP2	ACC	3.92927	1.31961	11.7	0.00787607
AHDC1	ACC	2.33536	1.09421	4.98504	0.0242916
AHI1	ACC	2.95072	1.01854	8.54701	0.0367298
AHNAK	ACC	9.4697	2.57931	34.7343	3.65e-05
AHNAK2	ACC	6.47668	0.83612	50.1756	0.0389828
AHR	ACC	0.206271	0.0856898	0.496771	0.000103029
AHRR	ACC	0.414938	0.176211	0.977517	0.0373873
AHSA1	ACC	7.84929	1.0582	58.2072	0.0173433
AHSP	ACC	3.16556	0.94162	10.6428	0.0506998
AICDA	ACC	5.09944	1.66861	15.5788	0.00144202
AIDA	ACC	5.24659	2.1254	12.9467	7.57e-05
AIDAP2	ACC	0.296736	0.140825	0.625	0.000694551
AIF1	ACC	0.219154	0.0639386	0.751315	0.0078872
AIF1L	ACC	4.30293	1.90803	9.69932	0.000140155
AIFM1	ACC	0.229991	0.104221	0.507614	7.46e-05
AIFM2	ACC	4.83793	2.25073	10.3972	8.39e-06
AIFM3	ACC	2.43427	1.1566	5.12295	0.0153643
AIG1	ACC	0.117855	0.0265322	0.52356	0.000731513
AIM2	ACC	8.05153	2.25073	28.8018	0.000131737
AIMP1	ACC	4.92126	1.47493	16.415	0.00421122
AIMP2	ACC	5.85823	2.56148	13.3923	2.35e-06
AIP	ACC	12.0569	1.63265	89.0472	0.00187504
AIRE	ACC	3.30251	1.51814	7.18391	0.0014251
AJM1	ACC	4.91159	2.2604	10.6781	1.01e-05
AJUBA	ACC	0.311139	0.107782	0.898473	0.0224991
AK1	ACC	2.92569	1.27828	6.69792	0.00789754
AK2	ACC	4.34783	2.03957	9.26784	3.64e-05
AK3	ACC	3.40368	1.28733	9.0009	0.00879235
AK3P2	ACC	77.5194	4.84731	1239	8.02e-10
AK3P3	ACC	4.53926	2.01613	10.2166	6.41e-05
AK4	ACC	2.21582	1.05419	4.65766	0.0312264
AK4P1	ACC	2.40558	1.1439	5.05817	0.0169421
AK4P3	ACC	3.05998	1.29584	7.22543	0.00733146
AK4P4	ACC	4.38789	1.29567	14.861	0.00929644
AK5	ACC	0.64433	0.304414	1.36295	0.24609
AK6	ACC	1.90985	0.809061	4.50653	0.133369
AK7	ACC	0.506586	0.222816	1.15234	0.0981156
AK8	ACC	3.48918	1.29333	9.4162	0.00906571
AK9	ACC	2.47219	0.987167	6.19195	0.0454649
AKAIN1	ACC	2.22568	1.03875	4.76872	0.0346789
AKAP1	ACC	0.325415	0.077101	1.37306	0.107541
AKAP10	ACC	3.63504	0.855432	15.4416	0.0617733
AKAP11	ACC	6.26959	1.84877	21.2585	0.000733854
AKAP12	ACC	15.1676	5.41419	42.4809	1.8e-11
AKAP13	ACC	2.50878	0.851789	7.39098	0.0835602
AKAP17BP	ACC	1.83083	0.740741	4.52489	0.184507
AKAP1DT	ACC	2.02758	0.962464	4.27168	0.0576998
AKAP3	ACC	0.461467	0.208551	1.02135	0.0505311
AKAP4	ACC	2.09205	0.628536	6.95894	0.217778
AKAP5	ACC	3.95413	1.68209	9.29368	0.000704273
AKAP6	ACC	0.176991	0.0794281	0.394322	1.99e-06
AKAP7	ACC	3.53107	1.6176	7.7101	0.00075697
AKAP8	ACC	3.1736	1.37817	7.30994	0.0043623
AKAP8L	ACC	4.48833	1.69262	11.9033	0.000996202
AKIRIN1	ACC	4.02414	1.61734	10.013	0.00125871
AKIRIN2	ACC	4.65333	1.75932	12.3031	0.000674324
AKNA	ACC	2.36239	0.994036	5.61167	0.0444617
AKNAD1	ACC	0.278629	0.0965251	0.804505	0.0116267
AKR1A1	ACC	7.04722	2.27635	21.8245	7.75e-05
AKR1B10	ACC	0.296121	0.136054	0.64433	0.0011372
AKR1B15	ACC	0.396197	0.187441	0.837521	0.0119889
AKR1B1P2	ACC	0.453309	0.172206	1.19318	0.100304
AKR1B1P6	ACC	0.45045	0.135796	1.4941	0.180911
AKR1B1P7	ACC	0.375657	0.142653	0.98912	0.0391022
AKR1C1	ACC	0.127894	0.0361795	0.45208	0.000151638
AKR1C2	ACC	0.367242	0.0870322	1.55039	0.155511
AKR1C3	ACC	0.3663	0.17307	0.775194	0.00614157
AKR1C6P	ACC	3.2144	1.49365	6.91563	0.001652
AKR1D1	ACC	0.154297	0.0622278	0.382702	3.92e-06
AKR1E2	ACC	3.01568	1.41985	6.40615	0.00265288
AKR7A2	ACC	3.41064	1.2955	8.97666	0.00826156
AKR7A2P1	ACC	3.65764	1.26678	10.5597	0.0102885
AKR7A2P2	ACC	0.323311	0.145391	0.718907	0.00357592
AKR7L	ACC	6.44745	2.21877	18.7441	9.28e-05
AKT1S1	ACC	11.2714	1.52952	83.0565	0.00271811
AKT2	ACC	4.80077	1.81818	12.6727	0.000480301
AKT3	ACC	0.263713	0.0988142	0.704225	0.00419215
ALAD	ACC	0.290529	0.126904	0.665336	0.00184794
ALAS1	ACC	2.77469	1.17481	6.55308	0.0153557
ALAS2	ACC	3.22165	1.2955	8.01282	0.00793287
ALB	ACC	0.136893	0.0384763	0.487092	0.000315834
ALCAM	ACC	3.69549	1.60927	8.48896	0.000955277
ALDH16A1	ACC	2.5413	1.20555	5.35906	0.0112199
ALDH18A1	ACC	3.28731	1.23168	8.77963	0.0122716
ALDH1A1	ACC	0.369413	0.17331	0.787402	0.00731036
ALDH1A2	ACC	5.42299	1.2285	23.9406	0.0120369
ALDH1B1	ACC	11.805	1.59617	87.3362	0.00219591
ALDH1L1	ACC	0.40568	0.188573	0.8726	0.0171437
ALDH1L1AS1	ACC	5.36769	1.23518	23.3209	0.0129144
ALDH1L1AS2	ACC	0.332226	0.125235	0.881057	0.0201627
ALDH1L2	ACC	3.55872	1.23168	10.2807	0.0123293
ALDH2	ACC	0.331675	0.154919	0.710227	0.0028332
ALDH3A1	ACC	0.159185	0.0527148	0.480769	0.000186461
ALDH3A2	ACC	0.505306	0.191131	1.33547	0.159977
ALDH3B1	ACC	0.1972	0.083612	0.465116	3.8e-05
ALDH4A1	ACC	3.8956	0.528262	28.7356	0.15022
ALDH5A1	ACC	0.291545	0.134336	0.632911	0.000904246
ALDH6A1	ACC	0.437445	0.204457	0.93633	0.0283032
ALDH7A1	ACC	0.1074	0.0145751	0.791139	0.00756679
ALDH7A1P1	ACC	0.465549	0.20938	1.03455	0.0543143
ALDH8A1	ACC	2.78164	1.27959	6.04595	0.00705055
ALDH9A1	ACC	6.30915	1.85151	21.4961	0.000810657
ALDOA	ACC	0.195503	0.0265534	1.43947	0.0740897
ALDOAP1	ACC	4.05022	1.38427	11.8511	0.00564603
ALDOAP2	ACC	0.384172	0.162893	0.905797	0.0232012
ALDOB	ACC	0.331675	0.14039	0.783699	0.00813094
ALDOC	ACC	2.50941	1.18483	5.3135	0.0130359
ALG1	ACC	2.34082	0.803213	6.82128	0.108978
ALG10	ACC	2.93341	1.36855	6.28931	0.00375201
ALG10B	ACC	4.72144	1.7584	12.6807	0.000670354
ALG11	ACC	6.33714	0.851064	47.1921	0.0395707
ALG12	ACC	2.23814	1.05932	4.72813	0.0302605
ALG13	ACC	0.437637	0.150921	1.26887	0.117031
ALG13AS1	ACC	0.372717	0.174004	0.798085	0.00829859
ALG14	ACC	2.03459	0.965251	4.29	0.0571345
ALG14AS1	ACC	7.31529	1.65262	32.4044	0.00208253
ALG1L	ACC	0.387147	0.134102	1.11757	0.0683753
ALG1L10P	ACC	3.9032	1.62787	9.3633	0.00109805
ALG1L12P	ACC	2.56542	1.20496	5.4615	0.0113631
ALG1L13P	ACC	4.15455	1.75562	9.83284	0.000466282
ALG1L15P	ACC	1.96155	0.738007	5.21105	0.169233
ALG1L2	ACC	9.1659	1.24456	67.5219	0.00813756
ALG1L6P	ACC	3.16356	0.951475	10.5197	0.0475448
ALG1L7P	ACC	2.49501	0.847458	7.34754	0.0872142
ALG1L9P	ACC	8.07103	1.02218	63.6943	0.0179473
ALG1L9P.1	ACC	5.34188	1.9516	14.6156	0.000259515
ALG2	ACC	6.68003	0.899281	49.6524	0.0325763
ALG3	ACC	3.46861	1.28999	9.32836	0.00921357
ALG5	ACC	5.20291	1.77651	15.2416	0.000879901
ALG6	ACC	3.07125	1.44196	6.54022	0.00227336
ALG8	ACC	2.93772	1.34898	6.39795	0.00451444
ALG9	ACC	4.75059	2.22965	10.1256	9.56e-06
ALK	ACC	4.28266	2.0202	9.08265	3.74e-05
ALKAL2	ACC	4.095	1.63532	10.2512	0.00119969
ALKBH1	ACC	7.06215	0.956023	52.1648	0.0256205
ALKBH2	ACC	4.13223	1.93013	8.84173	7.74e-05
ALKBH3	ACC	6.48929	1.45666	28.9184	0.00462786
ALKBH3AS1	ACC	1.8997	0.88968	4.0568	0.0926534
ALKBH5	ACC	2.24669	0.84246	5.98802	0.0972933
ALKBH6	ACC	6.68003	2.29568	19.4288	6.51e-05
ALKBH7	ACC	2.80899	1.2639	6.2461	0.00833222
ALKBH8	ACC	2.58264	1.04199	6.40205	0.0337681
ALLC	ACC	2.92569	1.36911	6.25391	0.00369384
ALMS1	ACC	4.87329	2.27169	10.4515	7.66e-06
ALMS1IT1	ACC	8.726	3.51865	21.6263	2.36e-08
ALMS1P1	ACC	2.43902	0.985222	6.0423	0.0462791
ALOX12	ACC	0.440723	0.177211	1.09649	0.0697553
ALOX12AS1	ACC	0.565611	0.196117	1.63052	0.283917
ALOX12B	ACC	2.54453	0.879507	7.35835	0.0752484
ALOX12P2	ACC	18.9934	2.12314	169.952	0.000221773
ALOX15B	ACC	2.67237	1.27033	5.6243	0.00696091
ALOX15P1	ACC	2.80426	1.3289	5.91716	0.00480857
ALOX5	ACC	0.370096	0.139392	0.982318	0.0381375
ALOX5AP	ACC	2.80978	0.834028	9.46074	0.081083
ALOXE3	ACC	0.116293	0.015758	0.858369	0.0111955
ALPK1	ACC	0.363504	0.172117	0.76746	0.00570736
ALPK2	ACC	7.81861	1.75131	34.8797	0.00139099
ALPK3	ACC	0.459137	0.214731	0.982318	0.0399416
ALPL	ACC	4.75285	1.43205	15.7704	0.00497013
ALS2	ACC	4.52284	2.0141	10.1523	7.05e-05
ALS2CL	ACC	5.91017	0.8	43.6872	0.0480674
ALX1	ACC	4.92611	2.15378	11.2689	2.84e-05
ALX4	ACC	2.7248	1.25691	5.90667	0.00819193
ALYREF	ACC	5.75374	2.7115	12.2115	3.1e-07
AMACR	ACC	0.206868	0.0744602	0.574713	0.000819094
AMBP	ACC	1.87512	0.879507	3.9968	0.0988802
AMBRA1	ACC	7.05716	0.957854	51.9751	0.0252695
AMD1	ACC	0.374392	0.141985	0.987167	0.0386203
AMD1P1	ACC	4.62963	2.11461	10.1338	2.65e-05
AMD1P3	ACC	2.75786	1.09541	6.94444	0.0249906
AMD1P4	ACC	2.7049	1.24549	5.87544	0.00889482
AMDHD1	ACC	3.86698	1.33404	11.2133	0.00743676
AMER1	ACC	1.77873	0.718907	4.39947	0.205973
AMER2	ACC	1.93424	0.85034	4.39947	0.109707
AMER3	ACC	3.26584	1.31718	8.09717	0.0067986
AMFR	ACC	8.32639	1.12549	61.5764	0.013203
AMH	ACC	5.64334	2.63366	12.0963	6.95e-07
AMHR2	ACC	0.124193	0.0347222	0.444247	0.000131737
AMIGO1	ACC	0.219443	0.0865801	0.556174	0.000450619
AMIGO2	ACC	0.16276	0.0221043	1.19847	0.0416422
AMIGO3	ACC	2.37699	0.818331	6.90131	0.100524
AMMECR1	ACC	2.12585	0.848896	5.32481	0.099821
AMMECR1L	ACC	23.2775	3.14961	172.028	7.59e-06
AMMECR1LP1	ACC	0.591366	0.259943	1.34445	0.204344
AMN	ACC	3.54862	1.657	7.59878	0.000499964
AMN1	ACC	0.389864	0.171116	0.888099	0.020193
AMOT	ACC	2.55493	1.20584	5.41419	0.0113312
AMOTL1	ACC	4.15282	1.75162	9.84252	0.000449589
AMOTL2	ACC	2.98954	1.03338	8.65052	0.0339985
AMPD2	ACC	15.0943	1.76336	129.199	0.00092819
AMPD3	ACC	0.129232	0.0580383	0.287853	5.33e-09
AMPH	ACC	5.16796	1.5586	17.1321	0.00273885
AMY2B	ACC	0.20028	0.091659	0.437637	8.24e-06
AMZ1	ACC	0.205381	0.0277778	1.51883	0.0861926
AMZ2	ACC	0.261301	0.0353357	1.93237	0.157229
ANAPC1	ACC	3.5791	1.66168	7.7101	0.00052273
ANAPC10	ACC	6.15385	1.45815	25.974	0.00473026
ANAPC11	ACC	4.06174	1.86986	8.82613	0.000128709
ANAPC13	ACC	1.93199	0.810373	4.60617	0.131037
ANAPC15	ACC	2.65463	1.07492	6.55738	0.0278286
ANAPC16	ACC	5.21105	1.55885	17.4125	0.00290545
ANAPC1P2	ACC	8.3682	2.88268	24.2954	3.5e-06
ANAPC1P4	ACC	5.61167	2.51509	12.5156	2.35e-06
ANAPC4	ACC	0.564334	0.267308	1.1909	0.127406
ANAPC7	ACC	6.04961	2.07598	17.6336	0.000193933
ANG	ACC	4.80769	2.16497	10.6746	2.15e-05
ANGEL1	ACC	1.96232	0.823045	4.67727	0.122195
ANGEL2	ACC	4.53926	1.55424	13.2608	0.00258499
ANGPT1	ACC	0.195389	0.0649773	0.587544	0.00118889
ANGPT2	ACC	4.47628	1.34626	14.8854	0.00748315
ANGPT4	ACC	0.29577	0.0863558	1.01276	0.0389625
ANGPTL1	ACC	0.408998	0.179856	0.930233	0.0276781
ANGPTL2	ACC	0.25227	0.0598444	1.06326	0.0425613
ANGPTL3	ACC	7.8064	2.89017	21.0793	1.88e-06
ANGPTL4	ACC	4.15973	1.9425	8.91266	6.93e-05
ANGPTL6	ACC	25.4972	2.65182	245.098	2.65e-05
ANGPTL7	ACC	2.15703	1.01595	4.57875	0.0406148
ANGPTL8	ACC	0.552792	0.243072	1.25628	0.150659
ANK1	ACC	0.22686	0.102197	0.503525	7.71e-05
ANK2	ACC	0.178317	0.0734214	0.433088	1.82e-05
ANK3	ACC	0.101276	0.0239693	0.427899	0.000130067
ANKAR	ACC	3.01841	1.21477	7.50188	0.0126262
ANKDD1A	ACC	0.497265	0.188111	1.31389	0.149874
ANKDD1B	ACC	18.9934	2.12314	169.952	0.000221773
ANKFN1	ACC	0.372024	0.157853	0.877193	0.0185934
ANKFY1	ACC	3.33556	0.788644	14.1004	0.0823777
ANKH	ACC	7.88644	2.47893	25.0941	3.7e-05
ANKHD1	ACC	3.663	1.36407	9.84252	0.00622248
ANKHDT	ACC	3.47102	1.52369	7.90514	0.00162709
ANKIB1	ACC	2.09908	0.91659	4.80769	0.0735067
ANKK1	ACC	0.294898	0.121892	0.713776	0.00397878
ANKLE1	ACC	3.15657	1.48876	6.68896	0.00158498
ANKLE2	ACC	6.42674	0.870322	47.4834	0.036117
ANKMY1	ACC	5.34759	2.40442	11.892	5.6e-06
ANKRA2	ACC	0.524934	0.212269	1.29836	0.155288
ANKRD1	ACC	1.85874	0.783085	4.41112	0.152662
ANKRD10	ACC	8.84956	2.936	26.6738	2.98e-06
ANKRD10IT1	ACC	2.86944	1.14012	7.22022	0.019029
ANKRD11	ACC	4.40335	1.03939	18.6567	0.028037
ANKRD11P2	ACC	2.18723	1.0321	4.63607	0.0363962
ANKRD12	ACC	1.99601	0.793651	5.0226	0.133612
ANKRD13A	ACC	10.8743	1.47427	80.1925	0.00338651
ANKRD13B	ACC	7.39098	3.27976	16.6611	2.79e-08
ANKRD13C	ACC	3.29707	1.55763	6.97837	0.000973372
ANKRD13D	ACC	5.98802	2.57666	13.914	4.25e-06
ANKRD16	ACC	11.162	1.5067	82.713	0.00311038
ANKRD17	ACC	3.36134	0.789266	14.3164	0.0822844
ANKRD18A	ACC	4.20168	1.89107	9.33707	0.000134278
ANKRD18B	ACC	3.9185	1.83688	8.35422	0.000152468
ANKRD18CP	ACC	2.71592	1.29166	5.71102	0.00614758
ANKRD18DP	ACC	4.9456	1.95122	12.5298	0.000210686
ANKRD18EP	ACC	0.315956	0.0749625	1.33209	0.0974656
ANKRD19P	ACC	2.16169	0.914913	5.10986	0.0722518
ANKRD2	ACC	0.468604	0.161708	1.35796	0.153147
ANKRD20A1	ACC	2.45399	1.02082	5.89971	0.0384102
ANKRD20A10P	ACC	2.49875	1.05474	5.91716	0.0320253
ANKRD20A11P	ACC	1.97355	0.891266	4.37063	0.0878641
ANKRD20A17P	ACC	4.33651	1.24224	15.1355	0.0118958
ANKRD20A21P	ACC	0.532765	0.252398	1.12473	0.0928828
ANKRD20A4P	ACC	3.42466	1.56177	7.50751	0.00114098
ANKRD20A5P	ACC	3.42466	1.60953	7.28863	0.000710344
ANKRD20A7P	ACC	2.07383	0.982318	4.37637	0.0509232
ANKRD20A9P	ACC	1.58983	0.730994	3.45781	0.237158
ANKRD22	ACC	2.37248	0.813008	6.92521	0.102615
ANKRD23	ACC	5.20833	1.97006	13.7646	0.00021398
ANKRD24	ACC	8.35422	1.76118	39.6511	0.00137394
ANKRD26	ACC	4.47828	2.0803	9.6432	2.96e-05
ANKRD26P1	ACC	2.54842	1.14142	5.68828	0.0184172
ANKRD26P3	ACC	0.545256	0.163827	1.81488	0.315822
ANKRD27	ACC	3.56379	1.34012	9.47867	0.00677987
ANKRD28	ACC	4.5977	1.7963	11.7716	0.000497518
ANKRD29	ACC	2.40616	0.725689	7.97448	0.138444
ANKRD30B	ACC	5.55864	1.29282	23.912	0.00932348
ANKRD30BP1	ACC	0.554017	0.166778	1.83959	0.328065
ANKRD31	ACC	0.544366	0.244978	1.20977	0.130043
ANKRD33	ACC	0.187477	0.025413	1.38332	0.0658958
ANKRD33B	ACC	4.94315	0.649773	37.594	0.0862186
ANKRD34A	ACC	5.05306	2.35849	10.8249	4.25e-06
ANKRD34B	ACC	2.52972	1.20322	5.31915	0.0113619
ANKRD34C	ACC	1.76398	0.748503	4.15628	0.189354
ANKRD34CAS1	ACC	1.91058	0.662691	5.50964	0.222016
ANKRD36	ACC	4.63822	1.56226	13.7665	0.00277868
ANKRD36B	ACC	26.0213	4.66853	145.075	2.6e-08
ANKRD36BP2	ACC	13.4156	2.73523	65.7895	4.41e-05
ANKRD36C	ACC	4.2735	1.69607	10.7701	0.000910399
ANKRD37	ACC	5.31915	1.60333	17.6523	0.00222292
ANKRD42	ACC	2.59673	0.777001	8.67303	0.10801
ANKRD44	ACC	5.14139	1.75778	15.0421	0.000964051
ANKRD44IT1	ACC	2.7248	1.24517	5.96303	0.00917197
ANKRD45	ACC	0.325733	0.149768	0.708215	0.00290789
ANKRD49	ACC	4.24448	1.78955	10.0715	0.000374922
ANKRD49P1	ACC	11.4943	4.39754	30.0481	4.85e-10
ANKRD50	ACC	12.4828	2.37982	65.4879	0.000125489
ANKRD53	ACC	1.98373	0.929368	4.23191	0.0715205
ANKRD55	ACC	2.21288	0.887311	5.51572	0.0800205
ANKRD6	ACC	0.438404	0.204332	0.93985	0.0294688
ANKRD61	ACC	3.02847	0.713267	12.8584	0.114631
ANKRD62P1	ACC	0.241721	0.0572738	1.0203	0.0359096
ANKRD7	ACC	0.253485	0.11409	0.56338	0.000298004
ANKRD9	ACC	5.9952	2.53357	14.1884	3.91e-06
ANKS1A	ACC	2.89771	0.992063	8.4674	0.04237
ANKS1B	ACC	0.256148	0.0606061	1.0826	0.0458608
ANKS3	ACC	3.6914	1.08719	12.5298	0.024543
ANKS4B	ACC	3.78788	0.49554	28.9519	0.166969
ANKS6	ACC	4.23191	1.95427	9.15751	7.93e-05
ANLN	ACC	8.26446	3.45662	19.7589	2.46e-08
ANO1	ACC	2.60078	0.778816	8.68056	0.106448
ANO10	ACC	0.402253	0.189573	0.853242	0.0141666
ANO2	ACC	1.79695	0.853242	3.78644	0.117868
ANO3	ACC	4.41112	1.50218	12.9483	0.00310146
ANO4	ACC	3.74813	1.41183	9.95025	0.0045731
ANO5	ACC	0.136705	0.0597015	0.312989	4.08e-08
ANO6	ACC	3.18167	0.746826	13.5538	0.0976918
ANO7	ACC	9.83284	3.44353	28.0899	1.85e-07
ANO8	ACC	17.1233	3.48311	84.1751	3.13e-06
ANO9	ACC	0.426985	0.199322	0.914913	0.0244061
ANOS1	ACC	3.31016	0.783699	13.988	0.0844104
ANOS2P	ACC	0.414766	0.0979432	1.75716	0.217491
ANP32A	ACC	8	2.74876	23.2937	7.25e-06
ANP32AP1	ACC	5.10465	0.692521	37.6364	0.0747847
ANP32B	ACC	11.8624	3.97298	35.4108	6.18e-08
ANP32BP1	ACC	2.85959	1.35263	6.04595	0.00411949
ANP32D	ACC	0.20008	0.0271592	1.47427	0.0793462
ANP32E	ACC	4.81	2.07211	11.1694	6.54e-05
ANPEP	ACC	3.4118	0.809061	14.3947	0.0755011
ANTKMT	ACC	2.99133	1.40449	6.37349	0.00292901
ANTXR1	ACC	3.82263	1.29887	11.2473	0.00940103
ANTXR2	ACC	2.72035	1.27714	5.79374	0.00699462
ANTXRL	ACC	1.63292	0.762777	3.4965	0.202628
ANXA1	ACC	0.505306	0.238777	1.06872	0.0686035
ANXA10	ACC	2.82566	0.83682	9.54198	0.0798455
ANXA11	ACC	5.02765	1.86498	13.5538	0.000383374
ANXA13	ACC	1.88893	0.884173	4.03551	0.0942835
ANXA2	ACC	9.72763	2.11282	44.8229	0.000325793
ANXA2P1	ACC	10.7158	3.73134	30.7692	4.62e-08
ANXA2P2	ACC	6.47668	0.83612	50.1756	0.0389828
ANXA2P3	ACC	2.47158	1.09075	5.5991	0.0248552
ANXA2R	ACC	3.59583	1.44613	8.94454	0.00335855
ANXA3	ACC	0.287687	0.0866551	0.95511	0.030155
ANXA4	ACC	0.575374	0.26824	1.23487	0.151303
ANXA5	ACC	6.11995	0.822368	45.5581	0.0443138
ANXA7	ACC	4.50653	1.04221	19.4856	0.0287845
ANXA8	ACC	6.47668	0.83612	50.1756	0.0389828
ANXA8L1	ACC	0.398565	0.0942507	1.6852	0.195483
ANXA9	ACC	2.91036	1.17288	7.22543	0.0159938
AOAH	ACC	0.23218	0.076746	0.702247	0.00474863
AOC1	ACC	0.158278	0.0214684	1.16713	0.0380829
AOC2	ACC	2.74574	1.11111	6.78426	0.0225944
AOC3	ACC	3.00933	1.03072	8.78735	0.0339617
AOC4P	ACC	2.57069	1.21286	5.44662	0.0106298
AOPEP	ACC	4.30478	1.93573	9.56938	0.000115749
AOX1	ACC	0.173581	0.0740192	0.407166	5.66e-06
AOX2P	ACC	6.73401	1.43575	31.5856	0.00568184
AOX3P	ACC	14.5075	2.95159	71.3267	2.04e-05
AP1AR	ACC	2.21484	0.834725	5.87544	0.10181
AP1B1	ACC	2.87687	1.3238	6.25	0.00542705
AP1G2	ACC	3.58423	1.67084	7.69231	0.000505388
AP1M1	ACC	10.4811	1.41743	77.5194	0.00429182
AP1M2	ACC	5.38213	2.08377	13.8966	0.000102229
AP1S1	ACC	3.50018	1.65125	7.4184	0.000503997
AP1S2	ACC	2.58465	1.08731	6.14628	0.0260263
AP1S3	ACC	0.497265	0.22477	1.09987	0.0782229
AP2A2	ACC	3.13873	1.08448	9.08265	0.0262238
AP2B1	ACC	6.40205	0.866551	47.3261	0.0367246
AP2B1P1	ACC	0.380373	0.0902527	1.60333	0.171235
AP2M1	ACC	3.05623	1.04998	8.8968	0.0315056
AP2S1	ACC	4.27899	1.95008	9.38967	8.35e-05
AP3B1	ACC	3.19387	0.430478	23.6967	0.23036
AP3B2	ACC	1.57555	0.74239	3.34336	0.23112
AP3D1	ACC	4.31034	1.59109	11.6727	0.00179939
AP3M1	ACC	3.11624	1.41723	6.85401	0.00292692
AP3M2	ACC	3.4638	0.815661	14.708	0.0733601
AP3S1	ACC	4.44247	1.0421	18.9358	0.0280452
AP4B1	ACC	6.64894	2.6434	16.7196	3.9e-06
AP4B1AS1	ACC	3.6036	1.23426	10.5197	0.0120485
AP4E1	ACC	4.79157	1.91828	11.9746	0.00023693
AP4M1	ACC	2.12134	1.00634	4.47027	0.0434273
AP4S1	ACC	4.49236	1.65481	12.1921	0.00145689
AP5B1	ACC	7.79423	1.05307	57.7034	0.017594
AP5M1	ACC	0.491159	0.207857	1.16077	0.097569
AP5S1	ACC	0.258665	0.0612745	1.09218	0.0474562
AP5Z1	ACC	2.83688	1.27747	6.29723	0.00750267
APAF1	ACC	2.39464	0.825764	6.94444	0.0976793
APBA1	ACC	4.23908	1.59847	11.2385	0.00163722
APBA2	ACC	2.56805	1.2108	5.44662	0.0108187
APBA3	ACC	2.92569	1.37287	6.23441	0.00368293
APBB1IP	ACC	0.329707	0.125078	0.86881	0.0181052
APBB2	ACC	0.534759	0.25355	1.12727	0.0939426
APBB3	ACC	2.42014	1.0923	5.36193	0.0250189
APC2	ACC	2.53421	1.18301	5.42888	0.0132798
APCDD1	ACC	4.64253	1.57878	13.6482	0.0022347
APCDD1L	ACC	2.4777	1.16795	5.25486	0.0145071
APCDD1LDT	ACC	10.3231	2.24014	47.5737	0.000195991
APCS	ACC	0.289268	0.0685871	1.22011	0.0720244
APEH	ACC	9.77517	1.21951	78.3699	0.0107902
APELA	ACC	2.25989	0.845309	6.0423	0.0945042
APEX1	ACC	11.5835	1.55618	86.2069	0.00273237
APEX2	ACC	0.482393	0.228624	1.01802	0.0506849
APH1A	ACC	5.05817	1.52161	16.8067	0.0033086
APH1B	ACC	0.359066	0.170155	0.757576	0.00504902
API5	ACC	2.55493	1.07689	6.06428	0.0277456
APIP	ACC	2.7972	1.18259	6.61813	0.0146482
APLF	ACC	2.95072	1.24254	7.00771	0.0100368
APLNR	ACC	0.378931	0.143246	1.0021	0.0417768
APLP1	ACC	0.547945	0.239006	1.25549	0.148765
APLP2	ACC	5.61482	2.42365	13.0124	6.22e-06
APMAP	ACC	1.99124	0.75188	5.27148	0.157875
APOA1	ACC	6.16523	2.33918	16.247	2.7e-05
APOA1AS	ACC	2.68601	1.26855	5.68828	0.00729892
APOA2	ACC	5.69801	1.28254	25.3229	0.00956851
APOB	ACC	1.93498	0.919118	4.07498	0.0770938
APOBEC1	ACC	2.63713	1.2536	5.54939	0.00793871
APOBEC2	ACC	3.14268	1.46242	6.75219	0.00199235
APOBEC3A	ACC	8.93655	2.44439	32.6691	5.89e-05
APOBEC3B	ACC	8.63558	3.44471	21.6403	5.75e-08
APOBEC3C	ACC	0.422654	0.179662	0.994036	0.0418059
APOBEC3D	ACC	0.29274	0.134698	0.636132	0.000975057
APOBEC3F	ACC	4.08664	1.61577	10.3338	0.00131812
APOBEC3G	ACC	5.9453	1.33708	26.448	0.00761726
APOBEC3H	ACC	0.374392	0.146156	0.959693	0.0335107
APOBR	ACC	9.72763	2.11282	44.8229	0.000325793
APOC1	ACC	4.13223	1.24595	13.708	0.0118328
APOC1P1	ACC	3.24254	0.977517	10.7585	0.0419128
APOC2	ACC	2.43546	1.14877	5.16262	0.0163432
APOC4APOC2	ACC	2.64971	1.19275	5.88582	0.012924
APOD	ACC	2.91715	1.10693	7.6864	0.0233174
APOE	ACC	4.07166	1.41064	11.7523	0.00492771
APOF	ACC	9.95025	2.63852	37.4953	3.05e-05
APOH	ACC	0.401768	0.175439	0.919963	0.0256682
APOL1	ACC	5.9453	1.33708	26.448	0.00761726
APOL2	ACC	6.46412	1.79372	23.2829	0.00112447
APOL3	ACC	8.05153	2.25073	28.8018	0.000131737
APOL4	ACC	2.18675	0.512821	9.32836	0.278628
APOL5	ACC	2.63019	0.773994	8.93655	0.106858
APOL6	ACC	0.394011	0.180734	0.859107	0.0153838
APOLD1	ACC	3.81825	0.905797	16.0953	0.0494275
APOM	ACC	2.15008	0.968054	4.77327	0.0536869
APOO	ACC	0.290192	0.110193	0.764526	0.00764762
APOOL	ACC	0.223065	0.0899281	0.553097	0.000407925
APPBP2	ACC	6.01323	0.813008	44.4444	0.0455834
APPDT	ACC	0.314762	0.147124	0.673401	0.00167471
APPL1	ACC	2.96209	1.01989	8.59845	0.0365522
APPL2	ACC	0.378788	0.143947	0.997009	0.0407552
APRT	ACC	2.64201	1.18723	5.87889	0.0134968
APTR	ACC	4.33276	1.02155	18.3824	0.0302963
AQP1	ACC	0.426985	0.128783	1.41543	0.151668
AQP10	ACC	4.18235	0.554324	31.5657	0.130694
AQP11	ACC	0.527426	0.238379	1.16659	0.107944
AQP2	ACC	2.66028	1.16686	6.06428	0.0156654
AQP3	ACC	2.87936	1.34862	6.14628	0.00423466
AQP4	ACC	0.45208	0.214408	0.953289	0.0323696
AQP4AS1	ACC	2.58198	1.16387	5.73066	0.0153693
AQP5	ACC	1.36761	0.645578	2.89687	0.411499
AQP6	ACC	2.79174	1.30242	5.98086	0.00596322
AQP7	ACC	0.414079	0.175223	0.978474	0.0379376
AQP7P1	ACC	2.47219	1.17357	5.20833	0.0138472
AQP8	ACC	0.0662691	0.00773994	0.567215	0.00092819
AQP9	ACC	2.49252	1.14784	5.41419	0.0168894
AQR	ACC	4.1684	0.563698	30.8261	0.128728
AR	ACC	0.347947	0.161708	0.748503	0.00480015
ARAF	ACC	2.29095	0.688705	7.62195	0.164554
ARAP1AS1	ACC	2.11282	0.793651	5.6243	0.124797
ARAP1AS2	ACC	0.655738	0.311721	1.37893	0.262165
ARAP2	ACC	0.469043	0.197707	1.11321	0.0784537
ARAP3	ACC	0.30012	0.113792	0.791766	0.00992296
ARCN1	ACC	3.18471	1.42248	7.12758	0.00302039
AREG	ACC	4.87567	2.25124	10.5619	1.03e-05
AREL1	ACC	4.82625	1.94401	11.9804	0.000187867
ARF1	ACC	6.27746	1.47189	26.7666	0.00478581
ARF3	ACC	1.86532	0.868056	4.00962	0.104749
ARF4	ACC	3.85951	1.76616	8.4317	0.000298382
ARF4AS1	ACC	4.47227	1.32961	15.0421	0.00792936
ARF4P1	ACC	2.86697	1.07365	7.65697	0.0275966
ARF4P2	ACC	3.04414	1.30429	7.10227	0.00684192
ARF5	ACC	3.43879	1.45539	8.12348	0.00279466
ARF6	ACC	8.54701	1.14811	63.6537	0.0124818
ARFGAP1	ACC	4.63177	1.71262	12.5219	0.00094856
ARFGAP2	ACC	6.01323	2.07598	17.4186	0.000177176
ARFGAP3	ACC	6.01323	1.41924	25.4712	0.00569464
ARFGEF1	ACC	5.7241	0.773395	42.3549	0.053615
ARFGEF1DT	ACC	2.73075	1.25125	5.95948	0.0087287
ARFGEF2	ACC	0.231428	0.031407	1.70503	0.116936
ARFGEF3	ACC	0.393856	0.172921	0.896861	0.0216403
ARFIP1	ACC	2.53872	1.01605	6.34115	0.0394209
ARFIP2	ACC	4.54545	2.06186	10.019	4.4e-05
ARFRP1	ACC	6.01685	1.70387	21.2585	0.00161703
ARG1	ACC	3.30251	1.50195	7.26216	0.00175479
ARG2	ACC	3.9557	0.932836	16.7729	0.0442055
ARGLU1	ACC	2.85878	1.33103	6.13874	0.00498032
ARHGAP1	ACC	4.26985	1.92567	9.4697	0.0001106
ARHGAP10	ACC	0.406504	0.193237	0.854701	0.0143247
ARHGAP11A	ACC	6.80735	2.91886	15.8705	4.02e-07
ARHGAP15	ACC	1.40726	0.664894	2.97796	0.369082
ARHGAP17	ACC	0.312402	0.118666	0.822368	0.0126761
ARHGAP18	ACC	2.3546	1.11136	4.98753	0.0214093
ARHGAP19	ACC	4.67946	1.76772	12.39	0.000654592
ARHGAP20	ACC	2.1254	0.736377	6.13497	0.153782
ARHGAP21	ACC	0.258598	0.0612745	1.09158	0.0473401
ARHGAP22	ACC	0.500501	0.229148	1.09337	0.0772263
ARHGAP23	ACC	0.277316	0.0930233	0.82713	0.0137143
ARHGAP24	ACC	0.203252	0.0481	0.859107	0.016372
ARHGAP25	ACC	15.0943	1.76336	129.199	0.00092819
ARHGAP26	ACC	7.81861	1.75131	34.8797	0.00139099
ARHGAP27	ACC	2.80899	1.29299	6.10501	0.00662373
ARHGAP27P1BPTFP1KPNA2P3	ACC	2.65957	0.979432	7.22022	0.0464703
ARHGAP28	ACC	2.54453	1.20265	5.38503	0.0114567
ARHGAP28AS1	ACC	0.400962	0.184196	0.873362	0.0171249
ARHGAP29	ACC	9.0009	1.97863	40.9668	0.000555695
ARHGAP30	ACC	7.81861	1.75131	34.8797	0.00139099
ARHGAP31	ACC	7.81861	1.75131	34.8797	0.00139099
ARHGAP31AS1	ACC	3.99521	1.86672	8.54701	0.000115891
ARHGAP33	ACC	5.03778	2.38834	10.6225	2.59e-06
ARHGAP36	ACC	0.240327	0.0569476	1.0142	0.0350024
ARHGAP39	ACC	5.91716	0.797448	43.9367	0.0487608
ARHGAP4	ACC	2.56608	1.17316	5.61167	0.014537
ARHGAP40	ACC	3.58295	0.848176	15.1332	0.0636579
ARHGAP42	ACC	2.26244	0.779423	6.56599	0.123079
ARHGAP44	ACC	0.30349	0.0915751	1.00604	0.0387399
ARHGAP45	ACC	1.8997	0.897666	4.01929	0.0880539
ARHGAP5AS1	ACC	2.8401	0.851064	9.47867	0.0761582
ARHGAP6	ACC	7.81861	1.75131	34.8797	0.00139099
ARHGAP8	ACC	3.87898	1.84094	8.16993	0.000126384
ARHGAP9	ACC	8.05153	2.25073	28.8018	0.000131737
ARHGDIA	ACC	3.29272	1.50648	7.19424	0.00161466
ARHGDIB	ACC	7.81861	1.75131	34.8797	0.00139099
ARHGDIG	ACC	3.04785	1.44655	6.42261	0.00205909
ARHGEF1	ACC	4.158	1.5625	11.0619	0.00206495
ARHGEF10L	ACC	0.135796	0.0436681	0.422297	5.01e-05
ARHGEF11	ACC	3.02024	1.12537	8.10373	0.0218731
ARHGEF12	ACC	2.98864	1.30839	6.82594	0.00644005
ARHGEF15	ACC	0.461042	0.194818	1.09099	0.0705712
ARHGEF16	ACC	5	1.731	14.4404	0.000969195
ARHGEF17	ACC	7.81861	1.75131	34.8797	0.00139099
ARHGEF18	ACC	3.93701	0.533618	29.0444	0.146716
ARHGEF2	ACC	5.57724	2.40964	12.9049	6.08e-06
ARHGEF25	ACC	4.67946	2.14133	10.2229	2.26e-05
ARHGEF26	ACC	10.4395	2.82087	38.625	1.56e-05
ARHGEF26AS1	ACC	0.332668	0.0447227	2.47402	0.25889
ARHGEF28	ACC	0.409165	0.173762	0.963391	0.0344416
ARHGEF2AS2	ACC	6.1237	2.56805	14.6113	3.28e-06
ARHGEF3	ACC	0.152022	0.035137	0.657462	0.00358403
ARHGEF33	ACC	3.83142	1.78827	8.21018	0.000204522
ARHGEF34P	ACC	0.455166	0.183756	1.12714	0.0812198
ARHGEF35	ACC	0.434405	0.164989	1.1439	0.0825724
ARHGEF35AS1	ACC	3.64697	1.08038	12.3092	0.0254038
ARHGEF37	ACC	0.419287	0.169348	1.03788	0.0521612
ARHGEF38	ACC	0.161238	0.0218771	1.18821	0.0404446
ARHGEF39	ACC	18.0865	5.33333	61.3121	5.18e-10
ARHGEF4	ACC	2.70051	1.09325	6.67111	0.025042
ARHGEF40	ACC	2.53807	1.1605	5.54939	0.0159169
ARHGEF5	ACC	0.19497	0.0672043	0.565931	0.000849576
ARHGEF6	ACC	4.98753	1.17096	21.254	0.0163408
ARHGEF7	ACC	5.98444	1.41283	25.355	0.0058521
ARHGEF7AS2	ACC	2.8082	0.841751	9.3633	0.0790199
ARHGEF9	ACC	1.82382	0.859107	3.86997	0.113022
ARID1A	ACC	4.14594	1.23701	13.9005	0.0128015
ARID1B	ACC	3.87297	1.33583	11.2271	0.0073636
ARID3B	ACC	2.76778	1.11794	6.84932	0.0218035
ARID3BP1	ACC	5.87889	0.763942	45.2284	0.0528048
ARID4A	ACC	3.03122	1.12625	8.15661	0.0218876
ARID4B	ACC	5.76037	1.3459	24.6548	0.00812674
ARID5A	ACC	2.97354	1.37855	6.41437	0.00366145
ARID5B	ACC	4.74834	1.40588	16.0308	0.00556407
ARIH1	ACC	2.97619	1.25881	7.0373	0.00916424
ARIH2	ACC	4.0404	1.53163	10.661	0.00228663
ARIH2P1	ACC	1.86428	0.750751	4.62963	0.173634
ARL10	ACC	2.89603	1.36743	6.13121	0.00367952
ARL11	ACC	0.421585	0.19658	0.904159	0.0221723
ARL13A	ACC	0.437254	0.201248	0.949668	0.0314357
ARL14	ACC	0.192345	0.0260213	1.42167	0.0714897
ARL15	ACC	2.08681	0.923361	4.71698	0.0717062
ARL16	ACC	7.99361	2.40674	26.5393	5.69e-05
ARL17B	ACC	18.9934	2.12314	169.952	0.000221773
ARL2	ACC	0.138927	0.0177809	1.08566	0.0272889
ARL3	ACC	6.22665	2.13129	18.1917	0.000155518
ARL4A	ACC	9.48767	4.16667	21.6123	1.73e-10
ARL4AP2	ACC	6.03136	2.83688	12.8238	1.36e-07
ARL4AP5	ACC	5.09165	2.39234	10.8413	2.83e-06
ARL4C	ACC	3.01205	1.29685	6.99301	0.00719138
ARL4D	ACC	6.47668	0.83612	50.1756	0.0389828
ARL5A	ACC	2.5	1.00908	6.19195	0.0404834
ARL5B	ACC	7.48503	2.55297	21.9394	2.24e-05
ARL6	ACC	0.308166	0.041806	2.27221	0.221563
ARL6IP4	ACC	4.59559	2.14915	9.83284	1.67e-05
ARL6IP5	ACC	0.261028	0.110693	0.615764	0.000978443
ARL6IP6	ACC	4.73709	2.06143	10.8861	6.11e-05
ARL8A	ACC	11.8497	1.58932	88.3392	0.00245858
ARL8B	ACC	0.442478	0.153398	1.27632	0.121122
ARL9	ACC	9.77517	1.21951	78.3699	0.0107902
ARLNC1	ACC	2.90613	0.870322	9.70874	0.0690244
ARMC10	ACC	2.72109	0.818331	9.04159	0.0889724
ARMC10P1	ACC	3.10849	0.421585	22.9095	0.240772
ARMC12	ACC	4.87329	1.97161	12.0453	0.000149436
ARMC2	ACC	0.296912	0.138313	0.637349	0.000955256
ARMC3	ACC	6.39795	2.66241	15.3633	1.89e-06
ARMC5	ACC	3.60881	0.487329	26.7237	0.179232
ARMC6	ACC	10.0543	1.36166	74.239	0.00525117
ARMC7	ACC	2.10926	1.00271	4.43853	0.0441294
ARMC8	ACC	11.4207	1.54321	84.5309	0.00269463
ARMC9	ACC	0.344947	0.139821	0.851064	0.0154807
ARMCX1	ACC	0.460617	0.217202	0.977517	0.038157
ARMCX2	ACC	0.402414	0.17584	0.92081	0.025681
ARMCX3	ACC	0.406669	0.164015	1.00837	0.0444191
ARMCX4	ACC	0.138639	0.0615385	0.312305	4.76e-08
ARMCX5	ACC	0.224266	0.0674309	0.746269	0.00770207
ARMCX5GPRASP2	ACC	1.88537	0.562746	6.31712	0.295638
ARMCX6	ACC	0.26688	0.0618047	1.15234	0.0569142
ARMCX7P	ACC	2.0012	0.602773	6.64452	0.24708
ARMH3	ACC	5.62114	1.32153	23.9063	0.0087071
ARMH4	ACC	2.31481	1.08413	4.94315	0.0259645
ARMT1	ACC	5.0025	2.18103	11.4758	2.86e-05
ARNILA	ACC	2.75634	1.30873	5.80383	0.00540341
ARNT	ACC	4.77783	1.11148	20.5297	0.0214107
ARNT2	ACC	2.27531	0.919963	5.6243	0.0678255
ARNTL	ACC	3.52113	1.53846	8.05802	0.00153752
ARNTL2	ACC	8.64304	2.92141	25.5885	2.65e-06
ARPC1A	ACC	3.78931	1.71969	8.34725	0.000403218
ARPC1B	ACC	3.74672	1.74459	8.05153	0.000290157
ARPC2	ACC	6.39386	2.89436	14.1303	1.66e-07
ARPC3	ACC	2.46488	1.16347	5.22193	0.0151751
ARPC3P1	ACC	5.41126	0.729927	40.1123	0.064156
ARPC3P2	ACC	1.78859	0.846024	3.78072	0.123538
ARPC3P3	ACC	2.80348	1.26711	6.20347	0.00828228
ARPC3P4	ACC	2.07641	0.881057	4.89237	0.0871833
ARPC3P5	ACC	0.394477	0.0533903	2.9146	0.344893
ARPC4	ACC	8.7184	2.42365	31.3381	6.28e-05
ARPC4TTLL3	ACC	3.29381	0.986193	10.9999	0.0404815
ARPC5	ACC	4.50857	1.90512	10.6701	0.000180355
ARPC5L	ACC	5.75374	2.3753	13.9431	1.63e-05
ARPIN	ACC	2.86205	1.14653	7.14286	0.0187187
ARPINAP3S2	ACC	4.82625	1.80473	12.9016	0.00059158
ARPP19	ACC	3.85951	0.909918	16.3747	0.0488944
ARPP21	ACC	1.68805	0.77821	3.66166	0.180356
ARR3	ACC	5.64334	1.30856	24.3427	0.00871745
ARRB1	ACC	0.550358	0.222965	1.35796	0.187879
ARRB2	ACC	7.81861	1.75131	34.8797	0.00139099
ARRDC1AS1	ACC	14.3369	3.38409	60.7533	2.25e-06
ARRDC2	ACC	32.7654	5.35332	200.562	2.45e-09
ARRDC3	ACC	1.9861	0.831947	4.74383	0.114663
ARRDC3AS1	ACC	5.13875	1.77904	14.8412	0.000758341
ARRDC4	ACC	1.81951	0.545554	6.06796	0.322128
ARRDC5	ACC	1.77242	0.841043	3.73413	0.127019
ARSA	ACC	2.25938	1.0686	4.77783	0.028449
ARSB	ACC	4.84027	1.76118	13.2979	0.000715499
ARSD	ACC	0.352858	0.162496	0.766284	0.00596322
ARSF	ACC	0.607903	0.288684	1.2809	0.187355
ARSG	ACC	0.455581	0.205128	1.01184	0.0473485
ARSI	ACC	0.452899	0.20475	1.0015	0.0451001
ARSJ	ACC	6.83527	2.33427	20.012	4.83e-05
ARSK	ACC	0.326797	0.123594	0.864304	0.017873
ARSL	ACC	2.37586	0.796178	7.0922	0.109045
ARSLP1	ACC	3.98248	1.14745	13.8217	0.0184867
ART3	ACC	0.367512	0.127	1.06383	0.0546691
ART4	ACC	0.251193	0.0727802	0.866551	0.0179831
ART5	ACC	2.56213	0.971817	6.75676	0.0487618
ARTN	ACC	6.97837	3.13087	15.5594	4.35e-08
ARV1	ACC	3.28407	0.990099	10.8944	0.0394598
ARVCF	ACC	2.33699	1.0819	5.04796	0.0263023
ARX	ACC	1.81159	0.729395	4.50045	0.19469
AS3MT	ACC	0.325203	0.142572	0.74184	0.0049855
ASAH1	ACC	0.167785	0.0227842	1.23564	0.0461395
ASAH2	ACC	2.25581	0.851789	5.97729	0.0935772
ASAP1	ACC	7.44048	1.00725	54.9451	0.0209029
ASAP1IT2	ACC	4.17711	1.44781	12.0511	0.00406029
ASAP2	ACC	2.10261	0.972763	4.54752	0.0536833
ASAP3	ACC	0.388651	0.134789	1.1207	0.069639
ASB1	ACC	4.79616	2.23264	10.2987	1.1e-05
ASB11	ACC	4.94315	0.649773	37.594	0.0862186
ASB12	ACC	0.277469	0.0953289	0.807754	0.0117611
ASB13	ACC	9.13242	1.23854	67.2948	0.00835983
ASB14	ACC	1.94477	0.914077	4.13907	0.0783246
ASB16	ACC	2.4975	1.09111	5.71429	0.025293
ASB16AS1	ACC	3.52609	1.54059	8.07103	0.00150736
ASB17	ACC	7.79423	2.54518	23.8663	2.04e-05
ASB2	ACC	1.78827	0.824402	3.87898	0.136009
ASB3	ACC	11.4758	2.71076	48.5909	3.07e-05
ASB4	ACC	4.09333	1.65563	10.1225	0.000953232
ASB6	ACC	7.59301	2.58198	22.3314	2.01e-05
ASB7	ACC	2.50689	0.94162	6.68003	0.0576433
ASB8	ACC	0.341064	0.137817	0.844595	0.0148602
ASB9	ACC	5.7971	1.67926	20.008	0.00161078
ASCC1	ACC	5.11771	2.03957	12.8353	0.000125517
ASCC2	ACC	3.71058	1.46199	9.4162	0.00339081
ASCC3	ACC	2.15796	0.944287	4.92854	0.0615427
ASCL1	ACC	2.04583	0.970874	4.31034	0.0545896
ASCL2	ACC	2.21729	0.997009	4.93097	0.045359
ASCL5	ACC	3.42583	1.58378	7.40741	0.000912267
ASF1A	ACC	4.1425	1.41884	12.0919	0.00502703
ASF1B	ACC	9.4518	3.90625	22.8833	3.31e-09
ASGR1	ACC	10.1885	2.41255	43.0293	9.45e-05
ASGR2	ACC	0.252016	0.0734754	0.864304	0.0185243
ASH1L	ACC	3.41413	1.00939	11.5513	0.036934
ASH1LAS1	ACC	4.26985	2.01898	9.03342	3.76e-05
ASH2L	ACC	3.85654	1.16239	12.7959	0.0175427
ASIC1	ACC	3.76364	1.77778	7.96813	0.000206928
ASIC2	ACC	0.534474	0.252462	1.13186	0.0965266
ASIC3	ACC	5.97729	2.53165	14.1143	4.22e-06
ASIC4	ACC	1.99641	0.946074	4.21408	0.0644598
ASIP	ACC	0.398248	0.174611	0.908265	0.0232642
ASL	ACC	3.63636	1.72087	7.68049	0.000309473
ASLP1	ACC	3.39789	1.59795	7.22543	0.000759506
ASMT	ACC	2.21631	1.04134	4.71698	0.0345082
ASMTL	ACC	0.49456	0.217581	1.12435	0.086788
ASMTLAS1	ACC	4.31406	0.584454	31.837	0.117891
ASNS	ACC	2.53485	1.18036	5.44366	0.0135589
ASNSD1	ACC	3.45543	1.18906	10.0402	0.0155799
ASNSP1	ACC	3.25733	1.39958	7.5815	0.00385858
ASNSP3	ACC	9.51475	2.08986	43.29	0.000354907
ASPA	ACC	1.85391	0.786782	4.36681	0.151833
ASPDH	ACC	0.412541	0.124456	1.36705	0.134025
ASPG	ACC	0.224517	0.103391	0.487567	3.61e-05
ASPH	ACC	0.503271	0.234357	1.08108	0.0730852
ASPHD1	ACC	3.08166	1.46542	6.48088	0.00179293
ASPHD2	ACC	3.07882	1.33672	7.0922	0.0056345
ASPM	ACC	15.6789	5.79039	42.4448	3.49e-12
ASPN	ACC	5.12821	0.696379	37.7786	0.0735667
ASPRV1	ACC	2.531	1.1542	5.55247	0.0165208
ASPSCR1	ACC	6.18047	2.33046	16.3908	3.27e-05
ASRGL1	ACC	2.56608	1.21832	5.40541	0.0102693
ASS1	ACC	3.51247	1.52022	8.11688	0.00174074
ASS1P1	ACC	2.9656	1.37969	6.37755	0.00357372
ASS1P10	ACC	0.473261	0.221337	1.01225	0.048108
ASS1P11	ACC	3.2	1.19403	8.57633	0.0150548
ASS1P12	ACC	3.82263	1.69549	8.62069	0.000514224
ASS1P13	ACC	2.0842	0.95511	4.54959	0.0595864
ASS1P14	ACC	1.89645	0.887311	4.05351	0.0940271
ASS1P2	ACC	1.94401	0.917431	4.12201	0.0780567
ASS1P3	ACC	2.3084	1.09039	4.88759	0.0247709
ASS1P7	ACC	4.33839	1.00776	18.6846	0.0311584
ASS1P9	ACC	2.49066	1.0563	5.87199	0.0310993
ASTL	ACC	7.19942	0.92081	56.243	0.0272889
ASTN1	ACC	2.53421	1.20308	5.33903	0.0112838
ASTN2	ACC	3.38868	1.15527	9.94036	0.0185927
ASXL1	ACC	3.09789	1.41764	6.77048	0.00300977
ASXL3	ACC	1.80115	0.830565	3.90625	0.130086
ASZ1	ACC	0.428816	0.129049	1.42531	0.154948
ATAD1	ACC	6.65336	0.895255	49.456	0.0330841
ATAD2	ACC	5.70125	2.29727	14.1523	2.47e-05
ATAD2B	ACC	6.25	2.81373	13.887	3.74e-07
ATAD3A	ACC	5.68828	2.66454	12.1462	4.73e-07
ATAD3B	ACC	19.3986	7.97448	47.1698	2.07e-18
ATAD3C	ACC	2.89017	1.30039	6.42674	0.00646983
ATAD5	ACC	13.4174	4.76417	37.7786	2.09e-10
ATAT1	ACC	4.1632	1.93274	8.96861	8.34e-05
ATCAY	ACC	5.67859	1.30565	24.6853	0.00880728
ATE1	ACC	8.93655	1.1989	66.6667	0.0103549
ATE1AS1	ACC	3.08071	1.43184	6.62691	0.00250983
ATF1	ACC	3.34784	0.997009	11.2385	0.0376354
ATF2	ACC	5.13084	1.5387	17.1028	0.00313165
ATF3	ACC	5.56483	2.49563	12.4131	2.72e-06
ATF4	ACC	9.26784	2.78474	30.8547	1.11e-05
ATF4P3	ACC	5.65611	2.26706	14.1143	3.28e-05
ATF4P4	ACC	6.33312	1.4979	26.7738	0.00405178
ATF5	ACC	6.32111	1.4979	26.6667	0.00399816
ATF6	ACC	3.31236	1.24316	8.82613	0.0114778
ATF6B	ACC	0.520562	0.210571	1.2865	0.150391
ATF7	ACC	3.24886	1.51057	6.98812	0.00149393
ATF7IP2	ACC	2.08333	0.880282	4.93097	0.0885061
ATF7NPFF	ACC	5.31915	2.41721	11.7096	3.75e-06
ATG10	ACC	2.65675	0.629327	11.2133	0.16677
ATG101	ACC	4.26439	2.01898	9.00901	3.7e-05
ATG12	ACC	3.04599	0.71736	12.9316	0.112504
ATG12P1	ACC	4.41112	1.7963	10.8331	0.000434512
ATG13	ACC	6.0024	1.41703	25.4323	0.00574873
ATG14	ACC	4.41112	1.29249	15.0489	0.0106228
ATG16L1	ACC	6.9541	2.67451	18.0865	4.93e-06
ATG16L2	ACC	20.7082	3.75657	114.168	6.9e-07
ATG3	ACC	4.59348	1.08507	19.4477	0.0230511
ATG4A	ACC	0.230468	0.0311429	1.70561	0.116644
ATG4B	ACC	6.41849	2.80741	14.6843	5.08e-07
ATG4C	ACC	3.31016	0.963391	11.3727	0.0434697
ATG4D	ACC	4.71254	2.23314	9.94036	7.81e-06
ATG7	ACC	0.242836	0.0805802	0.731529	0.00628509
ATG9A	ACC	7.34754	2.18436	24.6975	0.000192298
ATG9B	ACC	0.510986	0.238039	1.09661	0.0791916
ATIC	ACC	5.58659	2.10571	14.8214	0.000109177
ATL1	ACC	1.71028	0.722022	4.05022	0.217672
ATL3	ACC	2.75028	1.15154	6.56599	0.0180177
ATM	ACC	2.21631	0.97371	5.04541	0.05191
ATN1	ACC	2.6096	1.04319	6.52742	0.0338823
ATOH7	ACC	2.75938	1.27	5.9952	0.00768534
ATOH8	ACC	0.243191	0.0789266	0.749064	0.007484
ATOX1	ACC	2.92569	1.23564	6.93001	0.0103876
ATP10A	ACC	3.24886	1.29769	8.1367	0.00800436
ATP10B	ACC	0.444642	0.200763	0.985222	0.040361
ATP10D	ACC	4.14422	1.90404	9.02527	0.000107129
ATP11A	ACC	38.4911	3.4904	424.628	8.04e-07
ATP11AUN	ACC	7.34754	2.76549	19.5389	2.73e-06
ATP11B	ACC	2.35073	1.09517	5.04541	0.0241625
ATP11C	ACC	2.29516	0.862069	6.11247	0.0880018
ATP13A1	ACC	5.88235	1.74338	19.8491	0.00138057
ATP13A2	ACC	2.6824	1.27016	5.66572	0.00713934
ATP13A3	ACC	2.68528	1.20627	5.97729	0.0119312
ATP13A5	ACC	0.4649	0.209074	1.03327	0.053888
ATP13A5AS1	ACC	0.32175	0.0962464	1.07643	0.0529276
ATP1A1	ACC	1.48898	0.684463	3.23834	0.313092
ATP1A1AS1	ACC	3.66435	0.86881	15.4607	0.0581526
ATP1A2	ACC	0.394945	0.0903342	1.72712	0.199991
ATP1A3	ACC	2.61917	1.10485	6.21118	0.0235327
ATP1A4	ACC	1.82183	0.801282	4.14079	0.146625
ATP1B1	ACC	0.374251	0.176118	0.795545	0.00800643
ATP1B1P1	ACC	3.97456	1.49656	10.5563	0.00290513
ATP1B2	ACC	4.03226	1.39412	11.6673	0.00542031
ATP1B3	ACC	2.41488	1.10023	5.30223	0.0239865
ATP1B3AS1	ACC	2.58198	0.77101	8.64304	0.109943
ATP1B3P1	ACC	1.92456	0.451875	8.19672	0.366854
ATP23	ACC	6.98812	2.74725	17.7715	2.66e-06
ATP2A1	ACC	5.87889	2.19684	15.7332	7.91e-05
ATP2A1AS1	ACC	6.36132	2.849	14.2066	2.93e-07
ATP2A2	ACC	5.8651	0.793021	43.3839	0.04951
ATP2A3	ACC	0.460829	0.194856	1.0898	0.0705355
ATP2B1AS1	ACC	2.27118	1.08015	4.77555	0.02619
ATP2B2	ACC	2.12314	1.0001	4.50653	0.0450175
ATP2B3	ACC	2.28624	0.541126	9.66184	0.247567
ATP2B4	ACC	6.11995	2.83046	13.2293	1.78e-07
ATP2C1	ACC	1.9558	0.827815	4.62107	0.119824
ATP2C2	ACC	2.1106	0.996016	4.47027	0.0463108
ATP2C2AS1	ACC	4.1806	1.81554	9.62464	0.000271046
ATP4A	ACC	3.24149	1.36593	7.69231	0.00486372
ATP4B	ACC	1.95886	0.927644	4.13736	0.0732483
ATP5F1A	ACC	0.156055	0.0211282	1.15247	0.0364903
ATP5F1AP2	ACC	1.61577	0.644745	4.05022	0.302321
ATP5F1AP3	ACC	0.323939	0.076746	1.36724	0.106076
ATP5F1B	ACC	25.4972	2.65182	245.098	2.65e-05
ATP5F1C	ACC	2.45399	1.16469	5.17063	0.0147133
ATP5F1CP1	ACC	2.1561	0.908265	5.11771	0.0747822
ATP5F1D	ACC	2.87191	1.29366	6.37755	0.00673244
ATP5F1E	ACC	3.34784	1.41804	7.90514	0.00348255
ATP5F1EP2	ACC	5.33903	2.43368	11.7165	3.27e-06
ATP5IF1	ACC	4.56204	1.91058	10.8921	0.000197398
ATP5MC1	ACC	2.14731	0.987167	4.67071	0.0483426
ATP5MC1P4	ACC	5.52181	2.46245	12.3778	3.88e-06
ATP5MC2	ACC	7.5643	1.79308	31.8979	0.00116745
ATP5MC2P1	ACC	1.86672	0.752445	4.63177	0.170884
ATP5MC2P4	ACC	0.566572	0.255167	1.25755	0.156879
ATP5MC3	ACC	2.99312	1.03638	8.64304	0.0333995
ATP5MDP1	ACC	0.458926	0.194515	1.08284	0.0678916
ATP5ME	ACC	0.510725	0.17646	1.47885	0.206382
ATP5MFP2	ACC	14.1383	3.56506	56.0538	7.21e-07
ATP5MFP4	ACC	4.94315	0.649773	37.594	0.0862186
ATP5MFP5	ACC	2.24266	0.904159	5.56174	0.0738126
ATP5MFPTCD1	ACC	0.438596	0.10337	1.86185	0.249789
ATP5MG	ACC	9.56938	2.26091	40.4694	0.000181683
ATP5MGL	ACC	5.00501	2.13311	11.7426	4.28e-05
ATP5MGP1	ACC	2.63783	1.11957	6.21504	0.0210708
ATP5MJ	ACC	2.72851	1.19789	6.21504	0.0128671
ATP5MK	ACC	5.05817	1.91644	13.344	0.000278997
ATP5PB	ACC	4.05351	1.21788	13.488	0.0136503
ATP5PBP2	ACC	25.4972	2.65182	245.098	2.65e-05
ATP5PBP5	ACC	2.49626	0.587199	10.6135	0.199264
ATP5PD	ACC	5.00751	1.46929	17.0619	0.0041614
ATP5PDP2	ACC	1.80734	0.841043	3.88199	0.123984
ATP5PDP4	ACC	0.0526593	0.00588235	0.471032	0.000221773
ATP5PF	ACC	2.74048	0.94162	7.97448	0.055854
ATP5PO	ACC	2.01369	0.927644	4.37254	0.0718469
ATP6AP1	ACC	0.407166	0.12273	1.35135	0.129241
ATP6AP1L	ACC	2.57069	0.774593	8.53242	0.109663
ATP6AP2	ACC	0.531632	0.247219	1.14364	0.100814
ATP6V0A1	ACC	1.9015	0.654022	5.53097	0.22947
ATP6V0A2	ACC	10.5675	1.42552	78.3699	0.0042604
ATP6V0B	ACC	6.33714	2.56082	15.6814	4.94e-06
ATP6V0CP2	ACC	0.613874	0.248756	1.51446	0.285179
ATP6V0D1DT	ACC	0.294985	0.0698324	1.2458	0.0775865
ATP6V0D2	ACC	4.63822	2.05381	10.4789	5.23e-05
ATP6V0E1	ACC	0.302572	0.0714286	1.28156	0.0852868
ATP6V0E2	ACC	0.262123	0.12279	0.559597	0.000206893
ATP6V0E2AS1	ACC	0.259202	0.109745	0.61237	0.000923566
ATP6V1A	ACC	0.162101	0.022007	1.19417	0.0411382
ATP6V1B1	ACC	5.88928	2.77701	12.4922	1.76e-07
ATP6V1B1AS1	ACC	4.23729	1.95274	9.19118	8.1e-05
ATP6V1B2	ACC	0.358295	0.145075	0.884956	0.0202741
ATP6V1C2	ACC	20.2675	2.75255	149.231	2.72e-05
ATP6V1E1	ACC	2.11327	0.949668	4.70146	0.0605996
ATP6V1E1P1	ACC	0.631313	0.285307	1.39743	0.252063
ATP6V1E2	ACC	2.75938	1.10632	6.88231	0.0230183
ATP6V1F	ACC	1.91131	0.77101	4.73709	0.155321
ATP6V1G1	ACC	5.15198	1.21862	21.7723	0.0130418
ATP6V1G1P2	ACC	4.49843	1.53894	13.1475	0.00271144
ATP6V1G2	ACC	1.44592	0.664011	3.14861	0.34914
ATP7A	ACC	0.421941	0.194212	0.91659	0.0246169
ATP7B	ACC	0.484262	0.212902	1.1012	0.0773147
ATP8A1	ACC	0.170532	0.0746826	0.389408	2.13e-06
ATP8A2	ACC	0.219106	0.0289352	1.65948	0.105785
ATP8A2P2	ACC	7.16846	2.34467	21.9154	6.09e-05
ATP8B1	ACC	2.72405	1.22234	6.07165	0.0107761
ATP8B2	ACC	4.71476	1.10571	20.1086	0.0215087
ATP8B3	ACC	5.15996	2.34467	11.3572	6.55e-06
ATP8B4	ACC	0.36523	0.154991	0.860585	0.0164633
ATP8B5P	ACC	3.88651	1.77651	8.5034	0.000261341
ATP9A	ACC	3.80952	1.12385	12.9166	0.0216304
ATP9B	ACC	3.27011	1.23839	8.63558	0.0114288
ATPAF2	ACC	0.254259	0.0766871	0.84317	0.0156433
ATPSCKMT	ACC	0.287026	0.0848176	0.971817	0.0321966
ATR	ACC	2.43784	1.12259	5.29381	0.0201242
ATRAID	ACC	2.85551	1.0777	7.57002	0.027578
ATRIP	ACC	2.18771	0.965251	4.95786	0.0541875
ATRNL1	ACC	3.37724	1.48324	7.69231	0.00210244
ATRX	ACC	0.424628	0.186428	0.967118	0.035618
ATXN1	ACC	3.367	1.15647	9.80392	0.01844
ATXN10	ACC	3.15557	1.46284	6.80735	0.00208518
ATXN1AS1	ACC	2.03087	0.948767	4.34594	0.0629091
ATXN1L	ACC	0.290444	0.0876424	0.962464	0.0313248
ATXN2AS	ACC	2.61233	1.24054	5.50055	0.00878242
ATXN2L	ACC	2.13265	0.988142	4.60405	0.0485689
ATXN3	ACC	9.19118	1.23778	68.306	0.00877398
ATXN7L1	ACC	3.70508	0.869565	15.7853	0.0581634
ATXN7L2	ACC	3.85356	1.33298	11.1383	0.00736933
ATXN7L3	ACC	3.52113	1.2025	10.3125	0.0148843
ATXN7L3AS1	ACC	1.93349	0.884956	4.22476	0.0920624
AUH	ACC	0.509424	0.234467	1.10668	0.0821285
AUNIP	ACC	8.21018	3.30907	20.3791	7.4e-08
AUP1	ACC	25.9808	3.51617	191.975	2.05e-06
AURKA	ACC	11.7689	5.06073	27.3748	2.21e-12
AURKAIP1	ACC	3.59971	1.65289	7.83699	0.000576085
AURKAP1	ACC	3.88802	1.73974	8.6881	0.000373589
AURKB	ACC	11.3276	4.66853	27.4801	8.29e-11
AURKC	ACC	2.64061	1.21403	5.74383	0.0111322
AUTS2	ACC	8.81057	2.08812	37.1747	0.000348224
AVEN	ACC	3.10078	1.23518	7.7821	0.011489
AVIL	ACC	2.88351	1.29803	6.40615	0.00673756
AVL9	ACC	4.3573	0.589971	32.1958	0.11517
AVPI1	ACC	4.37254	1.51469	12.6183	0.00289272
AVPR1A	ACC	0.482859	0.195618	1.19218	0.106831
AXDND1	ACC	2.77316	1.27763	6.01685	0.00726923
AXIN1	ACC	3.16056	1.38122	7.23066	0.00413623
AXIN2	ACC	3.42818	1.18161	9.95025	0.0161066
AXL	ACC	9.72763	2.11282	44.8229	0.000325793
AZI2	ACC	2.65041	1.16591	6.0241	0.0155387
AZIN2	ACC	0.389105	0.145943	1.03767	0.0500976
AZU1	ACC	3.01841	1.42268	6.40205	0.00249885
B2M	ACC	0.210615	0.0285878	1.55183	0.0914615
B3GALNT1	ACC	2.27118	0.919118	5.61482	0.0682856
B3GALT1	ACC	2.8401	1.34517	5.9952	0.00424139
B3GALT4	ACC	1.68011	0.786782	3.58809	0.17462
B3GALT5	ACC	0.52521	0.246427	1.11957	0.0900724
B3GALT5AS1	ACC	0.275103	0.103864	0.728863	0.00554226
B3GALT6	ACC	19.2753	2.6137	142.146	4.8e-05
B3GALT9	ACC	9.77517	1.21951	78.3699	0.0107902
B3GAT1	ACC	3.40483	1.58378	7.32064	0.000868962
B3GAT2	ACC	1.9581	0.858369	4.46828	0.103353
B3GAT3	ACC	3.90778	1.80668	8.45309	0.000213031
B3GAT3P1	ACC	1.9984	0.932836	4.28082	0.0699881
B3GLCT	ACC	2.29885	1.02648	5.14668	0.0379337
B3GNT2	ACC	0.396668	0.16818	0.935454	0.0287822
B3GNT3	ACC	0.251446	0.0868056	0.728332	0.00606582
B3GNT4	ACC	9.17431	2.17014	38.7597	0.000256268
B3GNT5	ACC	3.02663	1.42328	6.43915	0.00252475
B3GNT8	ACC	0.240211	0.113379	0.508906	5.66e-05
B3GNT9	ACC	4.07997	1.40568	11.8427	0.00520726
B3GNTL1	ACC	5.71102	1.91461	17.0271	0.000405003
B3GNTL1P1	ACC	2.67666	1.23993	5.78035	0.00917403
B4GALNT1	ACC	4.95786	1.84196	13.3387	0.000512401
B4GALNT2	ACC	0.365631	0.125644	1.0636	0.0547266
B4GALNT3	ACC	4.1425	1.81127	9.47867	0.000270189
B4GALNT4	ACC	3.1736	1.20221	8.37521	0.0139056
B4GALT1	ACC	2.86779	1.33298	6.16903	0.00484747
B4GALT1AS1	ACC	11.4916	2.9985	44.0335	8.35e-06
B4GALT2	ACC	13.0873	4.80307	35.6633	4.48e-10
B4GALT3	ACC	3.85802	1.72652	8.62069	0.000416421
B4GALT5	ACC	3.14169	1.44865	6.81663	0.00232096
B4GALT7	ACC	0.279799	0.117952	0.664011	0.0020059
B4GAT1	ACC	0.43592	0.18474	1.02902	0.0510002
B9D1	ACC	0.4662	0.204583	1.06202	0.062713
B9D2	ACC	1.74672	0.768049	3.97298	0.179966
BAALC	ACC	0.313283	0.134318	0.73046	0.00450762
BAALCAS2	ACC	0.261097	0.110448	0.617284	0.000984771
BAAT	ACC	4.23012	1.78923	10	0.000362813
BABAM1	ACC	7.02741	2.49377	19.8177	1.92e-05
BABAM2	ACC	0.299401	0.135391	0.661813	0.00157781
BACE1AS	ACC	5.18941	1.94894	13.8141	0.000265593
BACE2	ACC	3.03767	1.21007	7.62777	0.0133628
BACH1	ACC	4.24628	1.657	10.8778	0.00106323
BACH1AS1	ACC	3.32005	1.50128	7.34214	0.0016883
BACH1IT1	ACC	4.21408	1.91571	9.26784	0.000108067
BACH1IT2	ACC	5.71102	1.91461	17.0271	0.000405003
BACH2	ACC	2.94724	1.40017	6.20347	0.00288961
BAD	ACC	2.457	1.10988	5.43774	0.0220174
BAG1	ACC	2.35128	0.951475	5.81058	0.0564863
BAG2	ACC	1.8797	0.887311	3.98089	0.0939753
BAG3	ACC	7.85546	2.19106	28.1452	0.00017302
BAG5	ACC	4.32526	1.27389	14.6843	0.0113261
BAHCC1	ACC	3.00661	1.13366	7.97448	0.020426
BAHD1	ACC	0.478469	0.225428	1.01564	0.0500602
BAIAP2	ACC	3.7679	1.30599	10.866	0.00837936
BAIAP2L1	ACC	5.13611	1.47406	17.8891	0.00446421
BAIAP2L2	ACC	6.70241	2.88351	15.569	4.41e-07
BAIAP3	ACC	2.51067	1.1542	5.4615	0.0165488
BAK1	ACC	4.21763	1.8577	9.57854	0.000192386
BAK1P1	ACC	2.1004	0.994036	4.4405	0.047309
BAMBI	ACC	0.403226	0.181488	0.896057	0.020934
BANF1	ACC	5.66572	2.26091	14.1985	3.65e-05
BANF1P2	ACC	4.34783	1.94401	9.72763	0.000104731
BANF1P3	ACC	3.82555	1.72712	8.47458	0.000409627
BANK1	ACC	0.358809	0.160849	0.800641	0.00911695
BANP	ACC	4.52284	2.1004	9.7371	2.59e-05
BAP1	ACC	4.1632	1.57953	10.9782	0.00174974
BARD1	ACC	9.3633	3.91389	22.3914	2.32e-09
BARHL1	ACC	1.77904	0.418235	7.57002	0.428611
BARHL2	ACC	2.12947	1.01256	4.47828	0.0410083
BARX1	ACC	4.30108	2.01167	9.19963	4.11e-05
BARX1DT	ACC	3.83436	1.79372	8.19672	0.000189838
BARX2	ACC	3.38181	1.54107	7.4239	0.00126579
BASP1	ACC	4.30478	0.583431	31.7662	0.118381
BASP1AS1	ACC	0.531067	0.160026	1.76149	0.291747
BATF	ACC	9.5057	2.97	30.4414	4.17e-06
BATF2	ACC	0.508906	0.242014	1.07055	0.0697321
BATF3	ACC	8.05153	2.25073	28.8018	0.000131737
BAX	ACC	2.65182	1.11744	6.29327	0.0218044
BAZ1A	ACC	4.75737	1.37627	16.4501	0.00776505
BAZ1B	ACC	3.09406	1.33726	7.1582	0.00570134
BAZ2A	ACC	4.87567	1.44802	16.4204	0.0045717
BBIP1	ACC	4.19287	1.76523	9.96016	0.000448426
BBIP1P1	ACC	0.408664	0.0968054	1.72444	0.208039
BBOF1	ACC	0.297708	0.130107	0.681199	0.00236359
BBOX1	ACC	0.441112	0.16756	1.16171	0.0887655
BBOX1AS1	ACC	0.536193	0.203583	1.41183	0.200014
BBS1	ACC	4.26621	0.576701	31.5457	0.121821
BBS12	ACC	0.319183	0.150421	0.677048	0.00169108
BBS2	ACC	0.4	0.175131	0.913242	0.0242249
BBS4	ACC	0.516262	0.207555	1.28403	0.14818
BBS9	ACC	38.4911	3.4904	424.628	8.04e-07
BBX	ACC	3.58166	0.484027	26.5041	0.181963
BCAM	ACC	2.89436	1.34716	6.21891	0.00452808
BCANAS1	ACC	2.21729	1.0523	4.67071	0.0313724
BCAP29	ACC	6.41437	2.79877	14.6929	6.32e-07
BCAP31	ACC	1.90767	0.863558	4.2123	0.104333
BCAP31P1	ACC	2.78474	1.05585	7.34754	0.0308246
BCAR1	ACC	3.82555	1.14824	12.7437	0.0189186
BCAR3	ACC	2.66312	0.921659	7.69823	0.0599787
BCAR3AS1	ACC	5.81058	2.05086	16.4663	0.000177867
BCAR4	ACC	2.91886	0.875657	9.7371	0.0673279
BCAS1	ACC	6.21118	1.39528	27.6549	0.00597458
BCAS2	ACC	2.79174	0.967118	8.06452	0.0476704
BCAS3	ACC	2.53165	0.762777	8.40336	0.116109
BCAS4	ACC	2.58933	1.04811	6.39795	0.0327169
BCAT1	ACC	7.82473	3.37268	18.1686	1.83e-08
BCAT2	ACC	3.08261	0.729927	13.0174	0.106645
BCDIN3D	ACC	2.82646	0.851789	9.38086	0.0760379
BCDIN3DAS1	ACC	0.396197	0.168294	0.932836	0.0279792
BCHE	ACC	0.406339	0.16292	1.01358	0.0455766
BCKDHA	ACC	3.25733	1.23138	8.61326	0.0120228
BCKDK	ACC	0.309119	0.117467	0.813008	0.0117675
BCL10	ACC	2.33427	1.10132	4.94805	0.0227436
BCL11A	ACC	5.55247	2.41896	12.7486	6.14e-06
BCL11B	ACC	2.98507	1.34282	6.6357	0.00490945
BCL2	ACC	5.36193	0.727273	39.5257	0.0646778
BCL2A1	ACC	2.76396	1.3101	5.8309	0.00541268
BCL2L1	ACC	0.181389	0.0654022	0.503018	0.00022132
BCL2L11	ACC	4.06835	1.20846	13.6968	0.0139247
BCL2L12	ACC	6.23053	2.73149	14.2066	7.33e-07
BCL2L13	ACC	1.91095	0.722022	5.05817	0.185106
BCL2L14	ACC	3.47343	1.62153	7.44048	0.000652292
BCL2L15	ACC	3.77074	1.70242	8.35422	0.000448118
BCL2L1AS1	ACC	3.62582	0.847458	15.5183	0.0629877
BCL2L2	ACC	9.08265	1.22926	67.1592	0.00881372
BCL2L2PABPN1	ACC	4.60829	2.01979	10.513	6.94e-05
BCL3	ACC	2.94291	1.31909	6.56599	0.00563933
BCL6	ACC	5.89275	1.3552	25.6279	0.00715206
BCL6B	ACC	2.98329	1.01513	8.77193	0.0375793
BCL7A	ACC	13.9431	1.88929	102.923	0.000712439
BCL7C	ACC	7.10227	2.58131	19.5427	9.59e-06
BCL9	ACC	0.347705	0.0823723	1.46692	0.132144
BCL9L	ACC	3.46981	0.468604	25.6937	0.194668
BCLAF1	ACC	4.54545	2.05297	10.0624	4.68e-05
BCLAF1P2	ACC	0.527983	0.246427	1.13097	0.0948766
BCLAF3	ACC	2.64901	0.779423	9.0009	0.10403
BCO1	ACC	0.529381	0.251509	1.11421	0.0885448
BCO2	ACC	0.259202	0.120569	0.557103	0.000196614
BCOR	ACC	4.41891	1.03338	18.9	0.0292481
BCORL1	ACC	2.58398	0.978474	6.82128	0.0469316
BCORP1	ACC	18.9934	2.12314	169.952	0.000221773
BCR	ACC	4.13736	0.561798	30.4692	0.130045
BCRP1	ACC	2.71297	1.21433	6.06061	0.0113351
BCRP2	ACC	0.251699	0.0758725	0.835422	0.0147762
BCRP3	ACC	3.30579	1.53257	7.12758	0.00129557
BCS1L	ACC	3.58809	1.66113	7.74593	0.0005695
BCYRN1	ACC	2.57732	1.09349	6.07533	0.0245348
BDH1	ACC	0.269469	0.0610501	1.18934	0.0627094
BDH2	ACC	0.0554324	0.00752445	0.40833	8.45e-05
BDH2P1	ACC	0.163372	0.0492611	0.542005	0.000728846
BDKRB1	ACC	4.81696	2.02061	11.4863	9.85e-05
BDKRB2	ACC	4.11692	1.83824	9.21659	0.000207966
BDNFAS	ACC	0.230256	0.100918	0.525486	0.000146967
BDP1	ACC	2.61028	1.10047	6.19195	0.0240912
BEAN1	ACC	4.6729	1.59008	13.7363	0.0020015
BEAN1AS1	ACC	8.30565	2.40442	28.6779	6.2e-05
BECN1	ACC	4.46229	0.60423	32.9489	0.108446
BEGAIN	ACC	2.39006	1.07852	5.29661	0.0270093
BEND3	ACC	3.60101	1.52602	8.49618	0.00179469
BEND3P1	ACC	2.34137	0.880282	6.22665	0.07929
BEND3P3	ACC	6.26959	1.84877	21.2585	0.000733854
BEND5	ACC	3.80084	1.75223	8.24402	0.000282845
BEND6	ACC	0.315358	0.0735835	1.35208	0.100323
BEND7	ACC	0.412882	0.192345	0.88574	0.0189684
BEST1	ACC	0.187512	0.0778816	0.451467	3.08e-05
BEST3	ACC	0.116713	0.0492368	0.276702	5.46e-09
BEST4	ACC	16.2206	2.20264	119.417	0.00020983
BET1	ACC	0.152045	0.0205973	1.12233	0.0331845
BET1AS1	ACC	0.576701	0.244798	1.3587	0.203309
BET1L	ACC	2.32019	1.01916	5.28262	0.0391922
BEX1	ACC	0.199521	0.081367	0.489237	9.59e-05
BEX2	ACC	0.146092	0.0484966	0.440141	7.12e-05
BEX3	ACC	0.473485	0.207254	1.08178	0.0700198
BEX4	ACC	0.116713	0.03861	0.352858	4.69e-06
BEX5	ACC	0.147406	0.0655308	0.331565	1.19e-07
BFAR	ACC	3.30907	1.51953	7.20981	0.00143763
BFSP1	ACC	0.287026	0.135593	0.607533	0.000524494
BFSP2	ACC	1.81192	0.847458	3.87447	0.119871
BGLAP	ACC	12.2339	2.88767	51.8403	1.58e-05
BGN	ACC	8.8968	3.47464	22.7739	3.93e-08
BHLHA15	ACC	2.28519	0.969932	5.38503	0.0524337
BHLHB9	ACC	0.434972	0.195848	0.966184	0.0356644
BHLHE22	ACC	0.421763	0.198926	0.894454	0.0204734
BHLHE40	ACC	3.14465	1.08015	9.15751	0.0264594
BHLHE40AS1	ACC	0.52687	0.250815	1.10693	0.085915
BHLHE41	ACC	5.69801	1.28254	25.3229	0.00956851
BHMT	ACC	0.409836	0.180148	0.931966	0.0278666
BHMT2	ACC	0.297708	0.134066	0.660939	0.00157597
BICD1	ACC	4.10004	1.8474	9.09918	0.000173172
BICD2	ACC	5.01253	2.25276	11.1483	1.33e-05
BICDL1	ACC	3.98248	1.5977	9.93049	0.00143005
BICDL2	ACC	1.92827	0.888099	4.18585	0.0915307
BID	ACC	5.35619	2.07512	13.8198	0.00010003
BIK	ACC	6.36943	2.40211	16.889	2.23e-05
BIN1	ACC	0.219106	0.0289352	1.65948	0.105785
BIN2	ACC	0.191902	0.0435161	0.846024	0.0146758
BIN3	ACC	0.510725	0.229568	1.13623	0.0933824
BIRC2	ACC	6.38978	2.19298	18.6116	0.000109242
BIRC3	ACC	9.72763	2.11282	44.8229	0.000325793
BIRC5	ACC	16.7785	5.60538	50.226	5.07e-11
BIRC6	ACC	9.94036	1.33815	73.8007	0.00599805
BIRC7	ACC	0.447027	0.212404	0.940734	0.0293078
BIVM	ACC	0.138927	0.0177809	1.08566	0.0272889
BLACAT1	ACC	8.33333	3.58295	19.3836	4.96e-09
BLACE	ACC	4.98753	1.64908	15.0784	0.00164959
BLM	ACC	7.6864	3.59195	16.4582	9.09e-10
BLMH	ACC	4.40917	1.67224	11.6279	0.00105414
BLNK	ACC	0.254972	0.0591017	1.09999	0.0476146
BLOC1S1	ACC	0.466853	0.2145	1.01605	0.0489735
BLOC1S2	ACC	5.89623	1.38293	25.1446	0.00686538
BLOC1S3	ACC	2.40906	0.904977	6.41437	0.0699887
BLOC1S4	ACC	0.581395	0.201005	1.68152	0.310002
BLOC1S5	ACC	0.43122	0.149076	1.2475	0.110307
BLOC1S5TXNDC5	ACC	2.76549	1.24953	6.1237	0.00890769
BLOC1S6	ACC	1.8352	0.803859	4.18936	0.143877
BLVRA	ACC	7.12758	2.71813	18.7056	3.69e-06
BLVRB	ACC	0.182149	0.0652316	0.508647	0.000254741
BLZF1	ACC	2.77469	1.28518	5.99161	0.00694245
BMERB1	ACC	1.97122	0.796178	4.87805	0.135111
BMF	ACC	0.291715	0.135925	0.626174	0.000822509
BMI1	ACC	3.68324	1.37137	9.8912	0.00550106
BMP1	ACC	11.5888	2.73373	49.14	2.93e-05
BMP2	ACC	0.264831	0.0995025	0.704225	0.00418072
BMP4	ACC	3.17561	1.32433	7.61615	0.00660688
BMP6	ACC	5.47345	1.29082	23.218	0.00976621
BMP7	ACC	4.91159	2.21729	10.8743	1.39e-05
BMP8A	ACC	3.93391	0.532481	29.0613	0.147439
BMP8B	ACC	3.10366	1.31165	7.34214	0.00673167
BMPER	ACC	3.43171	0.796813	14.7776	0.0777163
BMPR1A	ACC	3.15557	1.37005	7.27273	0.00449373
BMPR1AP1	ACC	2.22519	0.935454	5.29381	0.0638098
BMPR1AP2	ACC	2.50941	1.11869	5.62746	0.021333
BMPR1B	ACC	0.267165	0.0925069	0.77101	0.00883498
BMPR1BDT	ACC	15.0943	1.76336	129.199	0.00092819
BMPR2	ACC	2.37192	1.09721	5.12821	0.0237797
BMS1	ACC	4.68823	2.14592	10.247	2.16e-05
BMS1P1	ACC	10.2859	1.38831	76.2195	0.00487516
BMS1P10	ACC	0.432526	0.174825	1.07009	0.0616267
BMS1P16	ACC	2.56345	0.599161	10.9709	0.192366
BMS1P2	ACC	13.4698	4.10341	44.2087	3.55e-08
BMS1P22	ACC	2.23214	0.904977	5.50964	0.0737302
BMS1P4	ACC	5.76701	2.32829	14.2837	1.95e-05
BMS1P4.1	ACC	3.56252	1.21566	10.4439	0.0137265
BMS1P4AGAP5	ACC	2.78474	1.25203	6.19195	0.00900206
BMS1P7	ACC	5.69801	1.6469	19.7161	0.00187892
BMT2	ACC	2.70124	0.930233	7.84929	0.0568404
BMX	ACC	0.343525	0.161865	0.728863	0.00366151
BNC1	ACC	0.485909	0.205931	1.14639	0.0924953
BNC2	ACC	5.11247	1.66889	15.6666	0.00155396
BNC2AS1	ACC	2.05002	0.869565	4.83092	0.0942664
BNIP1	ACC	2.86205	0.862813	9.49668	0.0721669
BNIP2	ACC	2.93858	1.21907	7.08717	0.0124152
BNIP3	ACC	5.40833	1.28057	22.8519	0.0100178
BNIP3L	ACC	3.77644	0.88968	16.0333	0.0533399
BNIP3P1	ACC	5.71102	0.771605	42.2654	0.0541089
BNIP3P10	ACC	2.75028	1.20265	6.28931	0.0125837
BNIP3P11	ACC	6.66223	2.78707	15.9236	9.19e-07
BNIP3P16	ACC	2.53165	1.10205	5.81734	0.0237963
BNIP3P17	ACC	5.12821	2.28102	11.5314	1.3e-05
BNIP3P24	ACC	3.08928	1.41163	6.76133	0.00298362
BNIP3P27	ACC	2.51067	1.14639	5.49753	0.0174901
BNIP3P30	ACC	0.276014	0.104559	0.728332	0.00547503
BNIP3P5	ACC	2.72926	1.09926	6.77507	0.0239162
BNIP5	ACC	2.58532	0.980392	6.81663	0.0463807
BNIPL	ACC	6.28931	2.69397	14.68	1.24e-06
BOC	ACC	0.467946	0.211149	1.03681	0.0552974
BOD1	ACC	3.37154	1.01461	11.2032	0.0352412
BOD1L1	ACC	0.385802	0.0893655	1.66556	0.18445
BOK	ACC	8.64304	3.8432	19.4288	6.51e-10
BOLA1	ACC	2.81849	1.23183	6.44745	0.0105539
BOLA2B	ACC	6.9541	2.36911	20.4207	4.56e-05
BOLA2P2	ACC	3.43289	0.8	14.7275	0.0771442
BOLA2SMG1P6	ACC	4.29738	1.93686	9.53289	9.89e-05
BOLA3	ACC	5.50358	2.41313	12.5502	5.59e-06
BOLA3AS1	ACC	6.87758	1.53069	30.8833	0.00340354
BOP1	ACC	5.32765	1.83486	15.4775	0.000611256
BORA	ACC	11.1607	4.36491	28.5388	6.47e-10
BORCS5	ACC	2.92056	1.37476	6.20732	0.00357596
BORCS6	ACC	2.51889	1.18906	5.33618	0.0125038
BORCS7	ACC	9.77517	1.21951	78.3699	0.0107902
BORCS8	ACC	2.78396	1.32503	5.84795	0.00484931
BORCS8MEF2B	ACC	10.3983	1.40924	76.746	0.00435317
BPGM	ACC	1.83554	0.859107	3.92311	0.112681
BPHL	ACC	2.84738	0.986193	8.21693	0.0431046
BPI	ACC	3.20718	1.44718	7.10732	0.00243982
BPIFA1	ACC	2.5113	0.750751	8.40336	0.121088
BPIFA2	ACC	0.557724	0.265393	1.17275	0.118445
BPIFB1	ACC	6.62691	1.46628	29.967	0.00443431
BPIFB9P	ACC	2.11595	0.931099	4.81	0.0674436
BPNT1	ACC	5.05306	1.91314	13.3404	0.000286749
BRAF	ACC	2.69397	0.925926	7.83699	0.0588891
BRAFP1	ACC	0.590319	0.139567	2.4975	0.469014
BRAT1	ACC	5.95593	2.30468	15.3894	3.05e-05
BRCA1	ACC	8.94454	3.76932	21.2404	4.61e-09
BRCA1P1	ACC	0.64433	0.283286	1.46499	0.291102
BRCA2	ACC	6.48929	2.71887	15.4967	1.72e-06
BRCC3	ACC	0.150716	0.0204666	1.10975	0.0317592
BRD1	ACC	3.09119	1.44907	6.59631	0.00214671
BRD2	ACC	7.75194	1.04482	57.5043	0.0182961
BRD3	ACC	12.8469	1.73581	95.057	0.00131194
BRD3OS	ACC	7.86164	1.0644	58.0383	0.0166467
BRD7	ACC	0.261438	0.0905797	0.754717	0.00757263
BRD7P4	ACC	0.780031	0.314367	1.93611	0.590326
BRD8	ACC	0.330579	0.0446628	2.44678	0.254437
BRD9	ACC	4.11015	1.90078	8.88889	0.000106105
BRF2	ACC	4.91159	0.664452	36.2976	0.0841179
BRI3	ACC	3.35008	0.785546	14.2816	0.082337
BRI3BP	ACC	2.32992	1.10522	4.91159	0.0223053
BRI3P1	ACC	0.581734	0.235405	1.43802	0.234506
BRI3P3	ACC	1.86498	0.440141	7.90514	0.389208
BRICD5	ACC	3.53857	1.67168	7.49064	0.000423314
BRINP1	ACC	0.142694	0.0577367	0.352609	9.94e-07
BRINP2	ACC	2.06654	0.834725	5.11771	0.109584
BRINP3	ACC	2.54453	1.20788	5.36193	0.0109129
BRIP1	ACC	3.69959	1.73913	7.86782	0.000284215
BRIX1	ACC	2.82646	1.30617	6.11621	0.00604099
BRK1	ACC	4.03551	1.52114	10.7032	0.00252018
BRME1	ACC	2.9274	1.36687	6.26959	0.00389446
BRMS1	ACC	7.22022	1.70736	30.5437	0.00171408
BRMS1L	ACC	5.68182	0.765111	42.1941	0.0555677
BROX	ACC	4.21941	0.995025	17.8987	0.0339369
BRPF1	ACC	5.81395	1.74277	19.3986	0.00124413
BRPF3	ACC	3.52858	1.54919	8.03859	0.00137745
BRSK1	ACC	3.36927	1.4298	7.93651	0.00317361
BRSK2	ACC	5.97015	1.3552	26.2881	0.00717614
BRWD1	ACC	2.83527	0.979432	8.21018	0.0448784
BRWD1AS1	ACC	2.94898	1.2335	7.05219	0.0108752
BRWD1AS2	ACC	3.19081	0.748503	13.598	0.10067
BRWD3	ACC	4.82859	0.649351	35.8938	0.0896142
BSDC1	ACC	2.38949	0.825764	6.91085	0.0975129
BSGAS1	ACC	4.02576	1.68947	9.58773	0.000688302
BSN	ACC	3.39328	1.43781	8.01282	0.00300812
BSND	ACC	4.21408	1.43761	12.3548	0.00430479
BSNDT	ACC	4.29553	1.71497	10.755	0.00072322
BSPRY	ACC	0.41876	0.191718	0.914077	0.0243548
BST1	ACC	2.33209	1.11062	4.89716	0.0214266
BTAF1	ACC	3.99202	1.87758	8.48176	0.000107483
BTBD1	ACC	3.00933	1.32188	6.84932	0.00586298
BTBD10	ACC	7.81861	1.75131	34.8797	0.00139099
BTBD10P2	ACC	4.84731	0.65703	35.7526	0.0867539
BTBD11	ACC	0.316556	0.142066	0.705716	0.00308224
BTBD16	ACC	3.65764	1.61264	8.29187	0.0009706
BTBD18	ACC	3.35683	1.14956	9.80392	0.0191402
BTBD19	ACC	0.326052	0.132048	0.805153	0.0105521
BTBD2	ACC	5.80383	1.74611	19.2938	0.00117698
BTBD3	ACC	1.77968	0.831947	3.80662	0.131948
BTBD6	ACC	18.6741	2.5	139.47	0.00010623
BTBD7	ACC	5.67859	1.33085	24.2365	0.00851965
BTBD7P1	ACC	0.56243	0.266454	1.18751	0.126234
BTBD9	ACC	0.240385	0.070028	0.825083	0.0137097
BTC	ACC	3.08737	0.925069	10.3008	0.0531582
BTD	ACC	0.323311	0.14573	0.71736	0.00345162
BTF3	ACC	3.58423	1.51103	8.5034	0.00204347
BTF3DT	ACC	0.216544	0.0944287	0.496771	7.29e-05
BTF3L4	ACC	3.6523	1.47427	9.04977	0.00278346
BTF3L4P1	ACC	9.77517	1.21951	78.3699	0.0107902
BTF3L4P2	ACC	2.39006	1.01307	5.63698	0.0402951
BTF3P12	ACC	1.90512	0.761035	4.76872	0.160527
BTF3P13	ACC	2.46245	0.986193	6.15006	0.0465265
BTF3P2	ACC	0.613121	0.289436	1.2987	0.1983
BTF3P4	ACC	0.680272	0.318167	1.45412	0.318299
BTF3P5	ACC	2.55493	1.14784	5.68505	0.0173424
BTF3P9	ACC	2.49128	1.1722	5.29381	0.0142717
BTG2	ACC	3.54359	1.67926	7.47943	0.000400645
BTG3	ACC	6.61376	1.55473	28.1294	0.00336003
BTG4	ACC	1.99481	0.931966	4.26985	0.0703944
BTK	ACC	0.315756	0.109075	0.914077	0.0250098
BTLA	ACC	2.08551	0.841751	5.16796	0.104016
BTN1A1	ACC	6.03865	2.58532	14.1004	2.76e-06
BTN2A1	ACC	4.73709	0.63857	35.1494	0.0938574
BTN2A2	ACC	3.27869	1.46714	7.32601	0.00225674
BTN2A3P	ACC	5.28262	2.0938	13.328	0.000100261
BTN3A1	ACC	0.554017	0.223864	1.37174	0.194707
BTN3A2	ACC	0.109135	0.0316356	0.376506	2e-05
BTN3A3	ACC	3.11526	1.29016	7.52445	0.00822591
BTNL10	ACC	3.76932	1.68294	8.44595	0.00059894
BTNL2	ACC	0.248262	0.0336361	1.83217	0.139158
BTNL3	ACC	0.501253	0.219346	1.146	0.0950629
BTNL8	ACC	0.556174	0.258665	1.19646	0.128262
BTNL9	ACC	2.4564	1.16754	5.16796	0.0144923
BTRC	ACC	6.10128	0.818331	45.4959	0.0451599
BUB1	ACC	14.2694	5.2687	38.6399	3.46e-11
BUB1B	ACC	9.56938	3.58423	25.5493	6.01e-08
BUB1BPAK6	ACC	1.29049	0.601323	2.76932	0.509572
BUB3	ACC	29.8686	4.03226	221.239	3.95e-07
BUD13	ACC	11.1732	3.85505	32.3834	2.98e-08
BUD13P1	ACC	2.79955	1.18273	6.62691	0.0146531
BUD23	ACC	5.00751	1.49835	16.7308	0.00382572
BUD31	ACC	3.69822	1.39179	9.82318	0.00505279
BVES	ACC	3.45781	1.58655	7.5358	0.000908082
BVESAS1	ACC	5.16262	2.23314	11.9303	1.84e-05
BYSL	ACC	3.84172	1.45012	10.175	0.00366753
BZW1	ACC	6.27353	2.59067	15.186	3.77e-06
BZW1P2	ACC	11.2334	3.04321	41.4766	6.16e-06
BZW2	ACC	3.23102	1.52742	6.83527	0.00119832
C10orf105	ACC	0.279486	0.131909	0.592066	0.000390233
C10orf143	ACC	0.413223	0.179533	0.95057	0.0317763
C10orf55	ACC	8.05153	2.25073	28.8018	0.000131737
C10orf62	ACC	0.212947	0.0990099	0.458085	1.38e-05
C10orf67	ACC	2.74198	1.29719	5.7971	0.00601435
C10orf82	ACC	3.17058	1.50263	6.68896	0.00141453
C10orf88	ACC	4.71254	1.93536	11.4784	0.000175518
C10orf88B	ACC	3.21647	1.51768	6.81663	0.0012898
C10orf95	ACC	3.38983	1.52532	7.5358	0.00149189
C10orf95AS1	ACC	5.36769	2.03335	14.1723	0.000148532
C11orf1	ACC	0.333333	0.0790514	1.40588	0.115945
C11orf16	ACC	0.636943	0.2936	1.38122	0.24836
C11orf21	ACC	0.174429	0.0634518	0.479616	0.000126941
C11orf24	ACC	4.21053	1.97433	8.98473	5.69e-05
C11orf42	ACC	6.61376	1.52091	28.7439	0.00357843
C11orf45	ACC	2.72702	0.365364	20.35	0.307286
C11orf54	ACC	2.07987	0.958773	4.51467	0.0584325
C11orf58	ACC	3.3761	1.16686	9.76562	0.0172298
C11orf65	ACC	0.285063	0.0385654	2.10793	0.189846
C11orf68	ACC	2.76091	1.27178	5.99161	0.00738654
C11orf71	ACC	2.34082	0.887311	6.17665	0.0775588
C11orf72	ACC	1.90476	0.77101	4.70588	0.155068
C11orf80	ACC	2.13083	0.932836	4.86618	0.0664265
C11orf86	ACC	2.18055	0.827815	5.74383	0.105924
C11orf87	ACC	3.22789	1.44092	7.23066	0.00268218
C11orf91	ACC	4.34028	1.28601	14.6542	0.00984403
C11orf94	ACC	5.70776	1.71556	18.9861	0.00136591
C11orf95	ACC	0.33761	0.101895	1.11869	0.0622481
C11orf96	ACC	2.26809	1.07377	4.79157	0.0274613
C11orf98	ACC	4.13052	1.83891	9.27644	0.000215681
C12orf29	ACC	2.60688	1.23107	5.51876	0.00942206
C12orf4	ACC	5.15996	2.43605	10.9278	2.03e-06
C12orf40	ACC	3.86548	1.54703	9.66184	0.00190527
C12orf42	ACC	5.87889	0.763942	45.2284	0.0528048
C12orf45	ACC	4.23729	1.60308	11.2032	0.00157234
C12orf50	ACC	2.10349	0.968054	4.57247	0.0551745
C12orf54	ACC	0.383436	0.180213	0.815661	0.0100052
C12orf56	ACC	3.93391	1.44865	10.686	0.00367231
C12orf57	ACC	4.30478	1.7584	10.5374	0.000590315
C12orf60	ACC	0.32175	0.150512	0.688231	0.00209733
C12orf65	ACC	2.35405	1.10461	5.01505	0.0227217
C12orf66	ACC	0.462963	0.203293	1.05396	0.0597582
C12orf71	ACC	7.45156	1.67001	33.2447	0.00194108
C12orf73	ACC	2.24467	0.95057	5.29942	0.0583396
C12orf76	ACC	2.62536	1.25031	5.51268	0.00815971
C14orf119	ACC	4.55166	1.06906	19.3836	0.0249962
C14orf132	ACC	3.48189	1.20149	10.0898	0.0145086
C14orf178	ACC	2.88767	1.25392	6.64894	0.00939177
C14orf180	ACC	0.487329	0.206101	1.15247	0.0949411
C14orf28	ACC	2.4667	1.05955	5.74053	0.0312021
C14orf39	ACC	3.07787	1.38831	6.82594	0.00360798
C14orf93	ACC	3.6914	1.71851	7.93021	0.000363475
C15orf39	ACC	0.317561	0.109938	0.91659	0.025327
C15orf40	ACC	5.9453	1.33708	26.448	0.00761726
C15orf48	ACC	4.11862	1.40766	12.054	0.00500342
C15orf54	ACC	15.0943	1.76336	129.199	0.00092819
C15orf56	ACC	2.18007	1.02229	4.649	0.0388003
C15orf61	ACC	2.34522	1.09314	5.03018	0.0242544
C15orf62	ACC	2.84495	1.07631	7.5188	0.0276898
C15orf65	ACC	0.157356	0.0565291	0.43802	4.76e-05
C16orf54	ACC	0.295508	0.0891266	0.979432	0.0340948
C16orf71	ACC	0.460617	0.208247	1.01916	0.049438
C16orf72	ACC	5.69801	0.769823	42.1763	0.0544218
C16orf74	ACC	5.49451	2.18627	13.8007	5.05e-05
C16orf86	ACC	8.07103	1.02218	63.6943	0.0179473
C16orf87	ACC	4.10004	0.958773	17.5377	0.0399939
C16orf89	ACC	3.6049	1.42146	9.14077	0.00407088
C16orf91	ACC	9.80392	2.07512	46.3392	0.000476534
C16orf92	ACC	1.94818	0.923361	4.11015	0.074587
C16orf95	ACC	2.41896	1.01461	5.76701	0.0404969
C16orf95DT	ACC	2.1254	0.957854	4.71698	0.0580806
C17orf100	ACC	4.08163	1.6488	10.1051	0.00100463
C17orf102	ACC	0.527983	0.250878	1.11099	0.0870207
C17orf107	ACC	5.96303	1.40667	25.2717	0.00602007
C17orf113	ACC	0.619195	0.289519	1.32363	0.211632
C17orf114	ACC	0.4662	0.210217	1.0337	0.0546451
C17orf49	ACC	3.98724	1.84672	8.61326	0.00015
C17orf50	ACC	2.6137	1.10939	6.15764	0.022662
C17orf58	ACC	0.449236	0.206101	0.979432	0.038579
C17orf64	ACC	1.72533	0.820345	3.62976	0.145724
C17orf67	ACC	2.27376	0.863558	5.98802	0.0875418
C17orf75	ACC	1.76616	0.748503	4.16667	0.188476
C17orf80	ACC	4.56621	1.07782	19.3461	0.023801
C18orf21	ACC	10.4308	2.46731	44.0917	7.79e-05
C18orf25	ACC	4.1632	0.980392	17.6835	0.0361923
C18orf32	ACC	2.15239	1.0002	4.63177	0.0447912
C18orf54	ACC	4.92611	2.24871	10.7956	1.12e-05
C19orf12	ACC	6.13497	0.829876	45.3515	0.0426096
C19orf18	ACC	0.380952	0.179533	0.808407	0.00892566
C19orf25	ACC	5.45256	1.26454	23.5239	0.0104923
C19orf33	ACC	2.42014	0.838926	6.97837	0.0913171
C19orf38	ACC	11.8934	3.69822	38.2409	1.3e-07
C19orf44	ACC	3.70233	0.874891	15.6642	0.0566191
C19orf47	ACC	6.89655	2.92826	16.2338	4.18e-07
C19orf48	ACC	2.27428	0.684463	7.55287	0.168082
C19orf53	ACC	3.6036	1.62364	8	0.000791038
C19orf54	ACC	5.26316	1.58228	17.507	0.00251693
C19orf67	ACC	2.87936	1.16347	7.12251	0.0172043
C19orf71	ACC	3.72024	1.69119	8.18331	0.000499984
C19orf73	ACC	4.71476	2.04457	10.8743	6.65e-05
C19orf81	ACC	6.70241	2.2242	20.1939	9.13e-05
C19orf84	ACC	2.29727	0.691563	7.63359	0.162636
C1D	ACC	2.38209	0.901713	6.29327	0.0712285
C1DP1	ACC	1.94401	0.85034	4.44444	0.107956
C1GALT1	ACC	0.171204	0.05	0.586166	0.00141311
C1GALT1C1	ACC	0.385654	0.155812	0.954198	0.0323677
C1GALT1C1L	ACC	5.09684	1.7584	14.7732	0.000876289
C1GALT1P1	ACC	7.21501	2.42307	21.4684	3.24e-05
C1orf100	ACC	3.63372	1.66362	7.93651	0.000550808
C1orf105	ACC	0.152858	0.0528262	0.442282	6.85e-05
C1orf109	ACC	2.62055	1.23579	5.55864	0.00919043
C1orf112	ACC	9.69932	4.24628	22.1533	1.01e-10
C1orf115	ACC	4.4287	1.82183	10.7643	0.000382153
C1orf116	ACC	0.262055	0.0907441	0.757002	0.00778163
C1orf122	ACC	3.06937	1.4298	6.59196	0.00253459
C1orf127	ACC	0.440141	0.150921	1.28304	0.122037
C1orf131	ACC	4.17885	1.84706	9.46074	0.000226303
C1orf141	ACC	0.380807	0.114456	1.26695	0.102185
C1orf146	ACC	0.625782	0.294551	1.3289	0.218169
C1orf147	ACC	1.7337	0.815661	3.68596	0.147097
C1orf158	ACC	2.5355	1.20207	5.34759	0.0114077
C1orf159	ACC	6.66667	3.05998	14.5349	4.27e-08
C1orf162	ACC	7.81861	1.75131	34.8797	0.00139099
C1orf167	ACC	0.496278	0.217533	1.13161	0.0885603
C1orf174	ACC	5.50358	2.5641	11.8092	1.07e-06
C1orf189	ACC	3.97298	1.81587	8.6881	0.000201781
C1orf194	ACC	4.74834	1.8031	12.5078	0.000507058
C1orf198	ACC	4.46628	1.52022	13.1234	0.00317925
C1orf21	ACC	3.24675	1.2734	8.27815	0.00898682
C1orf210	ACC	2.22469	1.04047	4.75737	0.0342079
C1orf216	ACC	2.20264	0.990099	4.90196	0.0474479
C1orf21DT	ACC	5.21921	2.17817	12.5	3.48e-05
C1orf220	ACC	0.370645	0.13708	1.002	0.0414393
C1orf226	ACC	0.274273	0.107643	0.698812	0.00369377
C1orf229	ACC	3.26691	1.22971	8.68056	0.01214
C1orf35	ACC	11.6144	3.43407	39.2773	1.2e-06
C1orf43	ACC	5.21648	1.79662	15.1492	0.000738063
C1orf50	ACC	5.48546	2.46002	12.2384	3.36e-06
C1orf52	ACC	5.10986	2.05677	12.7	0.000100003
C1orf53	ACC	2.50564	1.1274	5.57103	0.0197733
C1orf54	ACC	5.71755	1.87793	17.4125	0.000561674
C1orf56	ACC	2.31642	0.937207	5.72738	0.0613686
C1orf74	ACC	3.82555	1.78731	8.19001	0.000222118
C1orf87	ACC	0.220702	0.0522466	0.931966	0.0240211
C1orf94	ACC	0.277085	0.126486	0.607165	0.000641318
C1QA	ACC	0.219154	0.0639386	0.751315	0.0078872
C1QB	ACC	5.9453	1.33708	26.448	0.00761726
C1QBP	ACC	4.37254	1.50173	12.734	0.00327976
C1QBPP2	ACC	18.5117	5.33049	64.2674	2.69e-10
C1QC	ACC	0.219154	0.0639386	0.751315	0.0078872
C1QL1	ACC	4.40141	1.84536	10.4987	0.000293215
C1QL2	ACC	2.76091	1.30056	5.86166	0.00585185
C1QL3	ACC	0.481928	0.194363	1.1946	0.1067
C1QL4	ACC	12.5408	1.70213	92.4214	0.00140328
C1QTNF12	ACC	8.20345	2.82406	23.8152	4.65e-06
C1QTNF1AS1	ACC	0.127943	0.0286697	0.571102	0.00139099
C1QTNF2	ACC	6.77507	3.07598	14.9209	5.57e-08
C1QTNF3	ACC	3.63636	1.58554	8.34028	0.00109319
C1QTNF4	ACC	2.30627	1.07481	4.9505	0.0275532
C1QTNF6	ACC	7.45712	2.75862	20.145	3.44e-06
C1QTNF7	ACC	3.84468	1.80148	8.21018	0.000179487
C1QTNF8	ACC	0.36483	0.172058	0.773994	0.00622926
C1QTNF9	ACC	0.43611	0.204708	0.929368	0.026903
C1R	ACC	2.08203	0.785546	5.51876	0.132222
C1RL	ACC	0.254972	0.0591017	1.09999	0.0476146
C1RLAS1	ACC	3.06279	0.720461	13.0225	0.109981
C1S	ACC	4.94315	0.649773	37.594	0.0862186
C2	ACC	5.9453	1.33708	26.448	0.00761726
C20orf141	ACC	0.422833	0.100271	1.78285	0.22678
C20orf144	ACC	4.52284	1.703	12.0106	0.000956841
C20orf194	ACC	0.491642	0.197589	1.22309	0.118428
C20orf197	ACC	0.389408	0.181851	0.834028	0.011906
C20orf202	ACC	2.7137	1.12892	6.52316	0.0208276
C20orf203	ACC	0.487805	0.224517	1.06	0.0644078
C20orf204	ACC	3.4965	1.57803	7.74593	0.0010271
C20orf27	ACC	2.07082	0.784314	5.47046	0.132773
C21orf58	ACC	5.62746	2.62055	12.0831	7.31e-07
C21orf62AS1	ACC	0.339674	0.143843	0.801925	0.00972238
C21orf91	ACC	5.45256	1.26454	23.5239	0.0104923
C22orf15	ACC	3.49773	1.20351	10.1647	0.0144832
C22orf23	ACC	2.51004	1.18751	5.30504	0.0128255
C22orf24	ACC	4.2517	1.91351	9.44287	0.000110124
C22orf34	ACC	2.01816	0.93985	4.33463	0.0663172
C22orf39	ACC	3.09885	1.35483	7.08717	0.00482966
C2AS1	ACC	2.09249	0.919118	4.76417	0.0722864
C2CD2	ACC	2.55754	1.2133	5.39084	0.0106332
C2CD2L	ACC	7.4129	3.26158	16.8379	2.77e-08
C2CD3	ACC	4.5977	1.80083	11.744	0.00048017
C2CD4A	ACC	0.428266	0.20145	0.910747	0.0233921
C2CD4B	ACC	0.44843	0.210305	0.956023	0.0331429
C2CD4C	ACC	3.90625	1.64528	9.27644	0.000892713
C2CD4D	ACC	0.529101	0.248942	1.12461	0.0919809
C2CD4DAS1	ACC	0.424448	0.185701	0.969932	0.0365412
C2CD5	ACC	2.14961	0.912409	5.06329	0.0733846
C2CD6	ACC	3.11042	1.41383	6.84463	0.00310474
C2orf15	ACC	0.0992063	0.0223214	0.440917	0.000168416
C2orf16	ACC	0.312695	0.0423729	2.30734	0.228176
C2orf42	ACC	2.04876	0.899281	4.66853	0.0815678
C2orf49	ACC	3.14564	1.3217	7.48503	0.00648248
C2orf49DT	ACC	5.97015	2.41604	14.7558	1.11e-05
C2orf50	ACC	3.36474	0.788644	14.3534	0.0845236
C2orf66	ACC	0.480077	0.210615	1.09433	0.0746796
C2orf68	ACC	12.1168	4.11523	35.6761	2.15e-08
C2orf69	ACC	6.55738	0.888099	48.4027	0.0336362
C2orf72	ACC	2.63644	1	6.9541	0.041899
[truncated: 662,379+ more rows]

## Sheet: mRNA summary
gene	ACC	BLCA	BRCA	CESC	CHOL	COAD	DLBC	ESCA	HNSC	KICH	KIRC	KIRP	LAML	LGG	LIHC	LUAD	LUSC	MESO	OV	PAAD	PCPG	PRAD	READ	SARC	SKCM	STAD	TGCT	THCA	THYM	UCEC	UCS	UVM	good OS (COUNT -1), Tumor suppressive mRNAs	poor OS (COUNT 1), oncogenic mRNAs
POGLUT2	1	1	1	-1	0	0	1	0	1	1	1	1	1	1	1	1	1	1	1	1	1	1	0	1	1	1	NA	1	1	1	1	-1	2	25
SERPINH1	1	1	1	1	1	1	-1	0	1	NA	1	1	1	1	1	1	1	1	1	1	NA	1	NA	1	1	1	1	1	0	1	0	1	1	25
APCDD1L	1	1	1	1	-1	1	0	0	1	1	1	1	0	1	1	1	1	1	1	1	1	1	0	1	0	1	0	1	1	1	1	0	1	24
LINC01615	1	1	1	1	1	-1	0	0	1	1	1	1	NA	1	1	1	1	1	1	1	NA	0	0	0	1	1	1	1	1	1	1	1	1	24
SKA1	1	1	1	-1	1	-1	-1	1	1	1	1	1	-1	1	1	1	1	1	-1	1	1	1	0	1	1	-1	0	1	-1	1	1	1	7	23
P2RY6	1	1	1	1	0	-1	-1	1	1	NA	1	1	1	1	1	1	1	1	1	1	1	-1	NA	-1	-1	1	1	-1	1	1	1	1	6	23
ACTN1	1	1	1	1	0	1	-1	-1	1	1	1	1	-1	1	1	1	1	1	1	1	1	NA	1	0	0	1	1	1	1	0	-1	1	4	23
FKBP10	1	1	1	1	0	NA	1	NA	1	1	1	1	-1	1	1	1	-1	1	1	1	-1	-1	1	1	1	1	0	1	1	1	0	1	4	23
ANLN	1	1	1	1	1	0	-1	0	1	1	1	1	-1	1	1	1	1	1	0	1	1	1	0	1	1	0	0	1	-1	1	1	1	3	23
FOXM1	1	1	1	NA	1	1	-1	0	1	1	1	1	1	1	1	1	1	1	0	1	1	1	-1	1	1	NA	NA	1	-1	1	0	1	3	23
SLC7A11	1	1	1	1	1	-1	-1	1	1	1	1	1	1	1	1	1	1	1	-1	1	NA	1	NA	1	1	0	NA	1	1	NA	0	1	3	23
PDLIM7	1	0	0	1	1	1	1	-1	1	1	1	1	1	1	1	1	1	1	0	1	NA	0	1	-1	1	1	1	1	0	1	NA	1	2	23
YKT6	1	1	1	1	-1	1	-1	0	1	1	1	1	1	1	1	1	0	1	1	1	1	0	1	1	1	0	0	1	0	1	0	1	2	23
BARX1	1	1	1	0	0	1	-1	1	1	NA	1	1	NA	1	1	1	1	1	1	1	0	0	0	1	1	1	NA	1	1	1	1	1	1	23
LOXL2	1	1	1	1	0	0	0	NA	1	NA	1	1	1	1	1	1	1	1	1	1	NA	1	1	1	0	1	1	1	NA	1	0	1	0	23
IGLON5	0	1	1	-1	1	1	1	0	-1	NA	1	1	-1	-1	1	1	1	1	1	1	0	1	0	1	1	1	1	1	1	1	1	-1	5	22
OSBPL6	1	1	1	0	1	0	1	1	0	1	1	1	1	1	1	-1	1	1	-1	NA	-1	1	1	-1	-1	1	NA	1	1	1	1	1	5	22
RAB42	1	1	1	-1	0	1	-1	0	-1	1	1	-1	1	1	1	-1	1	1	1	1	0	1	1	0	0	1	1	1	1	1	1	1	5	22
SLC20A1	1	-1	-1	1	0	1	-1	NA	1	0	1	1	1	1	1	1	1	1	1	1	NA	1	1	1	-1	1	1	1	-1	1	1	0	5	22
FER1L4	1	-1	-1	0	0	1	1	1	0	1	1	1	1	1	1	1	1	1	-1	1	0	0	0	1	-1	1	1	1	1	1	1	1	4	22
PXDN	1	1	1	1	0	1	-1	-1	1	1	1	1	-1	1	1	1	1	1	1	0	NA	-1	NA	1	1	1	1	1	0	1	0	1	4	22
SIX2	1	1	1	-1	NA	1	NA	1	1	0	1	1	-1	1	1	-1	1	1	0	1	1	-1	1	1	1	1	0	1	1	1	0	1	4	22
TREM1	0	1	1	1	0	0	1	-1	1	NA	1	1	1	1	1	-1	1	1	1	1	1	1	1	-1	-1	1	1	1	0	1	NA	1	4	22
ARNTL2	1	1	1	0	1	0	1	NA	-1	1	1	1	1	1	1	1	1	1	0	1	NA	1	-1	1	-1	0	NA	1	1	1	1	1	3	22
ARSI	-1	1	1	1	0	1	-1	1	1	NA	1	1	0	1	1	1	1	1	1	1	1	-1	1	0	1	1	1	1	0	1	0	0	3	22
COLGALT1	1	1	1	1	-1	NA	-1	0	1	1	1	1	1	1	1	1	1	1	1	1	0	1	-1	1	1	0	1	1	0	1	0	0	3	22
CYTOR	1	1	1	0	NA	1	-1	0	1	1	1	1	1	1	1	1	1	1	-1	1	1	0	1	0	0	1	1	-1	1	1	0	1	3	22
POLR3G	1	1	1	1	NA	1	NA	0	-1	1	1	1	-1	1	1	1	1	1	1	1	1	NA	NA	1	1	-1	1	NA	1	1	0	1	3	22
RNF217	1	1	1	1	1	1	1	0	1	1	1	1	1	-1	1	1	NA	1	1	1	1	-1	0	1	-1	1	NA	0	1	1	NA	NA	3	22
SLAMF9	1	1	1	1	1	1	1	-1	1	1	1	-1	1	1	0	1	1	0	-1	1	0	NA	1	1	1	1	1	1	0	0	NA	1	3	22
AARS1	0	1	1	0	NA	1	1	1	1	1	1	1	1	-1	1	0	1	1	0	0	0	1	1	1	1	1	1	1	-1	1	1	0	2	22
FCRLB	1	-1	-1	1	0	1	1	1	1	NA	NA	0	1	1	0	1	1	1	1	1	1	0	1	1	0	1	1	1	1	1	1	NA	2	22
SBSN	1	1	1	0	1	1	0	0	-1	1	1	1	NA	1	1	1	1	1	1	1	1	1	0	1	1	0	NA	1	0	1	-1	1	2	22
ABL2	1	1	1	1	0	NA	1	0	1	1	0	1	NA	-1	1	0	1	1	1	1	1	1	0	1	1	1	1	1	NA	1	0	1	1	22
FAP	1	1	1	1	0	1	1	0	1	NA	1	1	0	1	1	1	1	1	1	1	NA	NA	1	0	NA	1	1	1	NA	1	1	-1	1	22
POPDC3	1	1	1	1	1	1	-1	0	1	1	1	1	NA	1	1	1	1	0	0	NA	1	1	NA	1	1	1	0	1	1	1	0	0	1	22
TGFB1	0	1	1	1	0	1	1	NA	1	0	1	1	1	1	1	1	1	1	1	0	NA	0	1	1	-1	1	1	1	0	1	0	1	1	22
YARS1	1	1	1	1	NA	0	1	NA	1	1	1	1	1	1	1	0	1	1	0	1	NA	1	-1	1	1	NA	0	1	0	1	1	1	1	22
CD276	1	1	1	1	0	1	1	0	1	1	1	1	1	1	1	0	1	1	1	1	0	NA	1	1	1	0	NA	1	0	NA	0	1	0	22
IBSP	1	1	1	0	0	1	0	1	1	1	1	1	0	1	1	1	1	1	0	1	NA	NA	1	1	0	1	NA	1	1	1	0	1	0	22
CLMP	1	1	1	1	1	-1	1	-1	1	NA	1	0	-1	1	1	1	1	1	1	1	1	0	-1	1	-1	1	NA	1	-1	1	-1	1	7	21
FANCA	1	1	1	-1	1	0	-1	1	0	1	1	1	1	1	1	1	0	1	0	1	1	1	-1	1	1	-1	1	-1	-1	1	-1	1	7	21
STARD4	1	1	1	1	0	0	1	1	1	1	-1	1	1	1	1	1	1	1	0	-1	NA	1	-1	1	-1	-1	1	1	-1	1	-1	1	7	21
WDR62	1	0	0	-1	0	1	-1	1	-1	1	1	1	1	1	1	1	-1	1	1	1	1	1	-1	1	1	-1	1	1	-1	1	0	1	7	21
ADAMTSL4	-1	1	1	1	NA	1	1	-1	1	1	1	1	1	1	1	0	1	-1	1	1	1	NA	1	-1	-1	0	NA	1	1	1	1	-1	6	21
DCUN1D5	1	1	1	1	1	0	-1	-1	1	1	1	1	1	1	1	1	-1	NA	-1	1	NA	1	-1	1	1	1	1	NA	-1	1	0	1	6	21
KPNA2	1	1	1	-1	1	-1	-1	NA	1	1	1	1	1	1	1	1	1	1	0	1	1	1	-1	1	1	NA	NA	-1	-1	1	0	1	6	21
NEDD4	1	1	1	1	0	0	1	-1	1	1	-1	1	-1	1	-1	1	1	1	1	0	1	1	0	1	-1	1	1	1	-1	1	0	1	6	21
SPRED3	NA	-1	-1	1	1	1	1	-1	1	0	1	1	0	1	1	1	1	1	1	-1	1	1	1	-1	-1	1	1	1	NA	1	0	1	6	21
SRPK1	1	-1	-1	1	1	0	-1	1	1	1	1	1	-1	1	1	0	1	1	0	1	1	1	-1	1	1	1	0	1	-1	1	NA	1	6	21
TRAM2	1	1	1	0	1	0	-1	-1	1	1	1	1	1	1	1	1	1	1	-1	0	0	-1	1	1	-1	1	1	1	-1	1	0	1	6	21
TUBB6	1	1	1	-1	-1	1	-1	0	1	-1	1	0	1	1	1	1	1	1	1	1	0	-1	1	1	1	1	NA	1	-1	1	0	1	6	21
ACLY	1	1	1	1	-1	0	-1	-1	1	1	-1	1	1	1	1	NA	1	1	1	NA	1	1	0	1	1	1	1	1	-1	0	0	1	5	21
C1QTNF6	1	1	1	1	-1	0	-1	-1	1	1	1	1	1	1	1	1	1	1	1	1	NA	0	1	0	1	1	NA	1	0	-1	-1	1	5	21
CAD	1	1	1	1	1	1	-1	-1	0	1	1	1	1	1	1	1	0	1	1	1	NA	1	NA	1	1	-1	0	NA	-1	1	-1	1	5	21
CCBE1	-1	1	1	1	1	1	-1	1	1	0	1	0	0	-1	-1	1	1	1	0	1	1	-1	1	1	1	1	NA	0	1	1	1	1	5	21
CDC23	1	1	1	0	NA	0	-1	1	1	1	-1	1	-1	1	1	0	1	1	1	1	1	1	-1	1	-1	0	1	1	0	1	1	1	5	21
COL1A2	1	1	1	1	0	1	-1	0	1	NA	1	1	-1	1	1	1	1	1	1	1	0	NA	-1	-1	1	1	1	1	-1	1	NA	1	5	21
CRYBG2	1	1	1	1	0	-1	NA	0	1	1	1	1	1	1	1	1	1	-1	-1	NA	1	1	1	0	1	-1	NA	1	1	1	-1	1	5	21
DTL	1	1	1	-1	1	1	-1	0	1	1	1	1	1	1	1	1	0	1	-1	1	1	1	0	1	1	NA	0	0	-1	1	-1	1	5	21
KNL1	1	1	1	0	NA	0	-1	0	1	1	1	1	-1	1	1	1	0	1	0	1	1	1	-1	1	1	-1	1	1	-1	1	1	1	5	21
OPN3	1	1	1	1	NA	1	0	-1	1	1	-1	1	1	1	1	1	1	0	-1	1	0	1	0	1	1	1	NA	1	-1	1	-1	1	5	21
PPP1R14B	1	-1	-1	1	1	1	0	-1	1	NA	1	1	1	NA	1	1	1	1	-1	NA	1	0	1	1	1	1	0	1	1	1	-1	1	5	21
PPP1R18	1	NA	NA	-1	0	1	1	-1	1	NA	1	1	1	1	1	0	1	1	1	1	1	NA	1	1	-1	1	1	1	-1	1	-1	1	5	21
SAPCD2	1	1	1	-1	NA	1	0	-1	1	1	1	1	1	-1	1	1	0	1	0	1	1	1	0	1	1	-1	NA	1	-1	1	1	1	5	21
SPP1	1	1	1	1	0	1	-1	1	1	0	1	0	-1	1	1	1	1	1	1	1	0	1	1	0	-1	1	1	1	0	1	-1	-1	5	21
ZDHHC9	1	0	0	1	0	0	1	1	1	-1	-1	1	-1	1	1	0	1	1	1	1	1	1	1	1	1	-1	-1	1	0	1	1	1	5	21
ADAM12	1	1	1	1	0	1	-1	-1	1	1	1	1	-1	1	1	1	0	1	1	1	0	1	0	1	1	1	NA	1	0	-1	0	1	4	21
BGN	1	1	1	0	-1	1	-1	0	1	NA	1	1	-1	1	1	0	1	1	1	1	-1	0	1	1	1	1	1	1	NA	1	0	1	4	21
CLIC4	1	1	1	1	-1	0	0	0	1	1	-1	-1	1	1	1	0	1	1	1	1	0	NA	1	1	-1	1	NA	1	1	1	1	1	4	21
COL5A2	1	1	1	1	-1	0	-1	-1	1	NA	1	1	1	1	1	1	1	1	1	1	NA	NA	-1	0	1	1	NA	1	1	1	0	1	4	21
CTHRC1	1	1	1	-1	0	1	-1	1	1	NA	1	1	-1	1	1	1	0	1	1	1	0	1	1	1	-1	1	1	1	0	1	0	NA	4	21
FAM72B	1	1	1	0	NA	1	-1	-1	1	1	1	1	-1	1	1	1	1	1	0	1	1	1	0	1	1	0	0	1	-1	1	0	1	4	21
KLHL4	-1	1	1	1	1	1	1	-1	1	1	-1	NA	0	1	1	1	1	1	1	1	1	0	1	1	0	1	NA	0	1	1	-1	NA	4	21
LAMA1	1	1	1	1	NA	1	-1	1	1	-1	1	1	NA	1	1	1	1	1	0	NA	0	1	-1	1	1	1	NA	-1	NA	1	1	1	4	21
NAMPT	1	1	1	1	0	-1	1	-1	1	1	1	1	1	1	NA	1	NA	NA	1	1	1	1	0	-1	-1	0	0	1	1	1	1	1	4	21
PIMREG	1	0	0	-1	1	1	1	NA	1	1	1	1	-1	1	1	1	1	1	0	1	1	1	NA	1	1	-1	NA	1	-1	1	0	1	4	21
PSPH	1	1	1	1	NA	1	0	-1	1	1	1	1	0	1	1	1	-1	1	-1	-1	NA	1	0	1	1	0	1	1	1	1	0	1	4	21
PVR	1	1	1	1	-1	0	-1	1	1	-1	1	1	1	1	1	1	1	1	0	NA	1	1	NA	1	1	0	NA	1	-1	1	0	1	4	21
RAB11FIP5	1	1	1	0	0	1	-1	-1	1	0	-1	1	1	1	1	1	1	1	1	1	1	-1	1	1	0	0	1	NA	1	1	0	1	4	21
SHCBP1	1	0	0	-1	0	0	0	0	1	1	1	1	1	1	1	1	0	1	-1	1	1	1	-1	1	1	1	1	1	-1	1	1	1	4	21
SPON2	1	1	1	0	0	1	1	-1	0	NA	1	-1	1	1	1	1	1	1	1	1	1	NA	1	1	0	1	1	1	-1	-1	NA	1	4	21
BZW2	1	0	0	1	0	1	-1	1	1	1	1	1	1	1	1	1	0	1	-1	NA	1	1	0	1	1	-1	NA	1	1	1	1	NA	3	21
COL7A1	1	-1	-1	0	1	0	-1	0	1	1	1	1	1	1	1	1	0	1	0	1	1	1	0	1	1	1	0	1	1	1	0	1	3	21
FLNA	1	1	1	0	0	1	1	-1	1	1	-1	1	1	1	1	0	1	1	0	1	1	-1	1	0	1	1	0	1	NA	1	1	0	3	21
KCNG1	1	1	1	1	-1	0	0	NA	1	0	1	1	1	-1	1	1	1	1	1	0	1	1	1	1	0	1	0	1	-1	1	0	1	3	21
MFAP2	1	1	1	1	1	1	0	0	1	NA	1	1	1	1	1	1	1	1	0	1	0	0	NA	1	1	1	NA	1	-1	1	-1	-1	3	21
NCS1	1	0	0	-1	1	1	-1	-1	1	0	1	1	1	0	1	1	1	1	1	0	1	0	1	1	1	1	NA	1	1	1	0	1	3	21
PLOD1	1	1	1	1	0	-1	0	1	1	1	1	1	1	1	1	1	1	1	0	1	NA	NA	-1	1	-1	0	0	1	NA	1	1	1	3	21
S100A2	1	1	1	1	0	1	1	-1	1	-1	1	1	1	1	1	1	1	1	-1	NA	1	1	0	1	1	0	NA	0	0	1	0	1	3	21
SAE1	1	NA	NA	-1	0	1	-1	0	1	1	1	1	1	1	1	1	1	1	0	1	NA	1	0	1	1	0	1	1	-1	1	1	1	3	21
SQLE	1	0	0	1	NA	0	-1	0	1	1	1	1	1	1	1	1	1	1	0	1	1	1	0	1	1	-1	1	1	-1	1	NA	1	3	21
STC2	1	1	1	1	NA	1	1	1	1	-1	1	1	0	-1	1	1	1	1	-1	NA	NA	1	NA	1	0	1	0	1	1	1	0	1	3	21
TRIB3	1	1	1	0	0	1	1	1	1	1	1	1	1	1	1	1	1	1	-1	0	0	1	0	1	0	-1	NA	1	-1	1	0	1	3	21
TSC22D2	1	1	1	0	0	1	NA	1	1	0	0	1	1	1	1	1	1	1	-1	1	1	1	0	1	-1	1	1	1	0	1	0	-1	3	21
TUBAP2	1	1	1	-1	1	0	-1	1	1	1	1	1	1	1	1	1	0	1	0	1	1	1	NA	1	0	1	NA	0	-1	1	1	NA	3	21
ULBP1	1	0	0	0	1	1	1	1	1	-1	1	1	1	1	1	-1	-1	1	0	0	1	1	NA	1	1	1	NA	0	1	1	1	1	3	21
VKORC1	0	1	1	-1	0	1	0	1	1	1	1	1	1	1	1	0	1	1	1	NA	-1	NA	1	0	1	1	NA	1	-1	1	1	1	3	21
YWHAZ	1	-1	-1	NA	0	0	1	0	1	1	1	1	1	1	1	1	1	1	0	1	1	1	1	1	1	1	NA	0	-1	1	NA	1	3	21
ZFHX4	1	1	1	0	0	1	1	-1	1	1	1	1	-1	1	1	0	1	0	1	1	0	1	1	1	0	1	NA	1	-1	1	NA	1	3	21
CEP170	1	1	1	1	0	1	0	-1	1	0	1	1	-1	1	1	0	1	1	0	1	1	NA	1	1	1	1	1	1	0	1	0	0	2	21
COL5A1	1	1	1	1	-1	0	-1	0	1	NA	1	1	1	1	1	1	1	1	1	1	NA	0	0	1	1	1	1	1	NA	0	0	1	2	21
EMSLR	1	1	1	1	1	1	1	NA	1	1	0	1	1	-1	0	1	-1	1	1	1	0	0	NA	0	1	1	NA	1	1	1	0	1	2	21
FOXL1	1	1	1	1	0	1	0	1	1	1	1	1	-1	1	1	1	1	1	0	1	NA	1	NA	1	1	0	NA	1	0	-1	NA	1	2	21
GPC1	1	1	1	1	NA	1	-1	0	1	1	1	1	0	1	1	1	0	1	1	0	NA	-1	1	1	1	0	0	1	1	1	0	1	2	21
HOXC8	1	1	1	0	0	1	1	1	1	0	1	0	-1	1	1	1	0	1	1	1	1	0	1	-1	1	0	1	1	0	1	0	1	2	21
MMP14	1	1	1	0	0	1	1	0	1	1	1	-1	-1	1	1	1	1	1	1	1	NA	0	1	1	1	1	NA	1	NA	1	NA	0	2	21
PANX1	1	1	1	1	-1	0	1	-1	1	1	1	1	1	1	1	1	1	1	1	1	1	0	0	0	1	0	0	0	0	1	0	1	2	21
PI15	1	1	1	0	NA	0	1	0	1	1	1	1	1	1	1	1	1	1	1	1	1	NA	NA	-1	0	1	NA	1	0	1	-1	1	2	21
RCN3	1	1	1	1	-1	1	0	0	1	NA	1	1	1	1	1	1	1	1	1	1	NA	0	0	1	0	1	1	1	0	-1	1	0	2	21
RTN4	1	1	1	1	NA	NA	1	1	1	0	-1	1	1	0	1	0	1	1	1	1	1	1	0	1	0	1	0	1	1	-1	0	1	2	21
STC1	1	1	1	1	NA	1	0	1	1	0	0	1	0	1	1	1	1	1	-1	1	0	NA	1	1	-1	1	NA	1	1	1	0	1	2	21
TNFSF4	1	0	0	0	1	1	1	1	0	0	1	1	1	1	1	1	0	1	1	1	1	-1	1	1	-1	1	NA	1	NA	1	0	1	2	21
ADAMTS12	1	1	1	1	0	0	1	NA	0	NA	1	1	0	-1	1	1	1	1	1	1	0	0	1	1	1	1	1	1	0	1	0	1	1	21
CPA4	NA	1	1	1	0	1	NA	0	1	1	1	1	NA	1	1	1	NA	0	1	1	1	1	1	1	1	1	0	1	-1	1	0	0	1	21
GAL	1	0	0	1	1	1	0	1	1	-1	1	1	1	1	1	1	1	1	1	1	0	NA	0	1	1	0	0	0	1	1	0	1	1	21
GAPDH	1	1	1	1	1	0	0	0	1	1	1	1	1	1	1	1	0	1	1	1	0	1	0	1	1	0	NA	0	-1	1	NA	1	1	21
PTHLH	0	1	1	1	0	0	1	0	1	1	1	1	0	1	1	1	0	1	1	1	NA	0	1	1	-1	1	0	1	1	1	0	1	1	21
SLC2A3	1	1	1	1	0	1	1	1	1	0	1	1	0	1	1	0	1	1	1	1	0	-1	NA	0	1	1	0	1	0	1	NA	1	1	21
ESF1	1	1	1	0	0	1	0	1	1	1	1	1	0	1	1	1	1	1	1	1	1	1	NA	1	0	0	0	NA	0	1	0	1	0	21
CDC25A	1	1	1	-1	1	-1	-1	1	0	1	1	1	1	1	1	1	1	1	-1	1	NA	1	0	1	1	-1	1	0	-1	1	-1	-1	8	20
DUSP5	1	1	1	-1	-1	1	-1	1	1	-1	1	1	1	1	1	1	1	1	1	1	NA	-1	0	1	-1	0	1	-1	1	0	-1	1	8	20
HJURP	1	NA	NA	-1	1	1	-1	0	1	1	1	1	-1	1	1	1	1	1	-1	NA	1	1	1	1	1	-1	1	-1	-1	1	-1	1	8	20
CBX3	1	-1	-1	1	0	1	-1	1	1	1	1	1	-1	1	1	1	0	1	0	1	1	1	NA	1	1	-1	-1	1	-1	1	0	1	7	20
FBXL6	1	-1	-1	1	-1	0	-1	1	1	0	1	1	1	1	1	0	1	1	-1	1	NA	1	1	1	1	-1	0	1	-1	1	1	1	7	20
GNB4	1	1	1	-1	-1	1	1	-1	1	1	1	1	-1	1	1	1	1	NA	1	1	-1	-1	1	1	0	1	1	NA	0	1	NA	-1	7	20
PRR11	1	1	1	1	1	-1	-1	-1	1	1	1	1	0	1	1	1	1	1	-1	NA	1	1	-1	1	1	NA	NA	0	-1	1	-1	1	7	20
PRXL2C	1	1	1	-1	0	1	1	1	1	-1	-1	1	1	1	1	-1	1	1	1	0	0	-1	1	-1	-1	1	0	1	0	1	1	1	7	20
STIL	1	0	0	-1	0	-1	-1	1	1	1	1	1	1	1	1	1	0	1	0	1	1	1	-1	1	1	-1	1	1	-1	1	-1	1	7	20
STRN4	1	-1	-1	-1	-1	1	-1	-1	1	1	1	0	1	1	1	1	1	1	1	1	0	1	NA	1	1	0	1	1	0	1	-1	1	7	20
TMEM81	1	-1	-1	0	NA	1	1	1	1	1	1	1	1	1	1	1	1	1	-1	NA	-1	0	1	1	-1	1	1	0	-1	1	-1	1	7	20
ACTR2	1	-1	-1	1	NA	0	NA	1	1	1	-1	1	1	1	1	1	1	1	0	1	1	1	0	1	-1	-1	1	1	-1	1	0	1	6	20
ADAMTS15	1	1	1	1	NA	0	-1	NA	1	1	1	NA	-1	1	1	1	1	0	1	1	1	-1	-1	-1	1	1	1	-1	1	1	0	1	6	20
CHST11	-1	1	1	1	0	1	1	-1	1	0	1	1	-1	0	1	1	1	1	1	1	1	0	1	-1	-1	1	NA	1	-1	1	NA	1	6	20
ELK3	1	1	1	1	1	1	NA	-1	1	NA	-1	1	1	1	0	1	1	1	1	1	-1	0	1	1	-1	1	1	0	-1	0	-1	1	6	20
FAM20C	1	1	1	1	0	1	-1	0	1	-1	1	0	1	1	-1	1	1	1	1	-1	0	1	1	0	-1	1	1	-1	1	1	0	1	6	20
FSCN1	1	1	1	1	0	1	1	-1	1	-1	1	-1	-1	1	1	1	1	1	0	1	-1	0	NA	1	1	1	NA	1	0	1	-1	1	6	20
HLX	1	1	1	1	0	1	-1	0	-1	1	1	1	1	1	-1	0	1	-1	1	1	-1	-1	1	1	1	1	NA	1	1	0	NA	1	6	20
ISM2	1	1	1	-1	NA	1	1	0	0	-1	1	1	0	1	1	1	-1	-1	-1	-1	0	1	1	1	1	1	1	1	1	1	0	1	6	20
MASTL	1	-1	-1	NA	-1	1	-1	0	1	1	1	1	1	1	1	1	0	1	0	1	1	1	0	1	-1	-1	1	1	0	1	1	1	6	20
ME1	1	1	1	1	0	1	-1	1	1	1	-1	1	0	0	1	0	1	1	-1	-1	0	1	NA	-1	-1	1	1	1	1	1	1	1	6	20
PPP6R1	1	-1	-1	0	-1	1	0	NA	1	-1	1	0	1	1	1	1	1	1	1	-1	1	1	0	1	1	NA	1	1	-1	1	1	1	6	20
TAF2	1	-1	-1	0	NA	1	NA	0	1	1	-1	1	1	1	1	1	1	1	-1	1	1	1	1	1	-1	-1	0	1	0	1	1	1	6	20
THY1	NA	1	1	1	-1	1	-1	0	1	1	1	1	-1	-1	1	1	1	1	1	1	0	0	NA	-1	-1	1	1	1	1	1	0	1	6	20
ZC3HAV1L	1	1	1	1	0	1	NA	0	0	1	-1	1	-1	1	1	1	1	1	0	1	1	-1	-1	1	1	-1	NA	1	-1	1	1	1	6	20
ADD2	1	1	1	1	1	1	1	NA	1	NA	1	1	-1	NA	-1	-1	1	0	1	NA	NA	1	1	1	-1	1	1	1	-1	1	NA	1	5	20
ADGRA2	1	1	1	1	0	1	0	-1	1	-1	-1	1	1	1	0	1	1	1	1	0	NA	-1	1	-1	1	1	0	1	1	1	NA	1	5	20
BCAT1	1	1	1	1	0	1	0	-1	1	1	1	1	1	1	1	1	1	1	-1	1	NA	0	-1	1	-1	1	0	-1	0	1	0	1	5	20
CCT6A	1	1	1	1	-1	1	-1	0	1	1	1	1	0	1	1	1	1	1	0	1	0	1	0	1	-1	-1	0	1	-1	1	0	1	5	20
DLEU1	1	1	1	1	1	1	-1	0	1	1	-1	1	0	1	1	1	1	-1	0	0	NA	1	1	1	1	-1	1	0	-1	1	0	1	5	20
E2F1	1	0	0	-1	0	1	-1	1	1	1	1	1	1	1	1	1	0	1	0	1	1	1	NA	1	1	-1	1	-1	-1	1	0	1	5	20
EME1	1	0	0	1	1	1	-1	-1	1	1	1	1	-1	1	1	1	NA	1	-1	1	1	1	0	1	1	0	NA	1	-1	1	0	1	5	20
FLNC	1	1	1	-1	0	1	-1	-1	1	1	1	0	-1	1	1	1	1	1	1	NA	1	-1	1	1	1	0	NA	1	0	1	NA	1	5	20
GJC1	1	1	1	0	0	1	0	NA	1	1	-1	1	-1	1	1	1	1	1	1	1	NA	-1	0	1	1	1	1	0	-1	1	-1	1	5	20
INCENP	1	1	1	NA	0	0	-1	-1	0	1	1	1	1	1	1	1	1	1	-1	1	1	1	0	1	1	-1	1	1	-1	1	0	NA	5	20
LAMC1	1	1	1	1	0	1	1	-1	1	1	-1	1	0	1	1	1	1	1	-1	1	1	1	0	0	-1	1	0	NA	-1	1	0	1	5	20
LINC00607	1	1	1	0	1	1	0	1	1	-1	1	1	1	1	1	-1	1	1	1	0	0	1	NA	-1	-1	1	0	-1	1	1	1	NA	5	20
MAP7D1	1	1	1	0	-1	1	-1	-1	1	1	1	1	1	1	1	0	1	1	1	1	NA	0	1	1	0	1	0	1	-1	1	-1	NA	5	20
RGS16	-1	-1	-1	1	NA	1	1	1	1	0	1	1	1	1	1	NA	1	0	1	NA	1	-1	0	1	-1	1	1	1	1	1	0	1	5	20
SERPINE1	1	1	1	1	0	1	-1	-1	1	0	1	1	-1	1	1	1	1	1	1	1	-1	0	NA	1	-1	1	0	1	NA	1	0	1	5	20
TWIST1	-1	1	1	1	0	1	1	-1	1	NA	1	1	-1	1	1	1	-1	1	1	1	-1	1	NA	1	1	1	NA	1	NA	0	NA	1	5	20
UBTD1	1	1	1	-1	1	1	-1	0	1	-1	1	1	1	0	1	-1	1	1	1	1	NA	NA	1	1	1	0	NA	-1	1	1	0	1	5	20
ZC3H3	1	-1	-1	NA	-1	1	0	1	1	1	1	1	NA	1	1	0	1	1	0	0	1	1	1	1	1	-1	0	1	-1	1	1	1	5	20
CBARP	1	1	1	1	0	0	-1	-1	1	NA	1	NA	1	1	1	0	1	1	1	-1	NA	1	NA	1	1	1	NA	1	1	-1	1	1	4	20
CKS2	1	0	0	NA	1	1	-1	1	1	1	1	1	1	1	1	1	1	1	0	1	NA	1	NA	1	1	-1	NA	-1	-1	1	NA	1	4	20
CNTNAP3	1	1	1	1	NA	1	1	0	1	1	-1	0	1	1	1	1	1	NA	1	1	1	0	1	-1	-1	1	NA	1	-1	1	0	NA	4	20
COL5A3	1	1	1	1	0	1	-1	0	0	1	1	1	-1	1	1	1	1	NA	-1	1	NA	-1	NA	0	1	1	1	1	NA	1	1	1	4	20
DKC1	1	0	0	-1	1	1	-1	1	1	1	1	1	NA	1	1	1	1	1	0	1	1	1	-1	1	1	-1	NA	NA	0	1	NA	1	4	20
EPHB2	1	0	0	1	1	-1	NA	-1	1	1	1	1	1	1	0	1	1	1	1	1	0	NA	-1	1	-1	1	NA	1	1	1	0	1	4	20
EYA4	1	1	1	NA	1	1	1	-1	1	0	1	1	1	1	1	1	1	NA	1	NA	NA	-1	1	1	-1	1	NA	NA	-1	1	NA	1	4	20
FAM72A	1	1	1	1	1	0	-1	0	1	1	1	1	-1	1	1	1	1	1	0	1	1	1	0	1	0	0	NA	-1	-1	1	0	1	4	20
FASN	1	1	1	1	NA	0	1	1	1	1	1	1	1	-1	1	1	1	1	0	-1	1	1	-1	1	1	-1	0	NA	0	1	NA	0	4	20
FBXO32	-1	1	1	NA	0	0	0	0	1	1	1	1	1	1	1	1	1	1	1	1	1	-1	1	-1	-1	NA	NA	1	0	1	1	1	4	20
GALNT2	1	0	0	1	NA	0	-1	-1	1	1	1	1	0	1	1	1	1	1	-1	1	1	NA	1	1	1	1	NA	1	-1	1	NA	1	4	20
GCLM	1	1	1	-1	1	-1	1	0	1	1	-1	1	1	1	1	1	1	0	0	1	0	1	0	1	-1	1	NA	1	1	1	0	0	4	20
GNG4	1	1	1	1	0	1	-1	0	0	1	1	1	0	-1	1	1	0	1	0	-1	1	1	1	1	1	0	NA	1	-1	1	1	1	4	20
HAUS2	1	1	1	NA	NA	1	-1	0	1	1	-1	1	1	1	1	1	1	1	0	1	1	1	0	1	-1	0	1	NA	-1	0	1	1	4	20
LINC00942	1	1	1	1	NA	1	0	NA	1	1	1	1	NA	1	1	1	1	1	NA	1	-1	NA	-1	1	1	NA	1	-1	0	1	-1	1	4	20
LSP1P4	1	-1	-1	1	0	1	NA	0	1	1	0	-1	0	1	1	1	1	1	1	0	1	1	1	1	1	1	0	0	1	1	-1	1	4	20
MPP2	1	1	1	-1	0	1	-1	0	1	1	1	0	1	-1	1	-1	1	1	1	NA	NA	1	1	0	1	1	1	1	NA	1	0	1	4	20
NUMBL	1	1	1	0	-1	1	0	-1	1	1	1	1	0	1	1	1	1	1	1	0	0	1	0	0	1	1	-1	1	NA	1	-1	1	4	20
PTPN12	1	1	1	1	0	1	1	-1	1	0	-1	1	0	1	1	1	1	1	-1	1	NA	1	0	1	-1	1	0	NA	1	0	1	1	4	20
SCG2	-1	1	1	0	0	1	NA	1	1	1	1	1	1	0	1	1	0	1	0	-1	1	1	1	0	-1	1	-1	1	0	1	1	1	4	20
SEC23A	1	1	1	1	NA	-1	-1	0	1	0	-1	1	1	1	1	1	1	1	1	1	1	0	NA	1	-1	1	1	NA	0	0	1	1	4	20
TAGLN	1	1	1	0	1	1	1	0	1	1	0	1	1	1	1	0	1	1	0	1	-1	-1	1	-1	0	1	NA	1	0	1	-1	1	4	20
TFRC	1	1	1	1	0	0	-1	0	1	1	1	1	0	1	1	1	-1	NA	1	1	0	1	0	1	-1	-1	1	1	1	1	NA	1	4	20
TIMM17A	1	0	0	0	0	1	-1	1	1	1	-1	NA	1	1	1	-1	1	1	1	1	1	1	0	0	1	1	1	1	-1	1	NA	1	4	20
TUBA1B	1	1	1	1	1	-1	0	-1	1	1	1	1	1	1	1	1	0	1	0	1	1	1	-1	1	1	0	0	0	-1	1	NA	NA	4	20
VCL	1	1	1	1	-1	0	0	-1	1	1	-1	1	1	1	1	0	1	1	1	1	0	NA	1	-1	1	NA	0	0	1	1	1	1	4	20
ANGPT2	1	0	0	1	0	NA	-1	1	1	1	-1	1	1	1	1	1	1	1	-1	1	NA	0	NA	1	1	1	0	1	0	1	1	1	3	20
CHPF2	0	1	1	1	0	1	1	0	1	1	1	1	0	1	1	-1	1	1	0	-1	0	1	NA	1	0	1	0	1	-1	1	1	1	3	20
CILP2	1	1	1	NA	0	1	1	0	1	NA	1	1	-1	-1	1	0	1	1	1	NA	NA	1	1	1	1	1	1	1	-1	1	NA	0	3	20
COL1A1	1	1	1	1	0	1	-1	0	1	NA	1	1	-1	1	1	1	1	1	1	1	NA	0	0	0	1	1	1	1	0	-1	NA	1	3	20
DNMT3B	1	-1	-1	1	0	0	0	1	1	1	1	1	1	1	1	1	1	1	0	1	0	1	0	1	1	1	0	1	-1	1	0	NA	3	20
FJX1	1	1	1	1	NA	1	-1	-1	1	-1	1	1	1	1	1	1	0	1	0	1	1	0	NA	1	1	1	NA	0	NA	1	0	1	3	20
FNDC3B	1	1	1	1	0	0	1	0	1	1	1	1	-1	1	1	1	1	1	1	1	NA	NA	0	1	-1	1	0	1	0	-1	1	0	3	20
HASPIN	1	0	0	-1	0	0	0	NA	1	1	1	1	1	1	1	1	1	1	0	1	1	1	NA	1	1	-1	1	NA	-1	1	1	1	3	20
HGH1	1	-1	-1	1	0	1	NA	1	1	NA	1	1	1	1	1	0	1	1	0	1	0	1	0	1	1	0	1	NA	-1	1	1	1	3	20
IMPDH1	1	1	1	1	0	1	-1	-1	1	NA	1	1	1	1	1	-1	0	1	0	0	NA	1	0	1	1	1	NA	1	0	1	1	1	3	20
LCTL	1	1	1	0	0	1	-1	1	1	1	1	1	1	1	0	1	1	1	1	-1	NA	1	NA	0	0	1	0	0	-1	1	1	1	3	20
LOX	1	1	1	1	0	-1	-1	1	0	1	1	1	0	1	1	1	1	1	1	1	NA	1	0	1	0	1	0	1	1	0	NA	-1	3	20
LRRC32	1	1	1	1	0	1	-1	-1	1	NA	-1	1	1	1	0	0	1	1	1	0	NA	0	1	0	1	1	1	1	NA	1	1	1	3	20
MMD	1	1	1	0	0	-1	NA	-1	1	1	1	1	1	1	1	1	1	NA	1	1	1	1	0	1	-1	1	NA	1	0	1	NA	NA	3	20
NCAPG2	1	1	1	1	1	-1	-1	0	0	NA	1	1	1	1	1	1	0	1	1	1	0	1	0	1	1	0	NA	0	-1	1	1	1	3	20
P3H4	1	1	1	1	0	0	-1	NA	1	1	1	1	NA	1	1	1	0	1	1	0	-1	-1	1	1	1	NA	0	1	1	1	NA	1	3	20
POSTN	1	1	1	1	0	1	NA	0	1	NA	1	1	-1	1	1	1	1	1	1	1	0	-1	-1	1	1	1	0	1	0	1	0	NA	3	20
PPFIA4	1	-1	-1	1	1	1	-1	0	1	1	1	1	1	0	1	0	0	1	1	1	1	1	0	0	1	1	NA	1	1	0	0	1	3	20
RPE	1	NA	NA	1	NA	0	-1	0	1	1	-1	1	-1	1	1	1	1	1	1	1	NA	1	1	1	0	1	1	NA	0	1	1	1	3	20
SACS	1	1	1	NA	1	1	1	-1	1	1	1	NA	-1	0	1	1	0	1	1	0	1	NA	1	1	-1	0	1	NA	NA	1	1	1	3	20
SLC16A3	1	1	1	1	1	1	0	0	1	NA	1	1	1	1	1	1	1	1	1	1	0	0	0	-1	-1	1	NA	1	-1	0	1	0	3	20
SLC35B2	1	1	1	1	0	0	1	1	1	1	1	1	NA	1	1	0	0	1	-1	1	NA	-1	NA	1	1	1	1	1	-1	1	0	0	3	20
SPOCD1	1	-1	-1	1	1	1	NA	0	1	NA	1	1	1	1	1	1	1	1	1	NA	1	1	1	-1	0	0	NA	1	0	1	0	1	3	20
TPX2	1	0	0	0	1	-1	-1	0	1	1	1	1	1	1	1	1	1	1	0	NA	1	1	NA	1	1	0	NA	1	-1	1	1	1	3	20
ZFPM2	0	1	1	NA	0	1	NA	NA	1	1	1	1	1	1	NA	1	1	-1	1	1	NA	-1	1	1	-1	1	1	1	0	1	0	1	3	20
ACTR3	1	NA	NA	1	0	0	1	1	1	1	1	1	1	1	1	1	0	1	0	1	1	NA	0	1	-1	0	1	0	-1	1	1	1	2	20
ADIPOR1	1	1	1	0	0	1	1	0	1	0	-1	1	1	1	1	0	1	1	NA	1	1	1	1	0	1	1	NA	NA	1	1	-1	0	2	20
AMZ1	0	1	1	0	1	1	-1	NA	1	1	1	1	0	-1	1	0	1	1	1	1	NA	1	1	1	0	1	1	1	0	0	0	1	2	20
CHAC1	0	1	1	0	0	1	1	1	1	NA	1	1	1	1	0	1	1	-1	0	1	NA	1	NA	1	1	-1	0	1	1	1	0	1	2	20
FCGR3A	1	0	0	-1	0	1	1	1	1	NA	1	1	NA	1	1	0	1	1	1	1	0	NA	1	NA	-1	1	1	1	1	1	0	1	2	20
FPR2	1	1	1	1	0	0	1	0	1	0	1	1	1	1	0	0	1	0	1	1	1	-1	0	NA	-1	1	1	1	1	0	1	1	2	20
GLRX2	1	1	1	0	NA	1	0	1	1	1	1	1	1	1	1	1	0	NA	-1	1	1	0	0	-1	1	0	NA	1	1	1	0	1	2	20
IKBIP	1	1	1	1	1	0	1	0	1	NA	1	1	0	1	1	1	1	1	0	1	NA	NA	NA	1	-1	1	NA	1	-1	1	0	1	2	20
LIMS1	1	0	0	0	0	1	0	0	1	1	1	1	1	1	1	1	1	1	1	1	0	NA	1	1	-1	NA	1	1	1	-1	1	0	2	20
NECAB2	1	1	1	0	1	1	1	0	1	1	0	1	1	-1	0	1	0	1	0	NA	0	1	0	1	1	1	0	1	1	1	-1	1	2	20
OSBPL3	1	1	1	0	0	1	0	1	1	1	1	0	1	1	1	1	1	1	-1	1	1	1	0	0	-1	0	0	1	NA	1	NA	1	2	20
RELT	1	0	0	1	NA	0	1	1	1	NA	1	1	NA	1	1	0	1	1	1	1	NA	1	NA	1	-1	NA	1	1	1	1	-1	1	2	20
SCARF2	1	1	1	1	NA	1	1	0	1	-1	1	1	1	1	0	0	1	1	NA	1	-1	0	NA	1	1	NA	1	1	0	1	NA	1	2	20
SLC2A1	1	1	1	NA	0	1	-1	NA	1	1	1	1	NA	1	1	1	1	1	-1	1	0	0	1	1	1	1	0	1	1	NA	NA	NA	2	20
TGFBR1	1	1	1	1	NA	1	1	1	1	0	-1	1	0	1	NA	0	1	1	1	1	1	0	1	0	1	1	1	-1	0	1	0	0	2	20
TMEM45A	0	NA	NA	1	1	1	1	0	0	1	1	1	1	1	1	1	1	1	0	1	1	NA	1	-1	1	1	NA	1	0	1	NA	-1	2	20
TPM3	1	NA	NA	1	-1	0	1	1	1	1	1	1	NA	1	1	1	1	1	NA	1	1	0	1	1	0	NA	0	1	0	1	-1	1	2	20
TTYH3	1	0	0	1	0	1	-1	NA	1	NA	NA	1	1	1	1	1	1	1	1	1	0	1	1	1	1	-1	NA	1	0	1	0	1	2	20
YWHAZP5	1	1	1	1	NA	0	NA	0	1	1	-1	1	1	0	1	1	1	1	0	1	1	0	1	1	1	0	NA	1	NA	1	-1	1	2	20
AGO2	1	0	0	1	-1	0	NA	1	1	1	NA	1	1	1	1	1	1	1	0	1	NA	1	0	1	1	NA	1	NA	NA	1	1	1	1	20
C5orf46	1	1	1	1	0	1	0	1	1	NA	1	1	0	NA	1	0	1	1	1	1	NA	0	0	0	1	1	-1	1	0	1	1	1	1	20
EIF5A	1	0	0	NA	1	0	1	0	1	1	1	1	1	1	1	1	1	1	0	1	1	NA	0	1	1	0	NA	0	-1	1	1	1	1	20
FN1	1	1	1	1	NA	1	-1	0	1	1	1	1	0	1	1	0	1	1	1	1	NA	NA	0	1	0	1	0	1	0	1	0	1	1	20
FOSL1	1	1	1	NA	0	1	1	0	1	0	1	1	1	1	0	1	1	1	1	1	NA	-1	0	1	1	0	0	0	1	1	NA	1	1	20
HAS2	1	1	1	1	1	0	1	1	1	NA	1	1	0	1	0	0	1	1	1	1	0	0	1	1	1	1	NA	0	NA	1	0	-1	1	20
HHIPL2	1	0	0	1	1	1	1	0	1	1	1	1	1	1	1	1	1	0	0	0	0	-1	0	1	1	1	NA	1	0	1	1	NA	1	20
IGF2BP1	1	0	0	1	1	1	NA	-1	1	1	1	1	0	NA	1	1	0	1	1	1	NA	NA	1	1	1	1	1	1	0	1	0	0	1	20
IL11	1	0	0	1	1	0	1	NA	1	0	1	1	1	1	1	1	1	1	-1	1	NA	1	0	1	0	1	NA	1	0	1	0	1	1	20
LINC00941	1	1	1	1	NA	1	0	0	1	1	1	1	0	1	1	1	NA	1	0	1	0	0	1	1	-1	1	0	1	0	1	0	1	1	20
LINC01614	1	1	1	0	NA	1	-1	0	1	1	1	1	NA	1	NA	1	1	1	1	1	NA	0	1	1	0	1	0	1	1	1	0	NA	1	20
LINC01638	1	1	1	1	1	0	1	0	0	1	1	1	NA	1	NA	0	1	1	1	1	NA	0	1	-1	1	1	1	1	1	NA	0	NA	1	20
PI3	1	1	1	0	0	0	1	0	0	1	1	1	1	1	1	1	0	1	1	1	1	-1	NA	0	1	0	NA	1	0	1	1	1	1	20
PTPRN	0	1	1	1	NA	1	NA	0	1	1	1	1	1	-1	NA	1	1	1	1	NA	1	1	0	NA	0	1	NA	1	1	1	0	1	1	20
PTX3	1	1	1	1	NA	0	NA	0	1	1	1	1	1	1	1	1	1	1	1	0	NA	NA	NA	1	0	1	0	1	-1	1	0	1	1	20
RPSAP52	1	1	1	1	1	1	0	1	1	1	1	1	1	1	NA	1	1	1	NA	1	NA	NA	0	1	0	NA	0	1	0	1	-1	NA	1	20
HEYL	1	1	1	1	0	1	NA	0	1	NA	NA	1	1	1	1	NA	1	1	1	0	1	0	1	0	1	1	1	0	0	1	0	1	0	20
IGF2BP3	1	1	1	0	0	1	0	1	1	1	1	1	1	1	1	1	0	1	0	1	1	0	0	1	0	0	NA	1	0	1	0	1	0	20
SLC2A6	1	-1	-1	0	-1	1	-1	-1	1	-1	1	1	1	-1	1	0	1	1	1	-1	1	1	1	-1	1	-1	1	1	1	0	1	1	10	19
LHFPL2	1	-1	-1	NA	-1	0	0	-1	1	1	1	-1	-1	1	1	1	1	1	1	1	1	-1	1	1	-1	1	1	1	1	-1	0	1	9	19
MS4A4A	-1	1	1	-1	-1	0	1	1	1	NA	-1	-1	1	1	-1	-1	1	1	1	0	0	1	1	-1	-1	1	1	1	1	1	1	1	9	19
TROAP	1	-1	-1	-1	1	0	-1	0	1	1	1	1	1	1	1	1	0	1	-1	1	1	-1	1	1	1	-1	0	1	-1	1	-1	1	9	19
ZNF207	1	-1	-1	-1	0	0	-1	1	1	1	1	1	-1	1	1	1	1	1	-1	1	1	1	-1	1	1	0	1	-1	0	1	-1	1	9	19
CAV1	1	1	1	1	-1	0	-1	1	1	NA	1	1	NA	1	1	1	1	1	-1	1	NA	-1	1	1	-1	1	0	-1	1	-1	1	-1	8	19
CFL1	1	-1	-1	NA	-1	-1	-1	1	1	1	1	1	1	1	1	0	1	1	0	1	1	1	0	1	1	-1	0	1	-1	1	-1	1	8	19
DCBLD2	1	1	1	0	1	1	-1	0	1	1	1	0	-1	1	1	1	1	1	0	1	1	1	-1	1	-1	1	NA	1	-1	-1	-1	-1	8	19
DIRAS1	-1	1	1	1	-1	1	0	1	1	-1	1	1	-1	1	1	-1	1	1	1	NA	1	-1	0	0	1	1	NA	-1	-1	1	1	1	8	19
FAM124A	1	1	1	-1	-1	1	1	0	1	-1	-1	1	1	-1	1	0	1	0	1	1	1	1	0	-1	1	1	-1	1	-1	1	0	1	8	19
FANCD2	1	-1	-1	-1	0	0	-1	-1	1	1	1	1	1	1	1	1	1	1	1	1	1	1	-1	1	1	-1	1	NA	-1	1	NA	0	8	19
GXYLT1	1	-1	-1	1	0	0	1	1	1	1	-1	1	-1	1	1	-1	1	1	1	-1	1	1	0	1	1	1	-1	0	-1	1	NA	1	8	19
PLEKHA8P1	1	-1	-1	1	1	1	-1	-1	1	1	1	1	1	1	1	1	1	1	1	NA	0	1	NA	0	0	-1	1	-1	-1	1	-1	1	8	19
PRELID3A	1	1	1	1	-1	1	NA	1	NA	1	1	1	-1	1	1	0	1	1	-1	1	1	1	-1	1	-1	0	NA	-1	-1	1	-1	1	8	19
PTGIS	1	1	1	1	0	1	-1	NA	0	1	1	1	1	1	-1	1	1	0	1	1	-1	-1	1	-1	-1	1	0	1	-1	1	1	-1	8	19
RHOV	1	1	1	-1	0	1	1	1	0	0	-1	1	1	-1	1	1	1	1	1	1	NA	-1	1	-1	1	-1	NA	-1	1	1	-1	1	8	19
RPP25	1	-1	-1	-1	NA	1	1	NA	1	-1	1	-1	1	1	1	1	1	1	1	1	1	0	0	-1	1	-1	0	-1	1	1	1	1	8	19
SLC16A13	1	1	1	0	1	0	1	-1	1	1	-1	1	1	1	1	1	1	1	-1	-1	NA	1	1	-1	-1	-1	NA	1	1	-1	0	1	8	19
TOMM40	1	-1	-1	-1	0	0	-1	1	1	1	1	-1	1	1	1	1	1	1	1	0	-1	1	NA	1	1	-1	NA	1	-1	1	1	1	8	19
ASF1B	1	0	0	-1	0	1	-1	1	-1	1	1	1	1	1	1	1	1	1	1	1	1	-1	0	1	1	-1	NA	-1	-1	NA	1	1	7	19
ASPM	1	1	1	1	0	NA	-1	-1	1	1	1	1	-1	1	1	1	0	1	0	NA	1	1	-1	1	1	-1	1	-1	-1	1	0	1	7	19
BLM	1	-1	-1	-1	0	1	1	-1	1	1	1	1	1	1	1	1	0	1	0	1	1	1	0	1	1	0	0	-1	-1	1	-1	1	7	19
BUB1	1	-1	-1	0	0	-1	-1	0	1	1	1	1	-1	1	1	1	1	1	1	NA	1	1	0	1	1	0	1	-1	-1	1	1	1	7	19
CDT1	1	0	0	-1	0	1	-1	1	1	1	1	1	1	1	1	1	1	1	-1	NA	1	1	0	1	1	-1	1	-1	-1	1	-1	0	7	19
COL6A1	1	1	1	-1	-1	0	-1	-1	0	NA	1	1	1	1	-1	1	1	1	1	1	NA	0	1	1	1	1	1	1	-1	-1	0	1	7	19
DCAF13	1	-1	-1	NA	NA	0	-1	1	1	1	1	1	-1	1	1	1	1	NA	1	1	1	1	0	1	-1	-1	0	1	-1	1	1	1	7	19
ETF1	1	0	0	-1	0	-1	-1	1	1	1	-1	NA	1	1	1	1	1	-1	1	1	1	1	-1	NA	-1	1	1	1	1	1	0	1	7	19
FKBP1A	1	-1	-1	-1	0	1	1	1	1	0	-1	1	1	1	1	0	1	1	0	1	-1	-1	-1	1	1	1	NA	0	1	1	1	1	7	19
HMGA2	1	1	1	1	1	1	1	0	1	0	1	1	1	1	1	1	0	1	-1	NA	-1	1	-1	1	-1	NA	NA	-1	-1	1	-1	1	7	19
LAMB1	1	1	1	1	0	NA	-1	-1	1	-1	1	NA	-1	1	1	1	0	1	1	1	1	1	0	1	-1	1	NA	1	-1	-1	1	1	7	19
NACC1	1	-1	-1	-1	-1	0	1	-1	1	0	1	1	1	1	1	0	0	1	0	1	1	1	1	1	1	-1	NA	1	-1	1	1	1	7	19
NCAPH	1	0	0	0	1	1	-1	0	1	1	1	1	-1	1	1	1	1	1	-1	NA	1	1	-1	1	1	-1	1	-1	-1	1	0	1	7	19
PRPF4	1	0	0	-1	0	1	-1	-1	1	1	-1	1	1	1	1	1	1	1	0	1	NA	1	-1	1	1	-1	1	NA	-1	1	1	1	7	19
PSMC4	1	-1	-1	-1	-1	1	-1	NA	1	0	1	1	1	1	1	1	1	1	1	0	1	1	NA	1	1	NA	NA	1	-1	1	-1	1	7	19
RACGAP1	1	0	0	-1	-1	0	-1	NA	1	1	1	1	-1	1	1	1	0	1	-1	1	1	1	1	1	1	NA	1	1	-1	1	-1	1	7	19
SLC25A32	1	-1	-1	-1	-1	0	-1	1	1	1	1	1	0	1	1	1	1	1	1	0	0	1	-1	1	-1	0	1	1	0	1	1	1	7	19
SNRPG	1	-1	-1	-1	1	1	NA	1	1	1	1	1	1	1	1	1	0	1	-1	1	1	1	0	1	-1	NA	NA	-1	-1	1	0	1	7	19
SUSD2	1	1	1	0	1	1	1	-1	1	0	-1	1	NA	1	1	-1	1	1	1	1	-1	0	-1	-1	NA	1	NA	-1	1	1	1	1	7	19
TBC1D31	1	-1	-1	-1	0	0	-1	1	1	1	1	1	-1	1	1	1	0	1	1	1	1	1	NA	1	-1	NA	1	1	-1	1	0	1	7	19
WDHD1	1	1	1	-1	0	1	-1	0	1	1	1	1	0	1	1	1	0	1	-1	1	1	1	0	1	1	-1	NA	-1	-1	1	-1	1	7	19
XRCC2	1	-1	-1	0	-1	1	-1	0	1	1	1	1	0	1	1	1	1	1	-1	1	1	1	0	1	1	0	1	0	-1	1	-1	1	7	19
ZFP92	1	1	1	1	-1	0	1	-1	1	-1	-1	1	1	-1	1	-1	1	1	1	-1	0	0	0	0	1	1	1	1	1	1	1	NA	7	19
AUNIP	1	0	0	-1	NA	-1	0	NA	1	1	1	1	1	1	1	1	1	1	0	1	0	1	-1	1	1	-1	1	-1	-1	1	1	1	6	19
CABP4	0	-1	-1	0	1	0	NA	1	1	-1	1	1	1	1	1	-1	1	1	1	1	0	1	1	0	-1	1	1	0	1	-1	1	1	6	19
CENPL	1	1	1	-1	0	0	0	0	1	1	1	1	1	1	1	1	0	1	-1	1	1	1	NA	1	-1	-1	0	1	-1	1	-1	1	6	19
CLSPN	1	1	1	NA	1	0	-1	0	-1	1	1	1	1	1	1	1	0	1	0	1	1	1	-1	1	1	-1	1	-1	-1	NA	0	1	6	19
COL16A1	1	1	1	NA	0	1	-1	0	-1	1	1	1	-1	1	1	-1	1	1	1	1	0	-1	0	1	-1	1	1	1	NA	1	0	1	6	19
CORO1C	1	1	1	-1	0	-1	-1	0	1	1	-1	1	1	-1	1	1	1	1	1	1	1	0	1	1	1	0	0	-1	NA	1	0	1	6	19
CSNK1A1	1	1	1	1	0	-1	-1	0	1	1	-1	1	1	1	1	0	1	1	0	1	1	NA	-1	NA	-1	1	1	1	0	1	-1	1	6	19
CTU1	1	-1	-1	1	0	1	-1	0	-1	NA	1	1	1	1	1	1	1	1	1	0	NA	1	NA	1	1	-1	0	1	-1	1	1	1	6	19
DIAPH3	1	0	0	1	0	-1	-1	0	1	1	1	1	1	1	1	1	0	1	0	1	1	1	-1	1	1	-1	0	-1	-1	1	1	1	6	19
DZIP1	1	1	1	-1	-1	0	1	0	1	1	-1	-1	0	1	1	-1	1	1	0	-1	0	1	1	1	1	1	NA	1	1	1	NA	1	6	19
EGLN1	1	-1	-1	1	-1	0	NA	0	1	1	-1	1	1	NA	1	1	1	-1	1	0	1	1	1	0	-1	1	1	NA	1	1	1	1	6	19
FABP5	1	1	1	-1	0	-1	-1	1	0	1	1	1	1	1	1	1	1	-1	1	NA	0	-1	0	1	1	-1	NA	1	0	1	1	1	6	19
FANCI	1	0	0	-1	0	1	-1	0	0	1	1	1	1	1	1	1	1	1	-1	1	1	1	-1	1	1	0	1	-1	-1	1	0	1	6	19
GAS1	-1	1	1	0	0	1	1	1	-1	NA	1	1	1	1	0	1	1	-1	1	1	1	-1	1	0	-1	1	NA	1	1	1	0	-1	6	19
IRAK1	1	-1	-1	-1	0	1	-1	1	1	1	1	1	1	1	1	1	1	0	NA	1	NA	1	-1	NA	1	-1	NA	1	1	1	0	1	6	19
KIF14	1	0	0	0	0	-1	-1	0	1	1	1	1	-1	1	1	1	1	1	0	1	1	1	-1	1	1	-1	1	1	-1	1	0	1	6	19
KIF23	1	1	1	0	NA	0	-1	0	1	1	1	1	-1	1	1	1	0	1	-1	1	1	1	0	1	1	-1	0	1	-1	1	-1	1	6	19
KIRREL1	1	1	1	1	1	1	-1	-1	1	1	0	1	-1	1	1	-1	1	1	1	0	NA	0	0	0	1	1	NA	1	-1	1	-1	1	6	19
MCM8	1	0	0	-1	1	1	-1	0	0	1	1	1	1	1	1	1	1	1	0	1	1	1	-1	1	-1	-1	1	NA	-1	1	1	0	6	19
MEAK7	1	-1	-1	-1	1	1	1	NA	1	-1	0	-1	1	1	1	1	1	1	1	1	1	0	1	1	1	0	NA	-1	0	1	NA	1	6	19
MMP10	1	-1	-1	-1	1	-1	NA	1	1	1	1	1	NA	1	1	1	NA	1	1	1	1	1	-1	1	0	1	NA	1	NA	1	-1	NA	6	19
NXPE3	1	1	1	0	0	NA	0	1	1	1	1	1	1	-1	1	-1	1	1	1	-1	1	-1	1	1	-1	1	0	0	NA	1	-1	1	6	19
PLEKHG2	1	-1	-1	1	0	1	1	-1	-1	-1	1	1	1	1	1	NA	1	1	1	0	NA	1	NA	1	0	1	1	1	-1	1	0	1	6	19
RFC2	1	0	0	-1	NA	1	-1	-1	1	1	1	0	1	1	1	1	NA	1	-1	1	1	1	1	1	1	0	0	1	-1	1	-1	1	6	19
SH3PXD2B	0	1	1	1	-1	NA	-1	-1	1	NA	-1	1	0	1	1	0	1	1	1	1	1	0	-1	-1	1	1	1	1	1	1	NA	1	6	19
SH3TC2	NA	1	1	1	1	1	-1	-1	1	1	-1	1	1	1	1	1	1	1	0	1	1	0	0	-1	-1	-1	0	1	1	1	0	0	6	19
SLC17A9	1	1	1	NA	-1	0	-1	1	0	-1	1	1	0	1	1	-1	1	1	1	NA	0	1	1	1	-1	1	1	1	NA	1	-1	1	6	19
SNRPA1	1	-1	-1	0	0	1	-1	1	1	1	1	1	0	1	1	1	1	1	-1	1	NA	1	1	NA	-1	1	NA	1	0	1	-1	1	6	19
ST3GAL2	1	0	0	0	-1	1	1	-1	1	NA	0	1	1	1	1	-1	1	1	0	-1	1	1	0	1	1	1	1	1	-1	1	-1	1	6	19
TKT	1	1	1	1	1	-1	1	-1	1	1	1	1	NA	-1	1	0	0	1	0	1	1	1	-1	1	1	0	NA	1	-1	0	1	-1	6	19
TUBA1C	1	1	1	0	-1	-1	-1	0	1	1	1	1	1	1	1	1	1	1	0	1	1	-1	NA	1	1	1	NA	0	-1	1	-1	0	6	19
VCAN	1	1	1	1	0	0	-1	-1	1	1	1	0	1	-1	1	1	1	1	1	1	NA	0	-1	-1	1	1	0	1	-1	1	0	1	6	19
AGPS	1	1	1	1	1	-1	-1	0	1	1	-1	0	0	1	1	1	1	1	0	1	1	-1	NA	0	-1	1	0	1	0	1	1	1	5	19
ARL4C	1	1	1	0	0	1	-1	NA	1	-1	1	1	1	1	1	1	0	1	1	1	NA	0	1	1	-1	0	NA	1	-1	1	-1	1	5	19
CAST	-1	1	1	0	NA	0	0	0	1	1	-1	0	1	1	1	1	1	-1	1	1	1	1	0	-1	-1	1	0	1	1	1	1	1	5	19
CENPF	1	0	0	0	NA	0	-1	-1	1	1	1	1	-1	1	1	1	1	1	0	1	1	1	0	1	1	-1	1	1	-1	1	0	1	5	19
CILP	1	1	1	-1	NA	1	-1	1	-1	1	1	0	1	1	0	0	0	1	1	1	NA	-1	1	-1	1	1	NA	1	1	1	1	NA	5	19
ELOVL4	1	1	1	1	-1	1	0	0	1	1	1	1	1	-1	1	0	1	1	0	-1	1	1	-1	1	0	1	0	0	-1	1	0	1	5	19
ERCC6L	1	0	0	0	1	0	0	0	1	1	1	1	-1	1	1	1	NA	1	1	1	1	1	0	1	1	-1	-1	-1	-1	1	1	1	5	19
GARS1	1	1	1	-1	NA	-1	-1	0	1	1	1	1	1	1	1	1	1	1	0	1	NA	1	0	1	0	-1	NA	1	-1	1	0	1	5	19
GPRIN1	1	1	1	-1	0	-1	0	1	0	1	1	1	1	-1	1	1	1	1	0	-1	1	1	0	1	1	-1	0	1	NA	1	1	NA	5	19
HMMR	1	0	0	NA	1	-1	-1	1	1	1	1	1	-1	1	1	1	-1	1	0	1	0	1	NA	1	1	0	0	1	-1	1	1	1	5	19
HTRA3	1	1	1	0	0	1	0	-1	1	-1	1	1	1	1	1	0	1	1	1	1	NA	-1	1	0	1	1	NA	1	-1	-1	NA	1	5	19
IGSF10	1	1	1	1	NA	0	1	-1	1	1	1	1	1	1	1	-1	-1	NA	0	0	1	1	0	1	-1	1	NA	1	1	1	0	-1	5	19
KYNU	-1	1	1	1	1	1	NA	1	-1	1	1	1	1	1	1	1	1	0	0	NA	0	0	-1	0	-1	1	1	1	1	0	1	-1	5	19
LRP12	1	1	1	0	1	0	1	NA	1	1	-1	1	-1	1	1	1	1	1	0	-1	1	1	0	1	-1	1	NA	0	0	1	-1	1	5	19
MAD2L1	1	1	1	NA	0	-1	-1	0	1	1	1	1	0	1	1	1	0	1	0	1	1	1	-1	1	1	0	NA	1	-1	1	-1	1	5	19
MFAP3	1	1	1	1	0	0	-1	-1	1	1	-1	1	1	1	1	0	1	1	0	1	1	NA	-1	1	-1	1	0	1	NA	1	0	1	5	19
MTX1P1	1	1	1	1	0	-1	NA	-1	1	NA	-1	1	1	1	1	1	1	1	0	0	1	NA	-1	1	1	-1	NA	1	1	1	0	1	5	19
NAA15	1	1	1	-1	1	0	0	NA	1	1	-1	1	0	1	1	1	1	1	0	1	1	1	0	1	1	-1	0	NA	-1	1	-1	1	5	19
NOP16	1	-1	-1	NA	0	1	NA	1	1	1	1	1	1	1	1	1	0	0	-1	1	1	1	0	1	1	-1	NA	1	-1	1	NA	1	5	19
NOP56	1	1	1	-1	0	0	-1	1	1	1	1	1	NA	1	1	1	NA	1	1	-1	1	1	NA	1	1	-1	0	0	-1	1	0	1	5	19
ORC6	1	-1	-1	0	1	0	-1	0	1	1	1	1	1	1	1	1	0	1	-1	1	1	1	0	1	1	1	0	0	-1	1	0	1	5	19
PA2G4	1	-1	-1	-1	0	1	-1	0	1	1	1	1	1	1	1	1	0	1	0	1	1	1	0	1	1	1	NA	0	-1	1	NA	1	5	19
PDCD6	1	-1	-1	-1	0	1	1	NA	1	1	1	1	1	-1	1	1	NA	1	NA	1	NA	1	1	1	1	NA	0	1	-1	1	0	1	5	19
PNP	1	1	1	0	1	-1	1	0	1	NA	-1	-1	1	1	1	1	1	1	-1	NA	1	1	1	0	-1	0	0	1	1	1	0	1	5	19
PRTG	1	0	0	1	1	1	0	1	-1	1	1	1	0	-1	1	-1	1	1	1	0	-1	-1	0	1	1	1	NA	1	1	1	0	1	5	19
RAC1	1	-1	-1	0	-1	1	-1	1	1	1	1	0	1	1	1	1	1	1	0	1	NA	1	1	1	1	1	-1	1	0	0	NA	0	5	19
RSU1	1	1	1	1	1	0	1	1	1	NA	-1	1	1	-1	1	0	1	1	-1	1	0	NA	0	1	-1	NA	1	1	-1	1	0	1	5	19
RTL8A	0	-1	-1	-1	0	1	-1	1	1	1	1	1	1	1	1	1	1	0	NA	NA	0	1	1	1	1	0	NA	1	1	1	1	-1	5	19
SKAP2	-1	0	0	0	-1	1	1	0	1	1	-1	NA	1	1	1	1	1	1	1	1	0	0	1	-1	-1	0	1	1	1	1	1	1	5	19
SLC19A1	1	0	0	1	0	1	-1	1	1	1	1	1	1	1	1	-1	1	1	-1	1	NA	0	-1	1	1	0	NA	1	-1	1	0	1	5	19
SLC52A2	1	-1	-1	1	0	0	NA	1	1	NA	1	1	1	1	1	1	1	1	1	1	NA	-1	0	1	1	-1	0	1	-1	1	NA	1	5	19
SLC6A17	-1	1	1	1	0	1	-1	0	1	-1	1	1	NA	-1	1	1	1	1	0	-1	0	1	0	0	1	1	NA	1	1	1	1	1	5	19
SYDE1	1	1	1	1	-1	1	-1	0	-1	-1	1	1	-1	1	1	1	1	1	1	1	0	0	1	0	1	1	NA	1	NA	1	0	NA	5	19
THBS1	1	1	1	1	-1	0	1	0	1	NA	-1	1	1	1	0	1	1	1	1	0	0	NA	-1	-1	-1	1	NA	1	1	1	1	1	5	19
TIMM8A	1	NA	NA	-1	1	0	1	1	1	1	-1	1	1	1	1	1	0	1	-1	1	1	1	-1	1	1	-1	NA	NA	0	1	NA	1	5	19
UBL4A	1	NA	NA	-1	1	1	1	1	1	NA	-1	-1	1	1	1	1	1	NA	-1	1	1	1	NA	1	1	-1	NA	NA	1	1	NA	1	5	19
USP32P3	1	1	1	1	0	1	NA	1	1	1	1	0	1	-1	NA	1	1	1	1	-1	0	1	NA	1	-1	1	1	0	-1	0	-1	1	5	19
[truncated: 33,972 more rows]

## Sheet: Legend
Legend	Overall survival
[truncated: 3 more rows]
